# Supplementary material for: A unique poly(A) tail profile uncovers the stability and translational activation of TOP transcripts during neuronal differentiation
Source: iScience. 2023 Jul 27;26(9):107511. doi: 10.1016/j.isci.2023.107511 (PMC10448114; doi:10.1016/j.isci.2023.107511)
Supplement: Table S1. Differential RNA accumulation analysis (DESeq2) between differentiated cells (D6) and undifferentiated cells (D0), related to Figure 1D [file mmc2.csv]

Table S1. Differential RNA accumulation analysis (DESeq2) between differentiated cells (D6) and undifferentiated cells (D0), related to Figure 1D.
	contig	FC_D6_D0	padj_D6_D0	DEG_D6_D0	mgi_symbol	classification
1	ENSMUST00000232325	-3.109710278	4.80E-105	-	vmn2r97	non-TOP
2	ENSMUST00000075774	2.756947608	3.80E-89	+	tubb2b	non-TOP
3	ENSMUST00000020488	-3.304239737	2.77E-82	-	nopchap1	non-TOP
4	ENSMUST00000028062	2.304500152	1.09E-67	+	vim	TOP
5	ENSMUST00000219839	-5.04674116	1.08E-66	-	chchd10	non-TOP
6	ENSMUST00000034834	-2.019373646	6.38E-64	-	pkm	non-TOP
7	ENSMUST00000109526	4.469026151	3.53E-62	+	nnat	non-TOP
8	ENSMUST00000168890	4.16889477	4.47E-60	+	nrep	non-TOP
9	ENSMUST00000011896	-2.353211707	2.99E-58	-	pgam1	non-TOP
10	ENSMUST00000081593	-2.735817505	3.02E-58	-	pgk1	non-TOP
11	ENSMUST00000071134	2.760025043	3.20E-57	+	tubb3	non-TOP
12	ENSMUST00000048209	-3.470012641	2.20E-55	-	ldha	non-TOP
13	ENSMUST00000032934	-3.374612351	4.47E-52	-	aldoa	non-TOP
14	ENSMUST00000075641	-1.840596922	2.51E-50	-	npm1	TOP
15	ENSMUST00000047328	-2.278157733	2.77E-50	-	igfbp2	non-TOP
16	ENSMUST00000044355	3.227623335	4.47E-48	+	selenow	non-TOP
17	ENSMUST00000112172	1.789299188	1.07E-46	+	tmsb4x	non-TOP
18	ENSMUST00000080926	-2.773714867	2.40E-44	-	eno1	non-TOP
19	ENSMUST00000058714	2.45345397	1.03E-42	+	cd24a	non-TOP
20	ENSMUST00000218127	3.186830084	2.13E-41	+	myl6	non-TOP
21	ENSMUST00000033495	-6.956376287	2.99E-40	-	pim2	non-TOP
22	ENSMUST00000097014	1.465564661	3.18E-40	+	tuba1a	non-TOP
23	ENSMUST00000052068	7.214080822	9.50E-40	+	rbp1	non-TOP
24	ENSMUST00000008016	3.763671614	6.29E-39	+	id3	non-TOP
25	ENSMUST00000172132	-2.248302675	1.65E-38	-	tpi1	non-TOP
26	ENSMUST00000033880	-3.339003969	3.48E-37	-	eif4ebp1	non-TOP
27	ENSMUST00000034830	5.76990782	1.13E-36	+	crabp1	non-TOP
28	ENSMUST00000058845	2.547365238	3.56E-36	+	basp1	non-TOP
29	ENSMUST00000038169	-1.697525042	3.56E-36	-	mif	non-TOP
30	ENSMUST00000020308	-3.068303692	6.76E-32	-	ddit4	non-TOP
31	ENSMUST00000102817	2.692720743	1.95E-31	+	gap43	non-TOP
32	ENSMUST00000065482	3.995674366	2.62E-31	+	mllt11	non-TOP
33	ENSMUST00000032476	-5.87328816	1.69E-30	-	slc2a3	non-TOP
34	ENSMUST00000062356	1.540837644	3.81E-30	+	marcksl1	non-TOP
35	ENSMUST00000102553	1.473854029	4.65E-29	+	hmgn2	non-TOP
36	ENSMUST00000022638	4.650932539	2.92E-28	+	nefm	non-TOP
37	ENSMUST00000045521	3.861016639	4.04E-28	+	dtx4	non-TOP
38	ENSMUST00000235307	-2.881083306	6.48E-27	-	eno1b	non-TOP
39	ENSMUST00000103045	2.866634795	9.99E-27	+	stmn3	non-TOP
40	ENSMUST00000020024	7.386669065	4.32E-26	+	fabp7	non-TOP
41	ENSMUST00000024739	-1.062550536	5.50E-26	-	hsp90ab1	non-TOP
42	ENSMUST00000218107	-1.132716761	2.19E-25	-	rps12	TOP
43	ENSMUST00000089257	3.587565365	1.96E-24	+	insm1	non-TOP
44	ENSMUST00000078267	3.182587218	4.48E-24	+	h2bu2	non-TOP
45	ENSMUST00000021083	1.409423084	3.14E-23	+	jpt1	non-TOP
46	ENSMUST00000190277	1.567905674	4.12E-23	+	gm28437	non-TOP
47	ENSMUST00000021114	-2.580243579	1.59E-22	-	galk1	non-TOP
48	ENSMUST00000109354	-2.00532563	2.27E-22	-	npm1	TOP
49	ENSMUST00000031009	4.619492979	2.27E-22	+	nsg1	non-TOP
50	ENSMUST00000032717	5.889438742	2.82E-22	+	dbx1	non-TOP
51	ENSMUST00000080149	-3.39110506	3.75E-21	-	eno1	non-TOP
52	ENSMUST00000114050	1.60368359	6.41E-21	+	tmsb10	non-TOP
53	ENSMUST00000105046	-1.56798065	1.73E-20	-	hmga1b	non-TOP
54	ENSMUST00000025946	4.658457111	3.34E-20	+	cyp26a1	non-TOP
55	ENSMUST00000121805	4.626068792	7.30E-20	+	dpysl3	non-TOP
56	ENSMUST00000016081	2.646426281	9.43E-20	+	macroh2a1	non-TOP
57	ENSMUST00000076155	-3.154002829	1.02E-19	-	eno1b	non-TOP
58	ENSMUST00000008036	-1.044314072	1.30E-19	-	rplp1	non-TOP
59	ENSMUST00000114383	3.73585601	1.42E-19	+	gm1673	non-TOP
60	ENSMUST00000107041	-1.847274041	2.38E-19	-	gm7336	non-TOP
61	ENSMUST00000037636	4.257388286	3.38E-19	+	ina	non-TOP
62	ENSMUST00000135573	-1.247492962	3.38E-19	-	prdx1	non-TOP
63	ENSMUST00000100523	11.22049601	6.12E-19	+	hoxb2	non-TOP
64	ENSMUST00000126610	-1.102791051	6.16E-19	-	rpl12	TOP
65	ENSMUST00000004057	-2.138342823	1.05E-18	-	fam162a	non-TOP
66	ENSMUST00000052650	11.13518293	1.23E-18	+	hoxb8	non-TOP
67	ENSMUST00000026142	1.741376377	3.41E-18	+	maged1	non-TOP
68	ENSMUST00000067230	2.426433907	4.20E-18	+	sox4	non-TOP
69	ENSMUST00000225023	-4.416764554	6.02E-18	-	rps24	TOP
70	ENSMUST00000038377	3.042777582	8.98E-18	+	btg1	non-TOP
71	ENSMUST00000032211	-3.647888059	3.05E-17	-	gdf3	non-TOP
72	ENSMUST00000025271	-10.68867189	3.63E-17	-	pou5f1	non-TOP
73	ENSMUST00000218828	-1.444476467	4.74E-17	-	nap1l1	TOP
74	ENSMUST00000059524	-1.837939998	1.02E-16	-	ahcyl	non-TOP
75	ENSMUST00000031131	2.033966854	1.07E-16	+	uchl1	non-TOP
76	ENSMUST00000106112	-3.861650815	1.13E-16	-	bnip3	non-TOP
77	ENSMUST00000092620	-1.117257454	1.16E-16	-	gm10275	non-TOP
78	ENSMUST00000022639	3.519877126	1.25E-16	+	nefl	non-TOP
79	ENSMUST00000004072	-0.932571004	1.59E-16	-	rpl8	TOP
80	ENSMUST00000078124	3.257567386	2.23E-16	+	cfl2	non-TOP
81	ENSMUST00000042235	-0.696593676	7.33E-16	-	eef1a1	non-TOP
82	ENSMUST00000034215	-2.369730724	9.58E-16	-	mt1	non-TOP
83	ENSMUST00000029046	-1.139084759	1.03E-15	-	fabp5	non-TOP
84	ENSMUST00000106348	-2.967893184	1.22E-15	-	aldoa	non-TOP
85	ENSMUST00000020522	-2.936168478	1.40E-15	-	pfkl	non-TOP
86	ENSMUST00000087566	-3.484901884	4.58E-15	-	aldoa	non-TOP
87	ENSMUST00000081111	-1.394829727	5.58E-15	-	impdh2	non-TOP
88	ENSMUST00000205228	10.07474196	7.81E-15	+	cyp26b1	non-TOP
89	ENSMUST00000147954	-2.34120621	7.81E-15	-	gapdh	non-TOP
90	ENSMUST00000003501	4.533666125	8.13E-15	+	elavl3	non-TOP
91	ENSMUST00000153748	1.580429919	8.51E-15	+		non-TOP
92	ENSMUST00000202781	3.064496204	8.51E-15	+	mthfd2l	non-TOP
93	ENSMUST00000000010	9.971726603	9.08E-15	+	hoxb9	non-TOP
94	ENSMUST00000179857	-1.169609188	9.42E-15	-	tomm20	non-TOP
95	ENSMUST00000226501	-4.036406352	9.94E-15	-	otx2	non-TOP
96	ENSMUST00000173432	9.903307269	1.19E-14	+	hoxb6	non-TOP
97	ENSMUST00000189941	1.530181167	1.27E-14	+	gm10925	non-TOP
98	ENSMUST00000093944	9.882275613	1.57E-14	+	hoxb3	non-TOP
99	ENSMUST00000029002	1.237503414	1.57E-14	+	stmn2	non-TOP
100	ENSMUST00000092584	1.437413157	1.75E-14	+	marcks	non-TOP
101	ENSMUST00000048794	9.843433668	2.33E-14	+	hoxa5	non-TOP
102	ENSMUST00000025542	-1.507841255	2.66E-14	-	psat1	non-TOP
103	ENSMUST00000059305	-1.386927468	3.18E-14	-	snrpn	non-TOP
104	ENSMUST00000135025	-1.709873931	3.25E-14	-	eef1g	TOP
105	ENSMUST00000032216	1.510728909	4.15E-14	+	ptms	non-TOP
106	ENSMUST00000052248	-0.896341549	7.29E-14	-	eef1g	TOP
107	ENSMUST00000021903	4.705108836	7.38E-14	+	gadd45g	non-TOP
108	ENSMUST00000020283	1.950652938	8.28E-14	+	macroh2a2	non-TOP
109	ENSMUST00000055947	2.769798109	8.28E-14	+	samd14	non-TOP
110	ENSMUST00000022145	2.118518377	9.29E-14	+	serf1	non-TOP
111	ENSMUST00000034049	1.157170546	1.06E-13	+	slc25a4	non-TOP
112	ENSMUST00000034630	2.24016273	1.10E-13	+	fez1	non-TOP
113	ENSMUST00000016703	0.921580392	1.20E-13	+	h3f3b	non-TOP
114	ENSMUST00000000356	1.961196255	1.23E-13	+	dazap2	non-TOP
115	ENSMUST00000066882	2.173827019	1.26E-13	+	pfn2	non-TOP
116	ENSMUST00000082429	1.653649024	1.54E-13	+	gpx1	non-TOP
117	ENSMUST00000056028	2.27334188	1.75E-13	+	sbk1	non-TOP
118	ENSMUST00000174042	9.550221313	1.96E-13	+	hoxb9	non-TOP
119	ENSMUST00000031766	-2.177387742	2.01E-13	-	asns	non-TOP
120	ENSMUST00000154883	-2.686857013	2.23E-13	-	tpi1	non-TOP
121	ENSMUST00000039388	4.31511469	2.70E-13	+	arl4d	non-TOP
122	ENSMUST00000049272	9.413396979	3.50E-13	+	hoxb5	non-TOP
123	ENSMUST00000001809	-1.010223094	5.59E-13	-	pabpc1	non-TOP
124	ENSMUST00000229183	-1.357851738	7.62E-13	-	rpl8	TOP
125	ENSMUST00000111309	1.239479186	8.03E-13	+	mdk	non-TOP
126	ENSMUST00000117299	1.441732529	1.00E-12	+	selenoh	non-TOP
127	ENSMUST00000051674	-4.657122552	1.27E-12	-	lin28a	non-TOP
128	ENSMUST00000110030	-2.154975366	1.29E-12	-	snx5	non-TOP
129	ENSMUST00000004389	1.159926793	1.29E-12	+	grcc10	non-TOP
130	ENSMUST00000107849	3.791960608	1.53E-12	+	clta	non-TOP
131	ENSMUST00000049352	9.220294552	1.53E-12	+	hoxb7	non-TOP
132	ENSMUST00000190470	9.267801584	1.86E-12	+	hoxb5	non-TOP
133	ENSMUST00000034428	1.501587235	2.17E-12	+	gabarapl2	non-TOP
134	ENSMUST00000091458	9.172774846	2.43E-12	+	nr2f1	non-TOP
135	ENSMUST00000020027	1.786073954	2.49E-12	+	serinc1	non-TOP
136	ENSMUST00000048967	1.964055642	2.63E-12	+	cpe	non-TOP
137	ENSMUST00000093201	-2.407634377	2.63E-12	-	npm1	TOP
138	ENSMUST00000014990	2.211240847	3.72E-12	+	tppp3	non-TOP
139	ENSMUST00000055844	-4.540086337	4.88E-12	-	rbpms2	non-TOP
140	ENSMUST00000153739	5.432385499	5.24E-12	+	nnat	non-TOP
141	ENSMUST00000018711	1.23074706	5.73E-12	+	gabarap	non-TOP
142	ENSMUST00000112268	1.920742378	7.25E-12	+	selenok	non-TOP
143	ENSMUST00000102600	5.657402493	7.60E-12	+	fndc5	non-TOP
144	ENSMUST00000021942	-1.147420038	7.63E-12	-	prelid1	non-TOP
145	ENSMUST00000030398	-2.396058627	9.43E-12	-	slc2a1	non-TOP
146	ENSMUST00000095267	1.925875467	9.68E-12	+	jund	non-TOP
147	ENSMUST00000049621	7.71656662	9.73E-12	+	hes5	non-TOP
148	ENSMUST00000005292	1.22111448	9.90E-12	+	prdx2	non-TOP
149	ENSMUST00000081649	-1.304375323	1.02E-11	-	ifitm2	non-TOP
150	ENSMUST00000079749	2.429692837	1.07E-11	+	zfp422	non-TOP
151	ENSMUST00000005019	1.574236874	1.33E-11	+	crabp2	non-TOP
152	ENSMUST00000232265	-2.34778151	1.33E-11	-	hmga1	non-TOP
153	ENSMUST00000007255	1.262924627	1.44E-11	+	ddah2	non-TOP
154	ENSMUST00000156068	1.593135018	1.83E-11	+	6330403k07rik	non-TOP
155	ENSMUST00000033598	1.763978332	1.91E-11	+	sh3bgrl	non-TOP
156	ENSMUST00000111343	-1.278202182	1.96E-11	-	ran	non-TOP
157	ENSMUST00000100164	8.7891003	2.29E-11	+	hoxc4	non-TOP
158	ENSMUST00000034300	1.361111802	2.31E-11	+	hsbp1	non-TOP
159	ENSMUST00000091288	3.069609254	2.64E-11	+	prnp	non-TOP
160	ENSMUST00000038027	-1.399718567	2.64E-11	-	gpi1	non-TOP
161	ENSMUST00000073605	-1.830527885	2.64E-11	-	gapdh	non-TOP
162	ENSMUST00000034903	-1.43311155	4.58E-11	-	gsta4	non-TOP
163	ENSMUST00000079419	-1.508896855	4.58E-11	-	rpl15	TOP
164	ENSMUST00000051605	-1.333994487	5.38E-11	-	dut	non-TOP
165	ENSMUST00000034966	-0.729812802	6.05E-11	-	rpl4	TOP
166	ENSMUST00000114158	1.952021161	6.15E-11	+	crmp1	non-TOP
167	ENSMUST00000040423	-3.47665613	6.85E-11	-	cd59a	non-TOP
168	MLT1I_dup26	8.643166891	7.45E-11	+	NA	non-TOP
169	ENSMUST00000001780	2.544163203	7.98E-11	+	akt1	non-TOP
170	ENSMUST00000115542	-2.933714704	8.99E-11	-	asns	non-TOP
171	ENSMUST00000015435	2.198840829	9.81E-11	+	gdi1	non-TOP
172	ENSMUST00000053252	2.003930406	9.99E-11	+	ctxn1	non-TOP
173	ENSMUST00000210815	-4.325403961	1.01E-10	-	ldha	non-TOP
174	ENSMUST00000155824	-1.822049129	1.33E-10	-	ppia	non-TOP
175	ENSMUST00000078528	-1.111027793	1.63E-10	-	c1qbp	non-TOP
176	ENSMUST00000194649	-0.920043297	1.72E-10	-	rpl22l1	non-TOP
177	ENSMUST00000155364	3.517191112	1.89E-10	+	mpc1	non-TOP
178	ENSMUST00000108429	-1.548366948	1.91E-10	-	rps19	TOP
179	ENSMUST00000127405	-1.118279505	2.05E-10	-	nhp2	non-TOP
180	ENSMUST00000013559	-2.188917168	2.11E-10	-	igf2bp1	non-TOP
181	ENSMUST00000171533	3.772922364	2.19E-10	+	nrep	non-TOP
182	ENSMUST00000219143	-1.45143524	2.47E-10	-	nap1l1	TOP
183	ENSMUST00000027601	-1.373541201	2.49E-10	-	mcm6	non-TOP
184	ENSMUST00000102980	-1.522531847	2.54E-10	-	akr1b3	non-TOP
185	ENSMUST00000106454	0.877050775	2.55E-10	+	h3f3b	non-TOP
186	ENSMUST00000087699	-2.957742617	2.65E-10	-	wiz	non-TOP
187	ENSMUST00000081650	-0.874774523	2.80E-10	-	rpl3	TOP
188	ENSMUST00000092425	-1.118413605	2.91E-10	-	rpl19	TOP
189	ENSMUST00000005810	-2.044121143	2.94E-10	-	mthfd2	non-TOP
190	ENSMUST00000120544	4.259171625	3.13E-10	+	klc1	non-TOP
191	ENSMUST00000097642	1.201689485	3.20E-10	+	cops9	non-TOP
192	ENSMUST00000101395	8.352656989	3.35E-10	+	hoxa4	non-TOP
193	ENSMUST00000058475	8.343317435	3.97E-10	+	neurog1	non-TOP
194	ENSMUST00000175795	4.351751244	4.61E-10	+	irx3	non-TOP
195	ENSMUST00000216625	1.906639035	5.55E-10	+	NA	non-TOP
196	ENSMUST00000050552	1.280884205	5.95E-10	+	bzw1	non-TOP
197	ENSMUST00000117757	-1.944756204	7.94E-10	-	gapdh	non-TOP
198	ENSMUST00000188231	1.066384668	1.04E-09	+	gm28661	non-TOP
199	ENSMUST00000033642	8.276755674	1.08E-09	+	dcx	non-TOP
200	ENSMUST00000000704	8.148627522	1.18E-09	+	hoxb6	non-TOP
201	ENSMUST00000021443	-2.565630617	1.24E-09	-	mthfd1	non-TOP
202	ENSMUST00000167377	-2.619557314	1.27E-09	-	iqgap1	non-TOP
203	ENSMUST00000169681	-1.313675221	1.40E-09	-	eif4b	TOP
204	ENSMUST00000082223	-0.652235499	1.45E-09	-	rpl5	TOP
205	ENSMUST00000045557	-2.332213846	1.49E-09	-	slc7a5	non-TOP
206	ENSMUST00000164773	4.347399493	1.85E-09	+	phlda1	non-TOP
207	ENSMUST00000027438	-1.339323331	1.99E-09	-	ncl	non-TOP
208	ENSMUST00000154584	-1.305077345	2.11E-09	-	eef1d	TOP
209	ENSMUST00000069423	1.160486492	2.11E-09	+	mdk	non-TOP
210	ENSMUST00000021273	3.631359071	2.65E-09	+	vamp2	non-TOP
211	ENSMUST00000045078	-3.049830507	2.87E-09	-	grhpr	non-TOP
212	ENSMUST00000060303	8.002909933	3.15E-09	+	tshz1	non-TOP
213	ENSMUST00000057373	2.017826598	3.62E-09	+	rab11b	non-TOP
214	ENSMUST00000054213	-1.900479055	3.64E-09	-	timm8a1	non-TOP
215	ENSMUST00000020702	-4.429481978	4.08E-09	-	igfbp3	non-TOP
216	ENSMUST00000002518	2.336963264	4.59E-09	+	tle5	non-TOP
217	ENSMUST00000168579	-4.777685406	4.91E-09	-	slc16a3	non-TOP
218	ENSMUST00000017288	2.297221709	5.55E-09	+	rnd3	non-TOP
219	ENSMUST00000049241	7.766695435	5.93E-09	+	hoxb4	non-TOP
220	ENSMUST00000027123	-1.079662057	6.02E-09	-	hspd1	non-TOP
221	ENSMUST00000113132	2.200210254	6.04E-09	+	pbx3	non-TOP
222	ENSMUST00000129339	-0.679612913	6.21E-09	-	eef1b2	TOP
223	ENSMUST00000020243	3.703861296	6.46E-09	+	ascl1	non-TOP
224	ENSMUST00000030417	2.849878702	7.33E-09	+	cdc42	non-TOP
225	ENSMUST00000114434	7.859082505	7.88E-09	+	hoxa3	non-TOP
226	ENSMUST00000022242	-1.915732918	8.01E-09	-	emb	non-TOP
227	ENSMUST00000001304	1.001841562	8.54E-09	+	ckb	non-TOP
228	ENSMUST00000075242	-0.888999921	8.54E-09	-	hspe1	non-TOP
229	ENSMUST00000024005	2.203656898	8.59E-09	+	scg5	non-TOP
230	ENSMUST00000164359	-1.774963244	9.47E-09	-	eif5a	non-TOP
231	ENSMUST00000161308	0.773141844	9.86E-09	+	h3f3a	non-TOP
232	ENSMUST00000025050	1.989553067	9.86E-09	+	nudt3	non-TOP
233	ENSMUST00000017836	5.057581866	1.01E-08	+	rhbdl3	non-TOP
234	ENSMUST00000070726	3.185270762	1.10E-08	+	slc39a6	non-TOP
235	ENSMUST00000218142	-1.835146898	1.10E-08	-	rps12	TOP
236	ENSMUST00000203077	-1.223448135	1.10E-08	-	serbp1	non-TOP
237	ENSMUST00000045633	-1.444380006	1.12E-08	-	mybbp1a	non-TOP
238	ENSMUST00000042990	-1.211451203	1.15E-08	-	serbp1	non-TOP
239	ENSMUST00000064187	3.570831988	1.18E-08	+	thra	non-TOP
240	ENSMUST00000023112	-2.195161855	1.20E-08	-	pmm1	non-TOP
241	ENSMUST00000128102	7.914987593	1.21E-08	+	gm28308	non-TOP
242	ENSMUST00000164181	-1.330859559	1.22E-08	-	myl6	non-TOP
243	ENSMUST00000028780	-5.582413243	1.36E-08	-	chac1	non-TOP
244	ENSMUST00000021497	7.666472578	1.37E-08	+	rtn1	non-TOP
245	ENSMUST00000021810	3.427776167	1.41E-08	+	id4	non-TOP
246	ENSMUST00000031617	-0.728746485	1.41E-08	-	rpl6	TOP
247	ENSMUST00000025563	-0.815389935	1.41E-08	-	fth1	non-TOP
248	ENSMUST00000035276	-1.206805602	1.46E-08	-	dctpp1	non-TOP
249	ENSMUST00000077577	-0.636487822	1.82E-08	-	tuba1b	non-TOP
250	ENSMUST00000204778	7.629897021	1.82E-08	+	skap2	non-TOP
251	ENSMUST00000031399	-2.093994993	2.19E-08	-	psph	non-TOP
252	ENSMUST00000068700	1.333083602	2.23E-08	+	wdr6	non-TOP
253	ENSMUST00000060232	1.112706791	2.51E-08	+	rab2a	non-TOP
254	ENSMUST00000005583	1.706511188	2.80E-08	+	pafah1b3	non-TOP
255	ENSMUST00000159348	2.759540852	2.92E-08	+	zfta	non-TOP
256	ENSMUST00000086519	-0.652360516	3.38E-08	-	rplp0	non-TOP
257	ENSMUST00000013807	-2.073651383	3.60E-08	-	pten	non-TOP
258	ENSMUST00000236085	1.825540106	3.60E-08	+	ndfip1	non-TOP
259	ENSMUST00000210477	7.635647837	3.64E-08	+	prdm8	non-TOP
260	ENSMUST00000020804	2.676276391	3.80E-08	+	gdpd1	non-TOP
261	ENSMUST00000056427	2.035849404	3.92E-08	+	tubb2a	non-TOP
262	ENSMUST00000024706	-6.487137425	4.46E-08	-	pla2g7	non-TOP
263	ENSMUST00000112883	-7.567044259	4.46E-08	-	nr5a1	non-TOP
264	ENSMUST00000112959	7.702187169	4.46E-08	+	prdm8	non-TOP
265	ENSMUST00000043409	7.385262458	4.50E-08	+	zfp503	non-TOP
266	ENSMUST00000028999	2.940046471	4.50E-08	+	pkia	non-TOP
267	ENSMUST00000053536	2.356075294	5.06E-08	+	cdc42ep4	non-TOP
268	ENSMUST00000068664	2.567207216	5.09E-08	+	neo1	non-TOP
269	ENSMUST00000020640	-0.6613602	5.57E-08	-	rack1	TOP
270	ENSMUST00000102926	-1.240930477	5.70E-08	-	anp32b	non-TOP
271	MER58A_dup42	7.504288334	5.83E-08	+	NA	non-TOP
272	ENSMUST00000020550	-1.36325229	6.66E-08	-	cdc34	non-TOP
273	ENSMUST00000045756	-1.455093542	6.81E-08	-	s100a10	non-TOP
274	ENSMUST00000029625	1.552924903	7.71E-08	+	sfrp2	non-TOP
275	ENSMUST00000043627	-1.076552348	8.17E-08	-	mrpl12	non-TOP
276	ENSMUST00000099276	1.530612839	9.11E-08	+	atxn7l3b	non-TOP
277	ENSMUST00000103133	1.126744164	9.27E-08	+	smarce1	non-TOP
278	ENSMUST00000073339	1.31948395	1.00E-07	+	pgrmc1	non-TOP
279	ENSMUST00000042405	-1.108057368	1.00E-07	-	fbl	non-TOP
280	ENSMUST00000109605	-1.24028187	1.01E-07	-	atf4	non-TOP
281	ENSMUST00000099985	-1.398845165	1.06E-07	-	cenpw	non-TOP
282	ENSMUST00000188151	-0.956242528	1.13E-07	-	rpl22	TOP
283	ENSMUST00000138502	-0.614497379	1.19E-07	-	rps20	TOP
284	ENSMUST00000080953	-3.64477412	1.22E-07	-	lrp2	non-TOP
285	ENSMUST00000018313	3.334737661	1.25E-07	+	mfng	non-TOP
286	ENSMUST00000090749	-1.361653098	1.26E-07	-	ppia	non-TOP
287	ENSMUST00000174064	-2.681211239	1.31E-07	-	apoe	non-TOP
288	ENSMUST00000109621	3.105559731	1.34E-07	+	tox3	non-TOP
289	ENSMUST00000100799	-1.386600709	1.36E-07	-	rpl15	TOP
290	ENSMUST00000094869	2.700149975	1.38E-07	+	gm1673	non-TOP
291	ENSMUST00000067496	0.864493919	1.57E-07	+	atpif1	non-TOP
292	ENSMUST00000102866	-1.118068506	1.63E-07	-	set	non-TOP
293	ENSMUST00000114012	3.887057871	1.67E-07	+	map2	non-TOP
294	ENSMUST00000014848	7.19205062	1.97E-07	+	hoxa2	non-TOP
295	ENSMUST00000077735	2.869774765	1.97E-07	+	evl	non-TOP
296	ENSMUST00000054351	4.258856274	2.10E-07	+	ndnf	non-TOP
297	ENSMUST00000223640	-7.2890825	2.11E-07	-	fst	non-TOP
298	ENSMUST00000102811	-1.767288318	2.12E-07	-	rpl12	TOP
299	ENSMUST00000040312	-4.698350733	2.14E-07	-	trib3	non-TOP
300	ENSMUST00000055433	2.450669338	2.25E-07	+	spsb4	non-TOP
301	ENSMUST00000003572	-1.156639094	2.29E-07	-	gars	non-TOP
302	ENSMUST00000025503	1.878583427	2.37E-07	+	isoc1	non-TOP
303	ENSMUST00000239323	7.304492548	2.58E-07	+	pou3f3	non-TOP
304	ENSMUST00000114888	-2.372032011	2.67E-07	-	hmga1	non-TOP
305	ENSMUST00000027952	2.917809289	2.78E-07	+	plxna2	non-TOP
306	ENSMUST00000154279	-7.236542162	2.78E-07	-	l1td1	non-TOP
307	ENSMUST00000100130	-4.712961902	2.89E-07	-	slc16a3	non-TOP
308	ENSMUST00000165532	-0.799386399	2.92E-07	-	rpl14	TOP
309	ENSMUST00000077355	5.303962082	3.00E-07	+	map2	non-TOP
310	ENSMUST00000030464	3.253429949	3.13E-07	+	pik3r3	non-TOP
311	ENSMUST00000121820	3.103454721	3.15E-07	+	spock2	non-TOP
312	ENSMUST00000106992	6.254620245	3.18E-07	+	mapt	non-TOP
313	ENSMUST00000150156	7.281934395	3.47E-07	+	rtn1	non-TOP
314	ENSMUST00000176010	-0.625249933	3.54E-07	-	rpl41	TOP
315	ENSMUST00000203816	-1.195426496	3.81E-07	-	rpl32	TOP
316	ENSMUST00000080065	2.864869943	3.81E-07	+	slc27a4	non-TOP
317	ENSMUST00000037290	-1.560875458	3.99E-07	-	mars1	non-TOP
318	ENSMUST00000020909	1.004362133	3.99E-07	+	laptm4a	non-TOP
319	ENSMUST00000008991	4.298040405	3.99E-07	+	sptbn2	non-TOP
320	ENSMUST00000004786	-1.190623682	4.02E-07	-	polr2e	non-TOP
321	ENSMUST00000026405	1.290995452	4.27E-07	+	bloc1s1	non-TOP
322	ENSMUST00000105372	-1.205085435	4.28E-07	-	gpx4	non-TOP
323	ENSMUST00000079063	1.358944804	4.32E-07	+	sox11	non-TOP
324	ENSMUST00000116527	-1.217671989	4.32E-07	-	bex4	non-TOP
325	ENSMUST00000103146	-0.551474866	4.32E-07	-	rpl23	TOP
326	ENSMUST00000049285	1.60631816	4.43E-07	+	lrrn1	non-TOP
327	ENSMUST00000053949	-5.161542801	4.47E-07	-	shisa2	non-TOP
328	ENSMUST00000170578	2.111135834	4.53E-07	+	rgmb	non-TOP
329	ENSMUST00000172997	7.241348559	4.53E-07	+	uncx	non-TOP
330	ENSMUST00000129935	-1.619929412	4.53E-07	-	rpl10a	TOP
331	ENSMUST00000028102	2.442514934	4.59E-07	+	kif5c	non-TOP
332	ENSMUST00000050918	6.933292897	5.20E-07	+	camk2n1	non-TOP
333	ENSMUST00000170157	-1.710350754	5.40E-07	-	slc3a2	non-TOP
334	ENSMUST00000064061	5.183695629	5.47E-07	+	scrt2	non-TOP
335	ENSMUST00000069304	1.704610262	5.89E-07	+	hnrnph1	non-TOP
336	ENSMUST00000103147	-0.708041325	5.93E-07	-	psmb3	non-TOP
337	ENSMUST00000127270	-1.155648621	6.21E-07	-	rpl23a	TOP
338	ENSMUST00000030367	1.407280676	6.21E-07	+	ssbp3	non-TOP
339	ENSMUST00000031229	7.149332657	6.21E-07	+	rufy3	non-TOP
340	ENSMUST00000082134	-0.59809272	6.56E-07	-	rps16	TOP
341	ENSMUST00000032309	-1.591458181	6.57E-07	-	ybx3	non-TOP
342	ENSMUST00000098402	-1.549559528	6.63E-07	-	snrpn	non-TOP
343	ENSMUST00000034876	1.072729277	6.63E-07	+	tspan3	non-TOP
344	ENSMUST00000054289	-1.915798217	6.91E-07	-	rps2	TOP
345	ENSMUST00000061571	7.054883088	7.11E-07	+	neurod4	non-TOP
346	ENSMUST00000110382	-1.378174902	7.11E-07	-	gmnn	non-TOP
347	ENSMUST00000004634	-2.926122335	7.21E-07	-	slc1a4	non-TOP
348	ENSMUST00000026425	-1.355844215	7.25E-07	-	pa2g4	non-TOP
349	ENSMUST00000063750	5.974922236	7.48E-07	+	rarb	non-TOP
350	ENSMUST00000197698	-7.063259873	7.89E-07	-	larp7	non-TOP
351	ENSMUST00000082237	3.390550091	7.93E-07	+	mex3b	non-TOP
352	ENSMUST00000028408	-1.242962211	8.18E-07	-	hat1	non-TOP
353	ENSMUST00000167525	2.578279068	8.20E-07	+	scoc	non-TOP
354	ENSMUST00000017548	-0.62448349	8.26E-07	-	rpl19	TOP
355	ENSMUST00000016072	-2.477809384	8.39E-07	-	rrbp1	non-TOP
356	ENSMUST00000005548	-3.037660431	8.50E-07	-	hmox1	non-TOP
357	ENSMUST00000112529	-1.232329582	8.50E-07	-	sms	non-TOP
358	ENSMUST00000033486	-1.472583377	9.36E-07	-	plp2	non-TOP
359	ENSMUST00000165740	1.702649244	9.37E-07	+	tecr	non-TOP
360	ENSMUST00000033500	-6.980232188	9.48E-07	-	eras	non-TOP
361	ENSMUST00000070653	-4.60705536	9.74E-07	-	slc16a3	non-TOP
362	ENSMUST00000079746	1.314795683	1.00E-06	+	ctbp1	non-TOP
363	ENSMUST00000073471	-0.552944412	1.00E-06	-	rpl26	TOP
364	ENSMUST00000103172	1.042516718	1.01E-06	+	dstn	non-TOP
365	ENSMUST00000043584	-0.95754049	1.09E-06	-	tubb4b	non-TOP
366	ENSMUST00000005406	2.726117081	1.10E-06	+	app	non-TOP
367	ENSMUST00000059193	1.922224753	1.12E-06	+	f2r	non-TOP
368	ENSMUST00000125172	-0.865954006	1.12E-06	-	phb	non-TOP
369	ENSMUST00000057337	2.867289373	1.12E-06	+	fgfbp3	non-TOP
370	ENSMUST00000102844	-0.624637546	1.20E-06	-	rps27a	TOP
371	ENSMUST00000059794	7.01479611	1.20E-06	+	nhlh1	non-TOP
372	ENSMUST00000156192	3.389213919	1.25E-06	+	btbd17	non-TOP
373	ENSMUST00000179869	1.610325564	1.30E-06	+	hmgcs1	non-TOP
374	ENSMUST00000109682	1.091417075	1.36E-06	+	dynlrb1	non-TOP
375	ENSMUST00000028288	3.149825469	1.44E-06	+	notch1	non-TOP
376	ENSMUST00000004375	-0.841873962	1.50E-06	-	phb2	non-TOP
377	ENSMUST00000006611	-1.401341847	1.50E-06	-	srm	non-TOP
378	ENSMUST00000179619	2.542630179	1.53E-06	+	adgrg1	non-TOP
379	ENSMUST00000078090	2.561022753	1.54E-06	+	mllt3	non-TOP
380	ENSMUST00000023826	6.880028783	1.60E-06	+	sncg	non-TOP
381	ENSMUST00000086216	1.168964005	1.65E-06	+	anapc5	non-TOP
382	ENSMUST00000159814	-1.904247436	1.65E-06	-	arl4c	non-TOP
383	ENSMUST00000001709	6.79684087	1.69E-06	+	hoxc5	non-TOP
384	ENSMUST00000161707	-3.018960947	1.80E-06	-	psat1	non-TOP
385	ENSMUST00000166171	-1.471864533	1.88E-06	-	eif2s2	non-TOP
386	ENSMUST00000021933	-1.603386605	1.93E-06	-	ctsl	non-TOP
387	ENSMUST00000152894	-1.63596738	1.94E-06	-	mybbp1a	non-TOP
388	ENSMUST00000021085	-1.480132231	1.97E-06	-	nup85	non-TOP
389	ENSMUST00000054883	7.014789762	1.99E-06	+	pou3f3	non-TOP
390	ENSMUST00000022849	-1.406696187	2.07E-06	-	tars	non-TOP
391	ENSMUST00000029679	-1.096179571	2.10E-06	-	cks1b	non-TOP
392	ENSMUST00000105365	2.733735549	2.14E-06	+	cirbp	non-TOP
393	ENSMUST00000016768	5.036517059	2.16E-06	+	phf21b	non-TOP
394	ENSMUST00000099173	-1.062839557	2.25E-06	-	eif2s2	non-TOP
395	ENSMUST00000166170	6.876737637	2.27E-06	+	nell2	non-TOP
396	ENSMUST00000187578	-1.187529441	2.29E-06	-	rpl3	TOP
397	ENSMUST00000034097	-0.958973629	2.35E-06	-	got2	non-TOP
398	ENSMUST00000049130	1.040224309	2.37E-06	+	bex2	non-TOP
399	ENSMUST00000081840	-0.542538165	2.40E-06	-	rpl32	TOP
400	ENSMUST00000032732	4.399704301	2.47E-06	+	apba2	non-TOP
401	ENSMUST00000065118	3.299265253	2.72E-06	+	ube2ql1	non-TOP
402	ENSMUST00000020692	2.228586198	2.76E-06	+	btg2	non-TOP
403	ENSMUST00000032998	-0.627093295	2.76E-06	-	rps3	TOP
404	ENSMUST00000001884	-2.423350303	2.98E-06	-	clpb	non-TOP
405	ENSMUST00000021066	2.372049301	3.02E-06	+	cacng4	non-TOP
406	ENSMUST00000068023	3.182627062	3.05E-06	+	cadm4	non-TOP
407	ENSMUST00000109734	1.070321935	3.06E-06	+	prdx2	non-TOP
408	ENSMUST00000047864	-0.661207124	3.06E-06	-	eef2	TOP
409	ENSMUST00000021438	3.074657065	3.10E-06	+	nova1	non-TOP
410	ENSMUST00000019649	0.636272382	3.14E-06	+	ubb	non-TOP
411	ENSMUST00000025965	-1.661129162	3.20E-06	-	hells	non-TOP
412	ENSMUST00000162053	-1.852953683	3.26E-06	-	psat1	non-TOP
413	ENSMUST00000031309	2.092556676	3.29E-06	+	wsb2	non-TOP
414	ENSMUST00000031383	-0.669275503	3.29E-06	-	ran	non-TOP
415	ENSMUST00000109057	1.863037645	3.46E-06	+	9530068e07rik	non-TOP
416	ENSMUST00000197259	2.215343169	3.49E-06	+	fnbp1l	non-TOP
417	ENSMUST00000022218	-1.469537443	3.52E-06	-	dhfr	non-TOP
418	ENSMUST00000146390	6.810960437	3.60E-06	+	sstr2	non-TOP
419	ENSMUST00000102845	-0.49289265	3.60E-06	-	rps27a	TOP
420	ENSMUST00000168457	-6.77430557	3.66E-06	-	utf1	non-TOP
421	ENSMUST00000006828	2.778238183	3.67E-06	+	aplp1	non-TOP
422	ENSMUST00000062002	4.539555793	3.78E-06	+	mafa	non-TOP
423	ENSMUST00000014917	3.48865745	3.89E-06	+	dll1	non-TOP
424	ENSMUST00000033662	-1.367076547	3.93E-06	-	pdha1	non-TOP
425	ENSMUST00000018653	1.412694084	4.04E-06	+	cenpv	non-TOP
426	ENSMUST00000058914	-1.072812618	4.05E-06	-	tuba1c	non-TOP
427	ENSMUST00000162415	0.793426833	4.20E-06	+	eif4g2	non-TOP
428	ENSMUST00000102696	-0.57337073	4.25E-06	-	rps8	TOP
429	ENSMUST00000173867	-0.725126833	4.34E-06	-	cct4	non-TOP
430	ENSMUST00000043237	2.253981639	4.45E-06	+	trp53inp2	non-TOP
431	ENSMUST00000028826	6.625423085	4.46E-06	+	chgb	non-TOP
432	ENSMUST00000051672	-6.666200866	4.62E-06	-	bst2	non-TOP
433	ENSMUST00000114015	5.727577673	4.65E-06	+	map2	non-TOP
434	ENSMUST00000055535	-3.262362871	4.73E-06	-	prtg	non-TOP
435	ENSMUST00000022195	6.76384891	4.76E-06	+	otp	non-TOP
436	ENSMUST00000036493	-1.216033145	4.92E-06	-	atp1a1	non-TOP
437	ENSMUST00000129632	-1.413446018	4.92E-06	-	tcp1	non-TOP
438	ENSMUST00000053413	4.452676321	5.16E-06	+	cdk5r1	non-TOP
439	ENSMUST00000058125	-1.055624583	5.32E-06	-	bex1	non-TOP
440	ENSMUST00000028727	6.695522792	5.39E-06	+	snap25	non-TOP
441	ENSMUST00000018361	-2.32441826	5.46E-06	-	pmp22	non-TOP
442	ENSMUST00000026564	-6.630166409	5.78E-06	-	ifitm1	non-TOP
443	ENSMUST00000106599	-1.167279232	5.86E-06	-	rpl38	non-TOP
444	ENSMUST00000089377	-1.388289653	6.13E-06	-	lgals1	non-TOP
445	ENSMUST00000066285	3.167468022	6.18E-06	+	hspa12a	non-TOP
446	ENSMUST00000111266	2.260253999	6.19E-06	+	trp53i11	non-TOP
447	ENSMUST00000035301	0.918697761	6.42E-06	+	atp6v1g1	non-TOP
448	ENSMUST00000074523	6.684087504	6.44E-06	+	stmn4	non-TOP
449	ENSMUST00000019026	-1.436524391	6.50E-06	-	mrpl45	non-TOP
450	ENSMUST00000224625	1.517432288	6.70E-06	+	fdft1	non-TOP
451	ENSMUST00000020537	3.194152434	6.70E-06	+	nsg2	non-TOP
452	ENSMUST00000109420	3.375254261	6.73E-06	+	gdap1l1	non-TOP
453	ENSMUST00000224188	1.620992345	6.90E-06	+	hmgcs1	non-TOP
454	ENSMUST00000026433	2.868229698	7.13E-06	+	smarcc2	non-TOP
455	ENSMUST00000196060	6.522716597	7.13E-06	+	cspg5	non-TOP
456	ENSMUST00000071718	-0.967103359	7.28E-06	-	prdx6	non-TOP
457	ENSMUST00000177163	-0.679584408	7.38E-06	-	rpl41	TOP
458	ENSMUST00000113211	-0.627860022	7.39E-06	-	rpl36a	TOP
459	ENSMUST00000026698	-2.536548078	7.39E-06	-	podxl	non-TOP
460	ENSMUST00000034184	5.510488601	7.62E-06	+	irx5	non-TOP
461	ENSMUST00000042701	2.186642371	7.65E-06	+	mxd4	non-TOP
462	ENSMUST00000025914	-1.78998066	7.65E-06	-	vegfb	non-TOP
463	ENSMUST00000217198	6.599863016	8.03E-06	+	olfm2	non-TOP
464	ERVB7_1-LTR_MM_dup162	-1.471717353	8.05E-06	-	NA	non-TOP
465	ENSMUST00000231039	-6.523567526	8.05E-06	-	slc38a4	non-TOP
466	ENSMUST00000047368	-2.310379046	8.14E-06	-	mnd1	non-TOP
467	ENSMUST00000105139	-0.972062589	8.14E-06	-	sf3b5	non-TOP
468	ENSMUST00000030724	-2.215026989	8.21E-06	-	sesn2	non-TOP
469	ENSMUST00000047935	2.658379412	8.26E-06	+	tspyl4	non-TOP
470	ENSMUST00000107305	2.168876292	8.42E-06	+	hdgfl3	non-TOP
471	ENSMUST00000001716	-1.335507047	8.57E-06	-	ddt	non-TOP
472	ENSMUST00000102814	-0.480588467	8.70E-06	-	rps6	TOP
473	ENSMUST00000139959	-1.303626463	8.99E-06	-	rack1	TOP
474	ENSMUST00000072503	-0.682862647	9.51E-06	-	rpl18	TOP
475	ENSMUST00000097739	-2.420066727	9.53E-06	-	pgap1	non-TOP
476	RLTRETN_Mm_dup344	-1.38526321	9.91E-06	-	NA	non-TOP
477	ENSMUST00000023241	6.481186805	9.91E-06	+	ly6h	non-TOP
478	ENSMUST00000127306	1.859628516	9.98E-06	+	enho	non-TOP
479	ENSMUST00000087511	1.850689041	1.01E-05	+	tmem128	non-TOP
480	ENSMUST00000025805	2.326508408	1.02E-05	+	cnih2	non-TOP
481	ENSMUST00000075853	-0.977883929	1.02E-05	-	cks2	non-TOP
482	ENSMUST00000037915	1.793185215	1.02E-05	+	msl1	non-TOP
483	ENSMUST00000078505	5.561311372	1.02E-05	+	rtn1	non-TOP
484	ENSMUST00000046513	3.022014594	1.04E-05	+	phyhipl	non-TOP
485	ENSMUST00000106252	2.986789659	1.06E-05	+	mycl	non-TOP
486	ENSMUST00000081387	-0.944694299	1.07E-05	-	birc5	non-TOP
487	ENSMUST00000000253	-2.626799303	1.08E-05	-	lhx2	non-TOP
488	ENSMUST00000030118	1.044375116	1.14E-05	+	dnaja1	non-TOP
489	ENSMUST00000018437	-0.782560028	1.14E-05	-	pfn1	non-TOP
490	ENSMUST00000195976	-6.539584948	1.15E-05	-	larp7	non-TOP
491	ENSMUST00000037361	-6.509109014	1.18E-05	-	lefty1	non-TOP
492	ENSMUST00000016488	1.345435084	1.18E-05	+	ppdpf	non-TOP
493	ENSMUST00000196894	6.518952858	1.22E-05	+	rufy3	non-TOP
494	L1ME4b_dup667	6.724554898	1.23E-05	+	NA	non-TOP
495	ENSMUST00000229377	3.905591726	1.23E-05	+	smug1	non-TOP
496	ENSMUST00000026196	-1.807446143	1.32E-05	-	got1	non-TOP
497	ENSMUST00000034230	-5.482203129	1.32E-05	-	cx3cl1	non-TOP
498	ENSMUST00000034270	1.073764342	1.33E-05	+	map1lc3b	non-TOP
499	ENSMUST00000053251	-2.817627186	1.35E-05	-	rbpms	non-TOP
500	ENSMUST00000164756	1.610164332	1.35E-05	+	eid1	non-TOP
501	ENSMUST00000139395	6.434499762	1.35E-05	+	actl6b	non-TOP
502	ENSMUST00000039926	6.481696144	1.35E-05	+	dusp8	non-TOP
503	ENSMUST00000020630	-0.972772237	1.45E-05	-	hspa4	non-TOP
504	ENSMUST00000034854	3.470899046	1.46E-05	+	chrnb4	non-TOP
505	ENSMUST00000178174	6.196674356	1.46E-05	+	pou3f2	non-TOP
506	ENSMUST00000030169	-1.095620212	1.46E-05	-	stoml2	non-TOP
507	ENSMUST00000021698	-0.868585584	1.46E-05	-	hsp90aa1	non-TOP
508	ENSMUST00000045788	2.565893398	1.47E-05	+	macroh2a1	non-TOP
509	ENSMUST00000115028	-5.502435844	1.47E-05	-	itgb5	non-TOP
510	ENSMUST00000059080	-0.531590911	1.47E-05	-	rps21	TOP
511	ENSMUST00000088610	0.944175424	1.49E-05	+	romo1	non-TOP
512	ENSMUST00000021941	2.936473823	1.49E-05	+	mxd3	non-TOP
513	ENSMUST00000069520	3.902380929	1.56E-05	+	syp	non-TOP
514	ENSMUST00000020504	0.62695237	1.56E-05	+	hint1	non-TOP
515	ENSMUST00000169003	-5.530059684	1.56E-05	-	rbpms2	non-TOP
516	ENSMUST00000188524	-1.509351712	1.59E-05	-	eef1b2	TOP
517	ENSMUST00000031843	-5.443618813	1.60E-05	-	npy	non-TOP
518	ENSMUST00000229371	3.303369598	1.66E-05	+	smug1	non-TOP
519	ENSMUST00000128187	1.325123858	1.66E-05	+	hnrnpdl	non-TOP
520	ENSMUST00000171737	-0.892530651	1.77E-05	-	odc1	non-TOP
521	ENSMUST00000176204	-3.289130788	1.82E-05	-	peg10	non-TOP
522	ENSMUST00000035075	-6.456172263	1.87E-05	-	tdgf1	non-TOP
523	ERVB7_1-LTR_MM_dup593	-1.32647669	1.88E-05	-	NA	non-TOP
524	ENSMUST00000167518	1.956818261	1.90E-05	+	fam168b	non-TOP
525	ENSMUST00000170802	2.402393697	1.91E-05	+	mapre2	non-TOP
526	ENSMUST00000106003	-1.673768122	1.92E-05	-	rplp2	non-TOP
527	ENSMUST00000078803	1.614552529	2.01E-05	+	vps28	non-TOP
528	ENSMUST00000070478	6.22060106	2.03E-05	+	sdc3	non-TOP
529	ENSMUST00000143107	-0.549465385	2.03E-05	-	rpl27a	TOP
530	ENSMUST00000036744	2.859290884	2.04E-05	+	rbm4b	non-TOP
531	ENSMUST00000041160	1.642754336	2.11E-05	+	gng10	non-TOP
532	ENSMUST00000030862	6.115018383	2.14E-05	+	draxin	non-TOP
533	ENSMUST00000166897	-1.237363431	2.15E-05	-	tomm70a	non-TOP
534	ENSMUST00000032111	2.405808442	2.24E-05	+	wbp1	non-TOP
535	ENSMUST00000042334	-0.605054381	2.27E-05	-	rpl10a	TOP
536	ENSMUST00000221397	-2.519806643	2.28E-05	-	nudt14	non-TOP
537	ENSMUST00000079644	-0.579665766	2.38E-05	-	ybx1	non-TOP
538	ENSMUST00000117786	1.526422252	2.49E-05	+	csnk1e	non-TOP
539	ENSMUST00000115021	-2.297636337	2.50E-05	-	cald1	non-TOP
540	ENSMUST00000096259	2.603061377	2.51E-05	+	gng3	non-TOP
541	ENSMUST00000045374	-4.582390747	2.53E-05	-	ramp3	non-TOP
542	ENSMUST00000103191	-0.824324194	2.53E-05	-	rpl22	TOP
543	ENSMUST00000095388	4.534583008	2.77E-05	+	rfx4	non-TOP
544	ENSMUST00000114048	1.792379751	2.78E-05	+	tmsb10	non-TOP
545	ENSMUST00000001711	6.482255664	2.79E-05	+	hoxc6	non-TOP
546	ENSMUST00000171001	6.135328274	2.85E-05	+	dhrs3	non-TOP
547	ENSMUST00000221613	-1.764030557	2.89E-05	-	odc1	non-TOP
548	ENSMUST00000051955	-0.492541392	2.93E-05	-	rps23	TOP
549	ENSMUST00000054607	-1.889128933	2.97E-05	-	ahcy	non-TOP
550	ENSMUST00000223396	-0.771869256	2.97E-05	-	gdi2	non-TOP
551	ENSMUST00000072031	3.163350796	3.01E-05	+	mprip	non-TOP
552	ENSMUST00000120912	-0.952065985	3.05E-05	-	paics	non-TOP
553	ENSMUST00000136312	0.810236095	3.13E-05	+	ubc	non-TOP
554	ENSMUST00000070996	-1.944922053	3.13E-05	-	eif5a	non-TOP
555	ENSMUST00000059354	-1.51335426	3.15E-05	-	sigmar1	non-TOP
556	ENSMUST00000110082	0.92286765	3.21E-05	+	calm1	non-TOP
557	ENSMUST00000106616	1.937599193	3.31E-05	+	cdc42ep4	non-TOP
558	ENSMUST00000211214	-1.24984143	3.35E-05	-	ruvbl2	non-TOP
559	ENSMUST00000025217	-0.900466001	3.43E-05	-	hspa9	non-TOP
560	ENSMUST00000031513	-1.238587759	3.43E-05	-	srsf9	non-TOP
561	ENSMUST00000077915	-0.624839538	3.55E-05	-	rpl38	non-TOP
562	ENSMUST00000023599	1.265163922	3.62E-05	+	eif4a2	non-TOP
563	ENSMUST00000008088	3.795430057	3.62E-05	+	ttc9b	non-TOP
564	ENSMUST00000139685	-0.757521867	3.63E-05	-	rpl22	TOP
565	ENSMUST00000005077	-3.030918151	3.66E-05	-	hspb1	non-TOP
566	ENSMUST00000087315	-1.375476353	3.72E-05	-	vars	non-TOP
567	ENSMUST00000058667	3.476940459	3.73E-05	+	lrrc4b	non-TOP
568	ENSMUST00000032747	3.102683775	3.81E-05	+	hddc3	non-TOP
569	ENSMUST00000032399	-1.220852492	3.92E-05	-	kras	non-TOP
570	ENSMUST00000064762	1.311662903	3.92E-05	+	map1b	non-TOP
571	ENSMUST00000010899	-1.955033011	3.96E-05	-	cars	non-TOP
572	ENSMUST00000025925	-4.337082168	4.09E-05	-	plaat3	non-TOP
573	ENSMUST00000001479	-0.869014174	4.13E-05	-	kpnb1	non-TOP
574	ENSMUST00000054245	5.961466282	4.19E-05	+	tmem132e	non-TOP
575	ENSMUST00000015391	1.678830469	4.19E-05	+	nipsnap3b	non-TOP
576	ENSMUST00000043867	-0.791908739	4.24E-05	-	rpl22l1	non-TOP
577	ENSMUST00000020169	-3.468814285	4.29E-05	-	enpp3	non-TOP
578	ENSMUST00000090602	1.453736192	4.33E-05	+	mdk	non-TOP
579	ENSMUST00000126751	-2.017160634	4.36E-05	-	atp5b	non-TOP
580	ENSMUST00000111230	-1.904179678	4.45E-05	-	tagln2	non-TOP
581	ENSMUST00000223450	2.680914279	4.47E-05	+	cfl2	non-TOP
582	ENSMUST00000104999	2.197951884	4.57E-05	+	nrarp	non-TOP
583	ENSMUST00000025955	-1.111813167	4.69E-05	-	eif3a	TOP
584	ENSMUST00000044823	2.570763343	4.70E-05	+	zswim5	non-TOP
585	ENSMUST00000020896	1.100068568	4.72E-05	+	tspan13	non-TOP
586	ENSMUST00000040440	0.650032088	4.73E-05	+	calm2	non-TOP
587	ENSMUST00000189661	-2.627809426	4.78E-05	-	soat1	non-TOP
588	ENSMUST00000018985	-2.117382634	4.79E-05	-	rad51d	non-TOP
589	ENSMUST00000020775	1.055361369	4.85E-05	+	dynll2	non-TOP
590	ENSMUST00000023099	-1.076463956	4.89E-05	-	slc38a2	non-TOP
591	ENSMUST00000027377	5.996719627	4.89E-05	+	igfbp5	non-TOP
592	ENSMUST00000065417	6.210312578	4.96E-05	+	ly6h	non-TOP
593	ENSMUST00000033809	-1.454598986	5.06E-05	-	prps1	non-TOP
594	ENSMUST00000060223	4.277604138	5.07E-05	+	zadh2	non-TOP
595	ENSMUST00000064231	-6.238833184	5.09E-05	-	mogat2	non-TOP
596	ENSMUST00000030395	1.351604938	5.20E-05	+	svbp	non-TOP
597	ENSMUST00000049424	-1.278715723	5.30E-05	-	wdr74	non-TOP
598	ENSMUST00000047086	-1.476766688	5.46E-05	-	wdr43	non-TOP
599	ENSMUST00000092048	-1.413402761	5.47E-05	-	naca	non-TOP
600	ENSMUST00000181173	-1.931912267	5.49E-05	-	gm3839	non-TOP
601	ENSMUST00000044148	1.622137445	5.52E-05	+	alg2	non-TOP
602	ENSMUST00000135088	0.758524267	5.52E-05	+	ywhaq	non-TOP
603	ENSMUST00000000122	6.352276849	5.54E-05	+	ngfr	non-TOP
604	ENSMUST00000021314	-0.974175339	5.61E-05	-	nmt1	non-TOP
605	ENSMUST00000108674	3.248317473	5.61E-05	+	ntn1	non-TOP
606	ENSMUST00000048977	-2.97680412	5.90E-05	-	greb1l	non-TOP
607	ENSMUST00000201336	2.606358516	6.12E-05	+	NA	non-TOP
608	ENSMUST00000109594	-2.060134466	6.21E-05	-	slc1a4	non-TOP
609	ENSMUST00000210640	-0.617121282	6.35E-05	-	rpl18	TOP
610	ENSMUST00000109424	6.381324921	6.44E-05	+	wnt7b	non-TOP
611	ENSMUST00000026120	5.909497427	6.55E-05	+	bhlhe22	non-TOP
612	ENSMUST00000033591	-2.593154473	6.65E-05	-	itm2a	non-TOP
613	ENSMUST00000018113	-3.808995687	6.66E-05	-	ptgis	non-TOP
614	ENSMUST00000121469	4.361902888	6.74E-05	+	reep1	non-TOP
615	ENSMUST00000045054	1.854677079	6.80E-05	+	tcaf1	non-TOP
616	ENSMUST00000113470	6.220735204	6.80E-05	+	prdm12	non-TOP
617	ENSMUST00000212967	-1.82843812	7.01E-05	-	cdt1	non-TOP
618	ENSMUST00000025218	-1.002609503	7.08E-05	-	etf1	non-TOP
619	ENSMUST00000000095	6.246623358	7.10E-05	+	tbx2	non-TOP
620	ENSMUST00000034140	1.640007897	7.32E-05	+	itfg1	non-TOP
621	ENSMUST00000028795	-1.89133508	7.37E-05	-	rad51	non-TOP
622	ENSMUST00000029912	1.416876019	7.43E-05	+	sdcbp	non-TOP
623	ENSMUST00000028398	0.98763056	7.57E-05	+	ube2e3	non-TOP
624	ENSMUST00000206020	4.492242429	7.59E-05	+	gm1673	non-TOP
625	ENSMUST00000178615	2.794590997	7.70E-05	+	rbm4	non-TOP
626	ENSMUST00000086851	2.209016173	7.73E-05	+	hes6	non-TOP
627	ENSMUST00000047119	-3.799067136	7.76E-05	-	crygn	non-TOP
628	ENSMUST00000054555	1.69078505	7.76E-05	+	zfp41	non-TOP
629	ENSMUST00000230068	1.21486057	7.89E-05	+	NA	non-TOP
630	ENSMUST00000114582	1.270142303	7.91E-05	+	hmgb3	non-TOP
631	ENSMUST00000161576	-1.616814213	8.01E-05	-	herpud1	non-TOP
632	ENSMUST00000113827	3.285991788	8.30E-05	+	brwd1	non-TOP
633	ENSMUST00000107094	2.87413556	8.30E-05	+	jun	non-TOP
634	ENSMUST00000019749	5.763371533	8.38E-05	+	hoxd8	non-TOP
635	ENSMUST00000007139	1.038262088	8.38E-05	+	eif1b	non-TOP
636	ENSMUST00000086844	-3.094656062	8.55E-05	-	tcf7	non-TOP
637	ERVB7_1-LTR_MM_dup160	-1.321649839	8.71E-05	-	NA	non-TOP
638	ENSMUST00000025931	2.390585525	8.74E-05	+	pdcd4	non-TOP
639	ENSMUST00000042057	1.567214566	8.87E-05	+	midn	non-TOP
640	ENSMUST00000021728	-1.087304656	8.88E-05	-	siva1	non-TOP
641	ENSMUST00000019726	-1.640718407	8.88E-05	-	plin3	non-TOP
642	ENSMUST00000114881	-1.100535869	8.88E-05	-	rps10	TOP
643	ENSMUST00000110908	5.016937837	9.07E-05	+	meis2	non-TOP
644	ENSMUST00000007005	1.011282291	9.16E-05	+	acat2	non-TOP
645	ENSMUST00000005705	-0.737223188	9.20E-05	-	trim28	non-TOP
646	ENSMUST00000060251	-0.931038298	9.21E-05	-	higd1a	non-TOP
647	ENSMUST00000087026	-0.936288477	9.27E-05	-	polr1c	non-TOP
648	ENSMUST00000035105	-0.597648378	9.27E-05	-	rpsa	TOP
649	ENSMUST00000182209	-1.843207321	9.35E-05	-	ccnd3	non-TOP
650	ENSMUST00000003445	-3.144982812	9.38E-05	-	fkbp11	non-TOP
651	ENSMUST00000032508	-0.858894405	9.42E-05	-	fkbp4	non-TOP
652	ENSMUST00000039534	3.001930277	9.69E-05	+	resp18	non-TOP
653	ENSMUST00000109142	1.113825197	9.69E-05	+	hnrnph1	non-TOP
654	ENSMUST00000041761	2.552894356	9.77E-05	+	prss23	non-TOP
655	ENSMUST00000232262	-5.759699971	9.81E-05	-	itgb5	non-TOP
656	ENSMUST00000036113	1.699157335	0.000100783	+	tbc1d16	non-TOP
657	ENSMUST00000095784	1.389634539	0.000101769	+	moxd1	non-TOP
658	ENSMUST00000026896	3.111104175	0.000103368	+	st8sia2	non-TOP
659	ENSMUST00000107923	1.651494573	0.000103378	+	dynll2	non-TOP
660	ENSMUST00000087865	-1.797561515	0.000104484	-	ybx3	non-TOP
661	ENSMUST00000037324	0.896457286	0.000105804	+	skp1	non-TOP
662	ENSMUST00000168704	-6.021262711	0.000108269	-	slc2a3	non-TOP
663	ENSMUST00000107503	3.250438743	0.000110598	+	syt11	non-TOP
664	ENSMUST00000106439	-1.427225121	0.00011148	-	mrpl38	non-TOP
665	ENSMUST00000017629	1.398833795	0.00011148	+	top2b	non-TOP
666	ENSMUST00000005017	-0.799101857	0.000112125	-	hdgf	non-TOP
667	ENSMUST00000000579	3.600971771	0.000116225	+	sox9	non-TOP
668	ENSMUST00000127095	5.091283567	0.00011811	+	ly6h	non-TOP
669	ENSMUST00000021512	-2.859857958	0.000119709	-	dhrs7	non-TOP
670	ENSMUST00000064104	1.287315926	0.000120727	+	cdc42se2	non-TOP
671	ENSMUST00000107846	-0.865882365	0.000122634	-	clta	non-TOP
672	ENSMUST00000108430	-0.511683934	0.000124532	-	rps19	TOP
673	ENSMUST00000006760	-2.044514304	0.000126787	-	cdt1	non-TOP
674	ERVB7_1-LTR_MM_dup592	-1.587190066	0.000127299	-	NA	non-TOP
675	ENSMUST00000087871	0.743140869	0.000127831	+	gnas	non-TOP
676	ENSMUST00000230773	1.97575765	0.000127831	+	NA	non-TOP
677	ENSMUST00000212129	-1.340304817	0.00012845	-	rpl18a	TOP
678	ENSMUST00000097590	-1.770393573	0.000129215	-	lars	non-TOP
679	ENSMUST00000108610	-1.645277804	0.000129215	-	eif5a	non-TOP
680	ENSMUST00000034228	1.04433381	0.000131477	+	arl2bp	non-TOP
681	ENSMUST00000040687	1.546973253	0.000131897	+	tax1bp3	non-TOP
682	RLTRETN_Mm_dup1075	-1.787911667	0.000131897	-	NA	non-TOP
683	ENSMUST00000160726	5.981925673	0.000132888	+	fbll1	non-TOP
684	ENSMUST00000028672	1.609175932	0.000132916	+	mdk	non-TOP
685	ENSMUST00000174372	-1.790811512	0.000132916	-	slc2a1	non-TOP
686	ENSMUST00000204059	6.030899254	0.000133771	+	add2	non-TOP
687	ENSMUST00000053024	-1.277768042	0.000133781	-	pgp	non-TOP
688	ENSMUST00000135343	5.06976048	0.000133919	+	gprin1	non-TOP
689	ENSMUST00000026704	-0.673411522	0.000133919	-	cct8	non-TOP
690	ENSMUST00000219591	-1.371087385	0.000135454	-	rps26	TOP
691	ENSMUST00000033952	-1.33976642	0.000139346	-	sfrp1	non-TOP
692	ENSMUST00000102922	-1.137145269	0.00013974	-	pold2	non-TOP
693	ENSMUST00000061158	3.48067518	0.000140976	+	commd3	non-TOP
694	ENSMUST00000060435	1.860518717	0.000140976	+	selenon	non-TOP
695	ENSMUST00000027472	-4.274234034	0.000142702	-	efhd1	non-TOP
696	ENSMUST00000161827	5.037490643	0.000148199	+	gpc2	non-TOP
697	ENSMUST00000050140	-3.846347614	0.000148767	-	tmem88	non-TOP
698	ENSMUST00000047904	5.797941022	0.000149398	+	hoxd4	non-TOP
699	ENSMUST00000052798	-0.940223002	0.000150232	-	ptges3	non-TOP
700	ENSMUST00000107249	-0.755705955	0.000151921	-	rpl27	TOP
701	ENSMUST00000002979	-4.299019087	0.000154049	-	lamb1	non-TOP
702	ENSMUST00000061835	-5.954861662	0.000155654	-	vsig8	non-TOP
703	ENSMUST00000080813	-0.470475743	0.00015671	-	rps17	TOP
704	ENSMUST00000188299	1.26796897	0.000156871	+	gm28438	non-TOP
705	ENSMUST00000034441	-0.743215491	0.0001577	-	aars	non-TOP
706	ENSMUST00000028517	-1.236211469	0.000158216	-	ola1	non-TOP
707	ENSMUST00000022977	1.227673191	0.000160968	+	sqle	non-TOP
708	ENSMUST00000049630	1.491233144	0.000167845	+	cox19	non-TOP
709	ENSMUST00000071561	-2.772490264	0.000168432	-	sigmar1	non-TOP
710	ENSMUST00000058351	-3.466341744	0.000169269	-	pgm1	non-TOP
711	ENSMUST00000234965	-5.583118862	0.000170535	-	colec12	non-TOP
712	ENSMUST00000022176	1.303962677	0.000171314	+	hmgcr	non-TOP
713	ENSMUST00000214233	4.27012059	0.00017249	+	NA	non-TOP
714	ENSMUST00000045692	2.073294753	0.000172991	+	fbxl16	non-TOP
715	ENSMUST00000029938	1.588475505	0.000173724	+	gtf2b	non-TOP
716	ENSMUST00000144826	0.522089174	0.000173734	+	noct	non-TOP
717	L1Md_T_dup18258	-1.20057683	0.000174225	-	NA	non-TOP
718	ENSMUST00000231825	-1.949755554	0.000182805	-	hmga1	non-TOP
719	ENSMUST00000113452	5.605581275	0.000183212	+	plppr3	non-TOP
720	ENSMUST00000027863	-1.702473686	0.000185406	-	atp1b1	non-TOP
721	ENSMUST00000046114	-0.957152286	0.000186113	-	mrpl54	non-TOP
722	ENSMUST00000032185	-1.929290799	0.000186432	-	slc6a6	non-TOP
723	ENSMUST00000101249	-1.322035629	0.000188543	-	hnrnpab	non-TOP
724	ENSMUST00000143971	0.738029929	0.00018899	+	micos10	non-TOP
725	ENSMUST00000154208	5.598930207	0.000189504	+	dhrs3	non-TOP
726	ENSMUST00000000964	5.473369406	0.000189771	+	hoxa1	non-TOP
727	ENSMUST00000058418	2.775217305	0.000198483	+	slc29a4	non-TOP
728	ENSMUST00000021284	3.844182064	0.000198652	+	ntn1	non-TOP
729	ENSMUST00000114195	2.139901901	0.00020828	+	jam2	non-TOP
730	ENSMUST00000110907	4.837484962	0.00020828	+	meis2	non-TOP
731	ENSMUST00000061260	5.947546194	0.00020828	+	fat4	non-TOP
732	ENSMUST00000062304	3.76929047	0.00020965	+	lrrc4	non-TOP
733	ENSMUST00000079601	-5.923992454	0.00021245	-	etv5	non-TOP
734	ENSMUST00000038409	4.308066009	0.000212865	+	podxl2	non-TOP
735	ENSMUST00000237400	-1.359362807	0.000213282	-	nars	non-TOP
736	ENSMUST00000049020	4.23288829	0.000213556	+	irgq	non-TOP
737	ENSMUST00000114634	2.954569561	0.000216451	+	boc	non-TOP
738	ENSMUST00000114437	-1.444700586	0.000217548	-	ppp2r1b	non-TOP
739	ENSMUST00000105359	3.855766849	0.000229535	+	apc2	non-TOP
740	ENSMUST00000096365	5.678459528	0.000235978	+	scrt1	non-TOP
741	ENSMUST00000109554	1.445668345	0.000237132	+	zc3h7b	non-TOP
742	ENSMUST00000029515	-2.65960871	0.000239815	-	s100a11	non-TOP
743	ENSMUST00000034164	1.398055708	0.00024055	+	ist1	non-TOP
744	ENSMUST00000021793	3.199822796	0.00024222	+	elovl2	non-TOP
745	ENSMUST00000070215	-0.980632726	0.00024222	-	npm3	non-TOP
746	ENSMUST00000063918	3.405435299	0.00024222	+	sp8	non-TOP
747	ENSMUST00000034742	-1.040322039	0.000243541	-	ccnb2	non-TOP
748	ENSMUST00000020705	-1.396408137	0.000247977	-	pes1	non-TOP
749	ENSMUST00000062821	5.541984969	0.000252794	+	emid1	non-TOP
750	ENSMUST00000057921	1.748259866	0.000254029	+	arf2	non-TOP
751	ENSMUST00000041555	2.348031282	0.000257648	+	mvb12b	non-TOP
752	ENSMUST00000222517	-1.165740608	0.000259083	-	ctsl	non-TOP
753	ENSMUST00000185676	-1.713960074	0.000262941	-	ncl	non-TOP
754	ENSMUST00000007257	0.841244923	0.000262941	+	clic1	non-TOP
755	PB1D10_dup57215	5.855745816	0.000263717	+	NA	non-TOP
756	ENSMUST00000107505	2.40607616	0.000266996	+	syt11	non-TOP
757	ENSMUST00000025092	5.482605941	0.000267625	+	tmem178	non-TOP
758	ENSMUST00000114882	-0.470251955	0.000269894	-	rps10	TOP
759	ENSMUST00000032480	1.491776113	0.000271943	+	ing4	non-TOP
760	ENSMUST00000004480	5.775563423	0.000276087	+	sst	non-TOP
761	ENSMUST00000102593	-0.68058716	0.000276087	-	eif3i	non-TOP
762	ENSMUST00000029447	1.391051927	0.000276284	+	sike1	non-TOP
763	ENSMUST00000003123	1.041886132	0.000276603	+	fam32a	non-TOP
764	ENSMUST00000022087	-1.536028988	0.000277019	-	nsun2	non-TOP
765	ENSMUST00000045866	-1.318744915	0.000277888	-	ddx21	non-TOP
766	ENSMUST00000109994	3.214459612	0.000281822	+	unc5a	non-TOP
767	ENSMUST00000010192	-2.751751499	0.000281822	-	ifrd2	non-TOP
768	ENSMUST00000043419	-1.640953498	0.000283351	-	eif5a	non-TOP
769	ENSMUST00000072093	2.423753649	0.000288476	+	plxnb1	non-TOP
770	ENSMUST00000021930	-1.269588069	0.000291339	-	sfxn1	non-TOP
771	ENSMUST00000176551	-2.76923223	0.000292226	-	peg10	non-TOP
772	ENSMUST00000026470	-1.639608013	0.000296483	-	shmt2	non-TOP
773	ENSMUST00000033749	-4.748802406	0.000297947	-	pir	non-TOP
774	ENSMUST00000118875	-2.002048558	0.000297947	-	gapdh	non-TOP
775	ENSMUST00000020687	-0.997910626	0.000301944	-	pttg1	non-TOP
776	ENSMUST00000063417	0.933827511	0.000301944	+	srsf7	non-TOP
777	ENSMUST00000041331	-1.312550344	0.000301944	-	scd1	non-TOP
778	ENSMUST00000103027	4.270466173	0.000302769	+	mgat5b	non-TOP
779	ENSMUST00000088650	2.510768779	0.000303515	+	ergic3	non-TOP
780	ENSMUST00000141662	4.859009555	0.000303637	+	atat1	non-TOP
781	ENSMUST00000093962	2.112748199	0.000304225	+	ccnd1	non-TOP
782	ENSMUST00000025075	-3.181144518	0.000304296	-	bambi	non-TOP
783	ENSMUST00000061262	5.603033362	0.000304296	+	podxl2	non-TOP
784	ENSMUST00000089011	1.511313138	0.000306726	+	snn	non-TOP
785	ENSMUST00000037708	5.845274922	0.00030891	+	asic4	non-TOP
786	ENSMUST00000040484	-0.995670564	0.00030973	-	gcsh	non-TOP
787	ENSMUST00000093552	-1.240710801	0.000310164	-	tomm40	non-TOP
788	ENSMUST00000048615	-1.1898964	0.000310614	-	pnp	non-TOP
789	ENSMUST00000028909	-1.435520878	0.00031126	-	snx5	non-TOP
790	ENSMUST00000032402	-1.350082698	0.000313919	-	bcat1	non-TOP
791	ENSMUST00000109523	3.179672215	0.000313919	+	vstm2l	non-TOP
792	ENSMUST00000026133	-2.359294055	0.000321653	-	pycr1	non-TOP
793	ENSMUST00000234380	-1.799461649	0.000324479	-	rps18	TOP
794	ENSMUST00000053266	-0.935818441	0.00032449	-	mcm3	non-TOP
795	ENSMUST00000004340	5.672142958	0.0003248	+	pax2	non-TOP
796	ENSMUST00000000206	2.015462727	0.000334212	+	btbd17	non-TOP
797	ENSMUST00000022980	0.661198529	0.000336229	+	ndufb9	non-TOP
798	ENSMUST00000018744	-1.860972595	0.000337595	-	shmt1	non-TOP
799	ENSMUST00000048630	5.742010238	0.000340359	+	crtac1	non-TOP
800	ENSMUST00000076831	-4.748441725	0.000340518	-	cdc42ep5	non-TOP
801	ENSMUST00000033995	-2.784517242	0.000340518	-	rbpms	non-TOP
802	ENSMUST00000102898	-0.460817848	0.00034199	-	rpl7a	TOP
803	ENSMUST00000105691	1.119186133	0.000348938	+	clstn1	non-TOP
804	ENSMUST00000113910	2.201013918	0.000348938	+	pigp	non-TOP
805	ENSMUST00000006750	2.033457199	0.000352969	+	rundc3a	non-TOP
806	ENSMUST00000041956	2.501853165	0.000364069	+	spag9	non-TOP
807	ENSMUST00000044766	2.900953644	0.000364091	+	dnaaf9	non-TOP
808	ENSMUST00000100864	1.32358116	0.000365363	+	smim10l1	non-TOP
809	ENSMUST00000068581	-2.354648108	0.000367894	-	gja1	non-TOP
810	ENSMUST00000004507	-1.357132241	0.000368915	-	ddx56	non-TOP
811	ENSMUST00000164791	-5.693144612	0.000369274	-	upp1	non-TOP
812	ENSMUST00000076657	0.977017294	0.000371758	+	ndufa3	non-TOP
813	ENSMUST00000103074	-5.454055324	0.000383261	-	sall4	non-TOP
814	ENSMUST00000037958	-5.685241803	0.00038429	-	arhgap29	non-TOP
815	ENSMUST00000043675	0.600130702	0.000384364	+	atp5l	non-TOP
816	ENSMUST00000076859	4.575122466	0.000389764	+	plk3	non-TOP
817	ENSMUST00000026459	-0.482037756	0.000389764	-	atp5b	non-TOP
818	ENSMUST00000036884	-5.630403706	0.000399923	-	klf9	non-TOP
819	ENSMUST00000054544	-0.610386047	0.000402199	-	rpl36al	non-TOP
820	ENSMUST00000032898	-1.586323305	0.000406149	-	ipo5	non-TOP
821	ENSMUST00000113820	-0.7359346	0.000409762	-	arpc2	non-TOP
822	ENSMUST00000115576	-5.527096563	0.000416822	-	lix1	non-TOP
823	ENSMUST00000111080	1.238396092	0.000416822	+	ap1s1	non-TOP
824	ENSMUST00000060173	2.43346104	0.000432707	+	samd10	non-TOP
825	ENSMUST00000019907	-1.272828441	0.000433058	-	fbxo5	non-TOP
826	ENSMUST00000016400	-1.079581968	0.000449398	-	ctsz	non-TOP
827	ENSMUST00000021217	-0.477773328	0.000458539	-	nme2	non-TOP
828	ENSMUST00000090569	-0.70254994	0.000462099	-	psma5	non-TOP
829	ENSMUST00000026076	3.266293213	0.000463811	+	gfra1	non-TOP
830	ENSMUST00000106004	-1.876415346	0.000468518	-	rplp2	non-TOP
831	ENSMUST00000075044	-5.388113983	0.000469641	-	sall4	non-TOP
832	ENSMUST00000031587	-3.00613614	0.000469641	-	ung	non-TOP
833	ENSMUST00000090759	-2.741203384	0.000478459	-	acp6	non-TOP
834	ENSMUST00000061721	5.60092806	0.00048208	+	e2f2	non-TOP
835	ENSMUST00000000287	-1.333766657	0.000482805	-	scpep1	non-TOP
836	ENSMUST00000022882	-2.470899356	0.000487335	-	myo10	non-TOP
837	ENSMUST00000029587	2.679497643	0.000489178	+	neurog2	non-TOP
838	ENSMUST00000037029	-5.298793351	0.000498359	-	jcad	non-TOP
839	ENSMUST00000100507	-0.843024768	0.000502022	-	eif3b	non-TOP
840	ENSMUST00000107914	-2.951441023	0.000502022	-	tpm2	non-TOP
841	ENSMUST00000200342	5.783195653	0.000502022	+	celf3	non-TOP
842	ENSMUST00000107389	1.010532785	0.000502851	+	acly	non-TOP
843	ENSMUST00000166057	5.366925685	0.000504213	+	plppr3	non-TOP
844	ENSMUST00000081232	-5.634436829	0.000506766	-	plcg2	non-TOP
845	ENSMUST00000041591	-4.711399305	0.000509709	-	enpp2	non-TOP
846	ENSMUST00000116380	-0.874732242	0.000515518	-	rpn2	non-TOP
847	ENSMUST00000067512	5.424920972	0.000515585	+	smpd3	non-TOP
848	ENSMUST00000036954	5.265219517	0.000515725	+	gbx2	non-TOP
849	ENSMUST00000084695	-2.964055557	0.000516861	-	galt	non-TOP
850	ENSMUST00000238948	2.537885999	0.000516861	+	fgfbp3	non-TOP
851	ENSMUST00000036999	3.143619887	0.000518497	+	clip2	non-TOP
852	ENSMUST00000093271	2.546201589	0.000519044	+	adgrg1	non-TOP
853	ENSMUST00000096251	-0.965610656	0.000523148	-	1810009a15rik	non-TOP
854	ENSMUST00000109249	1.905650708	0.000525135	+	sulf2	non-TOP
855	ENSMUST00000109737	0.584768435	0.00052672	+	h2az2	non-TOP
856	ENSMUST00000020081	0.854616675	0.00052672	+	zwint	non-TOP
857	ENSMUST00000068505	1.571431236	0.000531798	+	capn2	non-TOP
858	ENSMUST00000001042	0.853359473	0.000532628	+	ilf2	non-TOP
859	ENSMUST00000174758	-1.651462405	0.000535123	-	rps18	TOP
860	ENSMUST00000117301	2.301095998	0.00053658	+	ddr1	non-TOP
861	ENSMUST00000002320	-5.507431081	0.000544551	-	ppard	non-TOP
862	ENSMUST00000172699	1.365981273	0.000544551	+	mex3a	non-TOP
863	ENSMUST00000035540	2.717649872	0.000559045	+	phf2	non-TOP
864	ENSMUST00000027853	1.519259395	0.00055959	+	mpc2	non-TOP
865	ENSMUST00000092907	-0.997197652	0.00056377	-	rpa1	non-TOP
866	ENSMUST00000082090	5.210509387	0.000564156	+	ap3b2	non-TOP
867	ENSMUST00000109923	1.12666651	0.000564426	+	dbn1	non-TOP
868	ENSMUST00000023851	1.058315622	0.000565027	+	ndufa5	non-TOP
869	ENSMUST00000026985	2.568071994	0.000565027	+	cplx2	non-TOP
870	ENSMUST00000055241	-1.240691468	0.000565027	-	zfp106	non-TOP
871	ENSMUST00000069536	-2.153311819	0.000572964	-	tcf7l1	non-TOP
872	ENSMUST00000092325	2.804316652	0.00057322	+	plppr3	non-TOP
873	ENSMUST00000186213	-5.510138933	0.000576925	-	tuba4a	non-TOP
874	ENSMUST00000170715	-1.836684645	0.000582001	-	rps2	TOP
875	ENSMUST00000127492	2.661939872	0.000583537	+	map6	non-TOP
876	ENSMUST00000049126	5.823972038	0.000583537	+	dner	non-TOP
877	ENSMUST00000047419	-2.455754269	0.000589314	-	tspo	non-TOP
878	ENSMUST00000103198	-0.83545269	0.000593448	-	nop56	non-TOP
879	ENSMUST00000035700	-5.234625889	0.000594805	-	camkv	non-TOP
880	ENSMUST00000219870	2.478488996	0.000594805	+	tle5	non-TOP
881	ENSMUST00000030158	0.829991698	0.000604326	+	dctn3	non-TOP
882	ENSMUST00000051179	2.634596077	0.000604326	+	fam181b	non-TOP
883	ENSMUST00000030644	-1.373656804	0.000607886	-	zfp593	non-TOP
884	ENSMUST00000085679	-1.556916788	0.000611791	-	arpc1b	non-TOP
885	ENSMUST00000156481	0.931769301	0.000618021	+	med28	non-TOP
886	ENSMUST00000114769	5.392363054	0.000621908	+	fhl1	non-TOP
887	ENSMUST00000029588	-1.143361249	0.000623664	-	larp7	non-TOP
888	ENSMUST00000207153	5.487560012	0.000624615	+	nr2f2	non-TOP
889	ENSMUST00000023086	0.778910214	0.000627844	+	smdt1	non-TOP
890	ENSMUST00000022169	-1.691876478	0.000629681	-	hexb	non-TOP
891	ENSMUST00000161368	2.582869189	0.000635295	+	fam89b	non-TOP
892	ENSMUST00000036691	1.289504162	0.000644543	+	prrc2b	non-TOP
893	ENSMUST00000029061	-5.329073794	0.000661713	-	sall4	non-TOP
894	ENSMUST00000070532	-2.08415322	0.000674189	-	fabp3	non-TOP
895	ENSMUST00000099172	2.995456375	0.000675328	+	kif5a	non-TOP
896	ENSMUST00000017365	-0.720290312	0.000678353	-	psmd3	non-TOP
897	ENSMUST00000127173	1.716607824	0.000698843	+	trp53i11	non-TOP
898	ENSMUST00000109772	-5.463109021	0.000707563	-	dnmt3b	non-TOP
899	ENSMUST00000051484	1.32959028	0.000711594	+	mageh1	non-TOP
900	ENSMUST00000030743	1.819523102	0.000712926	+	srsf4	non-TOP
901	ENSMUST00000172457	-0.780817785	0.000727533	-	rps15a	TOP
902	ENSMUST00000022378	-2.293697837	0.000730586	-	ero1a	non-TOP
903	ENSMUST00000220070	-1.833198492	0.000746663	-	rps12	TOP
904	ENSMUST00000018965	-2.431667658	0.00075196	-	avpi1	non-TOP
905	ENSMUST00000071103	-0.885363843	0.000765528	-	ddx1	non-TOP
906	ENSMUST00000124077	-2.735317642	0.000775729	-	hdac5	non-TOP
907	ENSMUST00000118539	-2.340010274	0.000778829	-	cth	non-TOP
908	ENSMUST00000071442	2.007130705	0.000785378	+	npdc1	non-TOP
909	ENSMUST00000109546	2.166093621	0.00078645	+	vcan	non-TOP
910	ENSMUST00000050970	-1.02228218	0.00078765	-	polr1d	non-TOP
911	ENSMUST00000023225	1.259258636	0.000819752	+	grina	non-TOP
912	ENSMUST00000088311	5.335892045	0.000819999	+	gbx1	non-TOP
913	ENSMUST00000033383	1.769302539	0.000819999	+	usp11	non-TOP
914	ENSMUST00000180341	-1.225579999	0.000831602	-	hnrnpf	non-TOP
915	ENSMUST00000026520	1.384491938	0.000835612	+	paip1	non-TOP
916	ENSMUST00000025581	-5.160194423	0.00083665	-	ms4a4d	non-TOP
917	ENSMUST00000013304	0.885452655	0.000838658	+	atp6v0d1	non-TOP
918	ENSMUST00000097921	5.369682234	0.000841037	+	cdkn2c	non-TOP
919	ENSMUST00000068933	2.294734258	0.000842657	+	gjc1	non-TOP
920	ENSMUST00000214728	-4.583233334	0.000859208	-	olfr318	non-TOP
921	ENSMUST00000110619	-2.235667661	0.000864909	-	rpl36al	non-TOP
922	ENSMUST00000047013	-2.23303406	0.000881706	-	cmtm8	non-TOP
923	ENSMUST00000040135	-1.655245465	0.00088619	-	nup43	non-TOP
924	ENSMUST00000232395	2.082571329	0.00089977	+	ttc3	non-TOP
925	ENSMUST00000108611	-1.735875823	0.000910915	-	eif5a	non-TOP
926	ENSMUST00000081848	0.699835056	0.000926403	+	fdps	non-TOP
927	ENSMUST00000003575	0.859252871	0.000938136	+	tpm4	non-TOP
928	ENSMUST00000023570	-1.504279318	0.000948158	-	btg3	non-TOP
929	ENSMUST00000081497	-1.072604326	0.000948158	-	pop5	non-TOP
930	ENSMUST00000041231	-1.011328477	0.000948158	-	psme4	non-TOP
931	ENSMUST00000099967	1.849641599	0.000954421	+	fyn	non-TOP
932	ENSMUST00000025421	-1.062118713	0.000955107	-	seh1l	non-TOP
933	ENSMUST00000037877	-1.813243649	0.000973055	-	tcfl5	non-TOP
934	ENSMUST00000088357	1.735360449	0.000973055	+	atn1	non-TOP
935	ENSMUST00000024657	-1.457230573	0.000978971	-	phf10	non-TOP
936	ENSMUST00000040090	-2.62131903	0.000981552	-	nubpl	non-TOP
937	ENSMUST00000021049	-0.719844454	0.000993195	-	psmc5	non-TOP
938	ENSMUST00000221761	1.056730712	0.000995932	+	id2	non-TOP
939	ENSMUST00000172282	-1.138178575	0.00099958	-	ptbp1	non-TOP
940	ENSMUST00000061508	1.750000723	0.001002004	+	zfp358	non-TOP
941	ENSMUST00000048946	-3.249014367	0.001011338	-	card19	non-TOP
942	ENSMUST00000007757	1.395683624	0.001011338	+	tgfbr1	non-TOP
943	ENSMUST00000015049	2.196296607	0.001014165	+	dnajb9	non-TOP
944	ENSMUST00000037739	-1.440108516	0.001014165	-	gnl3	non-TOP
945	ENSMUST00000029257	1.922536168	0.001014165	+	atp11b	non-TOP
946	ENSMUST00000035220	1.201285458	0.001020778	+	prkar2a	non-TOP
947	ENSMUST00000091609	3.499548127	0.001028905	+	cltb	non-TOP
948	ENSMUST00000134727	1.394910776	0.001035252	+	cdc26	non-TOP
949	ENSMUST00000223728	-1.191592895	0.001035252	-	nolc1	non-TOP
950	ENSMUST00000010904	-5.398166817	0.00104133	-	phlda2	non-TOP
951	ENSMUST00000034015	0.917438243	0.001044808	+	msmo1	non-TOP
952	ENSMUST00000017981	1.380445276	0.001050068	+	nkiras2	non-TOP
953	ENSMUST00000053336	5.183233903	0.001069142	+	2510009e07rik	non-TOP
954	ENSMUST00000033961	1.000725547	0.001072106	+	tm2d2	non-TOP
955	ENSMUST00000102536	-0.414375846	0.001078204	-	rpl11	TOP
956	ENSMUST00000088631	-2.224140677	0.001082634	-	zic3	non-TOP
957	ENSMUST00000095083	1.944935986	0.001085274	+	sptan1	non-TOP
958	ENSMUST00000023769	-1.964422505	0.001087499	-	atf1	non-TOP
959	ENSMUST00000207932	4.41069622	0.001092237	+	prss23	non-TOP
960	ENSMUST00000022718	5.268821771	0.001092237	+	ednrb	non-TOP
961	ENSMUST00000026267	4.571559255	0.001092237	+	parp6	non-TOP
962	ENSMUST00000025430	2.856711878	0.001094114	+	setbp1	non-TOP
963	ENSMUST00000029128	1.066299165	0.001094114	+	map1lc3a	non-TOP
964	ENSMUST00000161170	5.136478072	0.001101085	+	zfp9	non-TOP
965	ENSMUST00000047429	1.384990865	0.001112842	+	mrps6	non-TOP
966	ENSMUST00000077798	-0.757218203	0.001112842	-	ssrp1	non-TOP
967	ENSMUST00000030128	0.965945331	0.001168563	+	chmp5	non-TOP
968	ENSMUST00000204293	-1.900273761	0.001175501	-	serbp1	non-TOP
969	ERVB7_1-LTR_MM_dup161	-1.109503399	0.001198841	-	NA	non-TOP
970	ENSMUST00000025338	5.213091266	0.001212507	+	gabbr1	non-TOP
971	ENSMUST00000021048	-1.173044245	0.00121276	-	ftsj3	non-TOP
972	ENSMUST00000109810	-1.769498936	0.00121276	-	ddx39a	non-TOP
973	ENSMUST00000043884	3.999922813	0.001221321	+	lrrn3	non-TOP
974	ENSMUST00000048043	2.207723872	0.001224982	+	coro2b	non-TOP
975	ENSMUST00000046122	-1.069190861	0.001234954	-	lap3	non-TOP
976	ENSMUST00000047721	-1.540382586	0.001234954	-	rrp9	non-TOP
977	ENSMUST00000114430	3.970598523	0.001245979	+	l1cam	non-TOP
978	ENSMUST00000048248	3.505459615	0.00124945	+	brsk1	non-TOP
979	ENSMUST00000138603	1.637552174	0.001256085	+	hap1	non-TOP
980	ENSMUST00000107517	-5.155038957	0.00125646	-	mup6	non-TOP
981	ENSMUST00000017534	-4.470426843	0.00125646	-	aldoc	non-TOP
982	ENSMUST00000024249	2.808262329	0.00127705	+	prph	non-TOP
983	ENSMUST00000001513	-1.285389922	0.001280029	-	tubb6	non-TOP
984	ENSMUST00000033450	-2.660908192	0.001285711	-	gpc4	non-TOP
985	ENSMUST00000114058	-3.004068876	0.001293719	-	pls3	non-TOP
986	ENSMUST00000182538	5.232846444	0.001295129	+	rnasel	non-TOP
987	ENSMUST00000084434	-0.603341312	0.001297725	-	rplp2	non-TOP
988	ENSMUST00000154649	-2.903728061	0.001309403	-	rrbp1	non-TOP
989	ENSMUST00000033578	2.126021002	0.001310461	+	magee1	non-TOP
990	ENSMUST00000026665	2.070616315	0.001310461	+	cbx4	non-TOP
991	ENSMUST00000088081	1.656360572	0.001312488	+	dpysl5	non-TOP
992	ENSMUST00000030541	3.374519571	0.001336028	+	hp1bp3	non-TOP
993	ENSMUST00000108315	3.327541466	0.001337372	+	dll3	non-TOP
994	ENSMUST00000124549	-5.358277103	0.001377103	-	comtd1	non-TOP
995	ENSMUST00000060864	2.038706494	0.001384965	+	tesk1	non-TOP
996	ENSMUST00000102584	-2.816957503	0.001411835	-	ung	non-TOP
997	ENSMUST00000005057	-1.359240528	0.001421697	-	thop1	non-TOP
998	ENSMUST00000020886	-1.329559844	0.001422816	-	nampt	non-TOP
999	ENSMUST00000052827	5.315456365	0.001425684	+	ppp1r17	non-TOP
1000	ENSMUST00000167264	-1.451913345	0.001438847	-	gtf2e2	non-TOP
1001	ENSMUST00000114059	-1.665844975	0.00144875	-	pls3	non-TOP
1002	ENSMUST00000107343	1.933934109	0.00144875	+	chtop	non-TOP
1003	ENSMUST00000025014	-0.808852636	0.001464443	-	mrpl28	non-TOP
1004	ENSMUST00000082428	-1.602447144	0.001474353	-	sephs2	non-TOP
1005	ENSMUST00000006669	-4.421449971	0.001478767	-	pdk1	non-TOP
1006	ENSMUST00000171010	-2.757280801	0.001478767	-	gtf2e2	non-TOP
1007	ENSMUST00000111816	-4.321724098	0.001489686	-	trim71	non-TOP
1008	ENSMUST00000098552	1.99131333	0.001490865	+	tmod2	non-TOP
1009	ENSMUST00000132846	-0.450353106	0.001493336	-	ppia	non-TOP
1010	ENSMUST00000066652	1.782677123	0.001500774	+	kidins220	non-TOP
1011	ENSMUST00000099401	5.280736321	0.001523186	+	lbx1	non-TOP
1012	ENSMUST00000111983	4.899778407	0.001523893	+	hoxd3	non-TOP
1013	ENSMUST00000033683	-0.374861711	0.001528558	-	rps4x	TOP
1014	ENSMUST00000036236	-2.011721683	0.001528558	-	pals2	non-TOP
1015	ENSMUST00000022616	-3.410900888	0.001539012	-	clu	non-TOP
1016	ENSMUST00000034301	4.548367197	0.001542222	+	rab3a	non-TOP
1017	ENSMUST00000142822	-5.056300476	0.0015461	-	apela	non-TOP
1018	ENSMUST00000037399	-2.989687138	0.0015514	-	blvrb	non-TOP
1019	ENSMUST00000106335	5.100451711	0.0015514	+	sez6l2	non-TOP
1020	ENSMUST00000002080	-2.411266599	0.0015514	-	pdzd4	non-TOP
1021	ENSMUST00000085546	0.595146838	0.00156432	+	hmgb1	non-TOP
1022	ENSMUST00000058438	1.175038278	0.001568953	+	dcaf7	non-TOP
1023	ENSMUST00000006915	-3.649195526	0.001575943	-	mettl1	non-TOP
1024	ENSMUST00000032138	-1.014730719	0.001597773	-	cnbp	non-TOP
1025	ENSMUST00000108336	2.018625232	0.001597773	+	zfp60	non-TOP
1026	ENSMUST00000020864	-2.004851399	0.001598757	-	pctp	non-TOP
1027	ENSMUST00000121646	-1.281751931	0.001598757	-	plagl1	non-TOP
1028	ENSMUST00000035155	1.986414164	0.001598757	+	rab6b	non-TOP
1029	ENSMUST00000038644	-1.453560617	0.001602259	-	rangrf	non-TOP
1030	ENSMUST00000049339	-5.453525886	0.001602259	-	nodal	non-TOP
1031	ENSMUST00000030791	5.224467157	0.001673224	+	smarcd3	non-TOP
1032	ENSMUST00000015622	1.001109467	0.001678117	+	rnf5	non-TOP
1033	ENSMUST00000150779	1.392381729	0.001695958	+	msi1	non-TOP
1034	ENSMUST00000021854	2.068127027	0.001696989	+	eci2	non-TOP
1035	ENSMUST00000228814	-1.894462808	0.001701198	-	tars	non-TOP
1036	ENSMUST00000050000	2.753102242	0.00170236	+	stxbp1	non-TOP
1037	ENSMUST00000152605	4.454071639	0.001709472	+	nnat	non-TOP
1038	ENSMUST00000020922	2.433047436	0.001720074	+	trib2	non-TOP
1039	ENSMUST00000021063	-0.667186521	0.001759449	-	psmd12	non-TOP
1040	ENSMUST00000212470	1.677807929	0.00176042	+	tcf25	non-TOP
1041	ENSMUST00000028071	3.098026153	0.001762765	+	bmi1	non-TOP
1042	ENSMUST00000103150	-5.315661385	0.001772903	-	dnmt3b	non-TOP
1043	ENSMUST00000065797	-3.464588162	0.001796528	-	chst1	non-TOP
1044	ENSMUST00000046212	-1.93222244	0.001814487	-	slc16a1	non-TOP
1045	ENSMUST00000049323	-1.698733414	0.001814496	-	wdr55	non-TOP
1046	ENSMUST00000033910	1.134776422	0.001841559	+	leprotl1	non-TOP
1047	ENSMUST00000021610	4.427786757	0.001849034	+	chga	non-TOP
1048	ENSMUST00000235606	-5.16145425	0.00191629	-	prelid2	non-TOP
1049	ENSMUST00000077856	-0.417894766	0.001927409	-	rpl27	TOP
1050	ENSMUST00000107684	-0.899251729	0.001933719	-	atp5g1	non-TOP
1051	ENSMUST00000183177	-1.985694907	0.001953159	-	ccnd3	non-TOP
1052	ENSMUST00000103131	2.202943454	0.001960226	+	krt10	non-TOP
1053	ENSMUST00000211719	1.180851228	0.001963021	+	rbmxl1	non-TOP
1054	ENSMUST00000040402	0.954257593	0.001963021	+	ppp1r11	non-TOP
1055	ENSMUST00000017530	1.096431454	0.001967271	+	traf4	non-TOP
1056	ENSMUST00000098363	3.109898018	0.001967271	+	necab2	non-TOP
1057	ENSMUST00000020974	2.483503266	0.001967271	+	id2	non-TOP
1058	ENSMUST00000017637	1.016272733	0.001977854	+	igfbp4	non-TOP
1059	ENSMUST00000197452	1.512790723	0.00198147	+	ttyh3	non-TOP
1060	ENSMUST00000080492	-0.59055332	0.001984852	-	rpl36	TOP
1061	ENSMUST00000038677	-2.257143084	0.001999387	-	rrp12	non-TOP
1062	ENSMUST00000078357	-5.118986169	0.00200516	-	emp2	non-TOP
1063	ENSMUST00000106054	-0.98015656	0.00202869	-	yars	non-TOP
1064	ENSMUST00000105825	2.813389743	0.002036649	+	hp1bp3	non-TOP
1065	ENSMUST00000037333	-1.675470093	0.002040135	-	ccnd3	non-TOP
1066	ENSMUST00000105845	2.046446849	0.002061455	+	ephb2	non-TOP
1067	ENSMUST00000232653	3.721343824	0.002066751	+	septin5	non-TOP
1068	ENSMUST00000016771	-2.119595808	0.002066781	-	myh9	non-TOP
1069	ENSMUST00000048685	-2.138082354	0.002067177	-	abhd14a	non-TOP
1070	ENSMUST00000099955	1.198504549	0.002082389	+	fam89b	non-TOP
1071	ENSMUST00000105827	2.723970624	0.002097018	+	hp1bp3	non-TOP
1072	ENSMUST00000021668	0.6780766	0.002097018	+	npc2	non-TOP
1073	ENSMUST00000139122	1.83557578	0.002098564	+	smim14	non-TOP
1074	ENSMUST00000227723	1.582167436	0.0021003	+	app	non-TOP
1075	ENSMUST00000101122	2.911690077	0.002106162	+	gpr27	non-TOP
1076	ENSMUST00000170788	4.451384438	0.002107243	+	schip1	non-TOP
1077	ENSMUST00000026360	3.312031754	0.002107243	+	itgb8	non-TOP
1078	ENSMUST00000078482	1.972003669	0.00210928	+	dchs1	non-TOP
1079	ENSMUST00000178385	2.893052337	0.002117455	+	zfand6	non-TOP
1080	ENSMUST00000047363	-1.301811748	0.002120914	-	iars	non-TOP
1081	ENSMUST00000040361	2.265043294	0.002129323	+	atp6v0e2	non-TOP
1082	ENSMUST00000003635	-3.361374464	0.002136204	-	ier3	non-TOP
1083	ENSMUST00000231127	-3.726509558	0.002136204	-	NA	non-TOP
1084	ENSMUST00000154689	1.612885898	0.002136204	+	meaf6	non-TOP
1085	ENSMUST00000208423	2.204709246	0.002165447	+	zfp358	non-TOP
1086	ENSMUST00000046257	1.960645564	0.002180301	+	sptan1	non-TOP
1087	ENSMUST00000038489	4.298973324	0.002180301	+	pygo1	non-TOP
1088	ENSMUST00000078079	-1.746704159	0.002192652	-	eif1a	non-TOP
1089	ENSMUST00000162645	1.736934927	0.002200847	+	zmiz1	non-TOP
1090	ENSMUST00000032500	2.069470161	0.002213283	+	prmt8	non-TOP
1091	ENSMUST00000000756	-0.372244183	0.002225386	-	rpl13	TOP
1092	ENSMUST00000030536	2.20012586	0.002239278	+	pink1	non-TOP
1093	ENSMUST00000103151	-5.321822328	0.00224286	-	dnmt3b	non-TOP
1094	ENSMUST00000103168	1.886603955	0.002245002	+	spag9	non-TOP
1095	ENSMUST00000032078	-0.581895264	0.002245002	-	cct7	non-TOP
1096	ENSMUST00000020286	-0.87435402	0.002274228	-	ppa1	non-TOP
1097	ENSMUST00000187639	5.011081235	0.002274228	+	adgrb1	non-TOP
1098	ENSMUST00000232660	2.009000214	0.002276504	+	ttc3	non-TOP
1099	ENSMUST00000023854	1.232069141	0.002294535	+	fhl1	non-TOP
1100	ENSMUST00000093906	-2.475628091	0.002316937	-	birc5	non-TOP
1101	ENSMUST00000082092	-0.774773609	0.002327575	-	rpl38	non-TOP
1102	ENSMUST00000044795	-1.277098331	0.00234141	-	nup133	non-TOP
1103	ENSMUST00000118570	-2.175224561	0.002343176	-	hmga1	non-TOP
1104	Charlie1_dup365	1.614887124	0.002343176	+	NA	non-TOP
1105	ENSMUST00000056034	4.471438072	0.002350353	+	atat1	non-TOP
1106	ENSMUST00000032264	1.007840737	0.002358322	+	gabarapl1	non-TOP
1107	ENSMUST00000179238	1.44877145	0.002388154	+	psap	non-TOP
1108	ENSMUST00000229467	1.62060524	0.00239329	+	NA	non-TOP
1109	ENSMUST00000135402	1.0969994	0.00239755	+	bbip1	non-TOP
1110	ENSMUST00000027741	1.888752353	0.00239755	+	xpr1	non-TOP
1111	ENSMUST00000041099	4.28030665	0.002397735	+	neurod1	non-TOP
1112	ENSMUST00000029722	-0.390745044	0.002425369	-	rps3a1	non-TOP
1113	ENSMUST00000034756	-2.749068588	0.002442311	-	anxa2	non-TOP
1114	ENSMUST00000046390	1.858440733	0.002456823	+	myo1b	non-TOP
1115	ENSMUST00000119825	2.088513141	0.002473876	+	ddr1	non-TOP
1116	ENSMUST00000021239	-0.588660344	0.00248945	-	lrrc59	non-TOP
1117	ENSMUST00000020657	0.86997651	0.002512469	+	ube2b	non-TOP
1118	ENSMUST00000026408	3.311373815	0.002554113	+	gdf11	non-TOP
1119	ENSMUST00000030407	1.946522199	0.002569097	+	mycl	non-TOP
1120	ENSMUST00000085077	2.594004176	0.002595302	+	arnt2	non-TOP
1121	ENSMUST00000023510	-1.236918773	0.002598299	-	umps	non-TOP
1122	ENSMUST00000165861	4.966094233	0.002598712	+	hp1bp3	non-TOP
1123	ENSMUST00000192506	-1.711981844	0.002619542	-	gapdh	non-TOP
1124	ENSMUST00000033776	-1.163121443	0.002631263	-	dkc1	non-TOP
1125	ENSMUST00000048993	-2.938931942	0.002635778	-	polr3g	non-TOP
1126	ENSMUST00000108817	2.006396718	0.002643112	+	h2aw	non-TOP
1127	ENSMUST00000090945	2.954742433	0.002658266	+	syt11	non-TOP
1128	ENSMUST00000046941	1.451473289	0.002664723	+	rnf122	non-TOP
1129	ENSMUST00000091142	1.460082534	0.002669089	+	urm1	non-TOP
1130	ENSMUST00000219239	-1.301711644	0.002669089	-	shmt2	non-TOP
1131	ENSMUST00000022842	-0.474489297	0.002671582	-	cct5	non-TOP
1132	ENSMUST00000074240	3.65451347	0.002687125	+	dipk1b	non-TOP
1133	ENSMUST00000063084	1.034065681	0.002687125	+	xbp1	non-TOP
1134	ENSMUST00000167182	-1.45145777	0.002698283	-	hnrnpf	non-TOP
1135	ENSMUST00000147196	-1.601299553	0.002706756	-	mtres1	non-TOP
1136	ENSMUST00000204978	0.558752344	0.002706756	+	ndufa4	non-TOP
1137	ENSMUST00000106597	4.898792862	0.002718083	+	elavl4	non-TOP
1138	ENSMUST00000108840	1.80473839	0.002739066	+	tcf25	non-TOP
1139	ENSMUST00000027837	2.142050507	0.002743721	+	vangl2	non-TOP
1140	ENSMUST00000136810	-5.271882843	0.002759079	-	ddc	non-TOP
1141	ENSMUST00000034388	1.414789994	0.002760533	+	vps4a	non-TOP
1142	ENSMUST00000040428	1.029053887	0.002777916	+	rnasek	non-TOP
1143	ENSMUST00000021077	-1.683580784	0.002793606	-	slc9a3r1	non-TOP
1144	ENSMUST00000000727	1.646610916	0.002793606	+	rab5b	non-TOP
1145	ENSMUST00000154273	3.717970906	0.002793669	+	dpysl4	non-TOP
1146	ENSMUST00000088013	-4.805698815	0.002812336	-	myrf	non-TOP
1147	ENSMUST00000030501	-0.862188485	0.00287677	-	ebna1bp2	non-TOP
1148	ENSMUST00000117291	-2.122734372	0.002925133	-	mthfd1l	non-TOP
1149	ENSMUST00000111450	2.858893312	0.002953223	+	gpr161	non-TOP
1150	ENSMUST00000118471	3.780794111	0.002957586	+	klc1	non-TOP
1151	ENSMUST00000178224	2.543046624	0.002977332	+	d430019h16rik	non-TOP
1152	ENSMUST00000101141	-3.195459986	0.002980111	-	shroom2	non-TOP
1153	ENSMUST00000093393	2.020697468	0.002998364	+	tbc1d9	non-TOP
1154	ENSMUST00000113913	2.404083291	0.003014421	+	dctn1	non-TOP
1155	ENSMUST00000237651	0.903843105	0.003037127	+	zfand5	non-TOP
1156	ENSMUST00000191218	5.019739706	0.003046631	+	fam181a	non-TOP
1157	ENSMUST00000164425	3.223908824	0.00305811	+	rasl10b	non-TOP
1158	ENSMUST00000001339	-1.289241147	0.003059318	-	rrp15	non-TOP
1159	ENSMUST00000021062	0.509178253	0.003060463	+	ddx5	non-TOP
1160	ENSMUST00000098062	3.164101613	0.003068904	+	rbbp6	non-TOP
1161	ENSMUST00000021370	-2.63291356	0.003106986	-	l2hgdh	non-TOP
1162	ENSMUST00000109516	3.733263495	0.003115933	+	bcl11a	non-TOP
1163	ENSMUST00000126435	-2.030123174	0.003118946	-	mri1	non-TOP
1164	ENSMUST00000170662	2.091707602	0.003156696	+	sox21	non-TOP
1165	ENSMUST00000238129	-1.516921761	0.003174906	-	incenp	non-TOP
1166	ENSMUST00000005503	-1.186679064	0.003195738	-	msh6	non-TOP
1167	ENSMUST00000200452	1.747655471	0.003220813	+	fubp1	non-TOP
1168	ENSMUST00000030051	-0.499135851	0.003265606	-	txn1	non-TOP
1169	ENSMUST00000080861	-0.397834046	0.003265606	-	rpl35	TOP
1170	ENSMUST00000038474	-1.37510064	0.003284649	-	exosc2	non-TOP
1171	ENSMUST00000108249	-1.90720102	0.003302254	-	prkci	non-TOP
1172	ENSMUST00000233427	-0.818269901	0.003308216	-	rpl10a	TOP
1173	L1Md_F2_dup2636	-2.226877322	0.003330288	-	NA	non-TOP
1174	ENSMUST00000044492	1.794857994	0.0033504	+	akap9	non-TOP
1175	ENSMUST00000220069	-1.715401588	0.00336147	-	gja1	non-TOP
1176	B2_Mm1t_dup4392	1.667212352	0.00338494	+	NA	non-TOP
1177	ENSMUST00000065086	4.639317326	0.003402905	+	gas1	non-TOP
1178	ENSMUST00000097649	-2.654492172	0.003425176	-	lrrfip1	non-TOP
1179	ENSMUST00000179543	-1.04666335	0.003425176	-	noc2l	non-TOP
1180	ENSMUST00000020085	1.215457553	0.003425176	+	ube2d1	non-TOP
1181	ENSMUST00000022245	-1.322374192	0.003425176	-	mrps30	non-TOP
1182	ENSMUST00000106243	-1.921448028	0.003456071	-	pabpc4	non-TOP
1183	ENSMUST00000102727	-4.74378207	0.003472719	-	anxa6	non-TOP
1184	ENSMUST00000021993	0.544899723	0.003480427	+	uqcrb	non-TOP
1185	ENSMUST00000008094	1.117813594	0.003484158	+	abhd8	non-TOP
1186	ENSMUST00000114839	1.025637456	0.003484158	+	dnajb6	non-TOP
1187	ENSMUST00000064067	3.726143234	0.003511126	+	smug1	non-TOP
1188	ENSMUST00000172002	-4.833945835	0.003511126	-	gng13	non-TOP
1189	ENSMUST00000180248	1.510004766	0.003523315	+	rbm4	non-TOP
1190	ENSMUST00000030676	2.97020595	0.003524638	+	grik3	non-TOP
1191	ENSMUST00000109528	2.126409258	0.003531274	+	blcap	non-TOP
1192	ENSMUST00000040270	0.862029558	0.003531274	+	actr1a	non-TOP
1193	ENSMUST00000025679	0.852436093	0.003562068	+	otub1	non-TOP
1194	ENSMUST00000147096	4.801135947	0.00356779	+	phpt1	non-TOP
1195	ENSMUST00000063982	-3.594986545	0.0035852	-	fzd5	non-TOP
1196	ENSMUST00000030665	-0.780495994	0.003588707	-	nudc	non-TOP
1197	ENSMUST00000101126	1.88942474	0.003590241	+	lrig1	non-TOP
1198	ENSMUST00000041769	1.681532939	0.003608455	+	dync1li2	non-TOP
1199	ENSMUST00000094962	3.041800458	0.003614275	+	kmt2e	non-TOP
1200	ENSMUST00000235795	2.48603017	0.003657265	+	ndst1	non-TOP
1201	ENSMUST00000026723	-1.274558748	0.003681943	-	hprt	non-TOP
1202	ENSMUST00000108069	2.762980515	0.003682663	+	kctd15	non-TOP
1203	ENSMUST00000024860	-2.500896444	0.003682663	-	ehd3	non-TOP
1204	ENSMUST00000186487	4.925325097	0.003689985	+	cntn2	non-TOP
1205	ENSMUST00000005234	1.237016576	0.003695702	+	wdr1	non-TOP
1206	ENSMUST00000108883	-4.084445534	0.003701427	-	anxa6	non-TOP
1207	ENSMUST00000026222	0.547675054	0.003707206	+	ndufb8	non-TOP
1208	ENSMUST00000139448	-1.022864101	0.003740506	-	fkbp4	non-TOP
1209	ENSMUST00000079195	2.38609112	0.003740506	+	stox2	non-TOP
1210	ENSMUST00000120639	4.767520802	0.003744193	+	cracd	non-TOP
1211	ENSMUST00000060427	-1.412299673	0.003744193	-	ier2	non-TOP
1212	ENSMUST00000126787	-1.592357958	0.003809196	-	itga6	non-TOP
1213	ENSMUST00000048670	-4.020278946	0.003809196	-	slc35f2	non-TOP
1214	ENSMUST00000094339	1.88567108	0.003813024	+	peg12	non-TOP
1215	ENSMUST00000031331	1.877866594	0.003841317	+	ccng2	non-TOP
1216	ENSMUST00000018727	-0.553023069	0.003853667	-	g3bp1	non-TOP
1217	ENSMUST00000033547	-2.511670935	0.003853667	-	pls3	non-TOP
1218	ENSMUST00000131176	1.687018968	0.003862851	+		non-TOP
1219	ENSMUST00000136756	-3.460666721	0.003864105	-	plaat3	non-TOP
1220	ENSMUST00000050078	1.152886653	0.003864105	+	sdf4	non-TOP
1221	ENSMUST00000117396	-1.290080068	0.003920442	-	ncapg	non-TOP
1222	ENSMUST00000097888	1.156518325	0.003930424	+	ago1	non-TOP
1223	ENSMUST00000001562	-1.941002295	0.003954084	-	tulp3	non-TOP
1224	ENSMUST00000146330	2.730555826	0.003956818	+	rundc3a	non-TOP
1225	RMER4B_dup2832	-2.593006767	0.003980896	-	NA	non-TOP
1226	ENSMUST00000102514	-4.13523543	0.003984347	-	rtn4rl1	non-TOP
1227	ENSMUST00000218964	-4.173079066	0.004010773	-	cdc34	non-TOP
1228	ENSMUST00000178636	-1.116209099	0.004010773	-	larp1	non-TOP
1229	ENSMUST00000153183	-2.260572536	0.004010773	-	tbl2	non-TOP
1230	ENSMUST00000113302	-0.652177714	0.004010773	-	tomm6	non-TOP
1231	ENSMUST00000054867	-4.802960391	0.004049792	-	gpr37	non-TOP
1232	ENSMUST00000049460	-1.234948967	0.00405702	-	grn	non-TOP
1233	ENSMUST00000111236	-2.989422885	0.00405702	-	tnfrsf19	non-TOP
1234	ENSMUST00000204224	-1.712158626	0.004057063	-	suclg2	non-TOP
1235	ENSMUST00000176683	-0.585669424	0.004067606	-	rpl41	TOP
1236	ENSMUST00000032492	-1.17795487	0.004067606	-	cd9	non-TOP
1237	ENSMUST00000127971	2.011033555	0.004067606	+	ppdpf	non-TOP
1238	ENSMUST00000111252	1.318009486	0.004112434	+	pex19	non-TOP
1239	ENSMUST00000031391	3.153463648	0.004139046	+	bcl7a	non-TOP
1240	ENSMUST00000088169	0.729755834	0.004148607	+	rtn3	non-TOP
1241	ENSMUST00000092567	2.444975496	0.004161957	+	gjc1	non-TOP
1242	ENSMUST00000042412	1.733446664	0.004162811	+	hey1	non-TOP
1243	ENSMUST00000019950	-1.381724137	0.004201493	-	ltv1	non-TOP
1244	ENSMUST00000018143	-1.445113215	0.004211906	-	ddx27	non-TOP
1245	ENSMUST00000031598	-1.071137087	0.004217938	-	ddx54	non-TOP
1246	ENSMUST00000115079	-0.595034195	0.004219308	-	rpl35a	non-TOP
1247	ENSMUST00000044752	-4.082800168	0.004252601	-	nrtn	non-TOP
1248	ENSMUST00000044216	3.058839065	0.004252601	+	shd	non-TOP
1249	ENSMUST00000113977	2.94009029	0.004255691	+	kmt5b	non-TOP
1250	ENSMUST00000071230	-0.844096558	0.004255691	-	eif2s1	non-TOP
1251	ENSMUST00000056370	-1.111472881	0.00431337	-	pmf1	non-TOP
1252	ENSMUST00000020529	1.193839178	0.004327245	+	ahsa2	non-TOP
1253	ENSMUST00000037687	1.890736961	0.004329139	+	tmem35a	non-TOP
1254	ENSMUST00000035682	1.829841441	0.004347162	+	ypel1	non-TOP
1255	ENSMUST00000156053	2.049190839	0.004347162	+	btbd17	non-TOP
1256	ENSMUST00000053177	1.988248974	0.004347162	+	wdfy3	non-TOP
1257	ENSMUST00000110124	2.096741034	0.004347162	+	homer3	non-TOP
1258	ENSMUST00000063347	1.909581162	0.004359658	+	arf2	non-TOP
1259	ENSMUST00000097836	2.961510014	0.004359804	+	hp1bp3	non-TOP
1260	ENSMUST00000213324	3.575675131	0.00439086	+	scg3	non-TOP
1261	ENSMUST00000163246	-1.167170735	0.004413734	-	slc25a3	non-TOP
1262	ENSMUST00000005493	-1.598823317	0.004422714	-	slc1a3	non-TOP
1263	ENSMUST00000084296	-0.866638127	0.004462486	-	cdca8	non-TOP
1264	ENSMUST00000223629	2.523876889	0.004465079	+	shd	non-TOP
1265	ENSMUST00000019911	0.682947442	0.004473004	+	hdac2	non-TOP
1266	ENSMUST00000060576	-2.608641882	0.004474754	-	lpar4	non-TOP
1267	ENSMUST00000101362	-2.56598463	0.004479252	-	slc7a3	non-TOP
1268	Lx7_dup19265	4.073998352	0.004482024	+	NA	non-TOP
1269	L1_Mus1_dup14975	-5.072667075	0.004500844	-	NA	non-TOP
1270	ENSMUST00000040182	2.196326534	0.004535502	+	ccdc88a	non-TOP
1271	ENSMUST00000106152	-2.286405802	0.004541259	-	eva1b	non-TOP
1272	ENSMUST00000020263	1.276457054	0.004566621	+	hnrnph3	non-TOP
1273	ENSMUST00000046404	-1.09641595	0.004595409	-	ubr7	non-TOP
1274	ENSMUST00000200914	2.227018961	0.004633565	+	zfp811	non-TOP
1275	ENSMUST00000172637	-1.27554067	0.004633565	-	vars	non-TOP
1276	ENSMUST00000123985	1.837904197	0.004633565	+	tln1	non-TOP
1277	ENSMUST00000210005	-1.287117678	0.004635683	-	isyna1	non-TOP
1278	ENSMUST00000221374	2.699030654	0.004636631	+	cfl2	non-TOP
1279	ENSMUST00000034426	-0.819307267	0.0046422	-	kars	non-TOP
1280	ENSMUST00000134661	-1.042745195	0.004655432	-	knstrn	non-TOP
1281	ENSMUST00000026972	2.410343987	0.00466201	+	fam20c	non-TOP
1282	ENSMUST00000108140	1.711317087	0.004688127	+	rasl10b	non-TOP
1283	ENSMUST00000027449	4.8880889	0.004761678	+	nppc	non-TOP
1284	ENSMUST00000126737	1.460495414	0.004761678	+	hnrnph1	non-TOP
1285	ENSMUST00000032597	-0.472780787	0.004802257	-	rpl28	non-TOP
1286	ENSMUST00000049057	1.045519578	0.00480943	+	fam171a2	non-TOP
1287	ENSMUST00000030361	0.857472896	0.004812379	+	tmem59	non-TOP
1288	ENSMUST00000106072	1.855176475	0.004842239	+	zfp362	non-TOP
1289	ENSMUST00000042614	3.005312131	0.004859685	+	hectd4	non-TOP
1290	ENSMUST00000047534	1.322056546	0.004894257	+	fam168b	non-TOP
1291	ENSMUST00000030401	0.614152072	0.004894257	+	ndufs5	non-TOP
1292	ENSMUST00000009143	2.795351242	0.004914489	+	bmp7	non-TOP
1293	ENSMUST00000028238	1.028147567	0.004933051	+	rab14	non-TOP
1294	ENSMUST00000064883	-4.518598895	0.004935512	-	plekha2	non-TOP
1295	ENSMUST00000048010	-2.577834796	0.004941043	-	dse	non-TOP
1296	ENSMUST00000110551	-2.350503399	0.004941043	-	sord	non-TOP
1297	ENSMUST00000095266	4.030017333	0.004963235	+	nxph4	non-TOP
1298	ENSMUST00000143438	-4.793801881	0.004963235	-	polr2e	non-TOP
1299	ENSMUST00000033154	-0.992257205	0.004974051	-	plk1	non-TOP
1300	ENSMUST00000163139	1.652388572	0.004976284	+	plxna1	non-TOP
1301	ENSMUST00000080553	2.711413746	0.004976284	+	deaf1	non-TOP
1302	ENSMUST00000080300	-0.334829144	0.005003871	-	rps25	TOP
1303	ENSMUST00000013294	1.862740615	0.005010095	+	gfod2	non-TOP
1304	ENSMUST00000165316	-1.211587098	0.005027646	-	iars	non-TOP
1305	ENSMUST00000094361	-0.503793043	0.005034301	-	hsp90aa1	non-TOP
1306	ENSMUST00000085018	1.821367363	0.005067088	+	ip6k2	non-TOP
1307	ENSMUST00000229148	-1.958396113	0.005138259	-	NA	non-TOP
1308	ENSMUST00000215999	4.628155188	0.005145273	+	olfm2	non-TOP
1309	ENSMUST00000112880	2.217498077	0.005170049	+	zfp422	non-TOP
1310	ENSMUST00000034955	0.98002564	0.005197979	+	spg21	non-TOP
1311	ENSMUST00000180164	4.627081242	0.005252888	+	fsd1l	non-TOP
1312	ENSMUST00000001507	0.818749071	0.005255552	+	cyp51	non-TOP
1313	ENSMUST00000146030	4.233009406	0.005268753	+	atcay	non-TOP
1314	ENSMUST00000134585	0.783357104	0.005294266	+	cbx1	non-TOP
1315	ENSMUST00000198254	1.723635194	0.005308835	+	sh3glb1	non-TOP
1316	ENSMUST00000021246	1.771092368	0.00531143	+	snx11	non-TOP
1317	ENSMUST00000106588	-0.659976187	0.005395382	-	rps15a	TOP
1318	ENSMUST00000006496	-0.352618155	0.005414292	-	rps9	TOP
1319	ENSMUST00000107151	-1.792357776	0.005414292	-	hdac5	non-TOP
1320	RLTRETN_Mm_dup13	-2.140936247	0.005414292	-	NA	non-TOP
1321	ENSMUST00000130498	-0.737452872	0.005494173	-	bola2	non-TOP
1322	ENSMUST00000164309	-0.788159506	0.005534062	-	mcm5	non-TOP
1323	ENSMUST00000163347	2.374482383	0.005567976	+	cracd	non-TOP
1324	ENSMUST00000053298	-1.290983978	0.005582594	-	rpl27a	TOP
1325	ENSMUST00000110805	-2.144365343	0.005592075	-	oip5	non-TOP
1326	ENSMUST00000021950	1.14798135	0.00566972	+	dbn1	non-TOP
1327	ENSMUST00000060196	4.716336769	0.005692723	+	tmem74b	non-TOP
1328	ENSMUST00000039551	0.953451737	0.005713509	+	polr3k	non-TOP
1329	ENSMUST00000035484	-1.146427442	0.005723457	-	cdv3	non-TOP
1330	ENSMUST00000174745	-1.051940244	0.005772956	-	rps18	TOP
1331	ENSMUST00000049927	3.506570569	0.005791258	+	b330016d10rik	non-TOP
1332	ENSMUST00000007131	0.898189365	0.005791258	+	acly	non-TOP
1333	ENSMUST00000000642	-2.89062395	0.005791258	-	hk2	non-TOP
1334	ENSMUST00000091064	0.857011562	0.005805745	+	rraga	non-TOP
1335	ENSMUST00000039601	-1.118086337	0.005806359	-	snrnp25	non-TOP
1336	ENSMUST00000009102	0.974096616	0.005821547	+	vps72	non-TOP
1337	ENSMUST00000110620	-1.338927954	0.005851249	-	rpl36al	non-TOP
1338	ENSMUST00000023043	-0.963120501	0.005852583	-	adsl	non-TOP
1339	ENSMUST00000032421	4.054688266	0.005852583	+	st8sia1	non-TOP
1340	ENSMUST00000049393	2.824623667	0.005916667	+	zfp113	non-TOP
1341	ENSMUST00000209913	3.268607576	0.005954958	+	fbxo25	non-TOP
1342	ENSMUST00000041059	1.016227588	0.005964036	+	trpc4ap	non-TOP
1343	ENSMUST00000072699	0.890885876	0.005964036	+	hmgb3	non-TOP
1344	ENSMUST00000025853	0.761353909	0.005979271	+	drap1	non-TOP
1345	ENSMUST00000118898	1.858662366	0.005979271	+	hnrnph3	non-TOP
1346	ENSMUST00000044369	1.2769312	0.005979576	+	atp6v1h	non-TOP
1347	ENSMUST00000056355	2.400584211	0.005986347	+	nat8l	non-TOP
1348	ENSMUST00000105720	-2.980483338	0.006023145	-	zfp979	non-TOP
1349	ENSMUST00000108612	-1.110088873	0.00602804	-	eif5a	non-TOP
1350	ENSMUST00000029629	-1.697616382	0.006127064	-	pla2g12a	non-TOP
1351	ENSMUST00000140134	-4.570228061	0.006132644	-	lix1	non-TOP
1352	ENSMUST00000119833	4.028663918	0.006149126	+	fgf13	non-TOP
1353	ENSMUST00000066160	-2.282822274	0.006157896	-	chek2	non-TOP
1354	ENSMUST00000030841	1.799048005	0.006226657	+	klhl7	non-TOP
1355	ENSMUST00000045356	-0.418553644	0.006235028	-	rpl37	TOP
1356	ENSMUST00000203422	2.727514503	0.006259511	+	ptms	non-TOP
1357	ENSMUST00000138846	3.997098002	0.006259511	+	rhbdl3	non-TOP
1358	ENSMUST00000174499	3.206333087	0.006275457	+	brsk2	non-TOP
1359	ENSMUST00000109175	4.030196483	0.006279686	+	atp9a	non-TOP
1360	ENSMUST00000024802	-0.960503378	0.006284097	-	ppil1	non-TOP
1361	ENSMUST00000096987	2.727496053	0.006289729	+	septin5	non-TOP
1362	ENSMUST00000102783	-2.899288258	0.006294981	-	pgm1	non-TOP
1363	ENSMUST00000022340	-2.235161266	0.006365737	-	nid2	non-TOP
1364	ENSMUST00000114823	2.496981139	0.006399618	+	mkrn1	non-TOP
1365	ENSMUST00000195014	-0.662061342	0.006399618	-	ssr2	non-TOP
1366	ENSMUST00000033009	1.508511471	0.006414366	+	thap12	non-TOP
1367	ENSMUST00000125774	3.973283316	0.006466801	+	arl8a	non-TOP
1368	ENSMUST00000146074	-2.885432762	0.006480085	-	zfp568	non-TOP
1369	ENSMUST00000057540	1.598841619	0.006531443	+	zfp422	non-TOP
1370	ENSMUST00000004140	-2.290929095	0.006531443	-	gstm1	non-TOP
1371	ENSMUST00000090553	-0.656484705	0.006531443	-	sars	non-TOP
1372	ENSMUST00000172792	4.799048091	0.00654078	+	gabbr1	non-TOP
1373	ENSMUST00000165594	1.025148234	0.006547305	+	septin7	non-TOP
1374	ENSMUST00000086693	-1.966658043	0.006606011	-	mtcl1	non-TOP
1375	ENSMUST00000023291	1.66054965	0.006606011	+	mapk8ip2	non-TOP
1376	ENSMUST00000026681	-1.447380681	0.006606011	-	tma16	non-TOP
1377	ENSMUST00000164273	1.540033546	0.006627274	+	panx1	non-TOP
1378	ENSMUST00000218690	3.380899702	0.006631435	+	tle5	non-TOP
1379	ENSMUST00000019660	4.575032563	0.006691706	+	zkscan1	non-TOP
1380	ENSMUST00000028972	1.68874281	0.006691706	+	pdrg1	non-TOP
1381	ENSMUST00000015796	-3.908395731	0.006691706	-	steap1	non-TOP
1382	ENSMUST00000021405	-0.954234794	0.006749978	-	polr2h	non-TOP
1383	ENSMUST00000077817	1.338304383	0.006775629	+	hnrnph1	non-TOP
1384	ENSMUST00000001583	-2.943557114	0.006778865	-	ell2	non-TOP
1385	ENSMUST00000021425	-0.80847317	0.00681448	-	ahsa1	non-TOP
1386	ENSMUST00000099525	1.724631638	0.006825445	+	ranbp6	non-TOP
1387	ENSMUST00000109699	-1.416894502	0.006875681	-	nsun2	non-TOP
1388	ENSMUST00000059775	-1.743106737	0.006876435	-	tgif1	non-TOP
1389	ENSMUST00000044200	-0.98771707	0.006959877	-	nop2	non-TOP
1390	ENSMUST00000115076	-1.531446452	0.007000374	-	rpl35a	non-TOP
1391	ENSMUST00000119570	-1.018606241	0.007002483	-	tpm3	non-TOP
1392	ENSMUST00000058030	-0.899943277	0.007016262	-	mtap	non-TOP
1393	ENSMUST00000023684	-1.319051859	0.007022952	-	gart	non-TOP
1394	ENSMUST00000010348	-1.789010344	0.007022952	-	fdx2	non-TOP
1395	ENSMUST00000094693	1.186098376	0.007027852	+	srsf5	non-TOP
1396	ENSMUST00000008537	0.775357092	0.007086583	+	carhsp1	non-TOP
1397	ENSMUST00000088827	-1.833899612	0.007086583	-	mapk12	non-TOP
1398	ENSMUST00000054251	2.472569534	0.007104648	+	wdr37	non-TOP
1399	ENSMUST00000126245	-1.349955049	0.007118602	-	msto1	non-TOP
1400	ENSMUST00000016781	1.235745332	0.007139015	+	ift27	non-TOP
1401	ENSMUST00000069041	4.090641247	0.00717321	+	ap1s2	non-TOP
1402	ENSMUST00000102538	3.953310129	0.007232451	+	meis2	non-TOP
1403	ENSMUST00000030274	1.930307476	0.007244589	+	bend5	non-TOP
1404	ENSMUST00000004036	2.052684327	0.007269644	+	efnb3	non-TOP
1405	ENSMUST00000007216	0.837335829	0.00728274	+	ap2m1	non-TOP
1406	ENSMUST00000025439	-1.56176844	0.007299486	-	me2	non-TOP
1407	ENSMUST00000041623	1.340617487	0.007312497	+	enc1	non-TOP
1408	ENSMUST00000034832	1.751184474	0.0073473	+	ptpn9	non-TOP
1409	ENSMUST00000149441	0.690613478	0.007370995	+	mpnd	non-TOP
1410	ENSMUST00000023666	-1.013970646	0.007380929	-	chaf1b	non-TOP
1411	ENSMUST00000226519	-2.945015363	0.007427232	-	pck2	non-TOP
1412	ENSMUST00000024932	0.616074322	0.007443937	+	atp6v0c	non-TOP
1413	ENSMUST00000155371	-2.121300688	0.007454485	-	c1qbp	non-TOP
1414	ENSMUST00000040560	-1.090610495	0.007459971	-	tsfm	non-TOP
1415	ENSMUST00000069324	1.27361056	0.007478726	+	zfp580	non-TOP
1416	ENSMUST00000086461	-1.046253846	0.007485467	-	rfc5	non-TOP
1417	ENSMUST00000216076	-1.907470586	0.007487183	-	rps25	TOP
1418	ENSMUST00000024270	-0.757694333	0.007506705	-	cdca3	non-TOP
1419	ENSMUST00000021963	1.752109195	0.007576447	+	caml	non-TOP
1420	ENSMUST00000065210	2.118546578	0.007587249	+	pym1	non-TOP
1421	ENSMUST00000120593	4.532539172	0.007587249	+	bcl7a	non-TOP
1422	ENSMUST00000004920	1.708388099	0.007620515	+	ulk2	non-TOP
1423	ENSMUST00000105866	-1.971362077	0.007664609	-	aunip	non-TOP
1424	ENSMUST00000178105	1.258819448	0.007681476	+	dynll2	non-TOP
1425	ENSMUST00000188025	-1.667975504	0.007733602	-	rpl3	TOP
1426	ENSMUST00000172035	-1.781247013	0.007788019	-	gemin5	non-TOP
1427	ENSMUST00000067384	1.193937249	0.007792054	+	rhob	non-TOP
1428	ENSMUST00000115118	-2.476932367	0.007822046	-	cul4b	non-TOP
1429	ENSMUST00000031565	0.641661439	0.007822046	+	fscn1	non-TOP
1430	ENSMUST00000044297	3.088066382	0.007873484	+	igfbpl1	non-TOP
1431	ENSMUST00000102744	-3.26283942	0.007952789	-	orc1	non-TOP
1432	ENSMUST00000003669	2.316935831	0.00802301	+	homer3	non-TOP
1433	ENSMUST00000028639	3.943530166	0.008037058	+	meis2	non-TOP
1434	ENSMUST00000165704	-0.817025201	0.008081248	-	ptbp1	non-TOP
1435	ENSMUST00000020649	-2.157203245	0.008099429	-	rad50	non-TOP
1436	ENSMUST00000231569	1.871298622	0.008177729	+	ttc3	non-TOP
1437	ENSMUST00000031613	-1.099006014	0.008181472	-	aimp2	non-TOP
1438	ENSMUST00000025541	1.5862843	0.008220491	+	gnaq	non-TOP
1439	ENSMUST00000111623	-4.600540869	0.00826263	-	ppfibp1	non-TOP
1440	ENSMUST00000041314	0.720831119	0.008308645	+	paip2	non-TOP
1441	ENSMUST00000027396	-1.693902022	0.008352209	-	abcb6	non-TOP
1442	ENSMUST00000060714	0.995157832	0.008353005	+	ubqln2	non-TOP
1443	ENSMUST00000074950	2.024856901	0.008353005	+	hnrnph2	non-TOP
1444	ENSMUST00000046548	1.263202497	0.008401931	+	lgr4	non-TOP
1445	ENSMUST00000036340	-2.239540608	0.008427394	-	fancd2	non-TOP
1446	ENSMUST00000222523	2.652932832	0.008464267	+		non-TOP
1447	ENSMUST00000100392	-2.345515107	0.008471937	-	hrob	non-TOP
1448	ENSMUST00000156585	1.540700928	0.008481313	+	ldb1	non-TOP
1449	ENSMUST00000002790	-0.782465636	0.0084843	-	cse1l	non-TOP
1450	ENSMUST00000025728	-1.757341566	0.008605829	-	frmd8	non-TOP
1451	ENSMUST00000102774	0.739256736	0.008623823	+	sqstm1	non-TOP
1452	ENSMUST00000080281	-0.457755568	0.008623823	-	rpl15	TOP
1453	ENSMUST00000088171	1.03066653	0.008679105	+	rtn3	non-TOP
1454	ENSMUST00000023087	1.183263666	0.008708517	+	twf1	non-TOP
1455	ENSMUST00000033715	1.189926834	0.008727137	+	nsdhl	non-TOP
1456	ENSMUST00000051477	0.573494078	0.008745606	+	cdc42	non-TOP
1457	ENSMUST00000021689	1.161907987	0.008779023	+	evl	non-TOP
1458	ENSMUST00000032485	-0.640873631	0.008908807	-	mrpl51	non-TOP
1459	ENSMUST00000031978	0.768702311	0.008912768	+	mrps33	non-TOP
1460	ENSMUST00000018087	2.719434146	0.008912768	+	gdap1l1	non-TOP
1461	ENSMUST00000053686	-0.788571096	0.008920133	-	uck2	non-TOP
1462	ENSMUST00000026990	-0.981896281	0.008926903	-	thoc3	non-TOP
1463	ENSMUST00000041364	-1.270747424	0.008971909	-	nop14	non-TOP
1464	ENSMUST00000068714	2.000694805	0.008972142	+	sos1	non-TOP
1465	ENSMUST00000102647	1.273536306	0.008972142	+	selenoh	non-TOP
1466	ENSMUST00000058011	-0.898783778	0.008972142	-	mcm2	non-TOP
1467	ENSMUST00000209467	-0.912068688	0.008980407	-	gm45713	non-TOP
1468	ENSMUST00000031281	2.49397741	0.009054375	+	antxr2	non-TOP
1469	ENSMUST00000040008	0.671694526	0.009062322	+	ube2r2	non-TOP
1470	ENSMUST00000025081	1.470059083	0.009111007	+	zeb1	non-TOP
1471	ENSMUST00000107075	2.016675609	0.009133192	+	gjc1	non-TOP
1472	ENSMUST00000103186	-0.653625195	0.009154189	-	cltc	non-TOP
1473	ENSMUST00000163694	1.602967916	0.009154222	+	pkm	non-TOP
1474	ENSMUST00000235046	1.472667465	0.009190708	+	rab11b	non-TOP
1475	ENSMUST00000155805	-1.079272442	0.009206268	-	rps16	TOP
1476	ENSMUST00000033938	1.212580491	0.009206268	+	polb	non-TOP
1477	ENSMUST00000145853	-4.471408591	0.009321724	-	hltf	non-TOP
1478	ENSMUST00000051094	0.86878379	0.009321724	+	golga7	non-TOP
1479	ENSMUST00000107729	1.304106499	0.009333066	+	cyth2	non-TOP
1480	ENSMUST00000028890	-1.827685417	0.009398175	-	nop56	non-TOP
1481	ENSMUST00000089497	-1.396816412	0.009471119	-	isy1	non-TOP
1482	ENSMUST00000097352	1.98687268	0.009479972	+	pknox1	non-TOP
1483	ENSMUST00000146444	1.118563193	0.009500541	+	tab2	non-TOP
1484	ENSMUST00000026667	-0.503068891	0.009505932	-	eif4a3	non-TOP
1485	ENSMUST00000032768	3.856629953	0.009508876	+	nr2f2	non-TOP
1486	ENSMUST00000232770	-1.390859012	0.009587959	-	rpl10a	TOP
1487	ENSMUST00000033913	1.100136943	0.009642979	+	dctn6	non-TOP
1488	ENSMUST00000190226	-1.586231359	0.009645633	-	cdv3	non-TOP
1489	ENSMUST00000163949	-0.818619159	0.009747047	-	mest	non-TOP
1490	ENSMUST00000113717	1.45557209	0.009781313	+	sptan1	non-TOP
1491	ENSMUST00000019683	-1.797808996	0.009786968	-	rcn3	non-TOP
1492	ENSMUST00000144211	4.449188721	0.009786968	+	srrm3	non-TOP
1493	ENSMUST00000216216	2.433760304	0.009792891	+	NA	non-TOP
1494	ENSMUST00000025483	-1.393250874	0.009875182	-	nars	non-TOP
1495	ENSMUST00000010239	-1.542919125	0.009899042	-	slc3a2	non-TOP
1496	ENSMUST00000236058	-1.617555925	0.010088549	-	xpnpep1	non-TOP
1497	ENSMUST00000097275	3.425411078	0.010088549	+	prkce	non-TOP
1498	ENSMUST00000199585	3.976833544	0.010108867	+	dclk1	non-TOP
1499	ENSMUST00000092834	1.490082744	0.010108867	+	synrg	non-TOP
1500	ENSMUST00000067020	-4.409949857	0.010114293	-	nkx2-4	non-TOP
1501	ENSMUST00000112866	-3.323969716	0.010119614	-	cxcl12	non-TOP
1502	ENSMUST00000038775	0.663545376	0.010165723	+	ndn	non-TOP
1503	ENSMUST00000228277	-1.680524215	0.010169341	-	ipo5	non-TOP
1504	ENSMUST00000001565	-1.27985432	0.010193586	-	gtf2h4	non-TOP
1505	ENSMUST00000022429	0.863691877	0.01019496	+	arf4	non-TOP
1506	ENSMUST00000109935	3.35477562	0.010350584	+	syndig1	non-TOP
1507	ENSMUST00000007266	-1.862149499	0.010356131	-	lsm2	non-TOP
1508	ENSMUST00000213310	-0.93260708	0.010396314	-	rpl14	TOP
1509	ENSMUST00000063886	1.924502339	0.010517322	+	acvr2a	non-TOP
1510	ENSMUST00000166658	0.515967956	0.01053714	+	pfdn5	non-TOP
1511	ENSMUST00000048781	-2.903910621	0.01053714	-	pck2	non-TOP
1512	ENSMUST00000072607	-1.914964615	0.010541394	-	ints1	non-TOP
1513	ENSMUST00000155635	-3.357209495	0.010541394	-	hltf	non-TOP
1514	ENSMUST00000131728	-0.741627419	0.010619806	-	pa2g4	non-TOP
1515	ENSMUST00000026551	2.469469622	0.010710782	+	dpysl4	non-TOP
1516	ENSMUST00000035673	1.247019134	0.010755907	+	vhl	non-TOP
1517	ENSMUST00000008350	-2.320581596	0.010755907	-	cers4	non-TOP
1518	ENSMUST00000110362	1.326506212	0.010772477	+	ywhaz	non-TOP
1519	ENSMUST00000152946	1.724250207	0.010776507	+	ldb1	non-TOP
1520	ENSMUST00000103213	-1.248286459	0.010778051	-	nle1	non-TOP
1521	ENSMUST00000144429	-1.150690907	0.010842332	-	flna	non-TOP
1522	ENSMUST00000115816	2.009621967	0.010858957	+	celf4	non-TOP
1523	ENSMUST00000027684	1.887321367	0.010916733	+	arl8a	non-TOP
1524	ENSMUST00000143495	1.514284903	0.011001822	+	gnb2	non-TOP
1525	ENSMUST00000034276	0.434558298	0.011064413	+	cox4i1	non-TOP
1526	ENSMUST00000116621	0.496666108	0.011104968	+	ndufb11	non-TOP
1527	ENSMUST00000032065	1.420747763	0.011136257	+	pcyox1	non-TOP
1528	ENSMUST00000028251	1.210561079	0.011138377	+	rbm18	non-TOP
1529	ENSMUST00000029405	-0.770919197	0.011138377	-	gmps	non-TOP
1530	ENSMUST00000077353	-1.028287707	0.011138377	-	hmbs	non-TOP
1531	ENSMUST00000140659	-1.12830932	0.011141356	-	rpl5	TOP
1532	ENSMUST00000039447	-1.438048271	0.011152654	-	fndc3c1	non-TOP
1533	ENSMUST00000033163	0.736361743	0.011152654	+	mettl9	non-TOP
1534	ENSMUST00000034541	1.084730856	0.011248559	+	srpr	non-TOP
1535	ENSMUST00000114729	1.241167473	0.011248741	+	dpysl5	non-TOP
1536	ENSMUST00000065211	1.772570914	0.011348357	+	srr	non-TOP
1537	ENSMUST00000001240	1.646669485	0.011361625	+	agpat3	non-TOP
1538	ENSMUST00000106153	-1.985583927	0.011405352	-	ssx2ip	non-TOP
1539	ENSMUST00000184770	2.819237465	0.01155124	+	tcf12	non-TOP
1540	ENSMUST00000030455	0.484256171	0.011557028	+	akr1a1	non-TOP
1541	ENSMUST00000142550	-2.122175983	0.011563381	-	mrpl38	non-TOP
1542	ENSMUST00000047144	1.47429214	0.011563381	+	5031439g07rik	non-TOP
1543	ENSMUST00000194206	-3.813785364	0.011704378	-	camkv	non-TOP
1544	ENSMUST00000170883	-0.851164995	0.011704378	-	hdlbp	non-TOP
1545	ENSMUST00000106079	1.618872988	0.011708022	+	phc2	non-TOP
1546	ENSMUST00000043865	-1.227588102	0.011714637	-	mpst	non-TOP
1547	ENSMUST00000108838	-1.243585337	0.011753082	-	pcbp2	non-TOP
1548	ENSMUST00000024869	1.173232514	0.011764868	+	spast	non-TOP
1549	ENSMUST00000095097	-4.334553697	0.011764868	-	foxe1	non-TOP
1550	ENSMUST00000149437	1.511132084	0.011764868	+	traf4	non-TOP
1551	ENSMUST00000013845	-0.655077451	0.011783239	-	timm23	non-TOP
1552	ENSMUST00000134473	1.381939863	0.011789641	+	zfp664	non-TOP
1553	ENSMUST00000015800	0.44706124	0.011832361	+	hspa8	non-TOP
1554	ENSMUST00000039516	-4.33760659	0.011832361	-	egln3	non-TOP
1555	ENSMUST00000082437	0.600024294	0.011856514	+	selenof	non-TOP
1556	ENSMUST00000025632	-1.278353785	0.011927557	-	carnmt1	non-TOP
1557	ENSMUST00000110361	1.482936474	0.011961281	+	ywhaz	non-TOP
1558	ENSMUST00000028551	0.797980701	0.011989657	+	emc4	non-TOP
1559	ENSMUST00000038149	0.882396762	0.012009772	+	pbx2	non-TOP
1560	ENSMUST00000024779	1.978638079	0.012051442	+	usp49	non-TOP
1561	ENSMUST00000108496	-2.475662875	0.012076069	-	slc1a5	non-TOP
1562	ENSMUST00000043735	-3.287623121	0.012243783	-	mthfd1l	non-TOP
1563	ENSMUST00000088779	1.38237485	0.012267766	+	rtl8a	non-TOP
1564	ENSMUST00000122222	3.043904806	0.012272557	+	casz1	non-TOP
1565	ENSMUST00000015950	-1.249813737	0.012354553	-	qdpr	non-TOP
1566	ENSMUST00000127569	1.43349981	0.012430076	+	usp3	non-TOP
1567	ENSMUST00000216080	4.361833775	0.012434108	+	NA	non-TOP
1568	ENSMUST00000023029	-2.148572461	0.012493031	-	l3mbtl2	non-TOP
1569	ENSMUST00000039156	0.623062812	0.012493031	+	phpt1	non-TOP
1570	ENSMUST00000087514	-0.986955238	0.012572413	-	lyar	non-TOP
1571	ENSMUST00000152938	2.156557929	0.012608297	+	yjefn3	non-TOP
1572	ENSMUST00000053597	2.784349754	0.012615494	+	lrfn4	non-TOP
1573	ENSMUST00000028858	-1.100837618	0.012627673	-	bub1	non-TOP
1574	ENSMUST00000112350	-2.555726275	0.012677328	-	mta3	non-TOP
1575	ENSMUST00000058764	1.478925986	0.012771203	+	lsm14b	non-TOP
1576	ENSMUST00000013773	-1.167783314	0.012771203	-	cad	non-TOP
1577	ENSMUST00000027498	1.487769508	0.012771203	+	stk25	non-TOP
1578	ENSMUST00000142643	-1.241789678	0.012783771	-	rpl30	TOP
1579	ENSMUST00000176383	2.367621743	0.0128615	+	zfhx4	non-TOP
1580	ENSMUST00000045807	-0.993998618	0.012897804	-	tsr1	non-TOP
1581	ENSMUST00000090397	3.203318456	0.01290104	+	pax6	non-TOP
1582	ENSMUST00000096109	1.651528522	0.012940578	+	pigx	non-TOP
1583	ENSMUST00000131266	-1.81460962	0.013022278	-	eif3m	non-TOP
1584	ENSMUST00000102483	-0.318414755	0.013048582	-	rpl23a	TOP
1585	ENSMUST00000039506	1.658932987	0.013156847	+	igsf8	non-TOP
1586	ENSMUST00000122328	-1.818241405	0.013161903	-	pxdn	non-TOP
1587	ENSMUST00000067298	0.600744075	0.013194695	+	mrps21	non-TOP
1588	ENSMUST00000014546	0.701938441	0.013266803	+	tsg101	non-TOP
1589	ENSMUST00000224897	-1.065908145	0.013369235	-	zdhhc6	non-TOP
1590	ENSMUST00000019470	-0.722927903	0.013530953	-	psme3	non-TOP
1591	ENSMUST00000120381	-0.826751941	0.013557815	-	stt3a	non-TOP
1592	ENSMUST00000039631	-4.272706661	0.013581721	-	acta2	non-TOP
1593	ENSMUST00000023100	0.873912228	0.013581721	+	srebf2	non-TOP
1594	ENSMUST00000098238	3.930221865	0.013659293	+	pnisr	non-TOP
1595	ENSMUST00000037783	1.68328363	0.013743592	+	ccdc174	non-TOP
1596	ENSMUST00000079324	1.303083691	0.013743592	+	ubl3	non-TOP
1597	ENSMUST00000074807	-3.166014009	0.013763496	-	lrig3	non-TOP
1598	ENSMUST00000115645	-0.644497821	0.013778133	-	ranbp1	non-TOP
1599	ENSMUST00000213382	3.303997905	0.013787254	+	ano8	non-TOP
1600	ENSMUST00000094469	0.983531396	0.013787254	+	selenom	non-TOP
1601	ENSMUST00000074519	-0.952884736	0.013818637	-	txnip	non-TOP
1602	ENSMUST00000041003	-1.520141729	0.013818637	-	tfb1m	non-TOP
1603	ENSMUST00000212214	-1.827272681	0.013824081	-	csnk2a2	non-TOP
1604	ENSMUST00000102758	-0.574082982	0.013841317	-	vdac1	non-TOP
1605	ENSMUST00000057188	3.400557749	0.013849247	+	cnr1	non-TOP
1606	ENSMUST00000045247	-0.818807002	0.013989173	-	wdr18	non-TOP
1607	ENSMUST00000176939	-1.180718689	0.013989173	-	aldh18a1	non-TOP
1608	ENSMUST00000033737	1.378537958	0.014021311	+	haus7	non-TOP
1609	ENSMUST00000026328	-0.613224408	0.014039179	-	prdx4	non-TOP
1610	ENSMUST00000052939	1.95717462	0.014124159	+	camk2n2	non-TOP
1611	ENSMUST00000026839	-1.317093449	0.014182074	-	prps2	non-TOP
1612	ENSMUST00000022222	2.082060236	0.014254926	+	erbin	non-TOP
1613	ENSMUST00000071026	-1.237734946	0.014307113	-	eif5a	non-TOP
1614	ENSMUST00000093120	-0.907448087	0.014366967	-	kars	non-TOP
1615	ENSMUST00000151118	-0.963183708	0.01440125	-	rpl23	TOP
1616	ENSMUST00000035725	0.60991586	0.014433786	+	brk1	non-TOP
1617	ENSMUST00000033941	3.239748196	0.014453031	+	plat	non-TOP
1618	ENSMUST00000059155	1.092224348	0.014453165	+	insig1	non-TOP
1619	ENSMUST00000109985	-1.222039058	0.014497178	-	pes1	non-TOP
1620	ENSMUST00000045697	-0.905795725	0.014504809	-	mrpl55	non-TOP
1621	ENSMUST00000094815	-0.608267759	0.014547604	-	sae1	non-TOP
1622	ENSMUST00000026993	1.835994008	0.014574577	+	tspan17	non-TOP
1623	ENSMUST00000179363	3.684078447	0.014648497	+	fam181a	non-TOP
1624	ENSMUST00000081834	1.743521699	0.014670707	+	armcx3	non-TOP
1625	ENSMUST00000029142	-0.671637702	0.014670707	-	eif6	non-TOP
1626	ENSMUST00000106722	2.050896492	0.014675885	+	dennd5a	non-TOP
1627	ENSMUST00000071402	-1.467595376	0.014675885	-	elovl6	non-TOP
1628	ENSMUST00000047672	-0.436134099	0.014722019	-	cct2	non-TOP
1629	ENSMUST00000035222	1.672319448	0.014788702	+	slc25a20	non-TOP
1630	ENSMUST00000179886	-1.231911686	0.014791971	-	noc2l	non-TOP
1631	ENSMUST00000020099	-0.613973367	0.014791971	-	cdk1	non-TOP
1632	ENSMUST00000054098	-2.528819774	0.014791971	-	slc35g1	non-TOP
1633	ENSMUST00000047203	-1.182287932	0.014835151	-	rnf126	non-TOP
1634	ENSMUST00000051126	3.720707229	0.014856602	+	pcdhb10	non-TOP
1635	ENSMUST00000108182	1.933476721	0.014856602	+	dcun1d1	non-TOP
1636	ENSMUST00000089362	3.328422578	0.014868027	+	senp7	non-TOP
1637	ENSMUST00000101525	-4.332595734	0.014896882	-	upp1	non-TOP
1638	ENSMUST00000053386	1.303423718	0.014908832	+	pyurf	non-TOP
1639	ENSMUST00000046514	-0.783002545	0.014921198	-	eprs	non-TOP
1640	ENSMUST00000032551	2.280638289	0.014921198	+	zik1	non-TOP
1641	ENSMUST00000071462	-3.684435186	0.014949128	-	pmm1	non-TOP
1642	ENSMUST00000117600	-1.58174463	0.014949128	-	hmga1	non-TOP
1643	ENSMUST00000020317	-0.92387973	0.01504861	-	pno1	non-TOP
1644	ENSMUST00000029078	-2.054650934	0.015083697	-	car2	non-TOP
1645	ENSMUST00000059204	2.344828335	0.015228602	+	fbxl7	non-TOP
1646	ENSMUST00000054963	1.727650436	0.015240372	+	fdft1	non-TOP
1647	ENSMUST00000044949	-1.811947519	0.015267538	-	dph1	non-TOP
1648	ENSMUST00000190591	-3.141982042	0.015276344	-	nadk2	non-TOP
1649	ENSMUST00000112142	1.622944708	0.015363703	+	dync1i2	non-TOP
1650	ENSMUST00000142407	-0.713976657	0.015393201	-	ube2k	non-TOP
1651	ENSMUST00000047616	-0.930676061	0.015393201	-	jmjd6	non-TOP
1652	ENSMUST00000162372	1.449735524	0.015412505	+	slc30a9	non-TOP
1653	ENSMUST00000132620	2.167270241	0.015413905	+	mprip	non-TOP
1654	ENSMUST00000117146	1.600151502	0.015432323	+	ube2w	non-TOP
1655	ENSMUST00000213944	-2.265264354	0.015471071	-	olfr318	non-TOP
1656	ENSMUST00000020538	-1.131101358	0.015503958	-	xpo1	non-TOP
1657	ENSMUST00000113067	2.03802529	0.015552054	+	zcchc18	non-TOP
1658	ENSMUST00000030626	0.885636325	0.015633157	+	tmem50a	non-TOP
1659	ENSMUST00000047408	2.657687126	0.015658354	+	atcay	non-TOP
1660	ENSMUST00000153076	1.767918914	0.015751737	+	spag9	non-TOP
1661	ENSMUST00000086278	3.720127804	0.015772658	+	zfp810	non-TOP
1662	ENSMUST00000197082	1.352324679	0.015774415	+	fam133b	non-TOP
1663	ENSMUST00000199736	4.236604315	0.01581087	+	cspg5	non-TOP
1664	ENSMUST00000030340	0.781067428	0.0159096	+	scp2	non-TOP
1665	ENSMUST00000230703	2.477285265	0.015915261	+	ubn1	non-TOP
1666	ENSMUST00000112176	1.676551022	0.015915261	+	tmsb4x	non-TOP
1667	ENSMUST00000231244	2.909182614	0.015929954	+	septin5	non-TOP
1668	ENSMUST00000230032	-1.040526505	0.015964021	-	eif3l	non-TOP
1669	ENSMUST00000221919	2.280857325	0.01602282	+	zfyve1	non-TOP
1670	ENSMUST00000170263	-1.840649018	0.016045029	-	dctd	non-TOP
1671	ENSMUST00000058659	-3.582717644	0.016089262	-	tst	non-TOP
1672	ENSMUST00000078286	-0.707651669	0.016129978	-	rpl7l1	non-TOP
1673	ENSMUST00000169713	-2.461552054	0.01613433	-	plce1	non-TOP
1674	ENSMUST00000025127	1.168713982	0.016206936	+	mapre2	non-TOP
1675	ENSMUST00000034279	2.660728587	0.016230792	+	gse1	non-TOP
1676	ENSMUST00000110457	-1.719032226	0.016375346	-	myo10	non-TOP
1677	ENSMUST00000060711	1.709530715	0.016420964	+	epm2aip1	non-TOP
1678	ENSMUST00000114034	3.038522338	0.016439654	+	lrrc49	non-TOP
1679	ENSMUST00000171845	3.026359765	0.016456091	+	commd3	non-TOP
1680	ENSMUST00000227654	2.956136016	0.016485024	+	app	non-TOP
1681	Lx3C_dup3477	-1.873089422	0.016547588	-	NA	non-TOP
1682	ENSMUST00000227670	3.023620996	0.016689843	+	asic1	non-TOP
1683	ENSMUST00000033380	1.353254814	0.016739074	+	cdk16	non-TOP
1684	ENSMUST00000095715	3.790054145	0.016739074	+	bves	non-TOP
1685	ENSMUST00000014065	1.138469662	0.01674394	+	clip3	non-TOP
1686	ENSMUST00000124665	-1.067995217	0.016753208	-	mest	non-TOP
1687	ENSMUST00000115345	2.558812058	0.016753208	+	syn1	non-TOP
1688	ENSMUST00000115522	-1.736885705	0.016753208	-	eef1akmt4	non-TOP
1689	ENSMUST00000114411	3.789429465	0.016798953	+	fgfr3	non-TOP
1690	ENSMUST00000021471	0.837279367	0.016845948	+	tmx1	non-TOP
1691	ENSMUST00000020403	0.816296988	0.016865741	+	csrp2	non-TOP
1692	ENSMUST00000015605	1.059623993	0.016890852	+	atf6b	non-TOP
1693	ENSMUST00000065987	1.472666266	0.016907116	+	abat	non-TOP
1694	ENSMUST00000028426	1.844160193	0.016915944	+	cers6	non-TOP
1695	ENSMUST00000055190	-4.231551037	0.016922481	-	baiap2l1	non-TOP
1696	ENSMUST00000119953	-0.663356357	0.016996477	-	rsl1d1	non-TOP
1697	ENSMUST00000032237	-1.120913643	0.017000881	-	bms1	non-TOP
1698	ENSMUST00000022163	-0.824457598	0.017000881	-	btf3	non-TOP
1699	ENSMUST00000077257	1.595324867	0.017000881	+	rxra	non-TOP
1700	ENSMUST00000022871	-1.910416135	0.017031074	-	sdc2	non-TOP
1701	ENSMUST00000134939	-1.812453272	0.01707094	-	qars	non-TOP
1702	ENSMUST00000231874	-1.301898433	0.017079418	-	hmga1	non-TOP
1703	ENSMUST00000037666	2.059056525	0.017079418	+	mfhas1	non-TOP
1704	ENSMUST00000002466	0.979900329	0.017134947	+	nr2f6	non-TOP
1705	ENSMUST00000214937	2.607164668	0.017229745	+	NA	non-TOP
1706	ENSMUST00000112995	1.594811422	0.017229745	+	tsc22d3	non-TOP
1707	ENSMUST00000031985	1.565686368	0.017261946	+	mkrn1	non-TOP
1708	ENSMUST00000113222	2.704570896	0.017308676	+	stxbp1	non-TOP
1709	ENSMUST00000020877	-1.44670111	0.017360348	-	polr1f	non-TOP
1710	ENSMUST00000034846	-2.113355459	0.01743591	-	1700017b05rik	non-TOP
1711	ENSMUST00000031490	1.70133877	0.01743591	+	ulk1	non-TOP
1712	RLTR41C_dup106	1.101465356	0.017565015	+	NA	non-TOP
1713	ENSMUST00000108613	-1.113189936	0.017565015	-	eif5a	non-TOP
1714	ENSMUST00000039867	2.334884561	0.01756838	+	zbtb41	non-TOP
1715	ENSMUST00000022623	0.905757147	0.01761942	+	trim35	non-TOP
1716	ENSMUST00000068264	2.30424679	0.017621421	+	meis1	non-TOP
1717	ENSMUST00000170837	1.519643993	0.017621421	+	gm9844	non-TOP
1718	ENSMUST00000106601	3.903643498	0.017621421	+	elavl4	non-TOP
1719	ENSMUST00000105276	2.824922267	0.017621421	+	syt1	non-TOP
1720	ENSMUST00000068822	1.903277911	0.017628208	+	zfp37	non-TOP
1721	ENSMUST00000015791	-2.846622501	0.017677363	-	lama5	non-TOP
1722	ENSMUST00000033915	2.899868259	0.017794707	+	gpm6a	non-TOP
1723	ENSMUST00000033006	0.913826254	0.017866605	+	nsmce1	non-TOP
1724	ENSMUST00000065587	1.16266642	0.017867289	+	ackr3	non-TOP
1725	ENSMUST00000154513	1.723230139	0.017905993	+	retreg3	non-TOP
1726	ENSMUST00000015157	1.109660564	0.017951182	+	trappc2l	non-TOP
1727	ENSMUST00000116578	-1.568922693	0.018019561	-	renbp	non-TOP
1728	ENSMUST00000069712	1.461173296	0.018059945	+	tpd52l2	non-TOP
1729	ENSMUST00000106218	-4.135102053	0.018065408	-	kyat3	non-TOP
1730	ENSMUST00000031707	-3.109914552	0.018091394	-	aass	non-TOP
1731	ENSMUST00000107364	0.751284106	0.018118351	+	rab5c	non-TOP
1732	ENSMUST00000217408	3.100422907	0.018118351	+	chrna5	non-TOP
1733	ENSMUST00000138621	-1.598725977	0.018118378	-	rpl6	TOP
1734	ENSMUST00000126136	2.604726268	0.018118378	+	hes6	non-TOP
1735	ENSMUST00000025704	-1.303709726	0.018138284	-	cdca5	non-TOP
1736	ENSMUST00000090973	1.506506065	0.018165031	+	nes	non-TOP
1737	ENSMUST00000005256	-2.496045748	0.018185244	-	ndrg1	non-TOP
1738	ENSMUST00000053073	2.953653027	0.018192062	+	pcdhb11	non-TOP
1739	ENSMUST00000002655	0.732046731	0.018221047	+	mien1	non-TOP
1740	ENSMUST00000043552	-2.092231018	0.018221047	-	serpinb6a	non-TOP
1741	ENSMUST00000135333	2.788829561	0.018227681	+	abhd2	non-TOP
1742	IAPLTR1_Mm_dup261	1.398651825	0.018232543	+	NA	non-TOP
1743	ENSMUST00000164916	-0.937892568	0.018232543	-	ccdc58	non-TOP
1744	ENSMUST00000081849	-1.741096592	0.018232543	-	phc1	non-TOP
1745	ENSMUST00000237871	0.827120232	0.018237997	+	tm9sf3	non-TOP
1746	ENSMUST00000131939	2.250590028	0.018237997	+	wbp1	non-TOP
1747	ENSMUST00000147782	-1.089611235	0.018244919	-	rps27a	TOP
1748	ENSMUST00000101509	1.84395914	0.018251792	+	ids	non-TOP
1749	ENSMUST00000032165	-0.768763491	0.018259621	-	ruvbl1	non-TOP
1750	ENSMUST00000019231	1.083635414	0.018264344	+	atp6ap1	non-TOP
1751	ENSMUST00000172748	-2.854125343	0.018264344	-	l3mbtl2	non-TOP
1752	ENSMUST00000088627	-1.673606384	0.018337311	-	zic3	non-TOP
1753	ENSMUST00000057481	-1.180906787	0.018354127	-	nup160	non-TOP
1754	ENSMUST00000026122	-0.465931154	0.018354127	-	p4hb	non-TOP
1755	ENSMUST00000222485	-1.221723603	0.018366054	-	pitrm1	non-TOP
1756	ENSMUST00000028511	0.745523897	0.018391267	+	mtx2	non-TOP
1757	ENSMUST00000057897	1.497244639	0.018470475	+	zfand3	non-TOP
1758	ENSMUST00000025827	-0.896635505	0.01849618	-	minpp1	non-TOP
1759	ENSMUST00000143467	0.997628215	0.018518545	+	plgrkt	non-TOP
1760	ENSMUST00000047281	0.521742365	0.018551505	+	trir	non-TOP
1761	ENSMUST00000061568	2.989951077	0.018575354	+	slc36a4	non-TOP
1762	ENSMUST00000227955	2.044097948	0.018575354	+	pde1b	non-TOP
1763	ENSMUST00000138162	-3.150805214	0.018593375	-	slc7a3	non-TOP
1764	ENSMUST00000060991	0.917492376	0.018593375	+	tspan31	non-TOP
1765	ENSMUST00000151287	-0.415912017	0.018593375	-	tcp1	non-TOP
1766	ENSMUST00000077337	2.566781535	0.018593375	+	irx1	non-TOP
1767	ENSMUST00000023869	-0.649898111	0.018593375	-	denr	non-TOP
1768	ENSMUST00000205318	3.602670061	0.018757007	+	man2a2	non-TOP
1769	ENSMUST00000006838	-0.965094535	0.018781715	-	qars	non-TOP
1770	ENSMUST00000109787	2.075034293	0.018793877	+	zmiz2	non-TOP
1771	ENSMUST00000026585	-2.417395428	0.018820536	-	tspan4	non-TOP
1772	ENSMUST00000154464	2.434512247	0.01885583	+	cercam	non-TOP
1773	ENSMUST00000102508	0.623560539	0.018987642	+	capzb	non-TOP
1774	ENSMUST00000217484	-1.026048583	0.019033552	-	idh3a	non-TOP
1775	ENSMUST00000041045	-0.332739381	0.019033552	-	h2az1	non-TOP
1776	ENSMUST00000107415	2.604305376	0.019053252	+	zfp618	non-TOP
1777	ENSMUST00000030400	-1.235470506	0.019064199	-	mycbp	non-TOP
1778	ENSMUST00000021329	0.985231641	0.019122597	+	gosr2	non-TOP
1779	ENSMUST00000034699	3.210600636	0.019162845	+	scg3	non-TOP
1780	ENSMUST00000074085	-0.641679523	0.019162845	-	rpl10	TOP
1781	ENSMUST00000114726	2.042652397	0.019162845	+	rbmx	non-TOP
1782	ENSMUST00000029060	3.20583781	0.019167514	+	atp9a	non-TOP
1783	ENSMUST00000159292	-1.399208869	0.019167514	-	osgep	non-TOP
1784	ENSMUST00000238418	3.727810336	0.019206052	+	zfp869	non-TOP
1785	ENSMUST00000011981	1.043467297	0.019220064	+	snapc2	non-TOP
1786	ENSMUST00000140076	-1.359817165	0.019220064	-	ppat	non-TOP
1787	ORR1A2_dup2246	-2.770795075	0.019220064	-	NA	non-TOP
1788	ENSMUST00000040518	-0.616347952	0.019223163	-	eif3l	non-TOP
1789	ENSMUST00000217317	-1.080441826	0.019276439	-	rpsa	TOP
1790	ENSMUST00000118009	-1.500346256	0.019276439	-	naf1	non-TOP
1791	ENSMUST00000102823	-2.640173359	0.019276439	-	ttc39b	non-TOP
1792	ENSMUST00000018755	-2.118363869	0.019276439	-	pdlim4	non-TOP
1793	ENSMUST00000172912	-1.13877565	0.019373657	-	h2-k1	non-TOP
1794	ENSMUST00000030588	1.554400811	0.01937755	+	phc2	non-TOP
1795	ENSMUST00000000619	1.673360112	0.019438372	+	clcn4	non-TOP
1796	ENSMUST00000179233	0.870444119	0.019439895	+	vdac3	non-TOP
1797	ENSMUST00000157040	-1.192194276	0.019679222	-	mest	non-TOP
1798	ENSMUST00000192698	3.69601673	0.019679222	+	atp6v1h	non-TOP
1799	ENSMUST00000116558	1.78425262	0.019679222	+	fam89b	non-TOP
1800	ENSMUST00000080178	-0.886286654	0.01972161	-	pabpc4	non-TOP
1801	ENSMUST00000115099	2.421608905	0.019726733	+	fam171a1	non-TOP
1802	ENSMUST00000055352	3.216614479	0.01973999	+	fam120b	non-TOP
1803	ENSMUST00000105350	1.234654918	0.01973999	+	mex3d	non-TOP
1804	ENSMUST00000016571	0.549728944	0.01973999	+	ndufa1	non-TOP
1805	ENSMUST00000024119	-1.366970855	0.01973999	-	trip6	non-TOP
1806	ENSMUST00000193675	2.352143918	0.019847863	+	vim	TOP
1807	ENSMUST00000003461	-1.278123154	0.019847863	-	ogdh	non-TOP
1808	ENSMUST00000224714	-3.216354226	0.019847863	-	fezf2	non-TOP
1809	ENSMUST00000229979	-1.241163722	0.019847863	-	NA	non-TOP
1810	ENSMUST00000005051	-3.17584854	0.019847863	-	ldha	non-TOP
1811	ENSMUST00000044111	-2.016641613	0.019850811	-	rras	non-TOP
1812	ENSMUST00000153386	3.174338657	0.019907051	+	maged1	non-TOP
1813	ENSMUST00000023116	0.590517032	0.019928974	+	aco2	non-TOP
1814	ENSMUST00000051145	1.985741182	0.019930129	+	wdr47	non-TOP
1815	ENSMUST00000079560	-1.667591965	0.019950236	-	phc1	non-TOP
1816	ENSMUST00000032203	-3.284040188	0.01997284	-	a2m	non-TOP
1817	ENSMUST00000000505	-0.507315842	0.020017204	-	mcm7	non-TOP
1818	ENSMUST00000032559	1.714844437	0.020078523	+	rtn2	non-TOP
1819	ENSMUST00000066888	-0.900668769	0.020087458	-	utp18	non-TOP
1820	ENSMUST00000093290	1.376665746	0.020149364	+	peli1	non-TOP
1821	ENSMUST00000072566	-1.190569731	0.020168987	-	nme2	non-TOP
1822	ENSMUST00000113906	-1.522046347	0.020228335	-	pigp	non-TOP
1823	ENSMUST00000141116	-0.566998489	0.020242424	-	taf10	non-TOP
1824	ENSMUST00000049896	1.893003635	0.020242424	+	gpkow	non-TOP
1825	ENSMUST00000179797	0.770420136	0.020332438	+	gm20594	non-TOP
1826	ENSMUST00000120363	4.094960424	0.020359156	+	hoxa1	non-TOP
1827	ENSMUST00000131309	1.207732376	0.020502704	+	fzd3	non-TOP
1828	ENSMUST00000053871	0.974920833	0.020530066	+	ckap4	non-TOP
1829	ENSMUST00000238969	-1.564737795	0.020607136	-	amd1	non-TOP
1830	ENSMUST00000197859	0.687721621	0.020764427	+	ube2d3	non-TOP
1831	ENSMUST00000034692	3.704336493	0.020878974	+	olfm2	non-TOP
1832	ENSMUST00000000844	-1.743529333	0.020935284	-	tpd52l2	non-TOP
1833	ENSMUST00000160013	0.885677121	0.020935284	+	gng2	non-TOP
1834	ENSMUST00000238748	2.210305716	0.021014273	+	rnf130	non-TOP
1835	ENSMUST00000020004	0.79673168	0.02110628	+	asf1a	non-TOP
1836	ENSMUST00000130797	-3.557382101	0.021138521	-	utp18	non-TOP
1837	ENSMUST00000052281	-0.995837616	0.021227163	-	epop	non-TOP
1838	ENSMUST00000120564	-2.300316006	0.02122985	-	igfbp2	non-TOP
1839	ENSMUST00000007980	0.441932659	0.021348118	+	hnrnpa0	non-TOP
1840	ENSMUST00000036615	1.056629778	0.021355423	+	hacd3	non-TOP
1841	ENSMUST00000031099	-0.598159906	0.021375044	-	grpel1	non-TOP
1842	ENSMUST00000154256	2.127261354	0.021390068	+	zfp703	non-TOP
1843	ENSMUST00000036996	0.47822071	0.021390068	+	ndufb7	non-TOP
1844	ENSMUST00000161984	3.800191692	0.021397395	+	gpc2	non-TOP
1845	ENSMUST00000070522	-2.152926084	0.021411839	-	plod2	non-TOP
1846	ENSMUST00000019276	1.004196796	0.021479316	+	bc005537	non-TOP
1847	ENSMUST00000045296	1.09718683	0.021479316	+	siah1a	non-TOP
1848	ENSMUST00000180353	1.577915955	0.021540334	+	sox1	non-TOP
1849	ENSMUST00000090023	1.047381529	0.021608525	+	ap2m1	non-TOP
1850	ENSMUST00000041126	2.844475683	0.021697412	+	ss18l1	non-TOP
1851	ENSMUST00000031411	-1.047887516	0.021772861	-	aldh2	non-TOP
1852	ENSMUST00000048162	1.665537077	0.021837002	+	bsdc1	non-TOP
1853	ENSMUST00000113360	0.936770309	0.021837002	+	cab39	non-TOP
1854	ENSMUST00000060652	0.732306918	0.021837002	+	eny2	non-TOP
1855	ENSMUST00000037528	2.289831827	0.021844885	+	gdpd5	non-TOP
1856	ENSMUST00000023426	1.305307838	0.021855669	+	cldnd1	non-TOP
1857	ENSMUST00000135091	1.43662403	0.021915856	+	mtln	non-TOP
1858	ENSMUST00000170010	-2.314349418	0.021915856	-	banf1	non-TOP
1859	ENSMUST00000109597	1.941751402	0.021915856	+	romo1	non-TOP
1860	ENSMUST00000164470	-0.86039152	0.021915856	-	kars	non-TOP
1861	ENSMUST00000076219	-0.861709429	0.021921324	-	pum3	non-TOP
1862	ENSMUST00000129414	0.589597819	0.021973393	+	ubl5	non-TOP
1863	ENSMUST00000102503	-0.659123036	0.022008715	-	mrto4	non-TOP
1864	ENSMUST00000023810	2.037014836	0.022070212	+	prr13	non-TOP
1865	ENSMUST00000047889	-4.277612005	0.022070212	-	atp1b2	non-TOP
1866	ENSMUST00000012664	4.065010892	0.022348647	+	phox2b	non-TOP
1867	RLTRETN_Mm_dup1163	-2.976343691	0.022375798	-	NA	non-TOP
1868	ENSMUST00000078830	-0.905419089	0.022408078	-	rtn4	non-TOP
1869	ENSMUST00000114389	-0.838179182	0.022410065	-	naa10	non-TOP
1870	ENSMUST00000045628	0.894093239	0.022461528	+	r3hdm4	non-TOP
1871	ENSMUST00000109140	-1.024111744	0.022497965	-	aurka	non-TOP
1872	ENSMUST00000014457	0.435354844	0.022497965	+	cox6c	non-TOP
1873	ENSMUST00000152247	3.163903825	0.022497965	+	tnrc18	non-TOP
1874	ENSMUST00000095214	1.621076268	0.02255368	+	cnep1r1	non-TOP
1875	ENSMUST00000136269	2.206459384	0.02255368	+	rpl7a	TOP
1876	ENSMUST00000032220	-0.774214988	0.022584384	-	cops7a	non-TOP
1877	ENSMUST00000081506	0.987204282	0.022635245	+	scoc	non-TOP
1878	ENSMUST00000139540	-4.178406067	0.022838925	-	ramp3	non-TOP
1879	ENSMUST00000056820	1.420119581	0.022842773	+	cyth2	non-TOP
1880	ENSMUST00000229126	2.358993219	0.022951726	+	ubn1	non-TOP
1881	ENSMUST00000030039	3.671114821	0.022999241	+	fmn2	non-TOP
1882	ENSMUST00000175916	2.260622537	0.023005412	+	prox1	non-TOP
1883	ENSMUST00000154132	0.751247457	0.023090066	+	vta1	non-TOP
1884	ENSMUST00000110905	1.680992052	0.023223483	+	zfp68	non-TOP
1885	ENSMUST00000033992	-1.17116668	0.023223483	-	gsr	non-TOP
1886	ENSMUST00000018993	-1.351746169	0.023223483	-	wwc1	non-TOP
1887	ENSMUST00000217340	-2.447260838	0.023236375	-	gm10275	non-TOP
1888	ENSMUST00000019283	-1.43148837	0.023239366	-	isyna1	non-TOP
1889	ENSMUST00000086112	0.655182176	0.023309479	+	ap2s1	non-TOP
1890	ENSMUST00000078271	3.112646327	0.023309479	+	pcdhb5	non-TOP
1891	ENSMUST00000039271	1.607309251	0.023327602	+	2610008e11rik	non-TOP
1892	ENSMUST00000171171	-1.56514657	0.023598053	-	wdr4	non-TOP
1893	ENSMUST00000159067	2.726159384	0.023598053	+	gm43720	non-TOP
1894	ENSMUST00000110057	1.647328353	0.023602858	+	flrt3	non-TOP
1895	ENSMUST00000091269	1.948423459	0.023628498	+	erbin	non-TOP
1896	ENSMUST00000131487	1.876572036	0.023706455	+	pogk	non-TOP
1897	ENSMUST00000139829	-1.131761694	0.023706455	-	gm11627	non-TOP
1898	ENSMUST00000165838	0.635723896	0.023708184	+	metrn	non-TOP
1899	ENSMUST00000026927	-0.928366922	0.023724877	-	nudt5	non-TOP
1900	ENSMUST00000161094	-1.586050792	0.023733143	-	asl	non-TOP
1901	ENSMUST00000044681	0.809541197	0.023905222	+	arl6ip5	non-TOP
1902	ENSMUST00000133910	-0.45916578	0.023976645	-	gm15501	non-TOP
1903	ENSMUST00000040280	1.248205295	0.023984446	+	slc25a23	non-TOP
1904	ENSMUST00000111466	2.461293803	0.024057216	+	c1qtnf4	non-TOP
1905	ENSMUST00000030446	-0.826216069	0.024212212	-	urod	non-TOP
1906	ENSMUST00000032373	0.544298956	0.024219167	+	ldhb	non-TOP
1907	ENSMUST00000053183	1.077192991	0.024219167	+	arf3	non-TOP
1908	ENSMUST00000021087	-2.89890965	0.024326209	-	mif4gd	non-TOP
1909	ENSMUST00000063465	2.757195743	0.024354751	+	wnt5a	non-TOP
1910	ENSMUST00000034359	1.512983941	0.024354751	+	tradd	non-TOP
1911	ENSMUST00000004173	1.491561564	0.024354751	+	cdip1	non-TOP
1912	ENSMUST00000081956	-1.651993329	0.024354751	-	sinhcaf	non-TOP
1913	ENSMUST00000231742	2.753571001	0.024354751	+	nudt3	non-TOP
1914	ENSMUST00000105229	-1.718967254	0.024354751	-	cd63	non-TOP
1915	ENSMUST00000002495	1.85498082	0.024378956	+	meis3	non-TOP
1916	ENSMUST00000058437	-0.295722907	0.024403212	-	rpl7	TOP
1917	ENSMUST00000034904	-1.031348689	0.024441499	-	elovl5	non-TOP
1918	ENSMUST00000212005	3.099826132	0.024444451	+	tecr	non-TOP
1919	ENSMUST00000112417	1.848628316	0.02447958	+	ing4	non-TOP
1920	ENSMUST00000167085	3.361589425	0.02458685	+	spats2l	non-TOP
1921	ENSMUST00000183404	1.569020357	0.024752753	+	tcf12	non-TOP
1922	ENSMUST00000211887	-1.023950629	0.024752753	-	cnot1	non-TOP
1923	ENSMUST00000040381	1.128336093	0.024892677	+	ncoa5	non-TOP
1924	ENSMUST00000036328	2.175243314	0.024917222	+	zfhx2	non-TOP
1925	ENSMUST00000099356	2.303679951	0.024917222	+	arrdc3	non-TOP
1926	ENSMUST00000020699	-3.428777032	0.024917222	-	castor1	non-TOP
1927	ENSMUST00000117654	-0.817408086	0.024944399	-	tbrg1	non-TOP
1928	ENSMUST00000023509	1.597106207	0.025094116	+	klhl24	non-TOP
1929	ENSMUST00000039408	-2.332674082	0.025095718	-	pkp2	non-TOP
1930	ENSMUST00000027256	0.724920213	0.025095718	+	mrpl30	non-TOP
1931	ENSMUST00000022916	1.57324659	0.025095718	+	lrp12	non-TOP
1932	ENSMUST00000042468	2.118434294	0.025095718	+	1110032a03rik	non-TOP
1933	ENSMUST00000035931	2.258111206	0.025114303	+	pcdh18	non-TOP
1934	ENSMUST00000111417	1.267644156	0.025138505	+	zfp664	non-TOP
1935	ENSMUST00000226740	-2.226448713	0.025239274	-	gnl3	non-TOP
1936	ENSMUST00000121304	-1.366332262	0.025279565	-	smarcb1	non-TOP
1937	ENSMUST00000085701	2.807665326	0.02528432	+	tecpr1	non-TOP
1938	ENSMUST00000215610	-0.857710036	0.02528432	-	rps25	TOP
1939	ENSMUST00000090559	-2.032162133	0.025333507	-	cry2	non-TOP
1940	ENSMUST00000027687	-1.467053855	0.025358243	-	ube2t	non-TOP
1941	ENSMUST00000204545	-2.743395965	0.025470946	-	pals2	non-TOP
1942	ENSMUST00000024518	-2.234331342	0.025470946	-	rhebl1	non-TOP
1943	ENSMUST00000037593	2.892817848	0.025479522	+	ankrd13b	non-TOP
1944	ENSMUST00000093450	2.304316702	0.02549567	+	ano8	non-TOP
1945	ENSMUST00000030491	0.851328214	0.025751642	+	cmpk1	non-TOP
1946	ENSMUST00000100484	-0.554867606	0.025845891	-	eif3d	non-TOP
1947	ENSMUST00000206598	-2.576903131	0.025885147	-	slc3a2	non-TOP
1948	ENSMUST00000030551	-1.532647418	0.026036544	-	alpl	non-TOP
1949	ENSMUST00000057717	1.865702169	0.026156635	+	zfp319	non-TOP
1950	ENSMUST00000137961	2.965305671	0.026175036	+	cstf3	non-TOP
1951	ENSMUST00000041111	0.500528524	0.026175036	+	sem1	non-TOP
1952	ENSMUST00000133157	-1.567673915	0.026197551	-	polr1e	non-TOP
1953	ENSMUST00000101212	-3.926667209	0.026304383	-	nup62cl	non-TOP
1954	ENSMUST00000102843	1.001015024	0.026395897	+	rtn4	non-TOP
1955	ENSMUST00000006137	-1.072470049	0.026427948	-	trap1	non-TOP
1956	ENSMUST00000023761	0.685823032	0.026578132	+	cox14	non-TOP
1957	ENSMUST00000047629	-0.934200946	0.026649761	-	utp4	non-TOP
1958	ENSMUST00000037499	1.059542445	0.026669291	+	immp1l	non-TOP
1959	ENSMUST00000106288	1.708235555	0.026672357	+	cant1	non-TOP
1960	ENSMUST00000017783	-1.327916414	0.026672357	-	rab11fip4	non-TOP
1961	ENSMUST00000021772	1.854380783	0.026674742	+	mrs2	non-TOP
1962	ENSMUST00000207858	3.05670508	0.026697696	+	arhgap33	non-TOP
1963	ENSMUST00000026576	-0.708889333	0.026710054	-	taldo1	non-TOP
1964	ENSMUST00000161326	-0.805322686	0.026750581	-	naa50	non-TOP
1965	ENSMUST00000197767	-1.895602043	0.026758966	-	hax1	non-TOP
1966	ENSMUST00000116522	1.521785612	0.026920397	+	nck1	non-TOP
1967	ENSMUST00000042646	3.866526787	0.026962513	+	atoh8	non-TOP
1968	ENSMUST00000238953	-1.358992491	0.027025595	-	amd1	non-TOP
1969	ENSMUST00000107359	1.884337821	0.027076687	+	megf9	non-TOP
1970	ENSMUST00000075578	2.236098025	0.027090826	+	abcb10	non-TOP
1971	ENSMUST00000027748	2.042296171	0.027121706	+	rgs16	non-TOP
1972	ENSMUST00000226421	1.282697003	0.027176026	+	zfand3	non-TOP
1973	ENSMUST00000054212	-2.696615862	0.027176026	-	rab11fip1	non-TOP
1974	ENSMUST00000177457	2.54716375	0.027176026	+	frmd4a	non-TOP
1975	ENSMUST00000042148	-0.7047094	0.027356308	-	mrps28	non-TOP
1976	ENSMUST00000076639	1.600959028	0.027473617	+	chtop	non-TOP
1977	ENSMUST00000005336	-0.749274483	0.027618798	-	senp3	non-TOP
1978	ENSMUST00000113052	-4.013173212	0.027698545	-	nrk	non-TOP
1979	ENSMUST00000102604	-0.706951539	0.027751976	-	ak2	non-TOP
1980	ENSMUST00000023867	-0.75497642	0.027784373	-	rfc2	non-TOP
1981	ENSMUST00000140597	-1.903398916	0.027839525	-	rpl7	TOP
1982	ENSMUST00000029643	-0.934493157	0.027904281	-	gar1	non-TOP
1983	ENSMUST00000093312	4.007414532	0.027914607	+	irx3	non-TOP
1984	ENSMUST00000106058	1.093194908	0.027914607	+	zranb2	non-TOP
1985	ENSMUST00000137191	1.571127427	0.027932604	+	nsd2	non-TOP
1986	ENSMUST00000052999	-3.812694258	0.028003494	-	echdc2	non-TOP
1987	ENSMUST00000055438	1.619272333	0.028189629	+	ppm1e	non-TOP
1988	ENSMUST00000109972	-1.217810233	0.028189629	-	eef1d	TOP
1989	ENSMUST00000023747	2.08132485	0.028189629	+	nckap5l	non-TOP
1990	ENSMUST00000020204	2.669829045	0.028208819	+	ntn4	non-TOP
1991	ENSMUST00000152415	2.080001614	0.028376201	+	olfm1	non-TOP
1992	ENSMUST00000145934	3.042714573	0.028390085	+	ankrd13b	non-TOP
1993	ENSMUST00000107913	3.430639559	0.028406331	+	tpm2	non-TOP
1994	ENSMUST00000131990	-1.842320693	0.028539701	-	umps	non-TOP
1995	ENSMUST00000103143	1.497292505	0.028683636	+	fbxl20	non-TOP
1996	ENSMUST00000132151	3.486133247	0.028700345	+	fsd1l	non-TOP
1997	ENSMUST00000043650	2.720099992	0.028843247	+	fam222a	non-TOP
1998	ENSMUST00000103239	2.208402345	0.028933408	+	sema6d	non-TOP
[truncated: 10,486 more rows]
