# Supplementary material for: A unique poly(A) tail profile uncovers the stability and translational activation of TOP transcripts during neuronal differentiation
Source: iScience. 2023 Jul 27;26(9):107511. doi: 10.1016/j.isci.2023.107511 (PMC10448114; doi:10.1016/j.isci.2023.107511)
Supplement: Table S2. Gene ontology analysis for transcripts showing differential accumulation during differentiation (from D0 to D6), related to Figure 1E — Tab1 shows gene ontologies associated with downregulated transcripts. Tab2 shows gene ontologies associated with upregulated transcripts. [file mmc3.xls]

## Sheet:  DownregulatedTranscripts
Table S2. Gene ontology analysis for transcripts showing differential accumulation during differentiation (from D0 to D6), related to Figure 1E. Downregulated transcripts.
	GO_ID	GO_Term	pvalue
1	GO:1901566	organonitrogen compound biosynthetic pro...	< 1e-30
2	GO:0006412	translation	4.8e-28
3	GO:0043043	peptide biosynthetic process	1.6e-27
4	GO:0006518	peptide metabolic process	9.6e-27
5	GO:0043604	amide biosynthetic process	3e-25
6	GO:0043603	cellular amide metabolic process	2e-24
7	GO:0034645	cellular macromolecule biosynthetic proc...	5.7e-19
8	GO:0022613	ribonucleoprotein complex biogenesis	8.1e-19
9	GO:0034641	cellular nitrogen compound metabolic pro...	2.9e-18
10	GO:0019752	carboxylic acid metabolic process	2.1e-17
11	GO:0043436	oxoacid metabolic process	5e-17
12	GO:0006082	organic acid metabolic process	5.9e-17
13	GO:0044281	small molecule metabolic process	9.6e-17
14	GO:0009058	biosynthetic process	2.2e-14
15	GO:1901576	organic substance biosynthetic process	2.5e-14
16	GO:0044271	cellular nitrogen compound biosynthetic ...	3.3e-14
17	GO:0044249	cellular biosynthetic process	3.5e-14
18	GO:0034660	ncRNA metabolic process	2.8e-11
19	GO:0006807	nitrogen compound metabolic process	1.1e-10
20	GO:1901564	organonitrogen compound metabolic proces...	1.4e-10
21	GO:0044237	cellular metabolic process	2.5e-10
22	GO:0034470	ncRNA processing	2.7e-10
23	GO:0071704	organic substance metabolic process	6.6e-10
24	GO:0044260	cellular macromolecule metabolic process	7.3e-10
25	GO:0006753	nucleoside phosphate metabolic process	1e-09
26	GO:0055086	nucleobase-containing small molecule met...	2.9e-09
27	GO:0009117	nucleotide metabolic process	4.5e-09
28	GO:0008152	metabolic process	7e-09
29	GO:0044238	primary metabolic process	5.5e-08
30	GO:0042221	response to chemical	9.4e-08
31	GO:0006725	cellular aromatic compound metabolic pro...	1.5e-07
32	GO:1901360	organic cyclic compound metabolic proces...	1.6e-07
33	GO:0009987	cellular process	2e-07
34	GO:0019637	organophosphate metabolic process	2.1e-07
35	GO:0009059	macromolecule biosynthetic process	2.2e-07
36	GO:0046483	heterocycle metabolic process	5.1e-07
37	GO:0010941	regulation of cell death	5.2e-07
38	GO:0010467	gene expression	6.8e-07
39	GO:0060548	negative regulation of cell death	6.9e-06
40	GO:0006139	nucleobase-containing compound metabolic...	1.1e-05
41	GO:0070887	cellular response to chemical stimulus	1.2e-05
42	GO:0008219	cell death	1.4e-05
43	GO:0043067	regulation of programmed cell death	1.5e-05
44	GO:0010033	response to organic substance	1.6e-05
45	GO:0043069	negative regulation of programmed cell d...	3.5e-05
46	GO:0008283	cell population proliferation	3.6e-05
47	GO:0042981	regulation of apoptotic process	4.2e-05
48	GO:1901135	carbohydrate derivative metabolic proces...	4.9e-05
49	GO:0042127	regulation of cell population proliferat...	7.3e-05
50	GO:0034248	regulation of cellular amide metabolic p...	0.00011
51	GO:0043066	negative regulation of apoptotic process	0.00013
52	GO:0012501	programmed cell death	0.00017
53	GO:0006915	apoptotic process	0.00034
54	GO:0010608	post-transcriptional regulation of gene ...	0.00039
55	GO:0090407	organophosphate biosynthetic process	0.00041
56	GO:0008284	positive regulation of cell population p...	0.00042
57	GO:0051276	chromosome organization	0.00062
58	GO:0009605	response to external stimulus	0.00064
59	GO:0044085	cellular component biogenesis	0.00068
60	GO:2000112	regulation of cellular macromolecule bio...	0.00074
61	GO:0050896	response to stimulus	0.00082
62	GO:0097190	apoptotic signaling pathway	0.0009
63	GO:0071310	cellular response to organic substance	0.00098
64	GO:0006952	defense response	0.00134
65	GO:1901700	response to oxygen-containing compound	0.00187
66	GO:0071345	cellular response to cytokine stimulus	0.00278
67	GO:0032101	regulation of response to external stimu...	0.00296
68	GO:0006796	phosphate-containing compound metabolic ...	0.00332
69	GO:0034097	response to cytokine	0.00363
70	GO:0006259	DNA metabolic process	0.00368
71	GO:1902533	positive regulation of intracellular sig...	0.00399
72	GO:1901137	carbohydrate derivative biosynthetic pro...	0.00409
73	GO:0010628	positive regulation of gene expression	0.00497
74	GO:0006793	phosphorus metabolic process	0.00521
75	GO:0030334	regulation of cell migration	0.00559
76	GO:0022414	reproductive process	0.00561
77	GO:0000003	reproduction	0.00637
78	GO:0048870	cell motility	0.00716
79	GO:0006396	RNA processing	0.00752
80	GO:0016477	cell migration	0.00883
81	GO:0006950	response to stress	0.00909
82	GO:0043170	macromolecule metabolic process	0.00959
83	GO:0006955	immune response	0.00964
84	GO:0019538	protein metabolic process	0.01139
85	GO:2000145	regulation of cell motility	0.0114
86	GO:1901698	response to nitrogen compound	0.01183
87	GO:0048585	negative regulation of response to stimu...	0.01193
88	GO:0080134	regulation of response to stress	0.01239
89	GO:0098542	defense response to other organism	0.01244
90	GO:0019438	aromatic compound biosynthetic process	0.01386
91	GO:0001775	cell activation	0.01436
92	GO:0051716	cellular response to stimulus	0.0145
93	GO:0010942	positive regulation of cell death	0.01607
94	GO:0040012	regulation of locomotion	0.01654
95	GO:0043933	protein-containing complex organization	0.01688
96	GO:1901701	cellular response to oxygen-containing c...	0.01824
97	GO:0018130	heterocycle biosynthetic process	0.01825
98	GO:0009725	response to hormone	0.01877
99	GO:0009719	response to endogenous stimulus	0.02031
100	GO:0090304	nucleic acid metabolic process	0.02094
101	GO:0035239	tube morphogenesis	0.02257
102	GO:0044419	biological process involved in interspec...	0.02392
103	GO:0065003	protein-containing complex assembly	0.02483
104	GO:0040011	locomotion	0.02507
105	GO:0045321	leukocyte activation	0.02602
106	GO:1901362	organic cyclic compound biosynthetic pro...	0.02732
107	GO:0048878	chemical homeostasis	0.03018
108	GO:0009607	response to biotic stimulus	0.03401
109	GO:1902531	regulation of intracellular signal trans...	0.04039
110	GO:0010243	response to organonitrogen compound	0.04078
111	GO:0055085	transmembrane transport	0.04086
112	GO:0002376	immune system process	0.0423
113	GO:0035556	intracellular signal transduction	0.04285
114	GO:0051246	regulation of protein metabolic process	0.0442
115	GO:0016310	phosphorylation	0.04525
116	GO:0048523	negative regulation of cellular process	0.04681
117	GO:0019725	cellular homeostasis	0.04705
118	GO:0072594	establishment of protein localization to...	0.04789
119	GO:0043207	response to external biotic stimulus	0.04882
120	GO:0051707	response to other organism	0.04882
121	GO:0071495	cellular response to endogenous stimulus	0.05044
122	GO:0051052	regulation of DNA metabolic process	0.05426
123	GO:0001701	in utero embryonic development	0.05469
124	GO:0009967	positive regulation of signal transducti...	0.05934
125	GO:0033554	cellular response to stress	0.05994
126	GO:0030162	regulation of proteolysis	0.06453
127	GO:0051240	positive regulation of multicellular org...	0.06621
128	GO:0051248	negative regulation of protein metabolic...	0.0687
129	GO:0034654	nucleobase-containing compound biosynthe...	0.06902
130	GO:0008285	negative regulation of cell population p...	0.07196
131	GO:0035295	tube development	0.07944
132	GO:0043065	positive regulation of apoptotic process	0.08028
133	GO:0010638	positive regulation of organelle organiz...	0.08044
134	GO:0043068	positive regulation of programmed cell d...	0.08334
135	GO:0032501	multicellular organismal process	0.08406
136	GO:0007275	multicellular organism development	0.08549
137	GO:0048583	regulation of response to stimulus	0.088
138	GO:0043009	chordate embryonic development	0.0893
139	GO:0001568	blood vessel development	0.08969
140	GO:0046649	lymphocyte activation	0.08969
141	GO:0048519	negative regulation of biological proces...	0.09461
142	GO:0051094	positive regulation of developmental pro...	0.09509
143	GO:0051239	regulation of multicellular organismal p...	0.09601
144	GO:0001944	vasculature development	0.09607
145	GO:0071840	cellular component organization or bioge...	0.09874
146	GO:0048522	positive regulation of cellular process	0.10583
147	GO:0007346	regulation of mitotic cell cycle	0.106
148	GO:0009890	negative regulation of biosynthetic proc...	0.10823
149	GO:0010629	negative regulation of gene expression	0.10975
150	GO:0032502	developmental process	0.11137
151	GO:0048856	anatomical structure development	0.11238
152	GO:0010562	positive regulation of phosphorus metabo...	0.11445
153	GO:0045937	positive regulation of phosphate metabol...	0.11445
154	GO:0009792	embryo development ending in birth or eg...	0.11497
155	GO:0051247	positive regulation of protein metabolic...	0.11578
156	GO:0009892	negative regulation of metabolic process	0.11611
157	GO:0001934	positive regulation of protein phosphory...	0.1188
158	GO:0006811	ion transport	0.1218
159	GO:0048584	positive regulation of response to stimu...	0.12234
160	GO:0042592	homeostatic process	0.12276
161	GO:0048513	animal organ development	0.12311
162	GO:0048646	anatomical structure formation involved ...	0.13439
163	GO:0010648	negative regulation of cell communicatio...	0.13601
164	GO:2000026	regulation of multicellular organismal d...	0.13736
165	GO:0031328	positive regulation of cellular biosynth...	0.13891
166	GO:0031324	negative regulation of cellular metaboli...	0.13988
167	GO:0060284	regulation of cell development	0.14053
168	GO:0009628	response to abiotic stimulus	0.14279
169	GO:0045597	positive regulation of cell differentiat...	0.14416
170	GO:1901987	regulation of cell cycle phase transitio...	0.14506
171	GO:0023057	negative regulation of signaling	0.14516
172	GO:0009968	negative regulation of signal transducti...	0.15261
173	GO:0009966	regulation of signal transduction	0.15275
174	GO:1901575	organic substance catabolic process	0.15395
175	GO:0051173	positive regulation of nitrogen compound...	0.15555
176	GO:0009790	embryo development	0.15958
177	GO:0009891	positive regulation of biosynthetic proc...	0.16064
178	GO:0051172	negative regulation of nitrogen compound...	0.16521
179	GO:0019220	regulation of phosphate metabolic proces...	0.1715
180	GO:0048518	positive regulation of biological proces...	0.17158
181	GO:0048729	tissue morphogenesis	0.17265
182	GO:0010557	positive regulation of macromolecule bio...	0.17286
183	GO:0051174	regulation of phosphorus metabolic proce...	0.17502
184	GO:0031325	positive regulation of cellular metaboli...	0.178
185	GO:0042327	positive regulation of phosphorylation	0.17962
186	GO:0051130	positive regulation of cellular componen...	0.18059
187	GO:0006812	cation transport	0.18462
188	GO:0045934	negative regulation of nucleobase-contai...	0.18906
189	GO:0030155	regulation of cell adhesion	0.19503
190	GO:0009893	positive regulation of metabolic process	0.19532
191	GO:0023056	positive regulation of signaling	0.19582
192	GO:0007155	cell adhesion	0.19851
193	GO:0001932	regulation of protein phosphorylation	0.20074
194	GO:0010604	positive regulation of macromolecule met...	0.20176
195	GO:0002682	regulation of immune system process	0.20511
196	GO:0031327	negative regulation of cellular biosynth...	0.20763
197	GO:0000165	MAPK cascade	0.20951
198	GO:0010647	positive regulation of cell communicatio...	0.21247
199	GO:0051338	regulation of transferase activity	0.22114
200	GO:0042325	regulation of phosphorylation	0.22374
201	GO:0060429	epithelium development	0.22477
202	GO:0010605	negative regulation of macromolecule met...	0.22914
203	GO:0010558	negative regulation of macromolecule bio...	0.22921
204	GO:0006281	DNA repair	0.23634
205	GO:0065008	regulation of biological quality	0.23669
206	GO:0045595	regulation of cell differentiation	0.2367
207	GO:0044770	cell cycle phase transition	0.24459
208	GO:0044772	mitotic cell cycle phase transition	0.24678
209	GO:0019953	sexual reproduction	0.24717
210	GO:0000280	nuclear division	0.25246
211	GO:0033365	protein localization to organelle	0.25457
212	GO:0016070	RNA metabolic process	0.26611
213	GO:0009889	regulation of biosynthetic process	0.26819
214	GO:0007154	cell communication	0.2718
215	GO:0007165	signal transduction	0.2743
216	GO:0009056	catabolic process	0.28083
217	GO:0023051	regulation of signaling	0.2831
218	GO:0044093	positive regulation of molecular functio...	0.28426
219	GO:0000278	mitotic cell cycle	0.28666
220	GO:0045935	positive regulation of nucleobase-contai...	0.29082
221	GO:0010646	regulation of cell communication	0.29223
222	GO:0065009	regulation of molecular function	0.30372
223	GO:0031326	regulation of cellular biosynthetic proc...	0.31306
224	GO:0003008	system process	0.31693
225	GO:0051253	negative regulation of RNA metabolic pro...	0.32655
226	GO:0080135	regulation of cellular response to stres...	0.32849
227	GO:0010556	regulation of macromolecule biosynthetic...	0.3443
228	GO:0009888	tissue development	0.34866
229	GO:0022603	regulation of anatomical structure morph...	0.36061
230	GO:0051726	regulation of cell cycle	0.36061
231	GO:0023052	signaling	0.36572
232	GO:0007167	enzyme-linked receptor protein signaling...	0.37926
233	GO:0048731	system development	0.38727
234	GO:0009653	anatomical structure morphogenesis	0.38746
235	GO:0072359	circulatory system development	0.39717
236	GO:0048285	organelle fission	0.39883
237	GO:0098609	cell-cell adhesion	0.4086
238	GO:0051171	regulation of nitrogen compound metaboli...	0.41099
239	GO:0061061	muscle structure development	0.41177
240	GO:0050793	regulation of developmental process	0.41651
241	GO:0010564	regulation of cell cycle process	0.44863
242	GO:0018193	peptidyl-amino acid modification	0.45329
243	GO:0000122	negative regulation of transcription by ...	0.46093
244	GO:0043085	positive regulation of catalytic activit...	0.46267
245	GO:0080090	regulation of primary metabolic process	0.46387
246	GO:0071363	cellular response to growth factor stimu...	0.46847
247	GO:0032879	regulation of localization	0.47117
248	GO:0070848	response to growth factor	0.47683
249	GO:0031329	regulation of cellular catabolic process	0.47757
250	GO:0043549	regulation of kinase activity	0.47864
251	GO:0051128	regulation of cellular component organiz...	0.48062
252	GO:0120035	regulation of plasma membrane bounded ce...	0.48078
253	GO:0044255	cellular lipid metabolic process	0.48927
254	GO:0010468	regulation of gene expression	0.48979
255	GO:0045892	negative regulation of DNA-templated tra...	0.49065
256	GO:0048598	embryonic morphogenesis	0.49238
257	GO:0051129	negative regulation of cellular componen...	0.49554
258	GO:0032880	regulation of protein localization	0.50434
259	GO:0070201	regulation of establishment of protein l...	0.50688
260	GO:0006468	protein phosphorylation	0.50826
261	GO:0031344	regulation of cell projection organizati...	0.50833
262	GO:1902679	negative regulation of RNA biosynthetic ...	0.51224
263	GO:1903507	negative regulation of nucleic acid-temp...	0.51224
264	GO:0003006	developmental process involved in reprod...	0.5151
265	GO:0031401	positive regulation of protein modificat...	0.51617
266	GO:1903047	mitotic cell cycle process	0.51662
267	GO:0051241	negative regulation of multicellular org...	0.52206
268	GO:0006974	cellular response to DNA damage stimulus	0.52279
269	GO:0009894	regulation of catabolic process	0.52828
270	GO:0051050	positive regulation of transport	0.5545
271	GO:0022607	cellular component assembly	0.55524
272	GO:0009887	animal organ morphogenesis	0.58568
273	GO:0007049	cell cycle	0.59698
274	GO:0031323	regulation of cellular metabolic process	0.60063
275	GO:0060341	regulation of cellular localization	0.60128
276	GO:0006629	lipid metabolic process	0.60799
277	GO:0050790	regulation of catalytic activity	0.61409
278	GO:0019222	regulation of metabolic process	0.61458
279	GO:0031400	negative regulation of protein modificat...	0.61514
280	GO:0032504	multicellular organism reproduction	0.62091
281	GO:0048589	developmental growth	0.63671
282	GO:0044092	negative regulation of molecular functio...	0.63924
283	GO:0008610	lipid biosynthetic process	0.65157
284	GO:0019219	regulation of nucleobase-containing comp...	0.664
285	GO:0071702	organic substance transport	0.67811
286	GO:0051093	negative regulation of developmental pro...	0.68208
287	GO:0009896	positive regulation of catabolic process	0.69051
288	GO:0031399	regulation of protein modification proce...	0.69198
289	GO:0060255	regulation of macromolecule metabolic pr...	0.70551
290	GO:0030029	actin filament-based process	0.71022
291	GO:0040007	growth	0.71595
292	GO:0030154	cell differentiation	0.73296
293	GO:0044248	cellular catabolic process	0.73298
294	GO:0033043	regulation of organelle organization	0.73816
295	GO:0048869	cellular developmental process	0.74953
296	GO:0051336	regulation of hydrolase activity	0.75867
297	GO:0048609	multicellular organismal reproductive pr...	0.76658
298	GO:0040008	regulation of growth	0.7688
299	GO:0006325	chromatin organization	0.77128
300	GO:1902680	positive regulation of RNA biosynthetic ...	0.776

## Sheet: UpregulatedTranscripts
Table S2. Gene ontology analysis for transcripts showing differential accumulation during differentiation (from D0 to D6), related to Figure 1E. Upregulated transcripts.
	GO_ID	GO_Term	pvalue
1	GO:0007399	nervous system development	< 1e-30
2	GO:0048699	generation of neurons	2.7e-30
3	GO:0030182	neuron differentiation	1e-29
4	GO:0022008	neurogenesis	1.6e-27
5	GO:0048666	neuron development	1.6e-23
6	GO:0030154	cell differentiation	3e-22
7	GO:0048869	cellular developmental process	3.7e-22
8	GO:0032501	multicellular organismal process	5.7e-21
9	GO:0048731	system development	2.2e-20
10	GO:0031175	neuron projection development	4.6e-20
11	GO:0007275	multicellular organism development	1.1e-19
12	GO:0048468	cell development	2.2e-19
13	GO:0048856	anatomical structure development	3.7e-18
14	GO:0032502	developmental process	4.1e-18
15	GO:0009653	anatomical structure morphogenesis	1.8e-17
16	GO:0048858	cell projection morphogenesis	2.8e-16
17	GO:0050793	regulation of developmental process	3.2e-16
18	GO:0032990	cell part morphogenesis	9.6e-16
19	GO:0048812	neuron projection morphogenesis	9.8e-16
20	GO:0032989	cellular component morphogenesis	1.5e-15
21	GO:0045595	regulation of cell differentiation	2e-15
22	GO:0048667	cell morphogenesis involved in neuron di...	2.5e-15
23	GO:0120039	plasma membrane bounded cell projection ...	3e-15
24	GO:0007417	central nervous system development	3.9e-15
25	GO:0051094	positive regulation of developmental pro...	1.1e-14
26	GO:0045597	positive regulation of cell differentiat...	5.3e-14
27	GO:0000904	cell morphogenesis involved in different...	7.6e-14
28	GO:0030030	cell projection organization	1.3e-13
29	GO:0120036	plasma membrane bounded cell projection ...	1.5e-13
30	GO:0007420	brain development	1.5e-13
31	GO:0009887	animal organ morphogenesis	3.9e-13
32	GO:0060322	head development	4.9e-13
33	GO:0051239	regulation of multicellular organismal p...	6.4e-13
34	GO:0000902	cell morphogenesis	7e-13
35	GO:0007267	cell-cell signaling	1.7e-12
36	GO:0048513	animal organ development	8.3e-12
37	GO:2000026	regulation of multicellular organismal d...	1.4e-10
38	GO:0120035	regulation of plasma membrane bounded ce...	2.7e-10
39	GO:0031344	regulation of cell projection organizati...	4.7e-10
40	GO:0051240	positive regulation of multicellular org...	6.4e-10
41	GO:0048870	cell motility	1.1e-09
42	GO:0065008	regulation of biological quality	1.3e-09
43	GO:0016477	cell migration	1.5e-09
44	GO:0060429	epithelium development	2.1e-09
45	GO:0050877	nervous system process	6.1e-09
46	GO:0003008	system process	2.4e-08
47	GO:0050794	regulation of cellular process	4.1e-08
48	GO:0045596	negative regulation of cell differentiat...	5.1e-08
49	GO:0065007	biological regulation	6e-08
50	GO:0022603	regulation of anatomical structure morph...	9.2e-08
51	GO:0051093	negative regulation of developmental pro...	1.1e-07
52	GO:0060284	regulation of cell development	1.3e-07
53	GO:0050789	regulation of biological process	1.5e-07
54	GO:0009888	tissue development	3.2e-07
55	GO:0048598	embryonic morphogenesis	3.9e-07
56	GO:0040011	locomotion	5.7e-07
57	GO:0051049	regulation of transport	6.9e-07
58	GO:0007155	cell adhesion	7.8e-07
59	GO:0032879	regulation of localization	8.4e-07
60	GO:0048522	positive regulation of cellular process	1e-06
61	GO:0006811	ion transport	1e-06
62	GO:0042221	response to chemical	2.7e-06
63	GO:0046903	secretion	2.9e-06
64	GO:0048518	positive regulation of biological proces...	3.3e-06
65	GO:0034330	cell junction organization	3.7e-06
66	GO:0042127	regulation of cell population proliferat...	8e-06
67	GO:0032940	secretion by cell	8.1e-06
68	GO:0051128	regulation of cellular component organiz...	9.5e-06
69	GO:0006812	cation transport	1.1e-05
70	GO:0140352	export from cell	1.3e-05
71	GO:0023056	positive regulation of signaling	1.5e-05
72	GO:0009790	embryo development	1.5e-05
73	GO:0008284	positive regulation of cell population p...	1.6e-05
74	GO:0023052	signaling	1.7e-05
75	GO:0010647	positive regulation of cell communicatio...	1.7e-05
76	GO:0048589	developmental growth	2e-05
77	GO:0006357	regulation of transcription by RNA polym...	2.1e-05
78	GO:0061061	muscle structure development	2.2e-05
79	GO:0007154	cell communication	3e-05
80	GO:1902679	negative regulation of RNA biosynthetic ...	3.3e-05
81	GO:1903507	negative regulation of nucleic acid-temp...	3.3e-05
82	GO:0097435	supramolecular fiber organization	3.3e-05
83	GO:0007166	cell surface receptor signaling pathway	3.4e-05
84	GO:0008283	cell population proliferation	3.8e-05
85	GO:0045892	negative regulation of DNA-templated tra...	4e-05
86	GO:1903506	regulation of nucleic acid-templated tra...	5e-05
87	GO:0000122	negative regulation of transcription by ...	5.4e-05
88	GO:0006355	regulation of DNA-templated transcriptio...	5.8e-05
89	GO:2001141	regulation of RNA biosynthetic process	6.5e-05
90	GO:0098609	cell-cell adhesion	6.9e-05
91	GO:0048523	negative regulation of cellular process	7e-05
92	GO:0035295	tube development	7e-05
93	GO:0051253	negative regulation of RNA metabolic pro...	8e-05
94	GO:0051234	establishment of localization	9.5e-05
95	GO:0007167	enzyme-linked receptor protein signaling...	9.5e-05
96	GO:0051241	negative regulation of multicellular org...	0.00011
97	GO:0006810	transport	0.00011
98	GO:0040008	regulation of growth	0.00011
99	GO:0006366	transcription by RNA polymerase II	0.00015
100	GO:0023051	regulation of signaling	0.00019
101	GO:0040007	growth	0.0002
102	GO:0010646	regulation of cell communication	0.00026
103	GO:0051252	regulation of RNA metabolic process	0.0003
104	GO:0097659	nucleic acid-templated transcription	0.00046
105	GO:0051130	positive regulation of cellular componen...	0.00049
106	GO:0006351	DNA-templated transcription	0.00052
107	GO:1902533	positive regulation of intracellular sig...	0.00052
108	GO:0060341	regulation of cellular localization	0.00053
109	GO:0044087	regulation of cellular component biogene...	0.00056
110	GO:0051179	localization	0.00056
111	GO:0032774	RNA biosynthetic process	0.00066
112	GO:0009967	positive regulation of signal transducti...	0.00096
113	GO:0048519	negative regulation of biological proces...	0.00096
114	GO:0051129	negative regulation of cellular componen...	0.001
115	GO:0008285	negative regulation of cell population p...	0.0011
116	GO:0016192	vesicle-mediated transport	0.00125
117	GO:0032880	regulation of protein localization	0.00139
118	GO:0009605	response to external stimulus	0.00142
119	GO:0010558	negative regulation of macromolecule bio...	0.00145
120	GO:0045934	negative regulation of nucleobase-contai...	0.0015
121	GO:0009792	embryo development ending in birth or eg...	0.00183
122	GO:0035239	tube morphogenesis	0.0019
123	GO:1901700	response to oxygen-containing compound	0.00196
124	GO:0048534	hematopoietic or lymphoid organ developm...	0.00213
125	GO:0031327	negative regulation of cellular biosynth...	0.00216
126	GO:0007165	signal transduction	0.00243
127	GO:0043009	chordate embryonic development	0.00244
128	GO:0031323	regulation of cellular metabolic process	0.00247
129	GO:0010033	response to organic substance	0.00269
130	GO:0010556	regulation of macromolecule biosynthetic...	0.00302
131	GO:0051493	regulation of cytoskeleton organization	0.00305
132	GO:0070887	cellular response to chemical stimulus	0.00337
133	GO:0051050	positive regulation of transport	0.00337
134	GO:0050896	response to stimulus	0.00352
135	GO:0030097	hemopoiesis	0.00358
136	GO:0040012	regulation of locomotion	0.00401
137	GO:0051172	negative regulation of nitrogen compound...	0.00413
138	GO:0009890	negative regulation of biosynthetic proc...	0.00428
139	GO:0071363	cellular response to growth factor stimu...	0.00457
140	GO:1901362	organic cyclic compound biosynthetic pro...	0.00473
141	GO:0071310	cellular response to organic substance	0.00517
142	GO:0030029	actin filament-based process	0.00577
143	GO:0031326	regulation of cellular biosynthetic proc...	0.00593
144	GO:0030334	regulation of cell migration	0.0066
145	GO:0048584	positive regulation of response to stimu...	0.00685
146	GO:0048729	tissue morphogenesis	0.0069
147	GO:0002520	immune system development	0.00732
148	GO:0001775	cell activation	0.0074
149	GO:2000145	regulation of cell motility	0.00744
150	GO:0031324	negative regulation of cellular metaboli...	0.00747
151	GO:0030155	regulation of cell adhesion	0.00776
152	GO:0001944	vasculature development	0.00791
153	GO:0048646	anatomical structure formation involved ...	0.00796
154	GO:0034654	nucleobase-containing compound biosynthe...	0.00797
155	GO:0001568	blood vessel development	0.00819
156	GO:0045321	leukocyte activation	0.00862
157	GO:1901701	cellular response to oxygen-containing c...	0.00896
158	GO:0070848	response to growth factor	0.00937
159	GO:0010942	positive regulation of cell death	0.00956
160	GO:0009889	regulation of biosynthetic process	0.00982
161	GO:0043065	positive regulation of apoptotic process	0.01044
162	GO:0051641	cellular localization	0.01082
163	GO:0019438	aromatic compound biosynthetic process	0.01106
164	GO:0043068	positive regulation of programmed cell d...	0.01111
165	GO:0010468	regulation of gene expression	0.01153
166	GO:0018130	heterocycle biosynthetic process	0.01196
167	GO:0007010	cytoskeleton organization	0.01269
168	GO:0051171	regulation of nitrogen compound metaboli...	0.01376
169	GO:0019219	regulation of nucleobase-containing comp...	0.01481
170	GO:0030036	actin cytoskeleton organization	0.01515
171	GO:0042592	homeostatic process	0.01537
172	GO:0080090	regulation of primary metabolic process	0.01589
173	GO:0051640	organelle localization	0.01594
174	GO:0051649	establishment of localization in cell	0.01676
175	GO:0002376	immune system process	0.01851
176	GO:0031400	negative regulation of protein modificat...	0.01984
177	GO:0048878	chemical homeostasis	0.02182
178	GO:0070201	regulation of establishment of protein l...	0.02225
179	GO:0045944	positive regulation of transcription by ...	0.0239
180	GO:0019725	cellular homeostasis	0.02471
181	GO:0019222	regulation of metabolic process	0.0254
182	GO:0071495	cellular response to endogenous stimulus	0.02561
183	GO:0060255	regulation of macromolecule metabolic pr...	0.02721
184	GO:0055085	transmembrane transport	0.03131
185	GO:0072359	circulatory system development	0.03199
186	GO:0009719	response to endogenous stimulus	0.03214
187	GO:0010605	negative regulation of macromolecule met...	0.03303
188	GO:0009892	negative regulation of metabolic process	0.0356
189	GO:0009966	regulation of signal transduction	0.03711
190	GO:0051716	cellular response to stimulus	0.03727
191	GO:0001932	regulation of protein phosphorylation	0.04421
192	GO:0045184	establishment of protein localization	0.04553
193	GO:0045893	positive regulation of DNA-templated tra...	0.04796
194	GO:1903508	positive regulation of nucleic acid-temp...	0.04796
195	GO:0051174	regulation of phosphorus metabolic proce...	0.05626
196	GO:1902680	positive regulation of RNA biosynthetic ...	0.05689
197	GO:0008219	cell death	0.05765
198	GO:0072657	protein localization to membrane	0.05898
199	GO:0002682	regulation of immune system process	0.05998
200	GO:0016043	cellular component organization	0.06437
201	GO:0019220	regulation of phosphate metabolic proces...	0.06872
202	GO:0042325	regulation of phosphorylation	0.06914
203	GO:0012501	programmed cell death	0.07318
204	GO:0001934	positive regulation of protein phosphory...	0.07382
205	GO:0006915	apoptotic process	0.07777
206	GO:0015031	protein transport	0.07943
207	GO:0071705	nitrogen compound transport	0.08218
208	GO:0042327	positive regulation of phosphorylation	0.08321
209	GO:0043549	regulation of kinase activity	0.08549
210	GO:0051254	positive regulation of RNA metabolic pro...	0.08801
211	GO:0010243	response to organonitrogen compound	0.09177
212	GO:0051668	localization within membrane	0.09309
213	GO:0070727	cellular macromolecule localization	0.0973
214	GO:0009893	positive regulation of metabolic process	0.09985
215	GO:0010941	regulation of cell death	0.10079
216	GO:0008104	protein localization	0.10254
217	GO:0071702	organic substance transport	0.10497
218	GO:0042981	regulation of apoptotic process	0.10674
219	GO:0043067	regulation of programmed cell death	0.10876
220	GO:0051248	negative regulation of protein metabolic...	0.11392
221	GO:0000165	MAPK cascade	0.11775
222	GO:0031325	positive regulation of cellular metaboli...	0.1182
223	GO:0007507	heart development	0.11998
224	GO:0010562	positive regulation of phosphorus metabo...	0.12237
225	GO:0045937	positive regulation of phosphate metabol...	0.12237
226	GO:0032504	multicellular organism reproduction	0.12366
227	GO:0065009	regulation of molecular function	0.13027
228	GO:0010604	positive regulation of macromolecule met...	0.13505
229	GO:0044092	negative regulation of molecular functio...	0.13519
230	GO:0010628	positive regulation of gene expression	0.13854
231	GO:0033043	regulation of organelle organization	0.14462
232	GO:0010648	negative regulation of cell communicatio...	0.15687
233	GO:1901698	response to nitrogen compound	0.15853
234	GO:1902531	regulation of intracellular signal trans...	0.16664
235	GO:0023057	negative regulation of signaling	0.16825
236	GO:0003006	developmental process involved in reprod...	0.17103
237	GO:0033036	macromolecule localization	0.17158
238	GO:0032446	protein modification by small protein co...	0.17592
239	GO:0048583	regulation of response to stimulus	0.1818
240	GO:0031399	regulation of protein modification proce...	0.18685
241	GO:0060548	negative regulation of cell death	0.18998
242	GO:0010557	positive regulation of macromolecule bio...	0.2048
243	GO:0007017	microtubule-based process	0.20699
244	GO:0006886	intracellular protein transport	0.22936
245	GO:0006952	defense response	0.22955
246	GO:0009891	positive regulation of biosynthetic proc...	0.23665
247	GO:0009968	negative regulation of signal transducti...	0.2412
248	GO:0043069	negative regulation of programmed cell d...	0.24207
249	GO:0043066	negative regulation of apoptotic process	0.2556
250	GO:0016567	protein ubiquitination	0.2647
251	GO:0006629	lipid metabolic process	0.26527
252	GO:0051173	positive regulation of nitrogen compound...	0.27113
253	GO:0046649	lymphocyte activation	0.27866
254	GO:0048609	multicellular organismal reproductive pr...	0.28084
255	GO:0051338	regulation of transferase activity	0.28434
256	GO:0031328	positive regulation of cellular biosynth...	0.29096
257	GO:0009628	response to abiotic stimulus	0.30183
258	GO:0031401	positive regulation of protein modificat...	0.33467
259	GO:0043207	response to external biotic stimulus	0.3399
260	GO:0051707	response to other organism	0.3399
261	GO:0009607	response to biotic stimulus	0.35791
262	GO:0051246	regulation of protein metabolic process	0.35792
263	GO:0071840	cellular component organization or bioge...	0.35836
264	GO:0010629	negative regulation of gene expression	0.38099
265	GO:0045935	positive regulation of nucleobase-contai...	0.38435
266	GO:0046907	intracellular transport	0.38564
267	GO:0048585	negative regulation of response to stimu...	0.40367
268	GO:0006468	protein phosphorylation	0.40767
269	GO:0070647	protein modification by small protein co...	0.44509
270	GO:0050790	regulation of catalytic activity	0.44591
271	GO:0007276	gamete generation	0.46236
272	GO:0008610	lipid biosynthetic process	0.47118
273	GO:0035556	intracellular signal transduction	0.49021
274	GO:0022414	reproductive process	0.50893
275	GO:0000003	reproduction	0.52826
276	GO:0097190	apoptotic signaling pathway	0.53125
277	GO:0010638	positive regulation of organelle organiz...	0.53203
278	GO:0007346	regulation of mitotic cell cycle	0.53988
279	GO:0019953	sexual reproduction	0.5563
280	GO:0080135	regulation of cellular response to stres...	0.55772
281	GO:0006955	immune response	0.56592
282	GO:0090407	organophosphate biosynthetic process	0.57608
283	GO:0051247	positive regulation of protein metabolic...	0.58357
284	GO:0006325	chromatin organization	0.5911
285	GO:0007005	mitochondrion organization	0.59329
286	GO:0044255	cellular lipid metabolic process	0.59632
287	GO:0009059	macromolecule biosynthetic process	0.61416
288	GO:0080134	regulation of response to stress	0.62285
289	GO:0000226	microtubule cytoskeleton organization	0.6234
290	GO:0044419	biological process involved in interspec...	0.62397
291	GO:0034248	regulation of cellular amide metabolic p...	0.63441
292	GO:0044271	cellular nitrogen compound biosynthetic ...	0.63472
293	GO:0010256	endomembrane system organization	0.64733
294	GO:0006996	organelle organization	0.66771
295	GO:0071345	cellular response to cytokine stimulus	0.6679
296	GO:0009725	response to hormone	0.67202
297	GO:0022607	cellular component assembly	0.68662
298	GO:0051603	proteolysis involved in protein cataboli...	0.70335
299	GO:0019941	modification-dependent protein catabolic...	0.70647
300	GO:0001701	in utero embryonic development	0.71318
