# Supplementary material for: A unique poly(A) tail profile uncovers the stability and translational activation of TOP transcripts during neuronal differentiation
Source: iScience. 2023 Jul 27;26(9):107511. doi: 10.1016/j.isci.2023.107511 (PMC10448114; doi:10.1016/j.isci.2023.107511)
Supplement: Table S3. Hypergeometric test for the overlap between downregulated transcripts during differentiation (from D0 to D6) and TOP mRNAs, related to Figures 1F and G — Tab1 shows the mgi gene symbols for independent population of transcripts and their overlap. Tab2 shows the details of the corresponding hypergeometric test with k (number of successes), number of known TOP mRNA within the tested population; s (sample size), number of transcripts within our tested population; M (number of successes in the population), number of known TOP mRNA available in our RNA-seq dataset; and N (population size), total number of transcripts available in our RNA-seq dataset. [file mmc4.xls]

## Sheet: PopulationOverlap
Table S3. Hypergeometric test for the overlap between downregulated transcripts during differentiation (from D0 to D6) and TOP mRNAs, related to Figure 1F and G.
Universe(N)	TOPtranscripts	Dowregulatedtranscripts(s)	Universe.TOPtranscripts(M)	Universe.Dowregulatedtranscripts	TOP_transcripts.Dowregulatedtranscripts	Universe.TOPtranscripts.Dowregulatedtranscripts(k)
hebp2	rpsa	vmn2r97	nap1l1	bckdhb	rpsa	nap1l1
abce1	rps2	nopchap1	rack1	cdc34	rps2	rack1
msh2	rps3	chchd10	eef1d	gpi1	rps3	eef1d
nol9	rps3a	pkm	npm1	p4ha1	rps4x	npm1
ftl1	rps4x	pgam1	eif3e	nup85	rps6	eef1g
brix1	rps4y	pgk1	eif3h	eno3	rps8	eif4b
plppr2	rps5	ldha	eif3f	gart	rps9	eef1b2
eif2d	rps6	aldoa	vim	serbp1	rps10	eef2
tmem184b	rps7	igfbp2	eef1g	shroom2	rps11	eif3a
epb41	rps8	eno1	eif4b	aurka	rps12	rpl18a
hnrnpr	rps9	pim2	eef1b2	ppfibp1	rps15a	rpl13a
mprip	rps10	tpi1	eef2	ung	rps16	rps19
ephb2	rps11	eif4ebp1	eif3a	dut	rps17	rpl36a
kif21b	rps12	mif	rpl18a	cdca5	rps18	rps24
dnal4	rps13	ddit4	rps5	phb2	rps19	rps9
zfp821	rps14	slc2a3	rpl13a	rpn2	rps20	rps12
fam20b	rps15	eno1b	rpl17	ahsa1	rps21	rpl26
nmral1	rps15a	hsp90ab1	rps19	sinhcaf	rps23	rps25
tpd52l1	rps16	galk1	rpl36a	sgce	rps24	rpl22
ensa	rps17	hmga1b	rps24	suclg2	rps25	rps18
ptrh2	rps18	gm7336	rps9	nolc1	rps26	rps20
ggct	rps19	prdx1	rps12	cxcl12	rps27a	rpsa
mapk6	rps20	fam162a	rpl26	asl	rpl3	rpl6
elavl1	rps21	gdf3	rps25	ube2k	rpl4	rpl18
rasl10b	rps23	pou5f1	rpl22	renbp	rpl5	rpl10
bsg	rps24	ahcyl	rps18	slc7a3	rpl6	rps8
prr3	rps25	bnip3	rps13	tbrg1	rpl7	rps17
vezf1	rps26	gm10275	rps28	ssr2	rpl7a	rpl7a
pitpnc1	rps27	eef1a1	rps20	ppan	rpl8	rpl37
srp19	rps27a	mt1	rpsa	hat1	rpl10	rpl14
scmh1	rps28	fabp5	rpl9	ifrd2	rpl11	rpl30
lyrm2	rps29	pfkl	rpl24	cnot1	rpl10a	rps10
mark3	rps30	impdh2	rpl6	amd1	rpl12	rpl11
adam12	rpp0	gapdh	rpl18	set	rpl13	rpl34
chrnb2	rpp1	tomm20	rps15	pmm1	rpl13a	rps26
eif4a1	rpp2	otx2	rps27	hnrnpf	rpl14	rpl12
lsm4	rpl3	psat1	rpl10	flna	rpl15	rps16
tmem51	rpl4	snrpn	rps8	gpx4	rpl18	rpl13
pex19	rpl5	asns	rps14	xpo1	rpl18a	rpl41
phgdh	rpl6	pabpc1	rps17	rcn3	rpl19	rpl10a
rcl1	rpl7	lin28a	rpl7a	banf1	rpl22	rps21
pcf11	rpl7a	snx5	rpl37	echdc2	rpl23	rps23
ewsr1	rpl8	rbpms2	rpl14	btf3	rpl23a	rpl8
rad9a	rpl9	prelid1	rpl39	1810009a15rik	rpl26	rpl15
ypel5	rpl10	slc2a1	rpl30	aimp2	rpl27	rpl4
sox13	rpl11	ifitm2	rps10	fau	rpl27a	rpl3
stau1	rpl10a	hmga1	rpl11	fat1	rpl30	rpl19
kif20a	rpl12	ran	rpl34	ptbp1	rpl32	rpl5
tkt	rpl13	gpi1	rps26	mta3	rpl34	rpl32
lmo1	rpl13a	gsta4	rpl12	mcm3	rpl35	rpl23
aldh9a1	rpl14	dut	rpl31	cnbp	rpl36	rpl23a
setd2	rpl15	cd59a	rps16	mcm5	rpl36a	rps2
jtb	rpl17	ppia	rpl21	gtf2e2	rpl37	rps27a
actr10	rpl18	c1qbp	rpl13	mcm6	rpl41	rps3
nus1	rpl18a	nhp2	rpl41	eva1b	eif3a	rps6
pdcl3	rpl19	igf2bp1	rpl10a	tinf2	eif4b	rpl27a
cdc42bpb	rpl21	mcm6	rps7	tgif1	eef1b2	rpl27
taf9	rpl22	akr1b3	rps21	incenp	eef1d	rps15a
kif1b	rpl23	wiz	rps29	rnaseh2a	eef1g	rps4x
heatr5a	rpl23a	mthfd2	rps23	qars	eef2	rpl36
zbed3	rpl24	mthfd1	rpl8	wdr4	rack1	rpl35
dhrs7b	rpl26	iqgap1	rpl15	fth1	npm1	rpl7
uqcr10	rpl27	slc7a5	rpl4	hdac5	nap1l1	rps11
bckdhb	rpl27a	ncl	rpl3	taldo1
fn1	rpl30	grhpr	rpl19	pdzd4
shoc2	rpl31	timm8a1	rpl5	rad51
zfp24	rpl32	igfbp3	rpl32	wiz
cdc34	rpl34	slc16a3	rpl23	atp5g1
zfp955a	rpl35	hspd1	rpl23a	ppat
arl14ep	rpl36	emb	rps2	mrto4
nop58	rpl36a	hspe1	rps27a	tpd52l2
ndrg4	rpl37	eif5a	rps3	xpnpep1
zfp219	rpl39	serbp1	rps6	pcbp2
zfand6	rpl40	mybbp1a	rpl27a	pmf1
dus1l	rpl41	pmm1	rpl27	pxdn
ppt1	eif3a	myl6	rps15a	gmnn
myl12a	eif3e	chac1	rps4x	ints1
hmgn1	eif3f	fth1	rpl36	nop56
zfyve26	eif3h	dctpp1	rpl35	idh3a
rad51ap1	eif4b	tuba1b	rpl7	pmp22
rbbp4	eef1a	psph	rps11	paics
mindy2	eef1b2	pten		tpm3
cited1	eef1d	pla2g7		srsf9
mb21d2	eef1g	nr5a1		tma16
cdkn1b	eef2	anp32b		tcp1
gga2	rack1	cdc34		cdv3
pipox	pabp	s100a10		dph1
g2e3	hnrnp	fbl		pabpc4
vash2	npm1	atf4		cd63
nop9	nap1l1	cenpw		txndc5
gch1	tctp	lrp2		pitrm1
mcm10	vim	apoe		eif3m
cd2ap		set		mthfd1
sh3bp4		fst		polr1d
mvb12a		trib3		cdca3
tpm1		gars		phc1
nap1l4		l1td1		ddx46
nr6a1		mars1		gdi2
cadm1		polr2e		pttg1
dynlt1a		gpx4		fabp5
gpi1		bex4		rad51d
zmiz2		shisa2		tomm6
raf1		slc3a2		h2az1
cox7c		psmb3		grwd1
pank3		ybx3		rtn4
p4ha1		gmnn		msto1
pafah1b1		slc1a4		ddx54
ttyh3		pa2g4		cltc
nmt2		larp7		nars
trmt1		hat1		slc25a39
psmg1		rrbp1		ppil1
lrp3		hmox1		rfc2
palld		sms		mapk12
cox6b1		plp2		zdhhc6
atp5c1		eras		rfc1
cthrc1		tubb4b		3110082i17rik
ppil2		phb		rfc5
fam171b		phb2		hnrnpab
pogk		srm		mars1
vac14		arl4c		bola2
alg13		eif2s2		ncl
rsrp1		ctsl		naa50
usp11		nup85		tceal8
exosc5		tars		igf2bp2
ctif		cks1b		smarcb1
cecr2		got2		dbf4
dync1i2		clpb		myl6
apbb1		hells		ola1
zfp57		dhfr		txnl1
lifr		utf1		clta
tcf12		pdha1		bcat1
raly		tuba1c		phf10
pcna		cct4		prelid1
vasp		bst2		hdlbp
tmem30a		prtg		txnip
rab11a		atp1a1		ssrp1
plbd2		tcp1		senp3
nup85		bex1		trim28
abcf1		pmp22		naa10
klf3		ifitm1		alkbh2
anapc1		lgals1		lyar
pdcd5		prdx6		herpud1
mre11a		podxl		ccnb1
asphd2		vegfb		sirt1
keap1		slc38a4		pgp
eno3		mnd1		ndufv3
calca		sf3b5		rpa1
tmem167b		sesn2		apba3
glmp		ddt		prdx6
cux1		pgap1		slc25a3
rgma		cks2		psmc5
uchl1		birc5		ybx1
gart		lhx2		glod4
acot7		pfn1		lsm2
eloc		lefty1		taf1d
ube2g1		got1		fdx2
dlgap4		cx3cl1		mcm7
tceal9		rbpms		mif
stx12		hspa4		cops3
2410002f23rik		stoml2		gm11627
ssbp1		hsp90aa1		tmed1
mettl23		itgb5		cope
hmox2		npy		nsun5
dnmt3a		odc1		cul4b
prpf8		peg10		sars
gadd45a		tdgf1		ruvbl2
ostf1		tomm70a		ipo11
copg2		nudt14		pym1
n4bp3		ybx1		rnf126
pacs2		cald1		csnk2a2
tub		ramp3		tomm40
rpap3		ahcy		nudt5
mbd2		gdi2		cops7a
hook3		paics		serpinb6a
mlf1		sigmar1		pigp
snrpe		ruvbl2		zwint
get4		hspa9		pkm
tmem192		srsf9		tpm2
ckb		hspb1		ak2
serbp1		vars		vmn2r97
ppm1l		kras		nopchap1
tmem9		cars		chchd10
sod1		plaat3		pgam1
cdk5r2		kpnb1		pgk1
casp2		enpp3		ldha
akt3		atp5b		aldoa
ccnjl		tagln2		igfbp2
bmerb1		soat1		eno1
morf4l1		rad51d		pim2
chtf8		slc38a2		tpi1
retreg3		mogat2		eif4ebp1
shroom2		wdr74		ddit4
flywch2		wdr43		slc2a3
arhgap35		naca		eno1b
anxa7		gm3839		hsp90ab1
sumo3		nmt1		galk1
efr3a		greb1l		hmga1b
e2f4		itm2a		gm7336
meis3		ptgis		prdx1
fjx1		cdt1		fam162a
top3a		etf1		gdf3
rtn3		rad51		pou5f1
gstm6		crygn		ahcyl
pigx		herpud1		bnip3
trim24		tcf7		gm10275
spata5		siva1		eef1a1
txndc15		plin3		mt1
ncoa3		trim28		pfkl
c1galt1		higd1a		impdh2
mkrn3		polr1c		gapdh
ttc3		ccnd3		tomm20
rangap1		fkbp11		otx2
ccnj		fkbp4		psat1
tmem183a		hdgf		snrpn
cdc25b		dhrs7		asns
asrgl1		clta		pabpc1
triobp		lars		lin28a
eny2		pgp		snx5
arid3b		cct8		rbpms2
aurka		sfrp1		slc2a1
aig1		pold2		ifitm2
ppfibp1		efhd1		hmga1
retreg2		tmem88		ran
asb13		ptges3		gsta4
srf		lamb1		cd59a
tmem132a		vsig8		ppia
d030056l22rik		aars		c1qbp
ank2		ola1		nhp2
ak4		pgm1		igf2bp1
impa2		colec12		akr1b3
ung		atp1b1		mthfd2
dut		slc6a6		iqgap1
ctsb		hnrnpab		slc7a5
h2-d1		etv5		grhpr
cdca5		nars		timm8a1
dram2		ppp2r1b		igfbp3
gm11808		s100a11		slc16a3
trim41		npm3		hspd1
phb2		ccnb2		emb
mnt		pes1		hspe1
rhod		eif3i		eif5a
zdhhc12		nsun2		mybbp1a
rpn2		ddx21		chac1
ahsa1		ifrd2		dctpp1
cacfd1		sfxn1		tuba1b
srsf11		shmt2		psph
acox1		pir		pten
adipor2		pttg1		pla2g7
lysmd3		scd1		nr5a1
ddx52		bambi		anp32b
tes		gcsh		s100a10
rbfox2		tomm40		fbl
fbxo44		pnp		atf4
strap		bcat1		cenpw
fuca1		pycr1		lrp2
tcaf1		mcm3		apoe
cdc14b		shmt1		fst
derpc		cdc42ep5		trib3
sh3rf1		gja1		gars
mecp2		ddx56		l1td1
scrn2		upp1		polr2e
ppp1r9b		sall4		bex4
rbm38		arhgap29		shisa2
magi3		klf9		slc3a2
trafd1		ipo5		psmb3
tom1		arpc2		ybx3
h1f0		lix1		slc1a4
samm50		fbxo5		pa2g4
serping1		ctsz		larp7
emc3		nme2		rrbp1
atat1		psma5		hmox1
maml3		ung		sms
sparc		acp6		plp2
irf2		scpep1		eras
mfap1a		myo10		tubb4b
hnrnph3		jcad		phb
nol7		eif3b		srm
csdc2		tpm2		arl4c
snx27		plcg2		eif2s2
emg1		enpp2		ctsl
mbtd1		rpn2		tars
uck1		galt		cks1b
sinhcaf		1810009a15rik		got2
mknk2		ppard		clpb
hgs		rpa1		hells
btf3l4		zfp106		dhfr
nagk		tcf7l1		utf1
xxylt1		tuba4a		pdha1
rab1a		tspo		tuba1c
imp3		nop56		cct4
prr36		camkv		bst2
eri1		zfp593		prtg
zcrb1		arpc1b		atp1a1
chchd4		hexb		bex1
aars2		fabp3		ifitm1
gm1673		psmd3		lgals1
spc25		dnmt3b		podxl
ogfr		ero1a		vegfb
tbcb		avpi1		slc38a4
cox6a1		ddx1		mnd1
sfpq		hdac5		sf3b5
golt1b		cth		sesn2
wdr48		polr1d		ddt
trmt61a		hnrnpf		pgap1
snrpa1		ms4a4d		cks2
zfp81		olfr318		birc5
9930021j03rik		cmtm8		lhx2
bicd1		nup43		pfn1
cdip1		btg3		lefty1
tmcc2		pop5		got1
ska2		psme4		cx3cl1
fgfr1		seh1l		rbpms
tcta		tcfl5		hspa4
ddx17		phf10		stoml2
ddx25		nubpl		hsp90aa1
ttc28		psmc5		itgb5
ube2l6		ptbp1		npy
fxn		card19		odc1
sgce		gnl3		peg10
golph3		nolc1		tdgf1
gm9797		phlda2		tomm70a
suclg2		zic3		nudt14
blvra		atf1		cald1
car13		ssrp1		ramp3
nolc1		ftsj3		ahcy
cxcl12		ddx39a		sigmar1
rnf34		lap3		hspa9
nsd3		rrp9		hspb1
bop1		mup6		vars
m6pr		aldoc		kras
mgat3		tubb6		cars
pex7		gpc4		plaat3
asl		pls3		kpnb1
antkmt		comtd1		enpp3
mmab		thop1		atp5b
atp5k		nampt		tagln2
tm2d3		gtf2e2		soat1
ube2k		sephs2		slc38a2
klhl2		pdk1		mogat2
impact		trim71		wdr74
trmt11		pals2		wdr43
slc25a11		clu		naca
klhdc4		apela		gm3839
cadm3		blvrb		nmt1
fstl1		pdzd4		greb1l
fam216a		mettl1		itm2a
hook1		cnbp		ptgis
tor1aip1		pctp		cdt1
tdrkh		plagl1		etf1
renbp		rangrf		crygn
bend3		nodal		tcf7
snrnp70		psmd12		siva1
trappc5		chst1		plin3
ppic		slc16a1		higd1a
gnb1l		wdr55		polr1c
idh2		prelid2		ccnd3
grb2		atp5g1		fkbp11
klhl17		rrp12		fkbp4
faf1		emp2		hdgf
abcd2		yars		dhrs7
zfp512		myh9		lars
pold1		abhd14a		cct8
tm7sf2		iars		sfrp1
mcrip1		ier3		pold2
stard5		eif1a		efhd1
gclc		cct7		tmem88
cnn2		ppa1		ptges3
slc7a3		nup133		lamb1
socs7		anxa2		vsig8
fbxo11		lrrc59		aars
atad2		umps		pgm1
man2a1		dkc1		colec12
tmem65		polr3g		atp1b1
dctn4		cct5		slc6a6
gpr107		mtres1		etv5
ccne1		ddc		ppp2r1b
tbrg1		slc9a3r1		s100a11
tmem9b		myrf		npm3
nlgn2		ebna1bp2		ccnb2
ncln		mthfd1l		pes1
kdm2b		shroom2		eif3i
get3		rrp15		nsun2
maged2		l2hgdh		ddx21
tet1		mri1		sfxn1
vamp3		incenp		shmt2
capza2		msh6		pir
kctd17		txn1		scd1
arhgap19		exosc2		bambi
bmpr2		prkci		gcsh
ilf2		lrrfip1		pnp
zfp317		noc2l		pycr1
psme3ip1		pabpc4		shmt1
atp5mpl		anxa6		cdc42ep5
lyrm7		gng13		gja1
prmt7		fzd5		ddx56
ech1		nudc		upp1
clasp1		hprt		sall4
tcof1		ehd3		arhgap29
zfp280d		ier2		klf9
rassf4		itga6		ipo5
abca3		slc35f2		arpc2
mtdh		g3bp1		lix1
psmb7		ncapg		fbxo5
ythdf2		tulp3		ctsz
kat2a		rtn4rl1		nme2
zswim6		larp1		psma5
fah		tbl2		acp6
ssr2		tomm6		scpep1
eif3k		gpr37		myo10
trnt1		grn		jcad
rgp1		tnfrsf19		eif3b
slit3		suclg2		plcg2
tamm41		cd9		enpp2
psmd2		ltv1		galt
eif2a		ddx27		ppard
spsb4		ddx54		zfp106
prkar1a		nrtn		tcf7l1
ptpra		eif2s1		tuba4a
elac2		pmf1		tspo
mthfd2l		slc25a3		camkv
dctn2		slc1a3		zfp593
s1pr1		cdca8		arpc1b
trip13		lpar4		hexb
bag3		slc7a3		fabp3
bc031181		eva1b		psmd3
pafah1b2		ubr7		dnmt3b
hspg2		isyna1		ero1a
tcf4		kars		avpi1
ddx18		knstrn		ddx1
rnf38		plekha2		cth
txndc9		dse		ms4a4d
ptcd3		sord		olfr318
myef2		plk1		cmtm8
me1		bola2		nup43
coq7		mcm5		btg3
bnip3l		oip5		pop5
stox2		cdv3		psme4
malsu1		hk2		seh1l
ip6k1		snrnp25		tcfl5
snx17		adsl		nubpl
megf10		zfp979		card19
frmd4a		pla2g12a		gnl3
fam222b		chek2		phlda2
pgm2		ppil1		zic3
naxe		nid2		atf1
dhx57		ssr2		ftsj3
nucb1		zfp568		ddx39a
ctnnd2		gstm1		lap3
hs3st3b1		sars		rrp9
cibar1		mtcl1		mup6
hip1r		tma16		aldoc
magohb		steap1		tubb6
pdxk		polr2h		gpc4
pole		ell2		pls3
ubl5		ahsa1		comtd1
ttc7b		tgif1		thop1
dbndd2		nop2		nampt
opn3		tpm3		sephs2
rab5if		mtap		pdk1
ss18l2		gart		trim71
ctu2		fdx2		pals2
pak1		mapk12		clu
gnb2		msto1		apela
morc2a		me2		blvrb
ndel1		chaf1b		mettl1
zfp428		pck2		pctp
septin3		tsfm		plagl1
atp5pb		rfc5		rangrf
gsto1		cdca3		nodal
vps53		aunip		psmd12
ppp2r5e		gemin5		chst1
guk1		cul4b		slc16a1
ndufb10		orc1		wdr55
etfdh		rad50		prelid2
ppp1r3c		aimp2		rrp12
ptpn23		ppfibp1		emp2
stip1		abcb6		yars
ppan		fancd2		myh9
hmga2		hrob		abhd14a
sall1		cse1l		iars
unc50		frmd8		ier3
ciao2b		uck2		eif1a
gnai3		thoc3		cct7
bex3		nop14		ppa1
mrgbp		mcm2		nup133
slc35b2		gm45713		anxa2
cdk4		cltc		lrrc59
bzw2		hltf		umps
tmem63b		isy1		dkc1
rspry1		eif4a3		polr3g
adat2		mest		cct5
ppm1b		rcn3		mtres1
hat1		xpnpep1		ddc
col2a1		nkx2-4		slc9a3r1
d5ertd579e		cxcl12		myrf
nbea		gtf2h4		ebna1bp2
tmem70		lsm2		mthfd1l
anapc10		ints1		rrp15
tmem53		cers4		l2hgdh
ube2n		nle1		mri1
clptm1l		flna		msh6
mbd1		gmps		txn1
timm13		hmbs		exosc2
rrp7a		fndc3c1		prkci
zmynd19		ssx2ip		lrrfip1
klf7		hdlbp		noc2l
nsa2		mpst		anxa6
ppm1m		pcbp2		gng13
zfand3		foxe1		fzd5
gnb5		timm23		nudc
edem1		egln3		hprt
zfp637		carnmt1		ehd3
limd2		slc1a5		ier2
ifrd2		qdpr		itga6
vangl2		l3mbtl2		slc35f2
exoc3		lyar		g3bp1
abl1		bub1		ncapg
tyro3		mta3		tulp3
tmem98		cad		rtn4rl1
ppp1cc		tsr1		larp1
utp14a		eif3m		tbl2
tspan12		pxdn		gpr37
sec23a		zdhhc6		grn
slc25a17		psme3		tnfrsf19
dtymk		stt3a		cd9
sacs		acta2		ltv1
erp29		lrig3		ddx27
rhobtb1		ranbp1		nrtn
wdr45b		txnip		eif2s1
smc3		tfb1m		slc1a3
smco4		csnk2a2		cdca8
marchf8		vdac1		lpar4
tbrg4		wdr18		ubr7
cmtr1		aldh18a1		isyna1
metrn		prdx4		kars
rexo1		sae1		knstrn
cnot1		eif6		plekha2
nsd2		elovl6		dse
rnf146		cct2		sord
epcam		cdk1		plk1
melk		slc35g1		oip5
amd1		rnf126		hk2
pomgnt1		eprs		snrnp25
tdp2		pno1		adsl
septin6		car2		zfp979
gm20336		dph1		pla2g12a
zfp157		nadk2		chek2
fgfr1op2		ube2k		nid2
cntfr		jmjd6		zfp568
rap2c		xpo1		gstm1
map2k6		eif3l		mtcl1
rabl2		dctd		steap1
wdr73		tst		polr2h
rad54l		plce1		ell2
cdk6		eef1akmt4		nop2
hnrnpdl		baiap2l1		mtap
spag9		rsl1d1		me2
gsdme		bms1		chaf1b
tmeff1		btf3		pck2
apba2		sdc2		tsfm
set		qars		aunip
ascc2		polr1f		gemin5
dars		1700017b05rik		orc1
mta1		lama5		rad50
mmp24		renbp		abcb6
tia1		kyat3		fancd2
dnajb6		aass		hrob
tax1bp3		cdca5		cse1l
fundc1		ndrg1		frmd8
mboat2		serpinb6a		uck2
gm15500		ccdc58		thoc3
4930579g24rik		phc1		nop14
chst12		ruvbl1		mcm2
epn1		nup160		gm45713
pmm1		p4hb		hltf
prmt2		pitrm1		isy1
ccdc115		minpp1		eif4a3
sox3		denr		mest
cstf3		tspan4		nkx2-4
mtx1		idh3a		gtf2h4
brd2		h2az1		cers4
irx2		mycbp		nle1
hbp1		osgep		gmps
sdhd		ppat		hmbs
uba52		naf1		fndc3c1
zfp36l2		ttc39b		ssx2ip
setd1b		pdlim4		mpst
kcnmb4		h2-k1		foxe1
sec61b		trip6		timm23
efr3b		ogdh		egln3
ddr1		fezf2		carnmt1
map1lc3a		rras		slc1a5
naa15		a2m		qdpr
zdhhc4		mcm7		l3mbtl2
hnrnpf		utp18		bub1
copa		pigp		cad
shisa4		taf10		tsr1
slc16a2		amd1		psme3
eif4e3		tpd52l2		stt3a
nedd9		epop		acta2
psmd13		grpel1		lrig3
dgcr2		plod2		ranbp1
as3mt		aldh2		tfb1m
glyr1		banf1		vdac1
lsg1		pum3		wdr18
dlat		mrto4		aldh18a1
inafm2		atp1b2		prdx4
dohh		rtn4		sae1
cep170		naa10		eif6
flna		aurka		elovl6
ppp2r1a		cops7a		cct2
ap3s1		gsr		cdk1
nkain4		wwc1		slc35g1
lsr		wdr4		eprs
parvb		gm11627		pno1
slc38a1		nudt5		car2
bad		asl		nadk2
gigyf2		gm15501		jmjd6
rnh1		urod		eif3l
gprasp2		mif4gd		dctd
usp47		sinhcaf		tst
pax6		cd63		plce1
ulk4		elovl5		eef1akmt4
gpx4		cnot1		baiap2l1
sar1b		castor1		rsl1d1
kdm4c		tbrg1		bms1
zfp866		pkp2		sdc2
eef2kmt		smarcb1		polr1f
mcm4		cry2		1700017b05rik
mis18a		ube2t		lama5
kansl1		rhebl1		kyat3
gmcl1		eif3d		aass
plxnc1		alpl		ndrg1
mcee		polr1e		ccdc58
hspbap1		nup62cl		ruvbl1
scand1		trap1		nup160
gid8		utp4		p4hb
yipf4		rab11fip4		minpp1
idh3g		taldo1		denr
xpo1		naa50		tspan4
atp6v0b		hax1		mycbp
ppdpf		rab11fip1		osgep
add1		senp3		naf1
chmp1b		nrk		ttc39b
gtf2h1		ak2		pdlim4
0610010k14rik		rfc2		h2-k1
tmub2		gar1		trip6
amer2		echdc2		ogdh
flot2		tinf2		fezf2
matr3		polr2c		rras
rab11fip3		acy1		a2m
rapgef1		hopx		utp18
smyd2		tpcn1		taf10
wdr36		atic		epop
kank1		3110082i17rik		grpel1
fam214b		snu13		plod2
fundc2		rftn2		aldh2
mpi		fau		pum3
plekho1		insl6		atp1b2
oxct1		dbf4		gsr
1500011b03rik		igf2bp2		wwc1
trp53bp2		rras2		gm15501
au040320		snrpd2		urod
tpmt		ccdc86		mif4gd
amotl2		rpp40		elovl5
pdia5		serpinf1		castor1
gtpbp4		vdac2		pkp2
gab1		txnl1		cry2
sncb		ppan		ube2t
zfp768		rasgrp2		rhebl1
tab1		cacybp		eif3d
cblb		rragb		alpl
timp2		smyd5		polr1e
pank2		eno3		nup62cl
kif22		pym1		trap1
lpar2		dnajc21		utp4
rcn3		taf1d		rab11fip4
emd		lrrc58		hax1
srsf1		bc055324		rab11fip1
nucks1		sgce		nrk
xpc		ppp1r1a		gar1
slain2		chd1		polr2c
onecut2		rnaseh2a		acy1
haspin		tceal8		hopx
zpr1		flnb		tpcn1
rars		slc25a39		atic
fads1		sema3a		snu13
myo1b		lonp1		rftn2
alkbh6		fat1		insl6
banf1		nsun5		rras2
ccdc97		gtf3c3		snrpd2
timm17a		rpn1		ccdc86
akr1b10		them6		rpp40
tprkb		bckdhb		serpinf1
dars2		loxl2		vdac2
zkscan17		kank2		rasgrp2
fen1		alkbh2		cacybp
abhd13		degs1		rragb
mapk7		mt2		smyd5
acad9		lpl		dnajc21
ecpas		cops3		lrrc58
tbl3		cbx7		bc055324
sp4		tmem97		ppp1r1a
b230219d22rik		bid		chd1
rem2		sirt1		flnb
xrcc6		lactb2		sema3a
zfp282		ipo11		lonp1
nectin3		pbdc1		gtf3c3
gspt1		ldb2		rpn1
hspa5		cul2		them6
rprm		nop10		loxl2
psmc2		nmd3		kank2
zcchc18		noc4l		degs1
aacs		raph1		mt2
gsn		sfr1		lpl
rcn2		zwint		cbx7
ube2o		pmepa1		tmem97
4931428f04rik		pnpo		bid
atrx		spty2d1		lactb2
mmgt2		parpbp		pbdc1
cnot7		txndc5		ldb2
araf		entpd6		cul2
myl9		fam110d		nop10
pick1		tmed1		nmd3
tnrc6c		surf4		noc4l
stradb		p4ha1		raph1
golga7		pfas		sfr1
sec61a1		utp11		pmepa1
inafm1		mns1		pnpo
mpped2		ccnb1		spty2d1
hadha		apba3		parpbp
atp6v0e		glod4		entpd6
patz1		mutyh		fam110d
echdc2		hebp1		surf4
ammecr1		rad1		pfas
prc1		cdc37		utp11
atxn7l3		fkbp9		mns1
mybl2		plod1		mutyh
saal1		rfc1		hebp1
elp6		grwd1		rad1
slc29a1		ninj1		cdc37
cerk		acsbg1		fkbp9
znrf1		cope		plod1
sdcbp		slc7a1		ninj1
zfp846		map2k1		acsbg1
dnaja1		ddx46		slc7a1
hnrnpa1		ndufv3		map2k1
psmd14		pigs		pigs
ttf2		gm6169		gm6169
atg7		lta4h		lta4h
ddx10		lin28b		lin28b
sar1a		mrpl12		mrpl55
scrn1		mrpl45		mrpl28
sh2b1		mrpl38		mrpl51
btf3		mrpl54		mrpl58
cfap298		mrpl28		mrpl12
srsf5		mrps30		mrpl45
dcun1d1		mrpl51		mrpl38
pepd		mrpl55		mrpl54
zdhhc9		mrps28		mrps30
homer3		mrpl19		mrps28
lsm3		mrpl58		mrpl19
cyrib		npm1		nap1l1
rragc		nap1l1		rack1
ap3d1		eef1g		eef1d
tjp2		eif4b		npm1
ncstn		eef1d		eef1g
pwp2		eef1b2		eif4b
bag2		rack1		eef1b2
psma3		eef2		eef2
cmtm7		eif3a		eif3a
cox20		rplp1		rpl35a
zfp354c		rpl22l1		rpl28
cstf2t		rplp0		rpl22l1
stard3nl		rpl38		rplp1
hspa14		rplp2		rplp0
syncrip		prps1		rpl38
septin8		rpl36al		rplp2
rab34		rps3a1		prps1
dcaf8		rpl35a		rpl36al
st6gal1		rpl28		rps3a1
cox7a2		prps2		prps2
riox2		rpl7l1		rpl7l1
golga4		rps6ka1		rps6ka1
dynlt3		rps12		rpl18a
lipa		rpl12		rpl13a
ndufb1		rps24		rps19
zfp64		rpl8		rpl36a
jak2		rpl15		rps24
uso1		rpl4		rps9
ncbp2		rps19		rps12
usp4		rpl3		rpl26
pole2		rpl19		rps25
eme1		rpl5		rpl22
rbm4b		rpl6		rps18
pithd1		rpl22		rps20
ddit4l		rps20		rpsa
rhd		rpl14		rpl6
spopl		rpl41		rpl18
rcor2		rpl32		rpl10
morc3		rpl23		rps8
peli1		rpl10a		rps17
gpt2		rpl23a		rpl7a
fam3c		rps16		rpl37
top2a		rps2		rpl14
ccnt1		rpl26		rpl30
ankmy2		rps27a		rps10
ahi1		rps3		rpl11
ipo4		rps8		rpl34
1810009a15rik		rpl36a		rps26
gm21981		rps6		rpl12
ndufa7		rpl18		rps16
prpf18		rps21		rpl13
aimp2		rpl27a		rpl41
afg3l2		rps23		rpl10a
fam50a		rps10		rps21
pfdn1		rpsa		rps23
rcan2		rpl18a		rpl8
vps36		rps26		rpl15
gm20716		rpl27		rpl4
h1f10		rps17		rpl3
pprc1		rps18		rpl19
nelfe		rpl7a		rpl5
exosc9		rps15a		rpl32
ctdsp2		rpl11		rpl23
wtip		rps4x		rpl23a
hvcn1		rpl36		rps2
thbs3		rpl13		rps27a
vps4b		rpl35		rps3
limk1		rps25		rps6
gnl1		rps9		rpl27a
stxbp1		rpl37		rpl27
lrrc41		rpl30		rps15a
rpusd3		rpl10		rps4x
papss1		rpl7		rpl36
gpat4		rps11		rpl35
chaf1a		rpl34		rpl7
apc		rpl13a		rps11
usp42
zfp706
dpy30
pcif1
eya4
gnas
gm21988
ncapd2
cuta
fignl1
galnt16
fdxr
ppp1r15b
fau
agpat1
stx2
atp6v1f
fat1
zfp260
sdhb
wdr3
gulp1
psme2
cox5b
metap2
nudt16
ptbp1
arg1
ctnna1
fubp1
fam220a
ddah2
osbpl2
smad2
gfer
kif11
lin37
agap3
acp1
trak2
cpxm1
eif5
eif2s3x
9330159f19rik
orc6
efs
rbm15b
rfk
mis18bp1
mapk8ip1
ap1ar
zscan21
cib1
ddx41
rtraf
anapc11
emc10
cnksr3
lrrc8b
arhgap21
rnf157
adh5
sdc1
cpsf7
use1
cdk2ap2
nasp
tpt1
septin7
mta3
pja2
chrna4
ints14
ptpn1
mcm3
hacd1
cdk7
lemd2
zmym2
yif1b
uap1l1
plcb3
mdn1
ccnd2
bloc1s3
morf4l2
rab8b
phf14
zfp606
srek1
lamtor3
sdad1
ing4
gnptg
ufsp2
ass1
hmmr
atp6v1e1
xpo5
adgrv1
cnbp
mier2
rundc1
nufip1
mthfs
zfp445
tk2
terf2
ubqln4
scarb1
ndufa10
fbh1
tmem248
abr
lamp1
gpn1
nup188
tmcc1
mapkap1
hmces
fbxo31
jpt2
mcm5
gtf2e2
khdrbs3
hsd17b7
bicd2
mphosph8
zfp160
gale
zfp68
hnrnpk
kif26a
gde1
mff
amz2
trappc11
gabrb3
mcm6
prrc2b
raet1e
nova2
iah1
wdr70
eva1b
nisch
slc35a4
snx6
aftph
trmt112
zwilch
ebp
letm1
arf1
rad23b
aup1
dhx9
rimklb
ppp5c
map1a
zcchc17
nbdy
map4k4
ndc1
lrpprc
lman2
ndufa8
csnk1a1
esf1
mrm2
tinf2
jarid2
ephb1
yap1
fignl2
desi2
anks1
clock
tmem107
dcaf5
prpf38a
kpna2
gclm
tex9
dab1
fbf1
pxmp4
snap47
alg10b
wasf1
ubp1
fam204a
txndc17
gemin4
fam172a
spop
trim27
chek1
enox2
tnfaip1
hif1an
psmc4
ascc3
cwc27
ercc5
nit2
rfesd
ugp2
stk39
sumf1
agap1
tbpl1
uaca
cyfip2
mlxip
tacc3
rbmx
prrc2c
gm42688
ramp2
zfp991
lamtor4
pald1
mipep
mbd6
rnd2
atp5j
tgif1
slc52a2
fam189a2
zfp292
vat1
exoc6b
hspa13
mtmr10
chn1
srxn1
atad3a
klc1
acss1
rbm8a
ccnl2
cenph
slc39a14
dock4
incenp
cox7b
utp20
thg1l
nbr1
ppp3ca
cc2d1b
zfp277
wdr83os
smim8
dlg1
srrm2
pierce2
tmub1
elob
pus7
ube4a
snrpg
rbbp9
dnajb2
rfxank
zfyve27
rnaseh2a
sema5a
polr2m
zfp397
hmgn3
eif4e2
prex2
qars
dek
rnf165
rrn3
hunk
zbtb10
wdr4
dym
rsrc2
tnip1
cbfb
psma4
ndufb2
cir1
krr1
atf3
prom1
rcc1l
cfdp1
zfp651
nes
ascc1
setd5
topbp1
zmynd11
sumo2
ccdc102a
fth1
rrp1b
rgs12
col4a1
nemp1
map1lc3b
e2f6
ufd1
nynrin
morn2
cers5
ermp1
rasal2
zfp251
npr3
csk
hdac5
eef1e1
galnt2
ndufs8
rb1
asb1
plxnb2
sec24a
taldo1
chd7
creld2
trip11
arhgap10
ak157302
arid1b
arl6ip4
stat6
praf2
mcfd2
pdzd4
cdh6
nup205
vcpip1
rad51
ado
pik3c2a
bc024063
hyou1
ndufs2
tsc22d1
trim2
gprasp1
spindoc
atp9a
shroom3
mapk8
yy1
nectin2
wiz
mob4
atp23
cdca4
camsap2
mycn
b4galt1
atp5g1
prkar2b
r3hdm1
ppat
cdk8
wdr46
cep19
mcrip2
strada
b3gnt5
ivns1abp
pdlim7
armc8
tada1
psmb6
rab31
csnk1g2
sh3gl2
tmem38a
cbr1
emc2
r3hcc1l
swap70
haus4
slc9a1
usp33
ldlrad3
tbl1xr1
tmem33
zmat3
pigbos1
klhl25
ube2v2
baz2b
tsen15
cotl1
ndufaf7
ap4s1
map3k4
nipbl
lrfn4
mrto4
smpd1
glo1
enoph1
parl
tpd52l2
lss
grsf1
nt5m
cndp2
dtnb
nans
lsm14b
unc5a
tmem254
pak2
man2a2
ccdc88c
ldb1
h2bc4
scaf1
foxp4
cpped1
abraxas2
pkp4
trappc1
ric8b
crmp1
aldh16a1
gm27029
atl2
pold3
prcp
rpa2
nup62
uqcc2
litaf
stk25
fkbp8
epc1
ubap2l
alg14
xpnpep1
nt5c2
znhit1
nxt1
terf1
cst3
rab5c
gabbr1
plaa
kctd15
tmem201
bub3
rae1
anln
rwdd1
fcor
rbx1
inppl1
usp28
zbtb5
apip
zkscan3
lasp1
ppme1
b4galt2
cebpz
top1
rab6a
cenpm
2310061i04rik
rrp1
osbp
4933434e20rik
ndufs7
stat3
gemin2
kctd10
tk1
brd4
rtl8b
klf6
mphosph6
mtmr9
strn4
ryk
pcbp2
zfp229
acin1
fam120a
dimt1
st7l
psmb1
arhgef12
ubqln1
zrsr1
atpaf1
ctnnb1
pdzd11
bc005624
ilf3
nme6
thap2
klf10
usp14
lin52
rbm6
gtpbp8
ap2b1
ephb4
ppid
kat6a
wsb1
tmem186
smad5
man2b1
asnsd1
commd2
uhrf1
sin3b
phf6
fem1a
ist1
kif20b
zcchc14
atp1b3
ssna1
elovl4
magi1
rtf2
ddost
sft2d2
fgf13
ints11
kif15
man1b1
ccng1
manea
psmf1
hnrnpa2b1
nip7
rnf14
kansl2
tfip11
map4
apex1
mdp1
ciapin1
timm29
lrwd1
tmem263
fxr1
akt2
actg1
prpf31
polr2j
exosc7
csde1
tlnrd1
arid1a
rb1cc1
usp3
slc6a8
fbxw8
cd81
mon1b
atp6v1c1
chchd7
tmco3
slco5a1
pmpcb
slc39a7
rpp30
ilvbl
mafg
raver2
dvl1
rab21
pigf
fus
snf8
stk40
pmf1
tank
snx15
pxdn
zfp13
desi1
chuk
hadh
sf3a1
terf2ip
anapc4
rab33b
anxa5
lmnb1
pus10
gla
phf3
itm2c
luc7l3
rnf10
bub1b
nipsnap2
rer1
gtf2a2
peds1
mms22l
zfp41
dcaf15
hes1
casp3
fam169a
cbwd1
zbtb17
gm2000
cptp
lhfpl2
pkn1
smarcal1
azin1
lysmd1
dcps
rcn1
iqcb1
igsf9
maneal
rit1
pogz
gm10358
phc2
mef2a
gmnn
xpot
hbs1l
mtr
fam126a
sdc4
spr
atf5
chic2
elovl1
zfp672
hs1bp3
hnrnph2
2810004n23rik
mtch1
ptprs
rbm12b2
ints3
tspyl1
pdzph1
ncdn
actr5
amdhd2
smim11
scnm1
tubb4a
chmp2a
msantd4
msantd3
wdr12
gm28439
mark2
exosc6
gm14308
ppp6c
zfp213
fnbp4
cnbd2
ptgr2
aqp11
nt5dc2
ndfip2
gtf3c6
pole4
rbm14
ints1
lrch2
tbc1d15
gls
u2af1
trp53rkb
zfp148
lman2l
pgap2
ncs1
adam10
ube2m
otud4
sirt2
brca1
shq1
klhl5
faim
2410004b18rik
nol3
ccdc77
hs3st3a1
nop56
nkx6-1
aurkb
tenm4
ppip5k2
acads
dclk2
zfp212
stx18
cilk1
ube2d2a
idh3a
smad1
trmt10a
tenm3
ndufaf6
fbxw5
eci1
lgi2
ubfd1
exosc1
nktr
agtrap
gm3373
trappc3
med27
ptdss2
mad2l1
mtmr4
pmm2
kmt2b
alyref2
s1pr2
setd6
fxyd6
ndufa2
eps15l1
dhdds
cbx3
kctd6
plrg1
ttc21b
lgr4
orc2
prex1
fkbp5
ints13
nuak1
atp2c1
inava
cd99l2
pmp22
thoc7
tmem42
uqcrq
gnpnat1
actn1
gsk3b
cisd1
mtch2
zfp2
rmc1
atmin
usp1
ei24
mgat2
crbn
fbrsl1
tmem68
ubac1
mpp1
kpna1
ufc1
klhl26
zfp91
kcnh2
b4galt5
spen
flywch1
cox16
polr3h
cmtm4
aspm
paics
gm45351
rassf7
mtpn
cep41
ranbp17
coq2
thyn1
pitpna
osgin2
plagl2
pclaf
dad1
cuedc2
borcs8
rab1b
dhps
cyth3
ppib
mapk1ip1l
1700025g04rik
elmod2
pex2
cdc45
cdh11
ap1m1
u2surp
hnrnpu
vmac
dgkz
sesn3
sema3f
cox4i1
chtf18
mcph1
exosc8
thoc6
mboat7
avl9
rnf4
ppp1ca
ptk2
ampd2
mlf2
vkorc1
tstd3
parp2
cab39l
tmem209
serhl
tut7
spcs2
naa38
sesn1
gpx8
atf2
krtcap2
prdm2
traip
gipc1
slbp
aida
tent4a
cep85
actn4
b230217c12rik
nup37
e2f3
tpm3
prrc2a
rnf26
pea15a
uhmk1
fmc1
eif3j1
apobec3
dcp1b
ftsj1
net1
cenpk
ntan1
creld1
marchf9
caap1
bdh2
jmjd7
hdac6
tipin
romo1
saraf
cnot6l
itfg2
bax
sfmbt1
uchl5
srsf9
rdm1
tma16
golph3l
rere
tcp1
wars
angel2
bccip
lrrc49
wdr37
sox2
znrd2
ai413582
armh4
tln1
gamt
n4bp2
myl12b
sap130
maco1
herc4
cpsf2
arl6
cxxc4
dcaf17
rnf8
mthfr
bloc1s6
trappc14
nup88
zmat5
polr3b
map2k7
s100pbp
mdh2
bud31
mtmr14
shroom4
cdca7
gorab
zbed4
cdv3
smpd4
gemin6
dnaaf10
tox
arid4b
lbh
pin1
sanbr
ints9
dnajc2
lpcat3
amacr
slc38a6
alkbh8
psmb5
bckdk
chst10
spout1
psma7
pcyt1a
hdac1
tbc1d9b
ppp2r5a
gpsm2
rab12
cdk5rap3
manbal
hsd17b4
ubap2
cyb5r1
tspan14
2810025m15rik
dennd6a
naa12
dph1
cnot8
zfp781
dnajb4
ubr3
ska1
tcf3
pabpc4
pcnx3
nme4
yaf2
timm44
pkig
ddx19a
mad2l2
snx8
cd63
slc20a2
bche
cxadr
ndufs1
orai3
ppwd1
plcl2
tdg
inpp5k
ezr
tmem59
atp5a1
slc15a3
pfdn6
eif1ax
abcb7
4833439l19rik
zfp326
chd1l
rcan1
wdr20
tmem123
mxi1
cdc6
puf60
spin2c
tor1b
b4galt6
adprh
faap100
tjp1
ccdc90b
hivep1
arhgef7
nudt16l1
egln1
idh1
scarb2
tcea1
wdr77
pter
med16
cul7
ubtf
st3gal2
por
ctnnal1
gm10175
brip1
rnf115
jade1
txndc5
cdca2
nepro
tmem131l
tom1l1
oxld1
rabepk
ormdl2
ykt6
las1l
ppp3cb
usp9x
elmo2
ercc6l2
cbx2
rbm5
prune1
fbxo28
nploc4
tceal1
ppp1r2
arih1
pitrm1
snx12
crk
rgs10
pik3r1
ptbp2
exosc4
snd1
hirip3
asb8
rbm3
ripor1
tead1
rnf215
gorasp1
ckap2
cops9
tmem121
fpgs
ttyh1
gosr1
bcs1l
map3k10
atp9b
galnt10
srrt
gga1
mtrex
arfip2
obsl1
pikfyve
asah1
dis3l2
gldc
ccndbp1
nelfb
scly
nmnat1
psrc1
zfp868
nsmce3
selenop
gm50387
tmem101
noc3l
osbpl8
ess2
fads2
sqstm1
smarca4
eif3m
wipi2
b4galnt4
map4k5
rsph3a
pdcd6
tfrc
trmt44
col18a1
rom1
ago2
amd2
vopp1
bri3
atp5h
espl1
gsk3a
fkbpl
dicer1
mtfr1l
syt7
harbi1
nup35
gmppa
chtop
tma7
kif21a
anapc7
snapin
ipo8
castor2
atp5j2
zfp384
nkapd1
zfp553
pip4k2c
zdhhc18
rfx7
zc3hc1
urm1
nudt19
ift74
oma1
capza1
helb
pcolce
micall1
mthfd1
hsdl2
sort1
mtor
acsf2
eefsec
tkfc
nthl1
pcnp
eif4g1
aaas
chchd2
yeats4
rev3l
fbln1
[truncated: 6,421 more rows]

## Sheet: HypergeomTest
Table S3. Hypergeometric test for the overlap between downregulated transcripts during differentiation (from D0 to D6) and TOP mRNAs, related to Figure 1F and G.
Universe(N)	Dowregulatedtranscripts(s)	Universe.TOPtranscripts(M)	Universe.TOPtranscripts.Dowregulatedtranscripts(k)	expected	direction	fold_change	pval
8419	838	81	63	8.06248	enriched	7.81398	7.01883e-48
