# Supplementary material for: A unique poly(A) tail profile uncovers the stability and translational activation of TOP transcripts during neuronal differentiation
Source: iScience. 2023 Jul 27;26(9):107511. doi: 10.1016/j.isci.2023.107511 (PMC10448114; doi:10.1016/j.isci.2023.107511)
Supplement: Table S4. Full report of Ingenuity Pathway Analysis (IPA) for the differential RNA accumulation associated with differentiation (from D0 to D6), related to Figure 2D — Tab1 shows details of the canonical pathways. Tab2 reports details of the upstream analysis. [file mmc5.xls]

## Sheet: Pathways
Table S4. Full report of Ingenuity Pathway Analysis (IPA) for the differential RNA accumulation associated with differentiation (from D0 to D6), related to Figure 2D.
© 2000-2023 QIAGEN. All rights reserved.
Ingenuity Canonical Pathways	-log(p-value)	Ratio	z-score	Molecules
EIF2 Signaling	41.7	0.401	-4.619	ACTA2,ACTB,AGO1,AKT1,ATF4,CCND1,EIF1AX,EIF2S1,EIF2S2,EIF3A,EIF3B,EIF3D,EIF3I,EIF3L,EIF3M,EIF4A2,EIF4A3,EIF4G2,ERAS,FAU,KRAS,MAP2K1,MRAS,PABPC1,PAIP1,PIK3R3,PTBP1,RPL10,RPL10A,RPL11,RPL12,RPL13,RPL13A,RPL14,RPL15,RPL18,RPL18A,RPL19,RPL22,Rpl22l1,RPL23,RPL26,RPL27,RPL27A,RPL28,RPL3,RPL30,Rpl34 (includes others),RPL35,RPL35A,Rpl36,Rpl36a,RPL36AL,RPL37,RPL38,RPL4,RPL41,RPL5,RPL6,RPL7,RPL7A,RPL7L1,RPL…
Regulation of eIF4 and p70S6K Signaling	18	0.298	0	AGO1,AKT1,EIF1AX,EIF2S1,EIF2S2,EIF3A,EIF3B,EIF3D,EIF3I,EIF3L,EIF3M,EIF4A2,EIF4A3,EIF4EBP1,EIF4G2,ERAS,FAU,ITGA6,ITGB5,ITGB8,KRAS,MAP2K1,MAPK12,MRAS,PABPC1,PAIP1,PAIP2,PIK3R3,PPP2R1B,RPS10,RPS11,RPS12,RPS15A,RPS16,RPS17,RPS18,RPS19,RPS2,RPS20,RPS21,RPS23,RPS24,RPS25,RPS26,RPS27A,RPS3,RPS4Y1,RPS6,RPS8,RPS9,RPSA,RRAS,RRAS2,SOS1
mTOR Signaling	13.3	0.243	-0.728	AKT1,Cdc42,DDIT4,EIF3A,EIF3B,EIF3D,EIF3I,EIF3L,EIF3M,EIF4A2,EIF4A3,EIF4B,EIF4EBP1,EIF4G2,ERAS,FAU,HMOX1,KRAS,MRAS,PIK3R3,PPP2R1B,PRKCE,PRKCI,RHOB,RND3,RPS10,RPS11,RPS12,RPS15A,RPS16,RPS17,RPS18,RPS19,RPS2,RPS20,RPS21,RPS23,RPS24,RPS25,RPS26,RPS27A,RPS3,RPS4Y1,RPS6,RPS6KA1,RPS8,RPS9,RPSA,RRAS,RRAS2,ULK1,VEGFB
Hereditary Breast Cancer Signaling	11.9	0.275	#NUM!	ACTB,ACTL6B,AKT1,CCNB1,CCND1,CCND3,CDK1,CHEK2,ERAS,FANCD2,GADD45G,HDAC2,HDAC5,HLTF,KRAS,MRAS,MSH6,NPM1,PHF10,PIK3R3,POLR2C,POLR2E,POLR2H,PTEN,RAD50,RAD51,RFC1,RFC2,RFC5,RPA1,RPS27A,RRAS,RRAS2,SMARCB1,SMARCC2,SMARCD3,SMARCE1,Ubb,UBC
Sirtuin Signaling Pathway	11.2	0.201	-1.234	ACLY,AKT1,APP,ATP5F1B,ATP5MC1,GABARAP,GABARAPL1,GABARAPL2,GADD45G,GOT2,H3-3A/H3-3B,JUN,LDHA,LDHB,MAP1LC3A,MAP1LC3B,MAPK12,NAMPT,NDRG1,NDUFA1,NDUFA3,NDUFA4,NDUFA5,NDUFB1,NDUFB11,NDUFB5,NDUFB7,NDUFB8,NDUFB9,NDUFV3,PCK2,PDHA1,PDK1,PGAM1,PGK1,POLR1C,POLR1D,POLR1E,RARB,RRP9,SIRT1,SIRT7,SLC25A4,SLC2A1,TIMM23,TIMM8A,TOMM20,TOMM40,TOMM6,TOMM70,TRIM28,TSPO,TUBA1A,TUBA1B,TUBA1C,TUBA4A,VDAC1,VDAC2,VDAC3
Ferroptosis Signaling Pathway	7.82	0.235	-0.73	Arf2,ARF3,ARF4,ATF4,BID,CARS1,CHAC1,CTH,ERAS,FANCD2,FDFT1,FTH1,G3BP1,GPX4,H2AZ1,H2AZ2,H2BC5,HMGCR,HMOX1,HSPB1,KRAS,MACROH2A1,MAP2K1,MRAS,RRAS,RRAS2,SLC1A5,SLC3A2,SQSTM1,SREBF2,VDAC2
Coronavirus Pathogenesis Pathway	7	0.191	3.893	ABL1,ATF4,ATP6AP1,CCND1,E2F2,EEF1A1,FAU,HDAC2,HDAC5,JUN,KPNB1,MAPK12,NPM1,PA2G4,RPS10,RPS11,RPS12,RPS15A,RPS16,RPS17,RPS18,RPS19,RPS2,RPS20,RPS21,RPS23,RPS24,RPS25,RPS26,RPS27A,RPS3,RPS4Y1,RPS6,RPS8,RPS9,RPSA,SIGMAR1,TGFBR1,TOMM70
Phagosome Maturation	6.96	0.209	#NUM!	ATP6AP1,ATP6V0C,ATP6V0D1,ATP6V0E2,ATP6V1G1,ATP6V1H,CALR,CTSV,CTSZ,Dync1i2,DYNC1LI2,DYNLRB1,EEA1,GOSR2,HLA-A,PRDX1,PRDX2,PRDX6,RAB5B,RAB5C,SNAP25,TSG101,TUBA1A,TUBA1B,TUBA1C,TUBA4A,TUBB2A,TUBB2B,TUBB3,TUBB4B,TUBB6,VAMP2,VPS28
Purine Nucleotides De Novo Biosynthesis II	6.8	0.727	-2.828	ADSL,ATIC,GART,GMPS,IMPDH2,PAICS,PFAS,PPAT
14-3-3-mediated Signaling	6.51	0.22	-0.471	AKT1,ERAS,JUN,KRAS,MAP2K1,MAPK12,MAPT,MRAS,PIK3R3,PLCE1,PLCG2,PRKCE,PRKCI,RPS6KA1,RRAS,RRAS2,TUBA1A,TUBA1B,TUBA1C,TUBA4A,TUBB2A,TUBB2B,TUBB3,TUBB4B,TUBB6,VIM,YWHAQ,YWHAZ
tRNA Charging	6.24	0.359	-3.742	AARS1,CARS1,EPRS1,GARS1,IARS1,KARS1,LARS1,MARS1,NARS1,Qars,SARS1,TARS1,VARS1,YARS1
Hypoxia Signaling in the Cardiovascular System	6.11	0.263	0	AKT1,ATF4,CDC34,HSP90AA1,HSP90AB1,JUN,LDHA,P4HB,PTEN,SUMO1,UBE2B,UBE2D1,UBE2D3,UBE2E3,UBE2K,UBE2Q2,UBE2R2,UBE2T,UBE2W,VHL
Virus Entry via Endocytic Pathways	6.09	0.22	#NUM!	ABL1,ACTA2,ACTB,AP1S1,AP1S2,AP2M1,AP2S1,AP3B2,CLTA,CLTB,CLTC,ERAS,FLNA,FLNB,FYN,HLA-A,ITGB5,ITGB8,KRAS,MRAS,PIK3R3,PLCG2,PRKCE,PRKCI,RRAS,RRAS2
Axonal Guidance Signaling	5.84	0.138	#NUM!	ABL1,AKT1,ARPC1B,ARPC2,ARPC3,BMP7,CFL2,CXCL12,DPYSL5,EFNB3,EPHB2,ERAS,FYN,FZD3,FZD5,FZD8,GNAQ,GNAS,GNB2,GNG10,GNG13,GNG2,GNG3,ITGA6,ITGB5,ITGB8,KLC1,KRAS,L1CAM,MAP2K1,MRAS,MYL6,NCK1,NCK2,NGFR,NTN1,NTN4,PFN1,PFN2,PIK3R3,PITRM1,PLCE1,PLCG2,PLXNA1,PLXNA2,PLXNB1,PRKAR2A,PRKCE,PRKCI,RRAS,RRAS2,RTN4,SDC2,SDCBP,SEMA3A,SEMA6D,SOS1,TUBA1A,TUBA1B,TUBA1C,TUBA4A,TUBB2A,TUBB2B,TUBB3,TUBB4B,TUBB6,UNC5A,VEGFB,W…
Role of BRCA1 in DNA Damage Response	5.73	0.25	-1.633	ACTB,ACTL6B,ATF1,CHEK2,E2F2,FANCD2,HLTF,MSH6,PHF10,PLK1,RAD50,RAD51,RFC1,RFC2,RFC5,RPA1,SMARCB1,SMARCC2,SMARCD3,SMARCE1
Glycolysis I	5.66	0.407	-3.317	ALDOA,ALDOC,ENO1,ENO3,GAPDH,GPI,PFKL,PGAM1,PGK1,PKM,TPI1
Protein Ubiquitination Pathway	5.64	0.161	#NUM!	AMFR,ANAPC5,CDC34,CUL2,DNAJA1,DNAJB6,DNAJB9,DNAJC21,HLA-A,HSP90AA1,HSP90AB1,HSPA12A,HSPA4,HSPA8,HSPA9,HSPB1,HSPD1,HSPE1,PSMA5,PSMB3,PSMC5,PSMD12,PSMD3,RPS27A,SKP1,THOP1,TRAP1,Ubb,UBC,UBE2B,UBE2D1,UBE2D3,UBE2E3,UBE2K,UBE2Q2,UBE2R2,UBE2T,UBE2W,UCHL1,USP11,USP22,USP3,USP49,VHL
Myelination Signaling Pathway	5.63	0.153	-0.283	ACVR2A,AKT1,ASCL1,ATF4,BMP7,Calm1 (includes others),CYTH1,EIF4EBP1,ERAS,FGFR3,FYN,FZD3,FZD5,FZD8,GPR37,HDAC2,HDAC5,HES5,HMGCR,ID2,ID4,ITGA6,ITGB5,ITGB8,JUN,KRAS,LAMA5,LAMB1,MAP2K1,MRAS,MTHFD2,MYRF,NDRG1,NGFR,NOTCH1,PDK1,PIK3R3,PLCG2,PRKAR2A,PTEN,PTPRA,RRAS,RRAS2,SCD,SLC16A1,SLC2A1,SOS1,SREBF2,WNT5A,WNT7B
Remodeling of Epithelial Adherens Junctions	5.6	0.265	0	ACTA2,ACTB,ARPC1B,ARPC2,ARPC3,IQGAP1,Mapre2,RAB5B,RAB5C,TUBA1A,TUBA1B,TUBA1C,TUBA4A,TUBB2A,TUBB2B,TUBB3,TUBB4B,TUBB6
Huntington's Disease Signaling	5.6	0.159	3.153	AKT1,ATF4,ATP5F1B,ATP5MC1,CAPN2,CDK5R1,CLTA,CLTB,CLTC,CPLX2,DCTN1,GNAQ,GNB2,GNG10,GNG13,GNG2,GNG3,GOSR2,HAP1,HDAC2,HDAC5,HSPA4,HSPA8,HSPA9,JUN,NEUROD1,PIK3R3,POLR2C,POLR2E,POLR2H,PRKCE,PRKCI,PSMA5,PSMB3,PSMC5,PSMD12,PSMD3,PSME3,PSME4,RPS27A,SNAP25,SOS1,Ubb,UBC,VAMP2
Tetrahydrofolate Salvage from 5,10-methenyltetrahydrofolate	5.57	1	-1.342	GART,MTHFD1,MTHFD1L,MTHFD2,MTHFD2L
Cell Cycle: G2/M DNA Damage Checkpoint Regulation	5.51	0.3	1.732	ABL1,AURKA,CCNB1,CCNB2,CDC34,CDK1,CHEK2,CKS1B,CKS2,PLK1,RPS6KA1,SKP1,TOP2B,YWHAQ,YWHAZ
WNT/β-catenin Signaling	5.49	0.184	-0.577	ACVR2A,AKT1,APC2,CCND1,CSNK1E,CSNK2A2,FZD3,FZD5,FZD8,GJA1,GNAQ,JUN,POU5F1,PPARD,PPP2R1B,RARB,RPS27A,RUVBL2,SFRP1,SFRP2,SOX1,SOX11,SOX21,SOX4,SOX9,Tcf7,TCF7L1,TGFBR1,Ubb,UBC,WNT5A,WNT7B
Integrin Signaling	5.26	0.17	0.539	ABL1,ACTA2,ACTB,AKT1,Arf2,ARF3,ARF4,ARPC1B,ARPC2,ARPC3,CAPN2,Cdc42,ERAS,FYN,ITGA6,ITGB5,ITGB8,KRAS,MAP2K1,MPRIP,MRAS,NCK1,NCK2,PFN1,PFN2,PIK3R3,PLCG2,PTEN,RHOB,RND3,RRAS,RRAS2,SOS1,TLN1,TSPAN3,TSPAN4
Gap Junction Signaling	5.11	0.172	#NUM!	ACTA2,ACTB,AKT1,CSNK1E,CTH,DBN1,ERAS,GJA1,GJC1,GNAQ,GNAS,GRIK3,KRAS,MAP2K1,MRAS,PIK3R3,PLCE1,PLCG2,PRKAR2A,PRKCE,PRKCI,RRAS,RRAS2,SMARCC2,SOS1,TUBA1A,TUBA1B,TUBA1C,TUBA4A,TUBB2A,TUBB2B,TUBB3,TUBB4B,TUBB6
AMPK Signaling	5.08	0.161	0.894	ACTB,ACTL6B,AK2,AKT1,ATF4,CAB39,CCND1,CHRNA5,CHRNB4,EEF2,EIF4EBP1,GNAQ,GNAS,GNB2,GNG10,GNG13,GNG2,GNG3,HLTF,HMGCR,MAPK12,MRAS,PCK2,PFKL,PHF10,PIK3R3,PPAT,PPM1E,PPP2R1B,PRKAR2A,RAB2A,RAB3A,SIRT1,SLC2A1,SMARCB1,SMARCC2,SMARCD3,SMARCE1,ULK1
Chronic Myeloid Leukemia Signaling	5.07	0.155	-0.762	ABL1,AKT1,AURKA,BIRC5,Calm1 (includes others),CCND1,CCND3,CTBP1,E2F2,ERAS,FZD3,FZD5,FZD8,HDAC2,HDAC5,HSP90AA1,HSP90AB1,JUN,KRAS,LIN28B,MAP2K1,MRAS,NOTCH1,PA2G4,PCBP2,PIK3R3,PLCE1,PLCG2,PLK1,PTEN,RAN,RRAS,RRAS2,SET,SIRT1,SOS1,Tcf7,TCF7L1,TGFBR1,TRIB2,ULK1,WNT5A,WNT7B
HIF1α Signaling	5.04	0.168	-1.029	AKT1,CCNG2,CUL2,EGLN3,EIF4EBP1,ERAS,GPI,HK2,HMOX1,HSP90AA1,HSPA4,HSPA8,HSPA9,JUN,KRAS,LDHA,LDHB,MAP2K1,MRAS,NAA10,PIK3R3,PKM,PLCG2,PRKCE,PRKCI,RACK1,RAN,RPS6,RRAS,RRAS2,SLC2A1,SLC2A3,VEGFB,VHL,VIM
Ephrin Receptor Signaling	4.92	0.168	1.347	ABL1,AKT1,ARPC1B,ARPC2,ARPC3,ATF4,CFL2,CXCL12,EFNB3,EPHB2,ERAS,FYN,GNAQ,GNAS,GNB2,GNG10,GNG13,GNG2,GNG3,GRINA,ITGA6,ITGB5,ITGB8,KRAS,MAP2K1,MRAS,NCK1,NCK2,RRAS,RRAS2,SDC2,SDCBP,SOS1,VEGFB
Folate Transformations I	4.85	0.667	-1.633	MTHFD1,MTHFD1L,MTHFD2,MTHFD2L,SHMT1,SHMT2
Synaptogenesis Signaling Pathway	4.71	0.146	3.507	AKT1,AP2M1,AP2S1,APOE,ARPC1B,ARPC2,ARPC3,ATF4,CACNB1,Calm1 (includes others),CPLX2,EFNB3,EIF4EBP1,EPHB2,ERAS,FYN,GOSR2,GRINA,HSPA8,KRAS,LRP8,MAP1B,MAPT,MRAS,NAP1L1,NLGN2,PIK3R3,PLCG2,PRKAR2A,PRKCE,RAB3A,RAB5B,RAB5C,RASGRP2,RRAS,RRAS2,SNAP25,SNCG,SOS1,STXBP1,SYN1,SYT1,SYT11,TLN1,UNC13A,VAMP2
Coronavirus Replication Pathway	4.66	0.289	-0.277	COPE,DDX1,Ifitm1,IFITM2,TUBA1A,TUBA1B,TUBA1C,TUBA4A,TUBB2A,TUBB2B,TUBB3,TUBB4B,TUBB6
Mitochondrial Dysfunction	4.65	0.142	-0.866	ACO2,APP,ATF4,ATP1A1,ATP1B1,ATP1B2,ATP5F1B,ATP5MC1,ATP5MG,BID,CACNB1,CACNG4,Calm1 (includes others),CAPN2,COX4I1,Cox6c,FIS1,GPX1,GPX4,GSR,Gsta4,HAP1,MAPK12,MAPT,NDUFA1,NDUFA3,NDUFA4,NDUFA5,NDUFB1,NDUFB11,NDUFB5,NDUFB7,NDUFB8,NDUFB9,NDUFV3,OGDH,PDHA1,PIK3R3,PINK1,PRDX6,PRKAR2A,SIRT1,TOMM20,TOMM40,TOMM70,UQCRB,VDAC1,VDAC2,VDAC3
Human Embryonic Stem Cell Pluripotency	4.56	0.164	-0.174	ACVR2A,AKT1,APC2,BMP7,ERAS,FGFR3,FZD3,FZD5,FZD8,HSP90AA1,HSP90AB1,ID2,ID3,ID4,KRAS,LEFTY1,MAP2K1,MRAS,NODAL,PIK3R3,POU5F1,PRKCE,PRKCI,RRAS,RRAS2,SALL4,SOS1,TDGF1,TGFBR1,UTF1,WNT5A,WNT7B,ZIC3
NRF2-mediated Oxidative Stress Response	4.54	0.156	-1.877	ACTA2,ACTB,AKR1A1,AKT1,ATF4,CCT7,CDC34,DNAJA1,DNAJB6,DNAJB9,DNAJC21,ENC1,ERAS,FTH1,GSR,GSTM5,HACD3,HERPUD1,HMOX1,HSP90AA1,HSP90AB1,JUN,JUND,KRAS,MAP2K1,MRAS,PIK3R3,PMF1/PMF1-BGLAP,PRDX1,PRKCE,PRKCI,RRAS,RRAS2,SQSTM1,TXN,UBE2E3,UBE2K
Superpathway of Cholesterol Biosynthesis	4.44	0.345	3.162	ACAT2,CYP51A1,FDFT1,FDPS,HADHB,HMGCR,HMGCS1,MSMO1,NSDHL,SQLE
MicroRNA Biogenesis Signaling Pathway	4.41	0.166	-1.976	ABL1,AGO1,AKT1,DDX1,DDX5,ERAS,EXOSC2,HMOX1,HOPX,HSP90AA1,HSP90AB1,HSPA8,ILF2,KRAS,LIN28A,MAPK12,MRAS,MTCL1,NUP133,NUP160,NUP43,NUP85,PIK3R3,POLR2C,POLR2E,POLR2H,PTGES3,RAN,RRAS,RRAS2,SEH1L
RAR Activation	4.39	0.161	#NUM!	ACTB,ACTL6B,AKR1B1,AKT1,CRABP1,CRABP2,CSNK2A2,CYP26A1,DHRS3,GTF2H4,HLTF,IGFBP3,JUN,MAP2K1,MAPK12,NR2F1,NR2F2,NR2F6,PHF10,PIK3R3,PRKAR2A,PRKCE,PRKCI,PSMC5,PTEN,RARB,RBP1,RPL7A,RXRA,SMARCB1,SMARCC2,SMARCD3,SMARCE1
Clathrin-mediated Endocytosis Signaling	4.26	0.159	#NUM!	ACTA2,ACTB,AP1S1,AP1S2,AP2M1,AP2S1,AP3B2,APOE,ARPC1B,ARPC2,ARPC3,CLTA,CLTB,CLTC,CLU,CSNK2A2,EPHB2,F2R,FGF13,HSPA8,ITGB5,ITGB8,PCYOX1,PIK3R3,RAB11B,RAB5B,RAB5C,RPS27A,SH3GLB1,TSG101,Ubb,UBC,VEGFB
Ovarian Cancer Signaling	4.15	0.171	0	ABL1,AKT1,CCND1,E2F2,ERAS,FZD3,FZD5,FZD8,GJA1,HDAC2,HDAC5,KRAS,MAP2K1,MRAS,MSH6,PA2G4,PIK3R3,PRKAR2A,PTEN,RAD51,RRAS,RRAS2,Tcf7,TCF7L1,VEGFB,WNT5A,WNT7B
Glioma Signaling	4.13	0.184	0.277	ABL1,AKT1,Calm1 (includes others),CCND1,CCND3,CDKN2C,CDKN2D,E2F2,ERAS,HDAC2,HDAC5,KRAS,MAP2K1,MRAS,PA2G4,PIK3R3,PLCG2,PRKCE,PRKCI,PTEN,RRAS,RRAS2,SOS1
Renal Cell Carcinoma Signaling	4.07	0.215	0.333	AKT1,CUL2,EGLN3,ERAS,JUN,KRAS,MAP2K1,MRAS,PIK3R3,RPS27A,RRAS,RRAS2,SLC2A1,SOS1,Ubb,UBC,VHL
Androgen Signaling	4.04	0.166	1.508	CACNB1,CACNG4,Calm1 (includes others),CALR,CCND1,GNAQ,GNAS,GNB2,GNG10,GNG13,GNG2,GNG3,GTF2B,GTF2E2,GTF2H4,H3-3A/H3-3B,HSP90AA1,HSPA4,JUN,MRAS,POLR2C,POLR2E,POLR2H,PRKAR2A,PRKCE,PRKCI,TAF10,TGFB1I1
Sumoylation Pathway	4.01	0.194	0.5	CBX4,Cdc42,CTBP1,HDAC2,JUN,MAPK12,RAN,RFC1,RFC2,RFC5,RHOB,RND3,RPA1,SAE1,SENP3,SENP7,SERBP1,SIRT1,SUMO1,ZEB1
Germ Cell-Sertoli Cell Junction Signaling	4	0.165	#NUM!	A2M,ACTA2,ACTB,AKT1,Cdc42,CFL2,ERAS,IQGAP1,ITGA6,KRAS,MAP2K1,MAPK12,MRAS,PIK3R3,RHOB,RND3,RRAS,RRAS2,TGFBR1,TUBA1A,TUBA1B,TUBA1C,TUBA4A,TUBB2A,TUBB2B,TUBB3,TUBB4B,TUBB6
Mouse Embryonic Stem Cell Pluripotency	3.95	0.192	-0.229	AKT1,APC2,ERAS,FZD3,FZD5,FZD8,ID2,ID3,ID4,KRAS,MAP2K1,MAPK12,MRAS,PIK3R3,POU5F1,RRAS,RRAS2,SOS1,Tcf7,TCF7L1
Gluconeogenesis I	3.92	0.333	-3	ALDOA,ALDOC,ENO1,ENO3,GAPDH,GPI,ME2,PGAM1,PGK1
IGF-1 Signaling	3.89	0.19	-0.277	AKT1,CSNK2A2,ERAS,IGFBP2,IGFBP3,IGFBP4,IGFBP5,JUN,KRAS,MAP2K1,MRAS,PIK3R3,PRKAR2A,PRKCI,RRAS,RRAS2,SOCS2,SOS1,YWHAQ,YWHAZ
Folate Polyglutamylation	3.79	0.8	-2	MTHFD1,MTHFD1L,SHMT1,SHMT2
Semaphorin Neuronal Repulsive Signaling Pathway	3.72	0.167	0	AKT1,CFL2,CRMP1,CSPG5,DPYSL3,DPYSL4,DPYSL5,FYN,ITGA6,ITGB5,ITGB8,MAP2K1,MAPT,MPRIP,MYL6,PIK3R3,PLCG2,PLXNA1,PLXNA2,PLXNB1,PRKAR2A,RRAS,SEMA3A,SEMA6D,VCAN
ATM Signaling	3.71	0.19	0.775	ABL1,ATF1,ATF4,BID,CBX1,CCNB1,CCNB2,CDK1,CHEK2,FANCD2,GADD45G,HP1BP3,JUN,MAPK12,PPP2R1B,RAD50,RAD51,TRIM28,ZEB1
Antiproliferative Role of Somatostatin Receptor 2	3.68	0.208	0.333	CTH,ERAS,GNB2,GNG10,GNG13,GNG2,GNG3,KRAS,MAP2K1,MRAS,PIK3R3,RRAS,RRAS2,SMARCC2,SST,SSTR2
Neuregulin Signaling	3.67	0.179	0	AKT1,CDK5R1,ERAS,ERBIN,HSP90AA1,HSP90AB1,ITGA6,ITGB5,ITGB8,KRAS,MAP2K1,MRAS,PIK3R3,PLCG2,PRKCE,PRKCI,PTEN,RPS6,RRAS,RRAS2,SOS1
Sertoli Cell-Sertoli Cell Junction Signaling	3.61	0.15	#NUM!	A2M,ACTA2,ACTB,AKT1,ERAS,ITGA6,ITGB5,ITGB8,JAM2,JUN,KRAS,MAP2K1,MAPK12,MRAS,PALS2,PRKAR2A,PTEN,RRAS,RRAS2,SPTAN1,SPTBN2,TUBA1A,TUBA1B,TUBA1C,TUBA4A,TUBB2A,TUBB2B,TUBB3,TUBB4B,TUBB6,YBX3
Molecular Mechanisms of Cancer	3.61	0.124	#NUM!	ABL1,ACVR2A,AKT1,APC2,AURKA,BID,BMP7,CCND1,CCND3,Cdc42,CDK1,CDK16,CDKN2C,CDKN2D,CHEK2,E2F2,ERAS,FANCD2,FYN,FZD3,FZD5,FZD8,GNAQ,GNAS,GNB2,GNG10,GNG13,GNG2,GNG3,HAT1,HDAC2,HDAC5,ITGA6,ITGB5,ITGB8,JUN,KRAS,MAP2K1,MAPK12,MRAS,NOTCH1,PA2G4,PIK3R3,PRKAR2A,PRKCE,PRKCI,RALGDS,RHOB,RND3,RRAS,RRAS2,SOS1,TAB2,TGFBR1,WNT5A,WNT7B
Cell Cycle Control of Chromosomal Replication	3.59	0.232	-2.496	CDK1,CDK16,CDT1,CHEK2,DBF4,MCM2,MCM3,MCM5,MCM6,MCM7,ORC1,RPA1,TOP2B
Non-Small Cell Lung Cancer Signaling	3.59	0.191	0.333	ABL1,AKT1,CCND1,CCND3,E2F2,ERAS,HDAC2,HDAC5,KRAS,MAP2K1,MRAS,PA2G4,PIK3R3,RARB,RRAS,RRAS2,RXRA,SOS1
Adipogenesis pathway	3.42	0.165	0.209	ACVR2A,AKT1,BMP7,CTBP1,EBF1,FGFR3,FZD3,FZD5,FZD8,GTF2H4,HAT1,HDAC2,HDAC5,LPL,NOCT,NR2F2,RBP1,RPS6KA1,SIRT1,SOX9,TXNIP,WNT5A,XBP1
5-aminoimidazole Ribonucleotide Biosynthesis I	3.34	1	#NUM!	GART,PFAS,PPAT
Inosine-5'-phosphate Biosynthesis II	3.34	1	#NUM!	ADSL,ATIC,PAICS
Mitotic Roles of Polo-Like Kinase	3.31	0.209	0.632	ANAPC5,CCNB1,CCNB2,CDC16,CDC26,CDK1,CHEK2,FBXO5,HSP90AA1,HSP90AB1,PLK1,PLK3,PPP2R1B,PTTG1
Cell Cycle: G1/S Checkpoint Regulation	3.25	0.206	-0.302	ABL1,CCND1,CCND3,CDC34,CDKN2C,CDKN2D,E2F2,GNL3,HDAC2,HDAC5,PA2G4,RPL11,RPL5,SKP1
Role of OCT4 in Mammalian Embryonic Stem Cell Pluripotency	3.24	0.239	#NUM!	IGF2BP1,NR2F1,NR2F2,NR2F6,NR5A1,PHB1,PHC1,POU5F1,SALL4,SH3GLB1,UTF1
Semaphorin Signaling in Neurons	3.2	0.213	#NUM!	Cdc42,CFL2,CRMP1,DPYSL3,DPYSL4,DPYSL5,FYN,PLXNA1,PLXNA2,PLXNB1,RHOB,RND3,SEMA3A
HER-2 Signaling in Breast Cancer	3.2	0.141	-1.177	AKT1,Arf2,ARF3,ARF4,BIRC5,CCND1,COX4I1,Cox6c,ERAS,FYN,ITGB5,ITGB8,JUN,KPNB1,KRAS,MAP2K1,MRAS,MTCL1,NUP133,NUP160,NUP43,NUP85,PDK1,PIK3R3,PRKCE,PRKCI,PTEN,RPS6,RRAS,RRAS2,SEH1L,SOS1
Actin Nucleation by ARP-WASP Complex	3.18	0.183	0	ARPC1B,ARPC2,ARPC3,Cdc42,ERAS,ITGA6,ITGB5,ITGB8,KRAS,MRAS,NCK1,NCK2,RHOB,RND3,RRAS,RRAS2,SOS1
Estrogen Receptor Signaling	3.12	0.122	1.257	AKT1,ATF4,ATP5F1B,ATP5MC1,CACNB1,CACNG4,CCND1,CFL2,CTBP1,DDX5,EIF4EBP1,ERAS,GNAQ,GNAS,GNB2,GNG10,GNG13,GNG2,GNG3,HSP90AA1,HSP90AB1,JUN,KRAS,MAP2K1,MDK,MPRIP,MRAS,MYL6,NDUFA3,NDUFA4,NDUFA5,NDUFB1,NDUFB11,NDUFB5,NDUFB7,NDUFB8,NDUFB9,NDUFV3,NOTCH1,PIK3R3,PLCE1,PLCG2,PRKAR2A,PRKCE,PRKCI,PTEN,RRAS,RRAS2,SOS1,VEGFB
Kinetochore Metaphase Signaling Pathway	3.11	0.171	-3.153	ANAPC5,BIRC5,BUB1,CCNB1,CDC16,CDC26,CDCA8,CDK1,CENPW,H2AZ1,H2AZ2,INCENP,MACROH2A1,MXD3,PLK1,PMF1/PMF1-BGLAP,PPP1R11,PTTG1,ZWINT
Colorectal Cancer Metastasis Signaling	3.04	0.133	0.962	AKT1,BIRC5,CCND1,Cdc42,ERAS,FZD3,FZD5,FZD8,GNAQ,GNAS,GNB2,GNG10,GNG13,GNG2,GNG3,JUN,KRAS,MAP2K1,MAPK12,MRAS,MSH6,PIK3R3,PRKAR2A,RALGDS,RHOB,RND3,RRAS,RRAS2,SIAH1,SOS1,Tcf7,TCF7L1,TGFBR1,VEGFB,WNT5A,WNT7B
Epithelial Adherens Junction Signaling	3.03	0.153	0.816	ACVR2A,AKT1,ARPC1B,ARPC2,ARPC3,CFL2,DLL1,ERAS,FYN,IQGAP1,KRAS,MRAS,NOTCH1,PPP2R1B,PTEN,RRAS,RRAS2,Tcf7,TCF7L1,TGFBR1,WWC1,YWHAQ,YWHAZ,ZBTB33
MSP-RON Signaling In Cancer Cells Pathway	2.99	0.157	-0.655	ACTA2,AKT1,ATF4,CCND1,ERAS,FLNA,ITGA6,JUN,KRAS,MAP2K1,MRAS,PIK3R3,RRAS,RRAS2,SOS1,Tcf7,TCF7L1,VEGFB,VHL,VIM,YWHAQ,YWHAZ
Prostate Cancer Signaling	2.97	0.167	#NUM!	ABL1,AKT1,ATF4,CCND1,E2F2,ERAS,HDAC2,HDAC5,HSP90AA1,HSP90AB1,KRAS,MAP2K1,MRAS,PA2G4,PIK3R3,PTEN,RRAS,RRAS2,SOS1
CLEAR Signaling Pathway	2.92	0.13	-2.137	AKT1,ATF4,ATP6AP1,ATP6V0C,ATP6V0D1,ATP6V0E2,ATP6V1G1,ATP6V1H,BLOC1S1,BNIP3,CASTOR1,CD63,DDIT4,ERAS,FGFR3,GABARAP,HEXB,KRAS,MAPK12,MRAS,NGFR,PINK1,PPP2R1B,PRKCE,PRKCI,PSAP,RRAGA,RRAGB,RRAS,RRAS2,RXRA,SCPEP1,SEH1L,SESN2,TGFBR1,YWHAQ,YWHAZ
RAN Signaling	2.92	0.353	-2.449	CSE1L,IPO5,KPNB1,RAN,RANBP1,XPO1
Role of NANOG in Mammalian Embryonic Stem Cell Pluripotency	2.91	0.161	-0.632	ACVR2A,AKT1,APC2,BMP7,ERAS,FZD3,FZD5,FZD8,KRAS,MAP2K1,MRAS,PIK3R3,POU5F1,RRAS,RRAS2,SALL4,SOS1,TCF7L1,WNT5A,WNT7B
P2Y Purigenic Receptor Signaling Pathway	2.91	0.158	0	AKT1,ATF4,ERAS,GNAQ,GNB2,GNG10,GNG13,GNG2,GNG3,JUN,KRAS,MAP2K1,MRAS,PIK3R3,PLCE1,PLCG2,PRKAR2A,PRKCE,PRKCI,RRAS,RRAS2
BEX2 Signaling Pathway	2.87	0.183	0	AKT1,BEX1,CCND1,JUN,LDB1,LGALS1,MAP2,MAPK12,NGFR,PPP2R1B,PTEN,SMARCB1,Tcf7,TCF7L1,VEGFB
CCR3 Signaling in Eosinophils	2.87	0.157	-0.905	Calm1 (includes others),CFL2,ERAS,GNAQ,GNAS,GNB2,GNG10,GNG13,GNG2,GNG3,KRAS,MAP2K1,MAPK12,MPRIP,MRAS,PIK3R3,PLA2G12A,PRKCE,PRKCI,RRAS,RRAS2
Telomerase Signaling	2.84	0.167	-0.832	ABL1,AKT1,DKC1,ERAS,HDAC2,HDAC5,HSP90AA1,HSP90AB1,KRAS,MAP2K1,MRAS,PIK3R3,PPP2R1B,PTGES3,RRAS,RRAS2,SOS1,TINF2
UVC-Induced MAPK Signaling	2.84	0.216	-0.632	ERAS,JUN,KRAS,MAP2K1,MAPK12,MRAS,PRKCE,PRKCI,RRAS,RRAS2,SMPD3
Senescence Pathway	2.81	0.127	0	ACVR2A,AKT1,ANAPC5,CACNB1,CACNG4,Calm1 (includes others),CAPN2,CBX7,CCNB1,CCNB2,CCND1,CCND3,CDC16,CDC26,CDK1,CHEK2,E2F2,EIF4EBP1,ERAS,GADD45G,JUN,KRAS,MAP2K1,MAPK12,MRAS,PDHA1,PDK1,PIK3R3,PPP2R1B,PTEN,RAD50,RRAS,RRAS2,SIRT1,SQSTM1,TGFBR1,VHL,ZFP36L1
Hepatic Fibrosis Signaling Pathway	2.8	0.118	0.949	ACTA2,ACVR2A,AKT1,APC2,ATF4,BAMBI,CACNB1,CACNG4,Calm1 (includes others),CCDC88A,CCND1,Cdc42,CNR1,CSNK1E,ERAS,FTH1,FZD3,FZD5,FZD8,ITGA6,ITGB5,ITGB8,JUN,KLF9,KRAS,MAP2K1,MAPK12,MRAS,MYL6,NGFR,PDCD4,PDK1,PIK3R3,PLCG2,PRKAR2A,PRKCE,PRKCI,PTEN,RHOB,RND3,RRAS,RRAS2,SOS1,Tcf7,TCF7L1,TGFBR1,TRADD,VEGFB,WNT5A,WNT7B
α-Adrenergic Signaling	2.8	0.165	-0.302	Calm1 (includes others),ERAS,GNAQ,GNAS,GNB2,GNG10,GNG13,GNG2,GNG3,KRAS,MAP2K1,MRAS,PLCG2,PRKAR2A,PRKCE,PRKCI,RRAS,RRAS2
Opioid Signaling Pathway	2.78	0.129	0.557	AKT1,AP2M1,AP2S1,ATF4,CACNB1,CACNG4,Calm1 (includes others),CLTA,CLTB,CLTC,ERAS,FYN,GNAQ,GNAS,GNB2,GNG10,GNG13,GNG2,GNG3,GRINA,KRAS,MAP2K1,MAPK12,MRAS,PDE1B,PDK1,PRKAR2A,PRKCE,PRKCI,RGS16,RPS6KA1,RRAS,RRAS2,SIGMAR1,SOS1,TCF7L1
Endocannabinoid Developing Neuron Pathway	2.78	0.157	0	AKT1,ATF4,CCND1,CNR1,ERAS,GNB2,GNG10,GNG13,GNG2,GNG3,KRAS,MAP2K1,MAPK12,MRAS,PAX6,PIK3R3,PRKAR2A,RRAS,RRAS2,STMN2
BAG2 Signaling Pathway	2.76	0.179	-0.632	ANXA2,HSP90AA1,HSPA4,HSPA8,HSPA9,MAPT,PINK1,PSMA5,PSMB3,PSMC5,PSMD12,PSMD3,PSME3,PSME4,UBE2D1
GDNF Family Ligand-Receptor Interactions	2.75	0.184	-0.277	ERAS,GFRA1,JUN,KRAS,MAP2K1,MAPK12,MRAS,NCK1,NRTN,PIK3R3,PLCG2,RRAS,RRAS2,SOS1
Endometrial Cancer Signaling	2.75	0.2	0.333	AKT1,APC2,CCND1,ERAS,KRAS,MAP2K1,MRAS,PIK3R3,PTEN,RRAS,RRAS2,SOS1
ERBB Signaling	2.74	0.172	0.258	AKT1,ERAS,JUN,KRAS,MAP2K1,MAPK12,MRAS,NCK1,NCK2,PIK3R3,PLCG2,PRKCE,PRKCI,RRAS,RRAS2,SOS1
Histidine Degradation III	2.72	0.5	-1	MTHFD1,MTHFD1L,MTHFD2,MTHFD2L
Cyclins and Cell Cycle Regulation	2.71	0.176	-1	ABL1,CCNB1,CCNB2,CCND1,CCND3,CDC34,CDK1,CDKN2C,CDKN2D,E2F2,HDAC2,HDAC5,PA2G4,PPP2R1B,SKP1
G Beta Gamma Signaling	2.7	0.155	1.414	AKT1,CACNB1,CACNG4,ERAS,GNAQ,GNAS,GNB2,GNG10,GNG13,GNG2,GNG3,KRAS,MRAS,PLCG2,PRKAR2A,PRKCE,PRKCI,RRAS,RRAS2,SOS1
Cholesterol Biosynthesis I	2.69	0.385	2.236	CYP51A1,FDFT1,MSMO1,NSDHL,SQLE
Cholesterol Biosynthesis II (via 24,25-dihydrolanosterol)	2.69	0.385	2.236	CYP51A1,FDFT1,MSMO1,NSDHL,SQLE
Cholesterol Biosynthesis III (via Desmosterol)	2.69	0.385	2.236	CYP51A1,FDFT1,MSMO1,NSDHL,SQLE
Fcγ Receptor-mediated Phagocytosis in Macrophages and Monocytes	2.69	0.17	1	ACTA2,ACTB,AKT1,ARPC1B,ARPC2,ARPC3,FYN,HMOX1,NCK1,NCK2,PIK3R3,PRKCE,PRKCI,PTEN,RAB11B,TLN1
CXCR4 Signaling	2.63	0.143	0.728	AKT1,Cdc42,CXCL12,ERAS,GNAQ,GNAS,GNB2,GNG10,GNG13,GNG2,GNG3,JUN,KRAS,MAP2K1,MAPK12,MRAS,MYL6,PIK3R3,PRKCE,PRKCI,RHOB,RND3,RRAS,RRAS2
fMLP Signaling in Neutrophils	2.62	0.153	0	ARPC1B,ARPC2,ARPC3,Calm1 (includes others),ERAS,GNAQ,GNAS,GNB2,GNG10,GNG13,GNG2,GNG3,KRAS,MAP2K1,MRAS,PIK3R3,PRKCE,PRKCI,RRAS,RRAS2
Apelin Endothelial Signaling Pathway	2.59	0.149	0.535	AKT1,Calm1 (includes others),ERAS,GNAQ,GNAS,GNB2,GNG10,GNG13,GNG2,GNG3,HDAC5,JUN,KRAS,MAP2K1,MAPK12,MRAS,PIK3R3,PRKCE,PRKCI,RRAS,RRAS2
Thyroid Cancer Signaling	2.59	0.177	-0.535	AKT1,CCND1,ERAS,JUN,KRAS,MAP2K1,MRAS,PDK1,PIK3R3,PTEN,RRAS,RRAS2,Tcf7,TCF7L1
Role of MAPK Signaling in Promoting the Pathogenesis of Influenza	2.58	0.158	-0.243	ATP6AP1,ATP6V0C,ATP6V0D1,ATP6V0E2,ATP6V1G1,ATP6V1H,ERAS,JUN,KRAS,MAP2K1,MAPK12,MRAS,PLA2G12A,PLA2G7,PLAAT3,PRDX6,RRAS,RRAS2
Circadian Rhythm Signaling	2.57	0.127	#NUM!	ATF4,CACNB1,CACNG4,CIRBP,CRY2,CSNK1E,CSNK2A2,CTH,EIF4EBP1,ERAS,FYN,GNAQ,GNAS,GNB2,GNG10,GNG13,GNG2,GNG3,GRINA,H3-3A/H3-3B,KRAS,MAP2K1,MRAS,NGFR,PLCE1,PLCG2,PRKAR2A,PRKCE,PRKCI,RACK1,RRAS,RRAS2,SIRT1,SMARCC2
Thrombopoietin Signaling	2.56	0.19	-0.302	ERAS,JUN,KRAS,MAP2K1,MRAS,PIK3R3,PLCG2,PRKCE,PRKCI,RRAS,RRAS2,SOS1
Ribonucleotide Reductase Signaling Pathway	2.56	0.141	1.633	ACTB,ACTL6B,AKT1,ATF4,BIRC5,CCND1,CDC34,CDK1,E2F2,EIF4EBP1,H3-3A/H3-3B,HLTF,JUN,KRAS,MAPK12,PARP6,PHF10,PIK3R3,SKP1,SMARCB1,SMARCC2,SMARCD3,SMARCE1,YBX1
CDK5 Signaling	2.53	0.157	0	ABL1,CDK5R1,ERAS,GNAS,ITGA6,KRAS,LAMA5,LAMB1,MAP2K1,MAPK12,MAPT,MRAS,NGFR,PPP1R11,PPP2R1B,PRKAR2A,RRAS,RRAS2
Glioblastoma Multiforme Signaling	2.52	0.14	0.943	AKT1,APC2,CCND1,CCND3,Cdc42,E2F2,ERAS,FZD3,FZD5,FZD8,KRAS,MAP2K1,MRAS,PIK3R3,PLCE1,PLCG2,PTEN,RHOB,RND3,RRAS,RRAS2,SOS1,WNT5A,WNT7B
IL-8 Signaling	2.52	0.133	-0.218	AKT1,CCND1,CCND3,Cdc42,EIF4EBP1,ERAS,GNAQ,GNAS,GNB2,GNG10,GNG13,GNG2,GNG3,HMOX1,IQGAP1,JUN,KRAS,MAP2K1,MAPK12,MRAS,PIK3R3,PRKCE,PRKCI,RHOB,RND3,RRAS,RRAS2,VEGFB
Ephrin B Signaling	2.51	0.181	1.89	CFL2,CXCL12,EFNB3,EPHB2,GNAQ,GNAS,GNB2,GNG10,GNG13,GNG2,GNG3,MRAS,NCK2
ILK Signaling	2.49	0.134	1.633	ACTA2,ACTB,AKT1,ATF4,CCND1,Cdc42,CFL2,FLNA,FLNB,ITGB5,ITGB8,JUN,MAPK12,MYH9,MYL6,MYO10,NACA,NCK2,PIK3R3,PPP2R1B,PTEN,RHOB,RND3,TESK1,TGFB1I1,VEGFB,VIM
Aldosterone Signaling in Epithelial Cells	2.49	0.14	-0.632	AHCY,ASIC1,DNAJA1,DNAJB6,DNAJB9,DNAJC21,HSP90AA1,HSP90AB1,HSPA12A,HSPA4,HSPA8,HSPA9,HSPB1,HSPD1,HSPE1,KRAS,MAP2K1,PIK3R3,PLCE1,PLCG2,PRKCE,PRKCI,SOS1,TRAP1
Mechanisms of Viral Exit from Host Cells	2.47	0.22	#NUM!	ACTA2,ACTB,PRKCE,PRKCI,SH3GLB1,TSG101,VPS28,VPS4A,XPO1
Unfolded protein response	2.46	0.167	0.333	AMFR,ATF4,CALR,DNAJA1,DNAJB6,DNAJB9,DNAJC21,HSPA4,HSPA8,HSPA9,INSIG1,OS9,P4HB,SREBF2,XBP1
Insulin Secretion Signaling Pathway	2.46	0.125	0.898	AGO1,ASIC1,ATF4,CACNB1,CACNG4,CPE,EIF2S1,EIF2S2,EIF4A2,EIF4A3,EIF4EBP1,EIF4G2,FYN,GNAQ,GNAS,GOSR2,MAFA,MAPK12,NEUROD1,PABPC1,PAIP1,PDHA1,PIK3R3,PLCE1,PLCG2,PRKAR2A,PRKCE,PRKCI,SLC2A1,SLC2A3,SNAP25,SRP14,SSR2,VAMP2
VEGF Signaling	2.45	0.162	-0.577	ACTA2,ACTB,AKT1,EIF1AX,EIF2S1,EIF2S2,ERAS,KRAS,MAP2K1,MRAS,PIK3R3,PLCG2,RRAS,RRAS2,SOS1,VEGFB
ERB2-ERBB3 Signaling	2.44	0.185	0.632	AKT1,CCND1,ERAS,JUN,KRAS,MAP2K1,MRAS,PIK3R3,PTEN,RRAS,RRAS2,SOS1
Superpathway of Serine and Glycine Biosynthesis I	2.39	0.6	#NUM!	PSAT1,SHMT1,SHMT2
dTMP De Novo Biosynthesis	2.39	0.6	#NUM!	DHFR,SHMT1,SHMT2
Melanoma Signaling	2.38	0.2	0	AKT1,CCND1,ERAS,KRAS,MAP2K1,MRAS,PIK3R3,PTEN,RRAS,RRAS2
Role of CHK Proteins in Cell Cycle Checkpoint Control	2.37	0.19	-1.134	CDK1,CHEK2,E2F2,PLK1,PPP2R1B,RAD1,RAD50,RFC1,RFC2,RFC5,RPA1
Cancer Drug Resistance By Drug Efflux	2.37	0.19	-1.265	AKT1,ERAS,KRAS,MAP2K1,MRAS,PDK1,PIK3R3,PTEN,RRAS,RRAS2,YBX1
ERK/MAPK Signaling	2.37	0.13	-0.853	ATF1,ATF4,EIF4EBP1,ERAS,FYN,H3-3A/H3-3B,HSPB1,ITGA6,ITGB5,ITGB8,KRAS,MAP2K1,MRAS,PIK3R3,PLA2G12A,PLCG2,PPP1R11,PPP2R1B,PRKAR2A,PRKCE,PRKCI,RPS6KA1,RRAS,RRAS2,SOS1,TLN1,YWHAQ,YWHAZ
Caveolar-mediated Endocytosis Signaling	2.35	0.173	#NUM!	ABL1,ACTA2,ACTB,COPE,FLNA,FLNB,FYN,HLA-A,ITGA6,ITGB5,ITGB8,RAB5B,RAB5C
Reelin Signaling in Neurons	2.35	0.145	1.414	AKT1,APOE,APP,ARPC1B,ARPC2,ARPC3,CDK5R1,CNR1,DCX,FYN,GRINA,LRP8,MAP1B,MAP2K1,MAPK12,MAPK8IP2,MAPT,PAFAH1B3,PDK1,PIK3R3
Granzyme A Signaling	2.35	0.173	-1.941	F2R,NDUFA1,NDUFA3,NDUFA4,NDUFA5,NDUFB1,NDUFB11,NDUFB5,NDUFB7,NDUFB8,NDUFB9,NDUFV3,SET
VEGF Family Ligand-Receptor Interactions	2.33	0.167	-0.832	AKT1,ERAS,KRAS,MAP2K1,MRAS,PIK3R3,PLA2G12A,PLCG2,PRKCE,PRKCI,RRAS,RRAS2,SOS1,VEGFB
Oxidative Phosphorylation	2.32	0.153	2.668	ATP5F1B,ATP5MC1,ATP5MG,COX4I1,Cox6c,NDUFA1,NDUFA3,NDUFA4,NDUFA5,NDUFB1,NDUFB11,NDUFB5,NDUFB7,NDUFB8,NDUFB9,NDUFV3,UQCRB
Polyamine Regulation in Colon Cancer	2.32	0.186	-1.508	AKT1,CSNK2A2,EIF5A,JUN,KRAS,LIN28A,MAP2K1,ODC1,SLC3A2,SMS,SRM
Amyloid Processing	2.31	0.196	1.342	AKT1,APP,CAPN2,CDK5R1,CSNK1E,CSNK2A2,MAPK12,MAPT,PRKAR2A,PRKCE
ERBB4 Signaling	2.28	0.176	-0.302	AKT1,ERAS,KRAS,MAP2K1,MRAS,PIK3R3,PLCG2,PRKCE,PRKCI,RRAS,RRAS2,SOS1
Pulmonary Healing Signaling Pathway	2.26	0.131	0	ACKR3,CCNB1,CCND1,CFL2,CXCL12,ERAS,ETV5,FYN,FZD3,FZD5,FZD8,KRAS,MAPK12,MRAS,NGFR,NOTCH1,PRKCE,PRKCI,RRAS,RRAS2,SOS1,Tcf7,TCF7L1,VEGFB,WNT5A,WNT7B
PCP (Planar Cell Polarity) Pathway	2.26	0.183	1.508	FZD3,FZD5,FZD8,JUN,JUND,LGR4,MAPK12,PFN1,PFN2,WNT5A,WNT7B
BER (Base Excision Repair) Pathway	2.25	0.205	-1	ARL6IP5,MAP2K1,POLB,RFC1,RFC2,RFC5,RPA1,SMUG1,UNG
GABA Receptor Signaling	2.23	0.144	#NUM!	ABAT,AP2M1,AP2S1,CACNB1,CACNG4,GABARAP,GABBR1,GNAQ,GNAS,GNB2,GNG10,GNG13,GNG2,GNG3,GPR37,MRAS,RPS27A,Ubb,UBC
Epoxysqualene Biosynthesis	2.23	1	#NUM!	FDFT1,SQLE
Spermine Biosynthesis	2.23	1	#NUM!	AMD1,SMS
L-cysteine Degradation III	2.23	1	#NUM!	GOT1,MPST
Spermidine Biosynthesis I	2.23	1	#NUM!	AMD1,SRM
Glycine Biosynthesis I	2.23	1	#NUM!	SHMT1,SHMT2
Oxytocin Signaling Pathway	2.22	0.121	-0.343	AKT1,ATF4,CACNB1,CACNG4,Calm1 (includes others),CTH,EEF2,ERAS,GJA1,GNAQ,GNB2,GNG10,GNG13,GNG2,GNG3,HSPB1,KRAS,LPL,MAPK12,MPRIP,MRAS,MYH9,MYL6,MYO10,PIK3R3,PLA2G12A,PPARD,PRKAR2A,PRKCE,PRKCI,RRAS,RRAS2,SMARCC2,SOS1
Neurotrophin/TRK Signaling	2.21	0.167	0	AKT1,ATF4,ERAS,JUN,KRAS,MAP2K1,MRAS,NGFR,PIK3R3,RPS6KA1,RRAS,RRAS2,SOS1
ID1 Signaling Pathway	2.2	0.129	1.177	ACVR2A,AKT1,APP,AURKA,BHLHE22,BIRC5,CCND1,CHRNA5,CHRNB4,ERAS,FGFR3,FYN,KRAS,MAPK12,MRAS,NGFR,PIK3R3,PLXNB1,POU5F1,PTEN,RRAS,RRAS2,STMN3,TGFBR1,VEGFB,VIM
Small Cell Lung Cancer Signaling	2.19	0.156	2.236	ABL1,AKT1,BID,CCND1,CCND3,CKS1B,E2F2,HDAC2,HDAC5,PA2G4,PIK3R3,PTEN,RARB,RXRA,TRAF4
TGF-β Signaling	2.19	0.156	0	ACVR2A,BMP7,ERAS,JUN,KRAS,MAP2K1,MAPK12,MRAS,NODAL,PMEPA1,RRAS,RRAS2,SOS1,TGFBR1,TGIF1
IL-2 Signaling	2.15	0.177	0	AKT1,CSNK2A2,ERAS,JUN,KRAS,MAP2K1,MRAS,PIK3R3,RRAS,RRAS2,SOS1
Actin Cytoskeleton Signaling	2.14	0.123	0.209	ACTA2,ACTB,APC2,ARPC1B,ARPC2,ARPC3,BRK1,CFL2,ERAS,F2R,FGF13,FLNA,IQGAP1,ITGA6,ITGB5,ITGB8,KRAS,MAP2K1,MPRIP,MRAS,MYH9,MYL6,MYO10,PFN1,PFN2,PIK3R3,RRAS,RRAS2,SOS1,TLN1
Notch Signaling	2.14	0.211	0.447	DLL1,DLL3,DTX4,HES5,HEY1,MFNG,NOTCH1,NUMBL
Transcriptional Regulatory Network in Embryonic Stem Cells	2.13	0.185	#NUM!	GBX2,H3-3A/H3-3B,L1CAM,NEUROG1,PAX6,POU5F1,RFX4,SET,TCF7L1,ZIC3
Role of NFAT in Cardiac Hypertrophy	2.13	0.125	0.894	AKT1,CACNB1,CACNG4,Calm1 (includes others),ERAS,GNAQ,GNAS,GNB2,GNG10,GNG13,GNG2,GNG3,HDAC2,HDAC5,KRAS,MAP2K1,MAPK12,MRAS,PIK3R3,PLCE1,PLCG2,PRKAR2A,PRKCE,PRKCI,RRAS,RRAS2,SOS1,TGFBR1
Zymosterol Biosynthesis	2.12	0.5	#NUM!	CYP51A1,MSMO1,NSDHL
Paxillin Signaling	2.12	0.15	0.577	ACTA2,ACTB,ERAS,ITGA6,ITGB5,ITGB8,KRAS,MAPK12,MRAS,NCK1,NCK2,PIK3R3,RRAS,RRAS2,SOS1,TLN1
Pancreatic Adenocarcinoma Signaling	2.11	0.143	-0.302	ABL1,AKT1,BIRC5,CCND1,E2F2,HDAC2,HDAC5,HMOX1,KRAS,MAP2K1,MAPK12,NOTCH1,PA2G4,PIK3R3,RAD51,RALGDS,TGFBR1,VEGFB
SNARE Signaling Pathway	2.09	0.14	2.982	CACNB1,Calm1 (includes others),CPLX2,GOSR2,HSPA8,MYH9,MYL6,MYO10,PRKAR2A,RAB2A,RAB3A,SNAP25,SNCG,STXBP1,SYN1,SYT1,SYT11,UNC13A,VAMP2
Signaling by Rho Family GTPases	2.08	0.12	1.342	ACTA2,ACTB,ARPC1B,ARPC2,ARPC3,Cdc42,CDC42EP4,CDC42EP5,CFL2,GNAQ,GNAS,GNB2,GNG10,GNG13,GNG2,GNG3,IQGAP1,ITGA6,ITGB5,ITGB8,JUN,MAP2K1,MAPK12,MRAS,MYL6,PIK3R3,PRKCI,RHOB,RND3,SEPTIN5,SEPTIN7,VIM
Chemokine Signaling	2.07	0.16	-1.155	Calm1 (includes others),CXCL12,ERAS,GNAQ,JUN,KRAS,MAP2K1,MAPK12,MPRIP,MRAS,PLCG2,RRAS,RRAS2
RAC Signaling	2.06	0.139	0	ARPC1B,ARPC2,ARPC3,BRK1,CDK5R1,CFL2,ERAS,IQGAP1,ITGA6,ITGB5,ITGB8,JUN,KRAS,MAP2K1,MRAS,PIK3R3,PRKCI,RRAS,RRAS2
Acute Myeloid Leukemia Signaling	2.02	0.154	-0.302	AKT1,CCND1,EIF4EBP1,ERAS,KRAS,MAP2K1,MRAS,PIK3R3,PIM2,RRAS,RRAS2,SOS1,Tcf7,TCF7L1
BMP signaling pathway	2.02	0.154	0.302	ACVR2A,BMP7,ERAS,FST,JUN,KRAS,MAGED1,MAP2K1,MAPK12,MRAS,PRKAR2A,RRAS,RRAS2,SOS1
FLT3 Signaling in Hematopoietic Progenitor Cells	2.02	0.159	-0.577	AKT1,ATF4,EIF4EBP1,ERAS,KRAS,MAP2K1,MAPK12,MRAS,PIK3R3,RPS6KA1,RRAS,RRAS2,SOS1
CSDE1 Signaling Pathway	2.02	0.179	0.333	AGO1,AKT1,CCND3,FABP7,PABPC1,PABPC4,PAIP1,PTBP1,PTEN,VIM
Mismatch Repair in Eukaryotes	2.01	0.278	-1.342	MSH6,RFC1,RFC2,RFC5,RPA1
Superpathway of Geranylgeranyldiphosphate Biosynthesis I (via Mevalonate)	2.01	0.278	2.236	ACAT2,FDPS,HADHB,HMGCR,HMGCS1
Apelin Muscle Signaling Pathway	2	0.188	#NUM!	AKT1,GNAQ,GNAS,GNB2,GNG10,GNG13,GNG2,GNG3,MRAS
Cardiac Hypertrophy Signaling	1.98	0.119	1.043	AKT1,CACNB1,CACNG4,Calm1 (includes others),Cdc42,ERAS,GNAQ,GNAS,GNB2,GNG10,GNG13,GNG2,GNG3,HSPB1,JUN,KRAS,MAP2K1,MAPK12,MRAS,MYL6,PIK3R3,PLCE1,PLCG2,PRKAR2A,RHOB,RND3,RPS6KA1,RRAS,RRAS2,SOS1,TGFBR1
CNTF Signaling	1.96	0.175	-0.333	AKT1,ERAS,KRAS,MAP2K1,MRAS,PIK3R3,RPS6KA1,RRAS,RRAS2,SOS1
Insulin Receptor Signaling	1.96	0.136	1.213	ACLY,AKT1,ASIC1,EIF4EBP1,ERAS,FYN,KRAS,MAP2K1,MRAS,NCK1,PIK3R3,PPP1R11,PRKAR2A,PRKCI,PTEN,RRAS,RRAS2,SOS1,VAMP2
Glutamate Receptor Signaling	1.94	0.167	#NUM!	Calm1 (includes others),GNB2,GNG10,GNG13,GNG2,GNG3,GRIK3,GRINA,HOMER3,SLC1A3,SLC1A4
Synaptic Long Term Potentiation	1.91	0.136	-1.213	ATF4,Calm1 (includes others),ERAS,GNAQ,GRINA,KRAS,MAP2K1,MRAS,PLCE1,PLCG2,PPP1R11,PPP1R1A,PRKAR2A,PRKCE,PRKCI,RPS6KA1,RRAS,RRAS2
HGF Signaling	1.91	0.136	0	AKT1,CCND1,ERAS,ITGA6,ITGB5,ITGB8,JUN,KRAS,MAP2K1,MAPK12,MRAS,PIK3R3,PLCG2,PRKCE,PRKCI,RRAS,RRAS2,SOS1
Factors Promoting Cardiogenesis in Vertebrates	1.87	0.131	-0.229	ACVR2A,APC2,ATF4,BMP7,CCND1,FZD3,FZD5,FZD8,MAPK12,NODAL,PLCE1,PLCG2,PRKCE,PRKCI,Tcf7,TCF7L1,TDGF1,TGFBR1,WNT5A,WNT7B
Prolactin Signaling	1.87	0.147	-0.277	ERAS,FYN,JUN,KRAS,MAP2K1,MRAS,PIK3R3,PLCG2,PRKCE,PRKCI,RRAS,RRAS2,SOCS2,SOS1
Thrombin Signaling	1.85	0.12	0.471	AKT1,Cdc42,ERAS,F2R,GNAQ,GNAS,GNB2,GNG10,GNG13,GNG2,GNG3,KRAS,MAP2K1,MAPK12,MPRIP,MRAS,MYL6,PIK3R3,PLCE1,PLCG2,PRKCE,PRKCI,RHOB,RND3,RRAS,RRAS2,SOS1
RHOA Signaling	1.85	0.137	0	ACTA2,ACTB,ARPC1B,ARPC2,ARPC3,CDC42EP4,CDC42EP5,CFL2,LPAR4,MPRIP,MYL6,PFN1,PFN2,PLXNA1,RND3,SEPTIN5,SEPTIN7
UVB-Induced MAPK Signaling	1.78	0.173	0	AKT1,EIF4EBP1,H3-3A/H3-3B,JUN,MAP2K1,MAPK12,PIK3R3,PRKCE,PRKCI
NADH Repair	1.77	0.667	#NUM!	GAPDH,NAXD
Guanine and Guanosine Salvage I	1.77	0.667	#NUM!	HPRT1,PNP
Uridine-5'-phosphate Biosynthesis	1.77	0.667	#NUM!	CAD,UMPS
Thiosulfate Disproportionation III (Rhodanese)	1.77	0.667	#NUM!	MPST,TST
Glutamate Degradation II	1.77	0.667	#NUM!	GOT1,GOT2
4-aminobutyrate Degradation I	1.77	0.667	#NUM!	ABAT,SUCLG2
Aspartate Biosynthesis	1.77	0.667	#NUM!	GOT1,GOT2
IL-3 Signaling	1.77	0.152	0.302	AKT1,ERAS,JUN,KRAS,MAP2K1,MRAS,PIK3R3,PRKCE,PRKCI,RRAS,RRAS2,SOS1
PAK Signaling	1.76	0.137	0.302	CFL2,ERAS,ITGA6,ITGB5,ITGB8,KRAS,MAP2K1,MAPK12,MRAS,MYL6,NCK1,NCK2,PIK3R3,RRAS,RRAS2,SOS1
GM-CSF Signaling	1.76	0.157	0	AKT1,CCND1,ERAS,KRAS,MAP2K1,MRAS,PIK3R3,RACK1,RRAS,RRAS2,SOS1
DNA Double-Strand Break Repair by Homologous Recombination	1.73	0.286	#NUM!	ABL1,RAD50,RAD51,RPA1
Mevalonate Pathway I	1.73	0.286	2	ACAT2,HADHB,HMGCR,HMGCS1
Colanic Acid Building Blocks Biosynthesis	1.73	0.286	-2	GALK1,GALT,GPI,PMM1
Oxytocin In Brain Signaling Pathway	1.73	0.121	0.408	AKT1,ATF4,CACNB1,CACNG4,Calm1 (includes others),ERAS,GNAQ,GNB2,GNG10,GNG13,GNG2,GNG3,KRAS,MAP2K1,MRAS,PIK3R3,PLA2G12A,PLA2G7,PLAAT3,PRDX6,PRKCE,PRKCI,RRAS,RRAS2
White Adipose Tissue Browning Pathway	1.72	0.13	1.698	ATF4,BMP7,CACNB1,CACNG4,CTBP1,FGFR3,FNDC5,GNAS,LDHA,LDHB,MAPK12,NDN,PRKAR2A,RARB,RXRA,SIRT1,SLC16A1,THRA
Regulation of Cellular Mechanics by Calpain Protease	1.7	0.144	-0.378	CAPN2,CCND1,CCND3,CDK1,ERAS,ITGA6,ITGB5,ITGB8,KRAS,MRAS,RRAS,RRAS2,TLN1
Cholecystokinin/Gastrin-mediated Signaling	1.7	0.134	0.535	Cdc42,ERAS,GNAQ,JUN,KRAS,MAP2K1,MAPK12,MRAS,PRKCE,PRKCI,RHOB,RND3,RRAS,RRAS2,SOS1,SST
GNRH Signaling	1.67	0.12	0.258	ATF4,CACNB1,CACNG4,Calm1 (includes others),ERAS,GNAQ,GNAS,GNB2,GNG10,GNG13,GNG2,GNG3,JUN,KRAS,MAP2K1,MAPK12,MRAS,PRKAR2A,PRKCE,PRKCI,RRAS,RRAS2,SOS1
NGF Signaling	1.67	0.133	-0.535	AKT1,ATF4,ERAS,KRAS,MAP2K1,MAPK12,MRAS,NGFR,PIK3R3,PLCG2,RPS6KA1,RRAS,RRAS2,SMPD3,SOS1,TRAF4
JAK/STAT Signaling	1.65	0.146	0.302	AKT1,ERAS,GNAQ,JUN,KRAS,MAP2K1,MRAS,PIK3R3,RRAS,RRAS2,SOCS2,SOS1
Cell Cycle Regulation by BTG Family Proteins	1.62	0.184	1.342	BTG1,BTG2,CCND1,E2F2,HOXB9,NOCT,PPP2R1B
Glucocorticoid Receptor Signaling	1.6	0.0997	#NUM!	A2M,ACTB,ACTL6B,AKT1,ATP5F1B,ATP5MC1,ERAS,FKBP4,GJA1,GTF2B,GTF2E2,GTF2H4,H3-3A/H3-3B,HLA-A,HLTF,HSP90AA1,HSP90AB1,HSPA4,HSPA8,HSPA9,JUN,KRAS,MAP2K1,MAPK12,MRAS,NDUFA3,NDUFA4,NDUFA5,NDUFB1,NDUFB11,NDUFB5,NDUFB7,NDUFB8,NDUFB9,NDUFV3,PCK2,PHF10,PIK3R3,PLA2G12A,POLR2C,POLR2E,POLR2H,PTGES3,RARB,RRAS,RRAS2,RXRA,SMARCB1,SMARCC2,SMARCD3,SMARCE1,SOS1,SUMO1,TAF10,TFB1M,TGFBR1,TSC22D3,TSG101
ERK5 Signaling	1.6	0.149	0	AKT1,ATF4,ERAS,GNAQ,KRAS,MRAS,RPS6KA1,RRAS,RRAS2,YWHAQ,YWHAZ
FAT10 Signaling Pathway	1.58	0.161	#NUM!	MAP1LC3B,PSMA5,PSMB3,PSMC5,PSMD12,PSMD3,PSME3,PSME4,SQSTM1
Regulation of the Epithelial-Mesenchymal Transition Pathway	1.58	0.118	#NUM!	AKT1,ERAS,FGF13,FGFR3,FZD3,FZD5,FZD8,ID2,KRAS,MAP2K1,MRAS,NOTCH1,PIK3R3,PYGO1,RRAS,RRAS2,SOS1,Tcf7,TCF7L1,TGFBR1,WNT5A,WNT7B,ZEB1
Role of MAPK Signaling in the Pathogenesis of Influenza	1.58	0.143	#NUM!	AKT1,ERAS,KRAS,MAP2K1,MAPK12,MRAS,PLA2G12A,PLA2G7,PLAAT3,PRDX6,RRAS,RRAS2
PEDF Signaling	1.58	0.143	-0.302	AKT1,ERAS,KRAS,MAPK12,MRAS,PIK3R3,RRAS,RRAS2,SERPINF1,TCF12,TCF7L1,ZEB1
NER (Nucleotide Excision Repair, Enhanced Pathway)	1.55	0.135	-2.496	CHAF1B,COPS3,COPS7A,GTF2H4,H3-3A/H3-3B,POLD2,POLR2C,POLR2E,POLR2H,RFC1,RFC2,RFC5,RPA1,TOP2B
LPS-stimulated MAPK Signaling	1.54	0.141	-0.905	ATF1,ERAS,JUN,KRAS,MAP2K1,MAPK12,MRAS,PIK3R3,PRKCE,PRKCI,RRAS,RRAS2
Parkinson's Signaling	1.52	0.25	#NUM!	GPR37,MAPK12,SEPTIN5,UCHL1
Regulation of Actin-based Motility by Rho	1.52	0.13	0.302	ACTA2,ACTB,ARPC1B,ARPC2,ARPC3,Cdc42,ITGA6,ITGB5,ITGB8,MPRIP,MYL6,PFN1,PFN2,RHOB,RND3
Macropinocytosis Signaling	1.52	0.145	-0.707	ERAS,ITGB5,ITGB8,KRAS,MRAS,PIK3R3,PLCG2,PRKCE,PRKCI,RRAS,RRAS2
eNOS Signaling	1.51	0.122	1.5	AKT1,Calm1 (includes others),CHRNA5,CHRNB4,GNAQ,GNAS,HSP90AA1,HSP90AB1,HSPA4,HSPA8,HSPA9,LPAR4,PIK3R3,PLCG2,PRKAR2A,PRKCE,PRKCI,SLC7A1,VEGFB
Necroptosis Signaling Pathway	1.51	0.122	-0.229	CAPN2,NGFR,PELI1,PLA2G12A,SLC25A3,SLC25A4,TAB2,TIMM23,TIMM8A,TOMM20,TOMM40,TOMM6,TOMM70,TRADD,TSPO,UBC,VDAC1,VDAC2,VDAC3
Heme Degradation	1.5	0.5	#NUM!	BLVRB,HMOX1
PRPP Biosynthesis I	1.5	0.5	#NUM!	PRPS1,PRPS2
Eumelanin Biosynthesis	1.5	0.5	#NUM!	DDT,MIF
Proline Biosynthesis I	1.5	0.5	#NUM!	ALDH18A1,PYCR1
L-cysteine Degradation I	1.5	0.5	#NUM!	GOT1,GOT2
Bladder Cancer Signaling	1.49	0.129	0	ABL1,CCND1,E2F2,ERAS,FGF13,FGFR3,HDAC2,HDAC5,KRAS,MAP2K1,MRAS,PA2G4,RRAS,RRAS2,VEGFB
Role of Tissue Factor in Cancer	1.49	0.129	#NUM!	AKT1,CFL2,ERAS,FYN,GNAQ,ITGA6,KRAS,MAPK12,MRAS,P4HB,PIK3R3,PTEN,RPS6KA1,RRAS,RRAS2
PDGF Signaling	1.47	0.138	-0.302	ABL1,CSNK2A2,ERAS,JUN,KRAS,MAP2K1,MRAS,PIK3R3,PLCG2,RRAS,RRAS2,SOS1
PPAR Signaling	1.46	0.131	1.155	ERAS,HSP90AA1,HSP90AB1,JUN,KRAS,MAP2K1,MRAS,NGFR,NR2F1,PPARD,RRAS,RRAS2,RXRA,SOS1
Pyrimidine Ribonucleotides De Novo Biosynthesis	1.45	0.171	-1.134	CAD,CANT1,CMPK1,ENTPD6,NME2,NUDT5,UMPS
Superpathway of Methionine Degradation	1.45	0.171	-1.342	AHCY,Ahcyl,CTH,Eef1akmt4,GOT1,GOT2,PRMT8
Glycine Betaine Degradation	1.44	0.3	#NUM!	SHMT1,SHMT2,SRR
Fc Epsilon RI Signaling	1.43	0.127	-0.535	AKT1,ERAS,FYN,KRAS,MAP2K1,MAPK12,MRAS,PIK3R3,PLA2G12A,PLCG2,PRKCE,PRKCI,RRAS,RRAS2,SOS1
Melanocyte Development and Pigmentation Signaling	1.43	0.133	-0.577	ATF4,ERAS,GNAS,KRAS,MAP2K1,MRAS,PIK3R3,PLCG2,PRKAR2A,RPS6KA1,RRAS,RRAS2,SOS1
UVA-Induced MAPK Signaling	1.43	0.133	-1.414	ERAS,JUN,KRAS,MAPK12,MRAS,PARP6,PIK3R3,PLCE1,PLCG2,RPS6KA1,RRAS,RRAS2,SMPD3
Agrin Interactions at Neuromuscular Junction	1.43	0.145	-0.707	ACTA2,ACTB,ERAS,JUN,KRAS,LAMB1,MAPK12,MRAS,RRAS,RRAS2
SPINK1 General Cancer Pathway	1.43	0.145	0.333	AKT1,ERAS,KRAS,MAP2K1,MRAS,Mt1,Mt2,PIK3R3,RRAS,RRAS2
Gαq Signaling	1.43	0.118	1.291	AKT1,Calm1 (includes others),Cdc42,GNAQ,GNAS,GNB2,GNG10,GNG13,GNG2,GNG3,HMOX1,MAP2K1,MRAS,PIK3R3,PLCG2,PRKCE,PRKCI,RGS16,RHOB,RND3
Gαi Signaling	1.39	0.121	0.632	CNR1,ERAS,GABBR1,GNAQ,GNAS,GNB2,GNG10,GNG13,GNG2,GNG3,KRAS,MRAS,PRKAR2A,RALGDS,RRAS,RRAS2,SOS1
NAD Signaling Pathway	1.38	0.119	0.258	AKT1,GJA1,H2BC5,HSPD1,LDHA,LDHB,NAMPT,PARP6,PIK3R3,POLR2C,POLR2E,POLR2H,SIRT1,SIRT7,SLC29A4,SLC36A4,SLC7A5,TPCN1
PTEN Signaling	1.38	0.119	-0.832	AKT1,CCND1,CSNK2A2,ERAS,FGFR3,ITGA6,ITGB5,ITGB8,KRAS,MAP2K1,MRAS,NGFR,PIK3R3,PTEN,RRAS,RRAS2,SOS1,TGFBR1
Inhibition of Angiogenesis by TSP1	1.37	0.176	1.342	AKT1,FYN,JUN,MAPK12,SDC2,TGFBR1
Oncostatin M Signaling	1.36	0.163	-0.816	ERAS,KRAS,MAP2K1,MRAS,RRAS,RRAS2,SOS1
Renin-Angiotensin Signaling	1.35	0.124	0	ERAS,GNAQ,JUN,KRAS,MAP2K1,MAPK12,MRAS,PIK3R3,PLCG2,PRKAR2A,PRKCE,PRKCI,RRAS,RRAS2,SOS1
PPARα/RXRα Activation	1.35	0.113	0.471	ACVR2A,ERAS,GNAQ,GNAS,GOT2,HSP90AA1,HSP90AB1,ITGB5,JUN,KRAS,LPL,MAP2K1,MRAS,NR2F1,PLCE1,PLCG2,PRKAR2A,RRAS,RRAS2,RXRA,SOS1,TGFBR1
Ceramide Signaling	1.34	0.132	-1.265	AKT1,ERAS,JUN,KRAS,MAP2K1,MRAS,NGFR,PIK3R3,PPP2R1B,RRAS,RRAS2,SMPD3
Ketogenesis	1.33	0.273	#NUM!	ACAT2,HADHB,HMGCS1
Sucrose Degradation V (Mammalian)	1.33	0.273	#NUM!	ALDOA,ALDOC,TPI1
Galactose Degradation I (Leloir Pathway)	1.3	0.4	#NUM!	GALK1,GALT
Glutamate Degradation III (via 4-aminobutyrate)	1.3	0.4	#NUM!	ABAT,SUCLG2
Synaptic Long Term Depression	1.29	0.111	-0.471	CACNB1,CACNG4,CTH,ERAS,GNAQ,GNAS,KRAS,MAP2K1,MRAS,PLA2G12A,PLA2G7,PLAAT3,PLCE1,PLCG2,PPP1R17,PPP2R1B,PRDX6,PRKCE,PRKCI,RRAS,RRAS2,SMARCC2
Protein Kinase A Signaling	1.28	0.0998	0	ADD1,ADD2,ANAPC5,ATF1,ATF4,Calm1 (includes others),CDC16,CDC26,DUSP8,FLNA,FLNB,GDPD1,GNAQ,GNAS,GNB2,GNG10,GNG13,GNG2,GNG3,H3-3A/H3-3B,MAP2K1,MYL6,NGFR,NTN1,PDE1B,PGP,PLCE1,PLCG2,PPP1R11,PRKAR2A,PRKCE,PRKCI,PTEN,PTPN9,PTPRA,PTPRZ1,Tcf7,TCF7L1,TGFBR1,YWHAQ,YWHAZ
Glioma Invasiveness Signaling	1.28	0.137	0.707	Cdc42,ERAS,F2R,KRAS,MRAS,PIK3R3,RHOB,RND3,RRAS,RRAS2
Role of Macrophages, Fibroblasts and Endothelial Cells in Rheumatoid Arthritis	1.27	0.102	#NUM!	AKT1,APC2,ATF4,Calm1 (includes others),CCND1,CSNK1E,CXCL12,ERAS,FZD3,FZD5,FZD8,GNAQ,JUN,KRAS,MAP2K1,MIF,MRAS,NGFR,PIK3R3,PLCE1,PLCG2,PRKCE,PRKCI,RRAS,RRAS2,SFRP1,SFRP2,Tcf7,TCF7L1,TRADD,TRAF4,VEGFB,WNT5A,WNT7B
Apoptosis Signaling	1.26	0.125	1.155	BID,CAPN2,CDK1,ERAS,KRAS,MAP2K1,MRAS,PLCG2,PRKCE,RPS6KA1,RRAS,RRAS2,SPTAN1
Tight Junction Signaling	1.23	0.112	#NUM!	ACTA2,ACTB,AKT1,CSTF3,GOSR2,JAM2,JUN,MYH9,MYL6,MYO10,NGFR,PPP2R1B,PRKAR2A,PRKCI,PTEN,SNAP25,SPTAN1,TGFBR1,VAMP2,YBX3
Assembly of RNA Polymerase I Complex	1.23	0.25	#NUM!	POLR1C,POLR1D,POLR1E
Cysteine Biosynthesis III (mammalia)	1.22	0.179	#NUM!	AHCY,Ahcyl,CTH,Eef1akmt4,PRMT8
Sperm Motility	1.22	0.105	0.535	ABL1,Calm1 (includes others),DDR1,EPHB2,FGFR3,FYN,GNAQ,GNAS,GNB2,GNG10,GNG13,GNG2,GNG3,MAP2K1,MRAS,NPPC,PDE1B,PLA2G12A,PLA2G7,PLAAT3,PLCE1,PLCG2,PRDX6,PRKAR2A,PRKCE,PRKCI,TWF1
Pulmonary Fibrosis Idiopathic Signaling Pathway	1.2	0.101	0.354	ACTA2,ACTB,ACVR2A,AKT1,BIRC5,CCND1,CXCL12,EIF4EBP1,ERAS,F2R,FGFR3,FZD3,FZD5,FZD8,JUN,KRAS,MAP2K1,MAPK12,MRAS,NOTCH1,PIK3R3,PINK1,PTEN,RPS6KA1,RRAS,RRAS2,SOS1,Tcf7,TCF7L1,TGFBR1,VIM,WNT5A,WNT7B
IL-1 Signaling	1.19	0.125	1.633	GNAQ,GNAS,GNB2,GNG10,GNG13,GNG2,GNG3,JUN,MAPK12,MRAS,PRKAR2A,TAB2
Angiopoietin Signaling	1.19	0.132	0	AKT1,BIRC5,ERAS,KRAS,MRAS,NCK1,PIK3R3,RRAS,RRAS2,SOS1
Breast Cancer Regulation by Stathmin1	1.19	0.0943	2.1	ACKR3,ADGRB1,ADGRG1,ATF4,AURKA,CCND1,CCND3,CDK1,CELSR2,CNR1,E2F2,EDNRB,ERAS,F2R,FZD3,FZD5,FZD8,GABBR1,GNAQ,GNB2,GNG10,GNG13,GNG2,GNG3,GPR137B,GPR161,GPR27,GPR37,JUN,KRAS,LGR4,LPAR4,MAP2K1,MRAS,PIK3R3,PPP1R11,PPP2R1B,PRKAR2A,PRKCE,PRKCI,RRAS,RRAS2,SIVA1,SOS1,SSTR2,TSG101,TUBA1A,TUBA1B,TUBA1C,TUBA4A,TUBB2A,TUBB2B,TUBB3,TUBB4B,TUBB6,VEGFB
Glutathione Redox Reactions I	1.17	0.172	-1	GPX1,GPX4,GSR,Gsta4,PRDX6
Autophagy	1.16	0.106	1.043	AKT1,ATF4,BNIP3,Calm1 (includes others),GABARAP,GABARAPL1,GABARAPL2,JUN,MAP1LC3A,MAP1LC3B,MAP2K1,MAPK12,NGFR,PIK3R3,PPP2R1B,PRKAR2A,PTEN,SIRT1,SLC1A5,SLC3A2,SLC7A5,SQSTM1,ULK1
Endothelin-1 Signaling	1.15	0.108	-0.688	EDNRB,ERAS,GNAQ,GNAS,HMOX1,JUN,KRAS,MAPK12,MRAS,PIK3R3,PLA2G12A,PLA2G7,PLAAT3,PLCE1,PLCG2,PRDX6,PRKCE,PRKCI,RRAS,RRAS2,SOS1
IL-6 Signaling	1.15	0.116	0	A2M,AKT1,CSNK2A2,ERAS,HSPB1,JUN,KRAS,MAP2K1,MAPK12,MRAS,NGFR,PIK3R3,RRAS,RRAS2,SOS1
Pyruvate Fermentation to Lactate	1.14	0.333	#NUM!	LDHA,LDHB
Selenocysteine Biosynthesis II (Archaea and Eukaryotes)	1.14	0.333	#NUM!	SARS1,SEPHS2
Rapoport-Luebering Glycolytic Shunt	1.14	0.333	#NUM!	MINPP1,PGAM1
GDP-mannose Biosynthesis	1.14	0.333	#NUM!	GPI,PMM1
p53 Signaling	1.14	0.122	-1.265	ADGRB1,AKT1,BIRC5,CCND1,CHEK2,GADD45G,GNL3,JUN,PIK3R3,PLAGL1,PTEN,SIRT1
NAD Phosphorylation and Dephosphorylation	1.14	0.231	#NUM!	ACP6,NADK2,PXYLP1
Valine Degradation I	1.14	0.19	0	ABAT,BCAT1,BCKDHB,HADHB
Endoplasmic Reticulum Stress Pathway	1.14	0.19	0	ATF4,CALR,EIF2S1,XBP1
Inhibition of ARE-Mediated mRNA Degradation Pathway	1.14	0.111	0.832	AGO1,AKT1,CNOT1,EXOSC2,MAPK12,NGFR,PPP2R1B,PRKAR2A,PSMA5,PSMB3,PSMC5,PSMD12,PSMD3,PSME3,PSME4,YWHAQ,YWHAZ,ZFP36L1
NF-κB Activation by Viruses	1.12	0.128	-0.333	AKT1,ERAS,ITGA6,KRAS,MRAS,PIK3R3,PRKCE,PRKCI,RRAS,RRAS2
Role of WNT/GSK-3β Signaling in the Pathogenesis of Influenza	1.12	0.128	0.378	APC2,CSNK1E,FZD3,FZD5,FZD8,SIAH1,Tcf7,TCF7L1,WNT5A,WNT7B
IL-7 Signaling Pathway	1.12	0.128	0.632	AKT1,CCND1,CCND3,EBF1,FYN,JUN,MAPK12,PIK3R3,SLC2A1,SOS1
Corticotropin Releasing Hormone Signaling	1.12	0.112	-0.277	ATF4,CACNB1,CACNG4,Calm1 (includes others),CNR1,CTH,GNAQ,GNAS,JUN,JUND,MAP2K1,MAPK12,PLCG2,PRKAR2A,PRKCE,PRKCI,SMARCC2
Acute Phase Response Signaling	1.12	0.108	-0.535	A2M,AKT1,CRABP1,CRABP2,ERAS,HMOX1,JUN,KRAS,MAP2K1,MAPK12,MRAS,NGFR,PIK3R3,RBP1,RRAS,RRAS2,SERPINF1,SOCS2,SOS1,TRADD
Nitric Oxide Signaling in the Cardiovascular System	1.11	0.117	0.302	AKT1,CACNB1,CACNG4,Calm1 (includes others),HSP90AA1,HSP90AB1,MAP2K1,PDE1B,PIK3R3,PRKAR2A,PRKCE,PRKCI,SLC7A1,VEGFB
Acetyl-CoA Biosynthesis III (from Citrate)	1.11	1	#NUM!	ACLY
Sorbitol Degradation I	1.11	1	#NUM!	SORD
L-cysteine Degradation II	1.11	1	#NUM!	CTH
Asparagine Biosynthesis I	1.11	1	#NUM!	ASNS
RHOGDI Signaling	1.09	0.105	-0.905	ACTA2,ACTB,ARPC1B,ARPC2,ARPC3,Cdc42,CFL2,GNAQ,GNAS,GNB2,GNG10,GNG13,GNG2,GNG3,ITGA6,ITGB5,ITGB8,MRAS,MYH9,MYL6,MYO10,RHOB,RND3
Assembly of RNA Polymerase II Complex	1.06	0.14	-1.89	GTF2B,GTF2E2,GTF2H4,POLR2C,POLR2E,POLR2H,TAF10
Adrenomedullin signaling pathway	1.06	0.106	0	AKT1,Calm1 (includes others),CTH,ERAS,GNAQ,GNAS,GPR37,KRAS,MAP2K1,MAPK12,MRAS,PIK3R3,PLCE1,PLCG2,PRKAR2A,RAMP3,RRAS,RRAS2,RXRA,SMARCC2,SOS1
FAT10 Cancer Signaling Pathway	1.06	0.14	1.89	ACKR3,ACVR2A,AKT1,EEF1A1,HOXB9,NGFR,TGFBR1
Phenylalanine Degradation IV (Mammalian, via Side Chain)	1.06	0.214	#NUM!	ALDH2,GOT1,GOT2
Relaxin Signaling	1.06	0.11	2.121	AKT1,CTH,GDPD1,GNAQ,GNAS,GNB2,GNG10,GNG13,GNG2,GNG3,JUN,MAP2K1,MRAS,PDE1B,PIK3R3,PRKAR2A,SMARCC2
GADD45 Signaling	1.06	0.133	1.414	ACVR2A,CCNB1,CCND1,CCND3,CDK1,GADD45G,MAPK12,TGFBR1
DNA Methylation and Transcriptional Repression Signaling	1.05	0.116	1.265	CDK1,CDK16,DNMT3B,E2F2,GADD45G,H3-3A/H3-3B,HDAC2,HOXB3,MTA3,SMUG1,TCF12,TCF25,ZEB1
PI3K/AKT Signaling	1.05	0.105	0	AKT1,CCND1,CDC37,EIF4EBP1,ERAS,HSP90AA1,HSP90AB1,ITGA6,ITGB5,ITGB8,KRAS,MAP2K1,MRAS,PIK3R3,PPP2R1B,PTEN,RRAS,RRAS2,SOS1,YWHAQ,YWHAZ
Estrogen-Dependent Breast Cancer Signaling	1.04	0.123	0.333	AKT1,ATF4,CCND1,ERAS,JUN,KRAS,MRAS,PIK3R3,RRAS,RRAS2
Adenine and Adenosine Salvage III	1.02	0.286	#NUM!	HPRT1,PNP
Aspartate Degradation II	1.02	0.286	#NUM!	GOT1,GOT2
Basal Cell Carcinoma Signaling	1	0.125	0.378	APC2,BMP7,FZD3,FZD5,FZD8,Tcf7,TCF7L1,WNT5A,WNT7B
Gαs Signaling	0.983	0.111	0.333	ADD1,ADD2,ATF4,CNR1,GNAQ,GNAS,GNB2,GNG10,GNG13,GNG2,GNG3,MAP2K1,MRAS,PRKAR2A
Amyotrophic Lateral Sclerosis Signaling	0.963	0.112	1	BID,CACNB1,CACNG4,CAPN2,GPX1,GRIK3,GRINA,NEFL,PIK3R3,PRPH,RAB5B,RAB5C,VEGFB
Iron homeostasis signaling pathway	0.963	0.109	#NUM!	ABCB10,ACO2,ATP6AP1,ATP6V0C,ATP6V0D1,ATP6V0E2,ATP6V1G1,ATP6V1H,BMP7,CDC34,FTH1,HMOX1,HSPA9,SKP1,SLC48A1
Cellular Effects of Sildenafil (Viagra)	0.943	0.107	#NUM!	ACTA2,ACTB,CACNB1,CACNG4,Calm1 (includes others),GNAS,GPR37,MPRIP,MYH9,MYL6,MYO10,PABPC4,PDE1B,PLCE1,PLCG2,PRKAR2A
GPCR-Mediated Nutrient Sensing in Enteroendocrine Cells	0.921	0.11	1.387	CACNB1,CACNG4,GNAQ,GNAS,GNG10,GNG13,GNG2,GNG3,PLCE1,PLCG2,PRKAR2A,PRKCE,PRKCI
Fatty Acid β-oxidation I	0.896	0.143	1.342	ACSBG1,ECI2,HADHB,SCP2,SLC27A4
Nucleotide Excision Repair Pathway	0.896	0.143	#NUM!	GTF2H4,POLR2C,POLR2E,POLR2H,RPA1
Methionine Degradation I (to Homocysteine)	0.87	0.154	#NUM!	AHCY,Ahcyl,Eef1akmt4,PRMT8
EGF Signaling	0.866	0.125	0.378	AKT1,CSNK2A2,JUN,MAP2K1,MAPK12,PIK3R3,SOS1
DNA damage-induced 14-3-3σ Signaling	0.857	0.13	0	AKT1,CCNB1,CCNB2,CDK1,CHEK2,RAD1
Neutrophil Extracellular Trap Signaling Pathway	0.848	0.092	-0.973	AKT1,ATP5F1B,ATP5MC1,FYN,H3-3A/H3-3B,MAP2K1,MAPK12,NDUFA3,NDUFA4,NDUFA5,NDUFB1,NDUFB11,NDUFB5,NDUFB7,NDUFB8,NDUFB9,NDUFV3,PIK3R3,PLA2G12A,PLA2G7,PLAAT3,PLCE1,PLCG2,PRDX6,PRKCE,PRKCI,SLC25A4,SLC2A1,TIMM23,TIMM8A,TOMM20,TOMM40,TOMM6,TOMM70,TSPO,VDAC1,VDAC2,VDAC3
Tumor Microenvironment Pathway	0.836	0.101	-0.943	AKT1,CCND1,CXCL12,ERAS,FGF13,HLA-A,JUN,KRAS,MAP2K1,MRAS,PIK3R3,RRAS,RRAS2,SLC16A1,SLC1A4,SLC2A1,SLC2A3,VEGFB
β-alanine Degradation I	0.83	0.5	#NUM!	ABAT
S-methyl-5-thio-α-D-ribose 1-phosphate Degradation	0.83	0.5	#NUM!	MRI1
Heme Biosynthesis II	0.83	0.222	#NUM!	HMBS,UROD
Xanthine and Xanthosine Salvage	0.83	0.5	#NUM!	PNP
Cysteine Biosynthesis/Homocysteine Degradation	0.83	0.5	#NUM!	CTH
Putrescine Biosynthesis III	0.83	0.5	#NUM!	ODC1
Regulation Of The Epithelial Mesenchymal Transition By Growth Factors Pathway	0.812	0.099	0.471	AKT1,ERAS,FGF13,FGFR3,ID2,JUN,KRAS,MAP2K1,MAPK12,MEST,MRAS,NGFR,PIK3R3,RRAS,RRAS2,SOS1,TGFBR1,VIM,ZEB1
Isoleucine Degradation I	0.807	0.167	#NUM!	ACAT2,BCAT1,HADHB
Phospholipases	0.801	0.116	-2.449	HMOX1,LPL,PLA2G12A,PLA2G7,PLAAT3,PLCE1,PLCG2,PRDX6
Endocannabinoid Cancer Inhibition Pathway	0.799	0.102	-0.258	AKT1,ATF4,CCND1,CCND3,CNR1,GNAQ,MAP2K1,PIK3R3,PRKAR2A,SMPD3,Tcf7,TCF7L1,TRIB3,VEGFB,VIM
Role of Osteoblasts, Osteoclasts and Chondrocytes in Rheumatoid Arthritis	0.796	0.0965	#NUM!	ACVR2A,AKT1,ALPL,APC2,BMP7,Calm1 (includes others),CSNK1E,FZD3,FZD5,FZD8,JUN,MAPK12,NGFR,PIK3R3,SFRP1,SFRP2,TAB2,Tcf7,TCF7L1,TRADD,WNT5A,WNT7B
PFKFB4 Signaling Pathway	0.796	0.125	-0.447	ATF4,GNAS,GPI,HK2,MAP2K1,PRKAR2A
Aryl Hydrocarbon Receptor Signaling	0.788	0.101	-0.577	ALDH18A1,ALDH2,CCND1,CCND3,CHEK2,DHFR,GSTM5,HSP90AA1,HSP90AB1,HSPB1,JUN,MCM7,NR2F1,PTGES3,RARB,RXRA
Docosahexaenoic Acid (DHA) Signaling	0.785	0.132	#NUM!	AKT1,APP,BID,PIK3R3,SERPINF1
Pyrimidine Ribonucleotides Interconversion	0.785	0.132	-0.447	CANT1,CMPK1,ENTPD6,NME2,NUDT5
Triacylglycerol Degradation	0.783	0.119	0	AARS1,ABHD16A,ABHD2,ALDH2,LPL,NDST1,PRDX6
Stearate Biosynthesis I (Animals)	0.775	0.114	0.447	ACSBG1,DHRS7,ELOVL2,ELOVL6,PTGR3,SIRT1,SLC27A4,TECR
D-myo-inositol-5-phosphate Metabolism	0.77	0.0974	-1.807	ACP6,ALPL,ATP1A1,DUSP8,MINPP1,NOCT,NUDT14,NUDT3,NUDT5,PLCE1,PLCG2,PPP1R11,PPP1R1A,PPP2R1B,PSPH,PTEN,PXYLP1,SET,THTPA
Cardiac Hypertrophy Signaling (Enhanced)	0.77	0.0886	1.622	ACVR2A,AKT1,CACNB1,CACNG4,Calm1 (includes others),EDNRB,EIF4EBP1,ERAS,FGF13,FGFR3,FZD3,FZD5,FZD8,GDPD1,GNAQ,GNAS,GNB2,GNG10,GNG13,GNG2,GNG3,HDAC2,HDAC5,HSPB1,ITGA6,ITGB5,ITGB8,JUN,KRAS,MAP2K1,MAPK12,MRAS,NGFR,PDE1B,PDK1,PIK3R3,PLCE1,PLCG2,PRKAR2A,PRKCE,PRKCI,PTEN,RPS6,RRAS,RRAS2,TGFBR1,WNT5A,WNT7B
Embryonic Stem Cell Differentiation into Cardiac Lineages	0.754	0.2	#NUM!	HOXB5,POU5F1
Prostanoid Biosynthesis	0.754	0.2	#NUM!	PTGES3,PTGIS
Ketolysis	0.754	0.2	#NUM!	ACAT2,HADHB
Growth Hormone Signaling	0.752	0.113	-1.414	A2M,IGFBP3,PIK3R3,PLCG2,PRKCE,PRKCI,RPS6KA1,SOCS2
GP6 Signaling Pathway	0.75	0.102	0.577	AKT1,Calm1 (includes others),FYN,LAMA5,LAMB1,NCK1,PIK3R3,PLCG2,PRKCE,PRKCI,RASGRP2,SCHIP1,TLN1
Melatonin Signaling	0.728	0.111	0	Calm1 (includes others),GNAQ,MAP2K1,PLCE1,PLCG2,PRKAR2A,PRKCE,PRKCI
TR/RXR Activation	0.71	0.107	#NUM!	AKT1,ENO1,KLF9,PIK3R3,RXRA,SLC16A3,SLC2A1,SREBF2,THRA
Role of p14/p19ARF in Tumor Suppression	0.708	0.133	#NUM!	NPM1,NPM3,PIK3R3,SENP3
Type II Diabetes Mellitus Signaling	0.703	0.098	0.707	ACSBG1,AKT1,CACNB1,CACNG4,MAFA,MAPK12,NGFR,PIK3R3,PKM,PRKCE,PRKCI,SLC27A4,SMPD3,SOCS2,TRADD
Osteoarthritis Pathway	0.697	0.0932	-0.471	ALPL,ANXA2,ATF4,C1QTNF4,DDIT4,FGFR3,FZD3,FZD5,FZD8,ITGA6,ITGB5,ITGB8,MYBBP1A,NAMPT,NOTCH1,PPARD,SIRT1,SOX9,Tcf7,TCF7L1,TGFBR1,VEGFB
Xenobiotic Metabolism General Signaling Pathway	0.678	0.0979	-1.069	AKT1,ERAS,GSTM5,HMOX1,KRAS,MAP2K1,MAPK12,MRAS,PIK3R3,PRKCE,PRKCI,RRAS,RRAS2,RXRA
Sonic Hedgehog Signaling	0.674	0.129	#NUM!	CCNB1,CCNB2,CDK1,PRKAR2A
Diphthamide Biosynthesis	0.672	0.333	#NUM!	EEF2
Serine Biosynthesis	0.672	0.333	#NUM!	PSAT1
S-methyl-5'-thioadenosine Degradation II	0.672	0.333	#NUM!	MTAP
D-glucuronate Degradation I	0.672	0.333	#NUM!	AKR1A1
Hypusine Biosynthesis	0.672	0.333	#NUM!	EIF5A
Adenine and Adenosine Salvage I	0.672	0.333	#NUM!	PNP
L-serine Degradation	0.672	0.333	#NUM!	SRR
HMGB1 Signaling	0.67	0.0958	0.535	AKT1,Cdc42,ERAS,HAT1,JUN,KRAS,MAP2K1,MAPK12,MRAS,NGFR,PIK3R3,PLAT,RHOB,RND3,RRAS,RRAS2
D-myo-inositol (1,4,5,6)-Tetrakisphosphate Biosynthesis	0.668	0.095	-1.387	ACP6,ALPL,ATP1A1,DUSP8,MINPP1,NOCT,NUDT14,NUDT3,NUDT5,PPP1R11,PPP1R1A,PPP2R1B,PSPH,PTEN,PXYLP1,SET,THTPA
D-myo-inositol (3,4,5,6)-tetrakisphosphate Biosynthesis	0.668	0.095	-1.387	ACP6,ALPL,ATP1A1,DUSP8,MINPP1,NOCT,NUDT14,NUDT3,NUDT5,PPP1R11,PPP1R1A,PPP2R1B,PSPH,PTEN,PXYLP1,SET,THTPA
Gα12/13 Signaling	0.654	0.0977	0	AKT1,ERAS,F2R,JUN,KRAS,LPAR4,MAP2K1,MAPK12,MRAS,MYL6,PIK3R3,RRAS,RRAS2
Cardiac β-adrenergic Signaling	0.654	0.0944	1	CACNB1,CACNG4,GDPD1,GNAQ,GNAS,GNB2,GNG10,GNG13,GNG2,GNG3,MRAS,PDE1B,PKIA,PPP1R11,PPP1R1A,PPP2R1B,PRKAR2A
CREB Signaling in Neurons	0.65	0.0857	2.343	ACKR3,ADGRB1,ADGRG1,AKT1,ATF4,CACNB1,CACNG4,Calm1 (includes others),CELSR2,CNR1,EDNRB,ERAS,F2R,FGFR3,FZD3,FZD5,FZD8,GABBR1,GNAQ,GNAS,GNB2,GNG10,GNG13,GNG2,GNG3,GPR137B,GPR161,GPR27,GPR37,GRIK3,GTF2B,KRAS,LGR4,LPAR4,MAP2K1,MRAS,NGFR,PIK3R3,PLCE1,PLCG2,POLR2C,POLR2E,POLR2H,PRKAR2A,PRKCE,PRKCI,RPS6KA1,RRAS,RRAS2,SOS1,SSTR2,TGFBR1
Regulation Of The Epithelial Mesenchymal Transition In Development Pathway	0.65	0.103	1.633	FZD3,FZD5,FZD8,NOTCH1,PYGO1,Tcf7,TCF7L1,WNT5A,WNT7B
Methylglyoxal Degradation III	0.64	0.125	#NUM!	AKR1A1,AKR1B1,DHRS7,PTGR3
Glycogen Degradation II	0.631	0.167	#NUM!	MTAP,PGM1
GDP-glucose Biosynthesis	0.631	0.167	#NUM!	HK2,PGM1
WNT/Ca+ pathway	0.614	0.106	-0.378	ATF4,FZD3,FZD5,FZD8,PLCE1,PLCG2,WNT5A
VDR/RXR Activation	0.604	0.103	1	GTF2B,IGFBP3,IGFBP5,PPARD,PRKCE,PRKCI,PSMC5,RXRA
Immunogenic Cell Death Signaling Pathway	0.595	0.1	-0.333	ATF4,CALR,HSP90AA1,HSP90AB1,HSPA4,HSPA8,HSPA9,NGFR,PANX1
Endocannabinoid Neuronal Synapse Pathway	0.593	0.094	0.632	CACNB1,CACNG4,CNR1,GNAQ,GNB2,GNG10,GNG13,GNG2,GNG3,GRINA,MAPK12,PLCE1,PLCG2,PRKAR2A
The Visual Cycle	0.588	0.13	#NUM!	DHRS3,DHRS7,RBP1
Pyrimidine Deoxyribonucleotides De Novo Biosynthesis I	0.588	0.13	#NUM!	CMPK1,DUT,NME2
TCA Cycle II (Eukaryotic)	0.588	0.13	#NUM!	ACO2,IDH3A,OGDH
Vitamin-C Transport	0.588	0.13	#NUM!	SLC2A1,SLC2A3,TXN
Antioxidant Action of Vitamin C	0.585	0.0965	2.646	HMOX1,MAPK12,PLA2G12A,PLA2G7,PLAAT3,PLCE1,PLCG2,PRDX6,SLC2A1,SLC2A3,TXN
Superpathway of Inositol Phosphate Compounds	0.583	0.0897	-1.213	ACP6,ALPL,ATP1A1,DUSP8,IP6K2,MINPP1,NOCT,NUDT14,NUDT3,NUDT5,PIK3R3,PLCE1,PLCG2,PPP1R11,PPP1R1A,PPP2R1B,PSPH,PTEN,PXYLP1,SET,THTPA
Natural Killer Cell Signaling	0.58	0.0909	-0.471	AKT1,CFL2,ERAS,FYN,HLA-A,HSPA4,HSPA8,HSPA9,KRAS,MAP2K1,MAPK12,MRAS,NCK1,PIK3R3,PLCG2,RRAS,RRAS2,SOS1
Glucose and Glucose-1-phosphate Degradation	0.578	0.154	#NUM!	HK2,PGM1
UDP-N-acetyl-D-galactosamine Biosynthesis II	0.578	0.154	#NUM!	GPI,HK2
HOTAIR Regulatory Pathway	0.567	0.092	0.535	AGO1,AKT1,DNMT3B,H3-3A/H3-3B,HDAC2,JAM2,MEX3B,PCDHB5,PIK3R3,PTEN,Tcf7,TCF7L1,VIM,WNT5A,WNT7B
Retinoate Biosynthesis II	0.562	0.25	#NUM!	RBP1
2-ketoglutarate Dehydrogenase Complex	0.562	0.25	#NUM!	OGDH
Branched-chain α-keto acid Dehydrogenase Complex	0.562	0.25	#NUM!	BCKDHB
Heme Biosynthesis from Uroporphyrinogen-III I	0.562	0.25	#NUM!	UROD
Catecholamine Biosynthesis	0.562	0.25	#NUM!	DDC
Phenylethylamine Degradation I	0.562	0.25	#NUM!	ALDH2
Oxidized GTP and dGTP Detoxification	0.562	0.25	#NUM!	RUVBL2
Phenylalanine Degradation I (Aerobic)	0.562	0.25	#NUM!	QDPR
Fatty Acid β-oxidation III (Unsaturated, Odd Number)	0.562	0.25	#NUM!	ECI2
Role of JAK1 and JAK3 in γc Cytokine Signaling	0.554	0.101	#NUM!	CRLF2,ERAS,KRAS,MRAS,PIK3R3,RRAS,RRAS2
Assembly of RNA Polymerase III Complex	0.533	0.143	#NUM!	BRF1,GTF3C3
nNOS Signaling in Neurons	0.533	0.106	#NUM!	Calm1 (includes others),CAPN2,GRINA,PRKCE,PRKCI
Glycogen Degradation III	0.533	0.143	#NUM!	MTAP,PGM1
Urate Biosynthesis/Inosine 5'-phosphate Degradation	0.533	0.143	#NUM!	IMPDH2,PNP
Production of Nitric Oxide and Reactive Oxygen Species in Macrophages	0.523	0.089	0.5	AKT1,APOE,Cdc42,CLU,JUN,MAP2K1,MAPK12,NGFR,PCYOX1,PIK3R3,PLCG2,PPP1R11,PPP2R1B,PRKCE,PRKCI,RHOB,RND3
3-phosphoinositide Degradation	0.523	0.089	-1.387	ACP6,ALPL,ATP1A1,DUSP8,MINPP1,NOCT,NUDT14,NUDT3,NUDT5,PPP1R11,PPP1R1A,PPP2R1B,PSPH,PTEN,PXYLP1,SET,THTPA
Retinoic acid Mediated Apoptosis Signaling	0.504	0.1	#NUM!	BID,CRABP1,CRABP2,PARP6,RARB,RXRA
3-phosphoinositide Biosynthesis	0.504	0.0878	-1.069	ACP6,ALPL,ATP1A1,DUSP8,MINPP1,NOCT,NUDT14,NUDT3,NUDT5,PIK3R3,PPP1R11,PPP1R1A,PPP2R1B,PSPH,PTEN,PXYLP1,SET,THTPA
Netrin Signaling	0.5	0.0972	2.646	CACNB1,CACNG4,NCK1,NCK2,NTN1,PRKAR2A,UNC5A
p38 MAPK Signaling	0.499	0.0917	-0.707	ATF1,ATF4,H3-3A/H3-3B,HSPB1,MAPK12,MAPT,PLA2G12A,RPS6KA1,TAB2,TGFBR1,TRADD
Telomere Extension by Telomerase	0.492	0.133	#NUM!	RAD50,TINF2
Fatty Acid Activation	0.492	0.133	#NUM!	ACSBG1,SLC27A4
Superpathway of Citrulline Metabolism	0.492	0.133	#NUM!	ALDH18A1,ASL
Estrogen-mediated S-phase Entry	0.491	0.115	#NUM!	CCND1,CDK1,E2F2
Spliceosomal Cycle	0.489	0.102	-0.447	DDX46,EIF4A3,GPKOW,HSPA8,ISY1-RAB43
Neurovascular Coupling Signaling Pathway	0.483	0.0862	-0.447	APP,CACNB1,CACNG4,Calm1 (includes others),CTH,ENTPD6,GABBR1,GJA1,GNAQ,GRINA,MAPT,MPRIP,PLA2G12A,PLA2G7,PLAAT3,PRDX6,PRKAR2A,SLC16A1,SLC1A3,SMARCC2
Salvage Pathways of Pyrimidine Ribonucleotides	0.483	0.0928	-1	ACVR2A,CDK1,CMPK1,MAP2K1,NME2,PLK1,PRKCE,UCK2,UPP1
Arsenate Detoxification I (Glutaredoxin)	0.481	0.2	#NUM!	PNP
Proline Biosynthesis II (from Arginine)	0.481	0.2	#NUM!	PYCR1
Creatine-phosphate Biosynthesis	0.481	0.2	#NUM!	CKB
Tetrapyrrole Biosynthesis II	0.481	0.2	#NUM!	HMBS
Lysine Degradation II	0.481	0.2	#NUM!	AASS
Glutathione Redox Reactions II	0.481	0.2	#NUM!	GSR
Myo-inositol Biosynthesis	0.481	0.2	#NUM!	ISYNA1
Trans, trans-farnesyl Diphosphate Biosynthesis	0.481	0.2	#NUM!	FDPS
Citrulline-Nitric Oxide Cycle	0.481	0.2	#NUM!	ASL
Role of JAK2 in Hormone-like Cytokine Signaling	0.467	0.0968	0	CCND1,CCND3,HLTF,NPY,SOCS2,VEGFB
HIPPO signaling	0.467	0.093	#NUM!	CSNK1E,FAT4,PPP1R11,PPP2R1B,SKP1,WWC1,YWHAQ,YWHAZ
FGF Signaling	0.467	0.093	0.707	AKT1,ATF4,FGF13,FGFR3,MAP2K1,MAPK12,PIK3R3,SOS1
Tryptophan Degradation X (Mammalian, via Tryptamine)	0.463	0.111	#NUM!	AKR1A1,ALDH2,DDC
LXR/RXR Activation	0.461	0.0894	-0.816	APOE,CLU,CYP51A1,FDFT1,HMGCR,LPL,NGFR,PCYOX1,RXRA,SCD,SERPINF1
Role of PKR in Interferon Induction and Antiviral Response	0.452	0.0882	1.508	BID,COLEC12,EIF2S1,HSP90AA1,HSP90AB1,HSPA4,HSPA8,HSPA9,JUN,MAPK12,NPM1,TAB2
Xenobiotic Metabolism AHR Signaling Pathway	0.452	0.092	0	ALDH18A1,ALDH2,GSTM5,HDAC5,HSP90AA1,HSP90AB1,PTGES3,SUMO1
Dopamine-DARPP32 Feedback in cAMP Signaling	0.447	0.086	0	ATF1,ATF4,CACNB1,CACNG4,Calm1 (includes others),CSNK1E,GNAQ,GNAS,GRINA,PLCE1,PLCG2,PPP1R11,PPP2R1B,PRKAR2A,PRKCE,PRKCI
Leptin Signaling in Obesity	0.435	0.0921	1	AKT1,MAP2K1,NPY,PIK3R3,PLCE1,PLCG2,PRKAR2A
Dermatan Sulfate Degradation (Metazoa)	0.42	0.118	#NUM!	HEXB,IDS
D-myo-inositol (1,3,4)-trisphosphate Biosynthesis	0.42	0.118	#NUM!	MINPP1,PTEN
Arginine Biosynthesis IV	0.419	0.167	#NUM!	ASL
Urea Cycle	0.419	0.167	#NUM!	ASL
Serotonin and Melatonin Biosynthesis	0.419	0.167	#NUM!	DDC
Arginine Degradation VI (Arginase 2 Pathway)	0.419	0.167	#NUM!	PYCR1
Pentose Phosphate Pathway (Non-oxidative Branch)	0.419	0.167	#NUM!	TALDO1
Glycine Cleavage Complex	0.419	0.167	#NUM!	GCSH
NAD Biosynthesis III	0.419	0.167	#NUM!	NAMPT
Induction of Apoptosis by HIV1	0.417	0.0923	0	BID,MAPK12,NGFR,SLC25A3,SLC25A4,TRADD
Pyridoxal 5'-phosphate Salvage Pathway	0.417	0.0923	-0.816	ACVR2A,CDK1,MAP2K1,PLK1,PNPO,PRKCE
CDX Gastrointestinal Cancer Signaling Pathway	0.415	0.0842	-0.728	AKT1,BMP7,CCND1,DLL1,FZD3,FZD5,FZD8,JUN,MAP2K1,MAPK12,PIK3R3,PTEN,SALL4,Tcf7,TCF7L1,WNT5A,WNT7B
Toll-like Receptor Signaling	0.406	0.0897	#NUM!	JUN,MAPK12,RPS27A,TAB2,TRAF4,Ubb,UBC
IL-10 Signaling	0.394	0.0844	-0.277	AKT1,ATF4,BLVRB,CCND1,CDKN2D,DDIT4,HLA-A,HMOX1,JUN,MAPK12,PBX1,PKM,SIRT1
Role of MAPK Signaling in Inhibiting the Pathogenesis of Influenza	0.391	0.0886	-1.633	JUN,MAP2K1,MAPK12,PLA2G12A,PLA2G7,PLAAT3,PRDX6
Role Of Osteoblasts In Rheumatoid Arthritis Signaling Pathway	0.381	0.082	-1.147	ACVR2A,AKT1,ALPL,APC2,BMP7,CSNK1E,CTSV,CTSZ,CXCL12,FZD3,FZD5,FZD8,PIK3R3,SFRP1,SFRP2,Tcf7,TCF7L1,VEGFB,WNT5A,WNT7B
Triacylglycerol Biosynthesis	0.38	0.0909	1	AGPAT3,ELOVL2,ELOVL6,PLPPR3,SIRT1
Calcium Signaling	0.37	0.0818	2.121	ACTA2,ATF4,CACNB1,CACNG4,Calm1 (includes others),CALR,CHRNA5,CHRNB4,GRINA,HDAC2,HDAC5,MYH9,MYL6,MYO10,PRKAR2A,Tpm2,TPM3,Tpm4
Trehalose Degradation II (Trehalase)	0.368	0.143	#NUM!	HK2
Thioredoxin Pathway	0.368	0.143	#NUM!	TXN
Acetyl-CoA Biosynthesis I (Pyruvate Dehydrogenase Complex)	0.368	0.143	#NUM!	PDHA1
Ubiquinol-10 Biosynthesis (Eukaryotic)	0.367	0.0968	#NUM!	CYP26A1,CYP26B1,DDT
Glutaryl-CoA Degradation	0.362	0.105	#NUM!	ACAT2,HADHB
γ-linolenate Biosynthesis II (Animals)	0.362	0.105	#NUM!	ACSBG1,SLC27A4
Purine Nucleotides Degradation II (Aerobic)	0.362	0.105	#NUM!	IMPDH2,PNP
Mitochondrial L-carnitine Shuttle Pathway	0.362	0.105	#NUM!	ACSBG1,SLC27A4
MIF Regulation of Innate Immunity	0.356	0.0909	-1	JUN,MAPK12,MIF,PLA2G12A
CD27 Signaling in Lymphocytes	0.349	0.0877	0	BID,JUN,MAP2K1,MAPK12,SIVA1
Eicosanoid Signaling	0.344	0.0857	#NUM!	LTA4H,PLA2G12A,PLA2G7,PLAAT3,PRDX6,PTGIS
STAT3 Pathway	0.332	0.0815	-0.632	ERAS,FGFR3,KRAS,MAP2K1,MAPK12,MRAS,NGFR,RRAS,RRAS2,SOCS2,TGFBR1
Inositol Pyrophosphates Biosynthesis	0.325	0.125	#NUM!	IP6K2
Sphingomyelin Metabolism	0.325	0.125	#NUM!	SMPD3
Xenobiotic Metabolism Signaling	0.322	0.079	#NUM!	ALDH18A1,ALDH2,CHST1,ERAS,GSTM5,HDAC5,HMOX1,HSP90AA1,HSP90AB1,KRAS,MAP2K1,MAPK12,MRAS,NDST1,PIK3R3,PPP2R1B,PRKCE,PRKCI,PTGES3,RRAS,RRAS2,RXRA,SUMO1
Dilated Cardiomyopathy Signaling Pathway	0.313	0.08	0	ACTA2,ACTB,AKT1,CACNB1,CACNG4,GNAS,MAPK12,MYH9,MYL6,MYO10,PRKAR2A,PRKCE
4-1BB Signaling in T Lymphocytes	0.309	0.0882	#NUM!	JUN,MAP2K1,MAPK12
iNOS Signaling	0.307	0.0851	#NUM!	Calm1 (includes others),HMGA1,JUN,MAPK12
Ephrin A Signaling	0.307	0.0851	#NUM!	CFL2,FYN,NGFR,PIK3R3
Retinol Biosynthesis	0.307	0.0851	#NUM!	DHRS3,DHRS7,LPL,RBP1
Apelin Cardiomyocyte Signaling Pathway	0.305	0.0808	0	AKT1,MAPK12,MYL6,PIK3R3,PLCE1,PLCG2,PRKCE,PRKCI
Erythropoietin Signaling Pathway	0.305	0.0791	0.535	AKT1,CCND1,ERAS,JUN,KRAS,MACROH2A2,MAP2K1,MRAS,PIK3R3,PRKCE,PRKCI,RRAS,RRAS2,SOS1
Coagulation System	0.292	0.0857	#NUM!	A2M,F2R,PLAT
Phosphatidylethanolamine Biosynthesis II	0.29	0.111	#NUM!	PCYT2
Citrulline Biosynthesis	0.29	0.111	#NUM!	ALDH18A1
Superpathway of D-myo-inositol (1,4,5)-trisphosphate Metabolism	0.29	0.0909	#NUM!	MINPP1,PTEN
Leucine Degradation I	0.29	0.111	#NUM!	BCAT1
Purine Ribonucleosides Degradation to Ribose-1-phosphate	0.29	0.111	#NUM!	PNP
Salvage Pathways of Pyrimidine Deoxyribonucleotides	0.29	0.111	#NUM!	UPP1
Neuropathic Pain Signaling In Dorsal Horn Neurons	0.286	0.0792	0	GPR37,GRINA,PIK3R3,PLCE1,PLCG2,PRKAR2A,PRKCE,PRKCI
GPCR-Mediated Integration of Enteroendocrine Signaling Exemplified by an L Cell	0.283	0.08	0.816	GNAQ,GNAS,PLCE1,PLCG2,PRKAR2A,SST
MYC Mediated Apoptosis Signaling	0.266	0.08	1	BID,NGFR,PRKAR2A,TRADD
RANK Signaling in Osteoclasts	0.255	0.0769	1.134	AKT1,Calm1 (includes others),JUN,MAP2K1,MAPK12,PIK3R3,TAB2
IL-22 Signaling	0.252	0.0833	#NUM!	AKT1,MAPK12
PXR/RXR Activation	0.247	0.0769	1.342	AKT1,PCK2,PRKAR2A,RXRA,SCD
Pentose Phosphate Pathway	0.233	0.0909	#NUM!	TALDO1
IL-17A Signaling in Gastric Cells	0.219	0.0769	#NUM!	JUN,MAPK12
D-myo-inositol (1,4,5)-Trisphosphate Biosynthesis	0.219	0.0769	#NUM!	PLCE1,PLCG2
Tryptophan Degradation III (Eukaryotic)	0.219	0.0769	#NUM!	ACAT2,HADHB
Cleavage and Polyadenylation of Pre-mRNA	0.21	0.0833	#NUM!	CSTF3
Oleate Biosynthesis II (Animals)	0.19	0.0769	#NUM!	SCD
γ-glutamyl Cycle	0.19	0.0769	#NUM!	CHAC1
Guanosine Nucleotides Degradation III	0.19	0.0769	#NUM!	PNP
Mineralocorticoid Biosynthesis	0.19	0.0769	#NUM!	Gsta4
Pyroptosis Signaling Pathway	0	0.0538	-0.447	MAPK12,NGFR,PANX1,PRKAR2A,TXNIP
Wound Healing Signaling Pathway	0	0.0754	0.688	ACTA2,ACVR2A,ERAS,ITGA6,JUN,KRAS,LAMA5,LAMB1,MAP2K1,MAPK12,MRAS,NGFR,RRAS,RRAS2,SOS1,TGFBR1,TRADD,VEGFB,VIM
IL-13 Signaling Pathway	0	0.0431	1.342	AKT1,FYN,JUN,MAPK12,PIK3R3
Oxytocin In Spinal Neurons Signaling Pathway	0	0.0571	#NUM!	CTH,SMARCC2
Macrophage Classical Activation Signaling Pathway	0	0.0159	#NUM!	ACO2,PDHA1,PKM
Multiple Sclerosis Signaling Pathway	0	0.036	0.707	ASIC1,BID,CAPN2,GRINA,HLA-A,MAPK12,PARP6,PPARD
Pathogen Induced Cytokine Storm Signaling Pathway	0	0.0296	-0.905	CX3CL1,CXCL12,FTH1,HMGCR,JUN,MAPK12,NGFR,SLC2A1,SLC2A3,TRADD,VEGFB
Role Of Chondrocytes In Rheumatoid Arthritis Signaling Pathway	0	0.0496	0.378	ASIC1,CAPN2,CXCL12,JUN,MAPK12,NGFR,VEGFB
Role Of Osteoclasts In Rheumatoid Arthritis Signaling Pathway	0	0.0712	0.853	AKT1,ATF4,Calm1 (includes others),CCND1,Cdc42,ERAS,JUN,KRAS,MAP2K1,MAPK12,MRAS,NGFR,PIK3R3,PLCG2,RHOB,RND3,RRAS,RRAS2,SFRP1,SFRP2,SOS1,TAB2
Macrophage Alternative Activation Signaling Pathway	0	0.0594	-1.155	ACLY,ATF4,EIF4EBP1,H3-3A/H3-3B,JUN,LPL,MAPK12,PIK3R3,PPARD,RPS6KA1,RXRA,TSC22D3
S100 Family Signaling Pathway	0	0.0674	2.496	ACKR3,ADGRB1,ADGRG1,AKT1,ANXA2,APP,ATF4,ATP5F1B,CACNB1,CACNG4,CACYBP,Calm1 (includes others),CELSR2,CNR1,EDNRB,F2R,FGFR3,FZD3,FZD5,FZD8,GABBR1,GPR137B,GPR161,GPR27,GPR37,IQGAP1,JUN,LGR4,LPAR4,MAP2K1,MAPK12,MYH9,NCL,PIK3R3,PLA2G12A,PLAT,PLCE1,PLCG2,PRKAR2A,PRKCE,PRKCI,S100A10,SERPINF1,SSTR2,Tcf7,TCF7L1,Tpm2,TPM3,Tpm4,VEGFB,WNT5A,WNT7B
Leukocyte Extravasation Signaling	0	0.057	0	ABL1,ACTA2,ACTB,CXCL12,JAM2,MAPK12,MYL6,PIK3R3,PLCG2,PRKCE,PRKCI
Chaperone Mediated Autophagy Signaling Pathway	0	0.0467	0	AKT1,APP,ATP6AP1,ATP6V0C,ATP6V0D1,ATP6V0E2,ATP6V1G1,ATP6V1H,CCND1,EEF1A1,GPX4,HDAC2,HK2,HSP90AA1,HSP90AB1,HSPA4,HSPA8,HSPA9,MAPK12,MAPT,MLLT11,PAX2,PIK3R3,PLIN3,POU5F1,PSMA5,PSMB3,RAB11B,RND3,UCHL1
IL-33 Signaling Pathway	0	0.0753	-0.632	AKT1,ATF4,H2AZ1,H2AZ2,H2BC5,JUN,MACROH2A1,MAP2K1,MAPK12,PIK3R3,PLCG2,PRKAR2A,RPS6KA1,TMED1
NOD1/2 Signaling Pathway	0	0.0529	-1.265	ERBIN,HSP90AA1,HSP90AB1,HSPA4,HSPA8,HSPA9,JUN,MAP2K1,MAPK12,TAB2
LPS/IL-1 Mediated Inhibition of RXR Function	0	0.063	1	ACSBG1,ALDH18A1,ALDH2,APOE,CHST1,FABP3,FABP5,FABP7,GSTM5,HMGCS1,JUN,NDST1,NGFR,RXRA,SLC27A4,XPO1
Hepatic Cholestasis	0	0.0366	#NUM!	JUN,MAPK12,NGFR,PRKAR2A,PRKCE,PRKCI,RXRA
Hepatic Fibrosis / Hepatic Stellate Cell Activation	0	0.0722	#NUM!	A2M,ACTA2,BAMBI,EDNRB,IGFBP3,IGFBP4,IGFBP5,LHX2,MYH9,MYL6,MYO10,NGFR,TGFBR1,VEGFB
FXR/RXR Activation	0	0.0714	#NUM!	AKT1,APOE,CLU,LPL,MAPK12,PCK2,PCYOX1,RXRA,SERPINF1
Activation of IRF by Cytosolic Pattern Recognition Receptors	0	0.0462	#NUM!	JUN,MAPK12,SIKE1
IL-12 Signaling and Production in Macrophages	0	0.0636	0.258	AKT1,APOE,Calm1 (includes others),CLU,H3-3A/H3-3B,JMJD6,JUN,MAP2K1,MAPK12,PCYOX1,PIK3R3,PRKCE,PRKCI,RXRA,SIRT1
Role of Pattern Recognition Receptors in Recognition of Bacteria and Viruses	0	0.0449	0	EIF2S1,MAPK12,PIK3R3,PLCG2,PRKCE,PRKCI,RNASEL
TREM1 Signaling	0	0.026	#NUM!	AKT1,PLCG2
Role of NFAT in Regulation of the Immune Response	0	0.0241	1	AKT1,Calm1 (includes others),CSNK1E,ERAS,FYN,GNAQ,GNAS,GNB2,GNG10,GNG13,GNG2,GNG3,HLA-A,IPO5,JUN,KPNB1,KRAS,MAP2K1,MRAS,PIK3R3,PLCG2,RRAS,RRAS2,SOS1,XPO1
FcγRIIB Signaling in B Lymphocytes	0	0.0225	-0.333	AKT1,CACNB1,CACNG4,ERAS,KRAS,MAPK12,MRAS,PIK3R3,PLCG2,RRAS,RRAS2,SOS1
CCR5 Signaling in Macrophages	0	0.0321	0.707	CACNB1,CACNG4,Calm1 (includes others),GNAQ,GNAS,GNB2,GNG10,GNG13,GNG2,GNG3,JUN,MAPK12,MRAS,PLCG2,PRKCE,PRKCI
CD40 Signaling	0	0.0746	-0.447	ATF1,JUN,MAP2K1,MAPK12,PIK3R3
Calcium-induced T Lymphocyte Apoptosis	0	0.013	0.447	Calm1 (includes others),CAPN2,HDAC2,HLA-A,PRKCE,PRKCI
Cytotoxic T Lymphocyte-mediated Apoptosis of Target Cells	0	0.00471	#NUM!	BID,HLA-A
Lymphotoxin β Receptor Signaling	0	0.0545	#NUM!	AKT1,PIK3R3,TRAF4
IL-17 Signaling	0	0.0749	-0.535	AKT1,ERAS,HSP90AA1,HSP90AB1,JUN,KRAS,MAPK12,MRAS,PIK3R3,RGS16,RRAS,RRAS2,TAB2,VEGFB
Airway Pathology in Chronic Obstructive Pulmonary Disease	0	0.00847	#NUM!	FGF13
CTLA4 Signaling in Cytotoxic T Lymphocytes	0	0.0362	1.342	AKT1,AP1S1,AP1S2,AP2M1,AP2S1,CLTA,CLTB,CLTC,ERAS,FYN,HLA-A,HMOX1,JUN,KRAS,MAPK12,MRAS,NCK1,PIK3R3,PLCG2,PPP2R1B,RRAS,RRAS2
B Cell Activating Factor Signaling	0	0.0465	#NUM!	JUN,MAPK12
IL-15 Production	0	0.065	1.414	ABL1,DDR1,EPHB2,FGFR3,FYN,MAP2K1,PRKCI,TWF1
T Helper Cell Differentiation	0	0.00637	#NUM!	HLA-A,NGFR,TGFBR1
IL-9 Signaling	0	0.0571	#NUM!	PIK3R3,SOCS2
CD28 Signaling in T Helper Cells	0	0.0213	0.632	AKT1,ARPC1B,ARPC2,ARPC3,Calm1 (includes others),FYN,HLA-A,JUN,MAP2K1,MAPK12,PIK3R3
IL-15 Signaling	0	0.017	-1	AKT1,ERAS,KRAS,MAP2K1,MAPK12,MRAS,PIK3R3,RRAS,RRAS2
Dendritic Cell Maturation	0	0.0151	-0.333	AKT1,ATF4,FSCN1,HLA-A,MAPK12,NGFR,PIK3R3,PLCE1,PLCG2
Cardiomyocyte Differentiation via BMP Receptors	0	0.0741	#NUM!	ACVR2A,BMP7
ICOS-ICOSL Signaling in T Helper Cells	0	0.0118	1.342	AKT1,Calm1 (includes others),HLA-A,PIK3R3,PLEKHA2,PTEN
Lipid Antigen Presentation by CD1	0	0.00964	#NUM!	AP2M1,AP2S1,CALR,PSAP
Maturity Onset Diabetes of Young (MODY) Signaling	0	0.0759	#NUM!	APOE,CACNB1,CACNG4,GAPDH,NEUROD1,OGDH
Type I Diabetes Mellitus Signaling	0	0.0157	-0.447	BID,CPE,HLA-A,HSPD1,MAPK12,NGFR,SOCS2,TRADD
Primary Immunodeficiency Signaling	0	0.0169	#NUM!	UNG
Allograft Rejection Signaling	0	0.00205	#NUM!	HLA-A
Autoimmune Thyroid Disease Signaling	0	0.00218	#NUM!	HLA-A
Graft-versus-Host Disease Signaling	0	0.00224	#NUM!	HLA-A
p70S6K Signaling	0	0.0361	0	AKT1,EEF2,ERAS,F2R,GNAQ,KRAS,MAP2K1,MAPT,MRAS,PIK3R3,PLCE1,PLCG2,PPP2R1B,PRKCE,PRKCI,RPS6,RRAS,RRAS2,SOS1,YWHAQ,YWHAZ
G Protein Signaling Mediated by Tubby	0	0.0278	1.941	ABL1,GNAQ,GNAS,GNB2,GNG10,GNG13,GNG2,GNG3,MRAS,NAMPT,NCK1,PLCG2,THRA
Communication between Innate and Adaptive Immune Cells	0	0.00107	#NUM!	HLA-A
Sphingosine-1-phosphate Signaling	0	0.075	1.414	AKT1,Cdc42,GNAQ,PIK3R3,PLCE1,PLCG2,RHOB,RND3,SMPD3
Crosstalk between Dendritic Cells and Natural Killer Cells	0	0.0549	#NUM!	ACTA2,ACTB,FSCN1,HLA-A,TLN1
Systemic Lupus Erythematosus Signaling	0	0.0178	#NUM!	AKT1,ERAS,HLA-A,JUN,KRAS,LSM14B,LSM2,MRAS,PIK3R3,PIM2,PLCG2,RRAS,RRAS2,SNRNP25,SNRPB2,SNRPD2,SNRPN,SNU13,SOS1
CDC42 Signaling	0	0.0278	-0.302	APC2,ARPC1B,ARPC2,ARPC3,CDC42EP5,CFL2,HLA-A,IQGAP1,ITGA6,ITGB5,ITGB8,JUN,MAPK12,MPRIP,MYL6,PRKCI
FAK Signaling	0	0.048	1.98	ACKR3,ACVR2A,ADGRB1,ADGRG1,AKT1,ARPC1B,ARPC2,ARPC3,CAPN2,CCND1,CELSR2,CNR1,EDNRB,EFNB3,ERAS,F2R,FYN,FZD3,FZD5,FZD8,GABBR1,GPR137B,GPR161,GPR27,GPR37,ITGA6,ITGB5,ITGB8,JUN,KRAS,LGR4,LPAR4,MAP2K1,MAPK12,MRAS,NCK1,NCK2,PIK3R3,PLCG2,PTEN,PTPRA,RRAS,RRAS2,SDCBP,SOCS2,SOS1,SSTR2,Tcf7,TCF7L1,TGFBR1
April Mediated Signaling	0	0.0476	#NUM!	JUN,MAPK12
Phospholipase C Signaling	0	0.0303	0.209	ATF4,Calm1 (includes others),Cdc42,ERAS,FYN,GNAQ,GNAS,GNB2,GNG10,GNG13,GNG2,GNG3,HDAC2,HDAC5,HMOX1,ITGA6,ITGB5,ITGB8,KRAS,MAP2K1,MPRIP,MRAS,MYL6,PLA2G12A,PLCE1,PLCG2,PRKCE,PRKCI,RALGDS,RHOB,RND3,RRAS,RRAS2,SOS1
Altered T Cell and B Cell Signaling in Rheumatoid Arthritis	0	0.00106	#NUM!	HLA-A
Atherosclerosis Signaling	0	0.0677	#NUM!	APOE,CLU,CXCL12,LPL,PCYOX1,PLA2G12A,PLA2G7,PLAAT3,PRDX6
Granzyme B Signaling	0	0.0625	#NUM!	BID
B Cell Development	0	0.00204	#NUM!	HLA-A
Neuroprotective Role of THOP1 in Alzheimer's Disease	0	0.0661	-1.342	APP,HLA-A,LONP1,MAPT,PRKAR2A,PRSS23,SST,THOP1
Regulation of IL-2 Expression in Activated and Anergic T Lymphocytes	0	0.0303	-1.069	Calm1 (includes others),ERAS,FYN,JUN,KRAS,MAP2K1,MAPK12,MRAS,PABPC4,PLCG2,RRAS,RRAS2,SOS1,TGFBR1
TWEAK Signaling	0	0.0541	#NUM!	BID,TRADD
NUR77 Signaling in T Lymphocytes	0	0.0156	-0.378	Calm1 (includes others),HDAC2,HLA-A,MAP2K1,PDK1,PRKCE,PRKCI,RXRA
PKCθ Signaling in T Lymphocytes	0	0.0233	0	CACNB1,CACNG4,ERAS,FYN,HLA-A,JUN,KRAS,MRAS,PIK3R3,PLCG2,RRAS,RRAS2,SOS1
Role of Lipids/Lipid Rafts in the Pathogenesis of Influenza	0	0.0435	#NUM!	FDPS
TNFR1 Signaling	0	0.0588	#NUM!	BID,JUN,TRADD
TNFR2 Signaling	0	0.0312	#NUM!	JUN
Role of PI3K/AKT Signaling in the Pathogenesis of Influenza	0	0.0455	#NUM!	AKT1,MAP2K1,PIK3R3
Antiproliferative Role of TOB in T Cell Signaling	0	0.0141	1.633	CDC34,PABPC1,PABPC4,RPS6KA1,SKP1,TGFBR1
MSP-RON Signaling Pathway	0	0.0517	#NUM!	ACTA2,ACTB,PIK3R3
OX40 Signaling Pathway	0	0.00628	#NUM!	HLA-A,JUN,MAPK12
PI3K Signaling in B Lymphocytes	0	0.0321	-0.243	ABL1,AKT1,ATF1,ATF4,ATF6B,Calm1 (includes others),ERAS,FYN,JUN,KRAS,MAP2K1,MRAS,PLCE1,PLCG2,PLEKHA2,PRKCI,PTEN,RRAS,RRAS2
MIF-mediated Glucocorticoid Regulation	0	0.0556	#NUM!	MIF,PLA2G12A
Tumoricidal Function of Hepatic Natural Killer Cells	0	0.0417	#NUM!	BID
DNA Double-Strand Break Repair by Non-Homologous End Joining	0	0.0714	#NUM!	RAD50
IL-17A Signaling in Airway Cells	0	0.0746	0.447	AKT1,MAP2K1,MAPK12,PIK3R3,PTEN
Role of IL-17A in Arthritis	0	0.0702	#NUM!	MAP2K1,MAPK12,PIK3R3,RPS6KA1
IL-17A Signaling in Fibroblasts	0	0.0526	#NUM!	JUN,MAPK12
Role of IL-17F in Allergic Inflammatory Airway Diseases	0	0.0638	#NUM!	ATF4,MAP2K1,RPS6KA1
Role of JAK family kinases in IL-6-type Cytokine Signaling	0	0.0759	-1.633	BIRC5,CCND1,HSP90AA1,HSP90AB1,MAPK12,VEGFB
nNOS Signaling in Skeletal Muscle Cells	0	0.0625	#NUM!	CACNB1,CACNG4,Calm1 (includes others)
Heparan Sulfate Biosynthesis	0	0.0568	-1	AARS1,ALDH2,CHST1,NDST1,PRDX6
Bupropion Degradation	0	0.04	#NUM!	CYP51A1
Retinoate Biosynthesis I	0	0.0714	#NUM!	AKR1B1,DHRS3,RBP1
Nicotine Degradation III	0	0.0172	#NUM!	CYP51A1
Dopamine Degradation	0	0.0312	#NUM!	ALDH2
Chondroitin Sulfate Degradation (Metazoa)	0	0.0625	#NUM!	HEXB
Heparan Sulfate Biosynthesis (Late Stages)	0	0.0617	-1	AARS1,ALDH2,CHST1,NDST1,PRDX6
Androgen Biosynthesis	0	0.0476	#NUM!	Gsta4
CDP-diacylglycerol Biosynthesis I	0	0.04	#NUM!	AGPAT3
tRNA Splicing	0	0.0435	#NUM!	GDPD1,PDE1B
Melatonin Degradation I	0	0.0161	#NUM!	CYP51A1
NAD Salvage Pathway II	0	0.0741	#NUM!	ACP6,PXYLP1
Choline Biosynthesis III	0	0.0667	#NUM!	HMOX1
Estrogen Biosynthesis	0	0.0222	#NUM!	CYP51A1
Leukotriene Biosynthesis	0	0.0667	#NUM!	LTA4H
Chondroitin Sulfate Biosynthesis	0	0.0345	#NUM!	CHST1,NDST1
Dermatan Sulfate Biosynthesis	0	0.05	#NUM!	CHST1,DSE,NDST1
Glutathione-mediated Detoxification	0	0.0541	#NUM!	Gsta4,GSTM5
Dermatan Sulfate Biosynthesis (Late Stages)	0	0.0638	#NUM!	CHST1,DSE,NDST1
Phosphatidylglycerol Biosynthesis II (Non-plastidic)	0	0.037	#NUM!	AGPAT3
Nicotine Degradation II	0	0.0152	#NUM!	CYP51A1
Serotonin Degradation	0	0.0282	#NUM!	AKR1A1,ALDH2
Bile Acid Biosynthesis, Neutral Pathway	0	0.0556	#NUM!	SCP2
Histamine Degradation	0	0.0476	#NUM!	ALDH2
Chondroitin Sulfate Biosynthesis (Late Stages)	0	0.04	#NUM!	CHST1,NDST1
Adenosine Nucleotides Degradation II	0	0.0625	#NUM!	PNP
Superpathway of Melatonin Degradation	0	0.0149	#NUM!	CYP51A1
Histidine Degradation VI	0	0.0714	#NUM!	CYP26A1,CYP26B1
Noradrenaline and Adrenaline Degradation	0	0.0541	#NUM!	AKR1A1,ALDH2
Pregnenolone Biosynthesis	0	0.0741	#NUM!	CYP26A1,CYP26B1
Acetone Degradation I (to Methylglyoxal)	0	0.0698	#NUM!	CYP51A1,DHRS7,PTGR3
Putrescine Degradation III	0	0.0455	#NUM!	ALDH2
Glucocorticoid Biosynthesis	0	0.0714	#NUM!	Gsta4
Fatty Acid α-oxidation	0	0.0476	#NUM!	ALDH2
Oxidative Ethanol Degradation III	0	0.0175	#NUM!	ALDH2
Ethanol Degradation IV	0	0.04	#NUM!	ALDH2
Ethanol Degradation II	0	0.0571	#NUM!	AKR1A1,ALDH2
Inhibition of Matrix Metalloproteases	0	0.0513	#NUM!	A2M,SDC2
Agranulocyte Adhesion and Diapedesis	0	0.0476	#NUM!	ACKR3,ACTA2,ACTB,CX3CL1,CXCL12,MYH9,MYL6,MYO10,Podxl,PODXL2
Granulocyte Adhesion and Diapedesis	0	0.0317	#NUM!	ACKR3,CX3CL1,CXCL12,NGFR,SDC2,SDC3
TEC Kinase Signaling	0	0.0381	1.155	ACTA2,ACTB,Cdc42,FYN,GNAQ,GNAS,GNB2,GNG10,GNG13,GNG2,GNG3,ITGA6,ITGB5,ITGB8,MAPK12,MRAS,PIK3R3,PLCG2,PRKCE,PRKCI,RHOB,RND3
SAPK/JNK Signaling	0	0.0339	0.302	DUSP8,ERAS,GNB2,GNG10,GNG13,GNG2,GNG3,JUN,KRAS,MAPK12,MAPK8IP2,MRAS,PIK3R3,RRAS,RRAS2,SOS1,TRADD
Interferon Signaling	0	0.0278	#NUM!	IFITM2
IL-4 Signaling	0	0.0208	-0.577	AKT1,ATF4,EIF4EBP1,ERAS,KRAS,MAPK12,MRAS,PIK3R3,RPS6KA1,RRAS,RRAS2,SOS1
Antigen Presentation Pathway	0	0.0513	#NUM!	CALR,HLA-A
B Cell Receptor Signaling	0	0.0283	0.5	ABL1,AKT1,ATF4,Calm1 (includes others),CFL2,EBF1,ERAS,JUN,KRAS,MAP2K1,MAPK12,MRAS,PIK3R3,PLCG2,PTEN,RRAS,RRAS2,SOS1
Serotonin Receptor Signaling	0	0.0444	#NUM!	DDC,QDPR
Phototransduction Pathway	0	0.0185	#NUM!	PRKAR2A
Death Receptor Signaling	0	0.0729	1.134	ACTA2,ACTB,BID,HSPB1,PARP6,SPTAN1,TRADD
Dopamine Receptor Signaling	0	0.0625	#NUM!	DDC,PPP1R11,PPP2R1B,PRKAR2A,QDPR
cAMP-mediated signaling	0	0.0466	0.302	ATF4,Calm1 (includes others),CNR1,GABBR1,GDPD1,GNAS,MAP2K1,PDE1B,PKIA,PRKAR2A,RPS6KA1
NF-κB Signaling	0	0.028	0.775	AKT1,CSNK2A2,ERAS,FGFR3,HDAC2,KRAS,MRAS,NGFR,PELI1,PIK3R3,PLCG2,RRAS,RRAS2,TAB2,TGFBR1,TRADD
T Cell Receptor Signaling	0	0.0308	-0.728	AKT1,Calm1 (includes others),ERAS,FYN,HLA-A,JUN,KRAS,MAP2K1,MAPK12,MRAS,NCK1,PDK1,PIK3R3,PLCG2,RRAS,RRAS2,SOS1,Tcf7,TCF7L1
G-Protein Coupled Receptor Signaling	0	0.0711	2.263	ACKR3,ADGRB1,ADGRG1,AKT1,ATF4,Calm1 (includes others),CCND1,CELSR2,CNR1,EDNRB,ERAS,F2R,FYN,FZD3,FZD5,FZD8,GABBR1,GDPD1,GNAQ,GNAS,GNB2,GNG10,GNG13,GNG2,GNG3,GPR137B,GPR161,GPR27,GPR37,GPRIN1,JUN,KRAS,LGR4,LPAR4,MAP2K1,MAPK12,MRAS,MYL6,PDE1B,PIK3R3,PLCE1,PLCG2,PRKAR2A,PRKCE,RGS16,RPS6KA1,RRAS,RRAS2,SOS1,SSTR2
Gustation Pathway	0	0.0394	1.414	ASIC1,CACNB1,CACNG4,GNG13,GPR37,LPL,PANX1,PRKAR2A
Phagosome Formation	0	0.0734	0.42	ACKR3,ADGRB1,ADGRG1,AKT1,AP1S1,AP1S2,ARPC1B,ARPC2,ARPC3,CELSR2,CFL2,CNR1,COLEC12,EDNRB,ERAS,F2R,FYN,FZD3,FZD5,FZD8,GABBR1,GPR137B,GPR161,GPR27,GPR37,HMOX1,ITGA6,ITGB5,ITGB8,KRAS,LGR4,LPAR4,MAP2K1,MAPK12,MRAS,MYH9,MYL6,MYO10,PIK3R3,PLA2G12A,PLA2G7,PLAAT3,PLCG2,PRDX6,PRKCE,PRKCI,RRAS,RRAS2,SOS1,SSTR2,TLN1
Inflammasome pathway	0	0.05	#NUM!	PANX1
PD-1, PD-L1 cancer immunotherapy pathway	0	0.0654	0.378	AKT1,CSNK2A2,HLA-A,NGFR,PDCD4,PIK3R3,PTEN
Th1 and Th2 Activation Pathway	0	0.0465	#NUM!	ACVR2A,CRLF2,DLL1,HLA-A,JUN,NOTCH1,PIK3R3,TGFBR1
Th1 Pathway	0	0.0328	1	DLL1,HLA-A,NOTCH1,PIK3R3
Th2 Pathway	0	0.0584	0.816	ACVR2A,CRLF2,DLL1,HLA-A,JUN,NOTCH1,PIK3R3,TGFBR1
Neuroinflammation Signaling Pathway	0	0.0599	0.243	ACVR2A,AKT1,APP,ATF4,BIRC5,CX3CL1,CXCL12,GABBR1,GRINA,HLA-A,HMOX1,JUN,MAPK12,MAPT,PIK3R3,PLA2G12A,PLCG2,SLC1A3,TGFBR1
Th17 Activation Pathway	0	0.00413	#NUM!	HSP90AA1,HSP90AB1
SPINK1 Pancreatic Cancer Pathway	0	0.0333	#NUM!	CPE,TGFBR1
Apelin Pancreas Signaling Pathway	0	0.0652	#NUM!	MAPK12,PIK3R3,PRKAR2A
Apelin Liver Signaling Pathway	0	0.037	#NUM!	MAPK12
Apelin Cardiac Fibroblast Signaling Pathway	0	0.0435	#NUM!	AKT1
Apelin Adipocyte Signaling Pathway	0	0.0652	-1.342	GPX1,GPX4,Gsta4,MAPK12,PRDX6,PRKAR2A
T Cell Exhaustion Signaling Pathway	0	0.0265	0	ACVR2A,AKT1,ERAS,HLA-A,JUN,KRAS,MAPK12,MRAS,PDK1,PIK3R3,PLCG2,PPP2R1B,RRAS,RRAS2,TGFBR1
IL-23 Signaling Pathway	0	0.0435	#NUM!	AKT1,PIK3R3
Systemic Lupus Erythematosus In T Cell Signaling Pathway	0	0.0264	1.213	AKT1,ATF4,Cdc42,ERAS,HLA-A,JUN,KRAS,MAP2K1,MRAS,PDK1,PIK3R3,PPP2R1B,RHOB,RND3,RRAS,RRAS2,SOS1
Systemic Lupus Erythematosus In B Cell Signaling Pathway	0	0.0276	0	AKT1,Calm1 (includes others),CCND1,CCND3,ERAS,FYN,JUN,KRAS,MAP2K1,MRAS,PIK3R3,PIM2,PLCG2,PRKCE,PRKCI,RASGRP2,RRAS,RRAS2,SOS1,TRAF4
Xenobiotic Metabolism CAR Signaling Pathway	0	0.0681	-1.387	ALDH18A1,ALDH2,CHST1,GSTM5,HSP90AA1,HSP90AB1,MAP2K1,NDST1,PPP2R1B,PRKCE,PRKCI,RACK1,RXRA
Xenobiotic Metabolism PXR Signaling Pathway	0	0.0625	0.577	ALDH18A1,ALDH2,CHST1,GSTM5,HSP90AA1,HSP90AB1,NDST1,PPP1R11,PRKAR2A,PRKCE,PRKCI,RXRA
MSP-RON Signaling In Macrophages Pathway	0	0.0756	-0.707	ATF4,ERAS,JUN,KRAS,MRAS,PIK3R3,RRAS,RRAS2,SOS1
Complement System	0	0.027	#NUM!	C1QBP

## Sheet: UpstreamAnalysis
Table S4. Full report of Ingenuity Pathway Analysis (IPA) for the differential RNA accumulation associated with differentiation (from D0 to D6), related to Figure 2D.
© 2000-2023 QIAGEN. All rights reserved.
Upstream Regulator	Expr Log Ratio	Molecule Type	Predicted Activation State	Activation z-score	p-value of overlap	Target Molecules in Dataset	Mechanistic Network
MYC		transcription regulator	Inhibited	-7.956	4.5e-86	ABCB10,ABL1,ACLY,ACTA2,ACTB,ACVR2A,ADD1,AHCY,AIMP2,AK2,AKT1,ALDH18A1,ALDOA,AMD1,ANXA6,APP,Arf2,ARF3,ASCL1,ASNS,ATF4,ATP5IF1,BCAT1,BCKDHB,BIRC5,BUB1,C1QBP,CAD,Cald1,Calm1 (includes others),CAMK2N1,CAPN2,CAPZB,CBX4,CCNB1,CCNB2,CCND1,CCND3,CCNG2,CD9,CDC34,Cdc42,CDK1,CKAP4,CKS2,CLPB,CLU,CNBP,COMMD3-BMI1,CRABP2,CSE1L,CSRP2,CTSV,CYP26A1,CYTH2,DBN1,DCTPP1,DDIT4,DDX21,DDX27,DDX5,DDX54,DHFR,DKC1,DNMT3B,E2…	956 (19)
TP53		transcription regulator	Activated	2.964	2.69e-48	A2M,ABAT,ABCB6,ACLY,ACO2,ACTA2,ACTB,ADGRB1,AHCY,AKR1B1,AKT1,ALDH18A1,ALDOA,ALDOC,ANXA2,ANXA6,APOE,APP,ARPC1B,ARPC2,ASL,ASNS,ATF4,ATP1A1,ATP5MC1,AURKA,BCAT1,BID,BIRC5,BNIP3,BTG1,BTG2,BUB1,Cald1,Calm1 (includes others),CAMK2N1,CAMLG,CARHSP1,CARS1,CCNB1,CCNB2,CCND1,CCND3,CCNG2,CDC16,CDC34,Cdc42,CDK1,CDKN2D,CDT1,CERS6,CHEK2,CKB,CKS1B,CKS2,CLTA,CLTC,CLU,CX3CL1,CXCL12,CYP26B1,CYP51A1,DBF4,DDIT4,DDR1,DD…	865 (21)
torin1		chemical reagent		1.146	9.25e-46	ALDOA,ALDOC,ATF4,ATP5F1B,ATP5MC1,ATP5MG,ATP6AP1,ATP6V0C,ATP6V0D1,ATP6V0E2,CCND1,CCND3,COX4I1,EEF1A1,EEF1B2,EEF1D,EEF1G,EEF2,EIF3A,EIF4B,ENO1,GAPDH,GPI,HK2,LDHA,NDUFA1,NDUFA3,NDUFB1,NDUFB7,NDUFB8,PABPC1,PDHA1,PFKL,PGAM1,PGK1,PKM,PPA1,RACK1,RPL10,RPL10A,RPL11,RPL12,RPL13,RPL13A,RPL14,RPL15,RPL18,RPL19,RPL22,RPL23,RPL26,RPL27,RPL27A,RPL28,RPL3,RPL30,RPL35,RPL35A,RPL37,RPL38,RPL4,RPL41,RPL5,RPL6,RPL7…	777 (19)
MYCN	-0.968	transcription regulator	Inhibited	-5.569	6.77e-44	ABCB10,ACTB,ALDOA,ARPC1B,BASP1,BCL11A,BID,BIRC5,CAD,CCND1,CCNG2,CKAP4,CLU,COMMD3-BMI1,DPYSL3,E2F2,EEF1A1,EEF1D,EEF1G,EEF2,EIF4G2,EIF5A,FAU,FKBP9,GAPDH,GBX2,HDAC2,HDAC5,HES5,HK2,HLA-A,HMGA1,HOXA2,HSP90AB1,HSPD1,ID2,LDHA,LGALS1,LRRN1,LRRN3,MYH9,NACA,NCAM1,NCL,NDRG1,NGFR,NME2,NPM1,ODC1,PA2G4,PDK1,PHB1,PTDSS1,RNF11,RPL10,RPL11,RPL12,RPL13,RPL13A,RPL18,RPL18A,RPL19,RPL22,RPL23,RPL26,RPL27,RPL27A,RPL28…	775 (18)
LARP1	-1.116	translation regulator	Activated	6.877	6.46e-43	EEF1A1,EEF1B2,EEF1D,EEF1G,EEF2,EIF3A,EIF4B,PABPC1,RACK1,RPL10,RPL10A,RPL11,RPL12,RPL13,RPL13A,RPL14,RPL15,RPL18,RPL19,RPL22,RPL23,RPL26,RPL27,RPL27A,RPL28,RPL3,RPL30,RPL35,RPL35A,RPL37,RPL38,RPL4,RPL41,RPL5,RPL6,RPL7,RPL7A,RPL8,RPS11,RPS12,RPS15A,RPS16,RPS18,RPS19,RPS2,RPS20,RPS21,RPS23,RPS24,RPS25,RPS27A,RPS3,RPS6,RPS8,RPS9,VIM
3,5-dihydroxyphenylglycine		chemical reagent	Inhibited	-6.76	1.17e-40	ADGRB1,APP,CELSR2,FABP7,FKBP9,GRIK3,L1CAM,RACK1,RPL10,RPL10A,RPL11,RPL12,RPL13,RPL13A,RPL14,RPL15,RPL18,RPL18A,RPL19,RPL22,RPL23,Rpl23a,RPL26,RPL27,RPL27A,RPL28,RPL3,RPL30,Rpl32,Rpl34 (includes others),RPL35,RPL35A,Rpl36,Rpl36a,RPL37,RPL38,RPL4,RPL41,RPL5,RPL6,RPL7,RPL7A,RPL8,RPLP0,RPLP2,RPS10,RPS11,RPS12,RPS15A,RPS16,RPS17,RPS18,RPS19,RPS2,RPS20,RPS21,RPS23,RPS24,RPS25,RPS26,RPS27A,RPS3,RPS4Y1,R…
MLXIPL		transcription regulator	Inhibited	-7.215	1.81e-40	ACLY,ANXA2,ELOVL6,HMGCR,RGS16,RPL10,RPL10A,RPL11,RPL12,RPL13,RPL13A,RPL14,RPL15,RPL18,RPL18A,RPL19,RPL22,Rpl22l1,RPL23,Rpl23a,RPL26,RPL27,RPL27A,RPL28,RPL3,RPL30,Rpl32,RPL35,RPL35A,Rpl36,Rpl36a,RPL36AL,RPL37,RPL38,RPL4,RPL41,RPL5,RPL6,RPL7,RPL7A,RPL7L1,RPL8,RPLP0,Rplp1 (includes others),RPLP2,RPS10,RPS11,RPS12,RPS15A,RPS16,RPS17,RPS18,RPS19,RPS2,RPS20,RPS21,RPS23,RPS24,RPS25,RPS26,RPS27A,RPS3,Rps…
FMR1		translation regulator	Activated	3.618	2.17e-36	ADGRB1,ALDOA,APP,ATP5IF1,ATP5MG,BASP1,CELF4,CORO2B,EEF2,EIF1AX,ENO1,GAP43,GAPDH,GRIK3,IGFBP4,MAP1B,MRPL12,MRPS21,MRPS28,MRPS6,NDN,Pcdhb11,PFN1,PLAT,PPIA,PTEN,RAB3A,RACK1,RPL10A,RPL11,RPL12,RPL13,RPL13A,RPL14,RPL18,RPL18A,RPL19,RPL22,RPL23,RPL26,RPL28,RPL3,RPL30,Rpl32,Rpl34 (includes others),Rpl36,RPL37,RPL4,RPL41,RPL5,RPL7,RPL7A,RPL8,RPLP0,Rplp1 (includes others),RPLP2,RPS10,RPS11,RPS12,RPS15A,RP…	531 (7)
acyline		biologic drug			8.59e-35	EEF1A1,EEF1B2,EEF2,GADD45G,HMGCR,JUN,RPL10,RPL10A,RPL12,RPL13,RPL13A,RPL15,RPL18A,RPL23,Rpl23a,RPL26,RPL27,RPL27A,RPL28,RPL3,RPL30,Rpl32,RPL35,RPL35A,Rpl36,Rpl36a,RPL37,RPL5,RPL6,RPL7,RPL8,RPLP2,RPS10,RPS11,RPS15A,RPS16,RPS17,RPS18,RPS19,RPS2,RPS20,RPS23,RPS24,RPS25,RPS26,Rps3a1,RPS4Y1,RPS6,RPS8,RPS9,RPSA,SIGMAR1,SLC16A3,SLC1A4,SLC7A1,TBX2
CD 437		chemical drug	Activated	2.465	1.38e-34	AK2,AKR1B1,ALDOA,AP2M1,AP2S1,APC2,ARPC2,ARPC3,ATP5F1B,ATP5MG,ATP6V0C,BANF1,CCT2,CLIC1,CNR1,DNAJA1,EEF2,EIF3D,EIF3I,EIF4A2,EIF4B,EIF5A,ENO1,FSCN1,FTH1,GNAS,HSP90AA1,HSPA8,ILF2,JUN,KARS1,LGALS1,NACA,NARS1,NDUFB9,NOP10,NPM1,ODC1,PABPC1,PCBP2,PFN1,PGAM1,PLP2,PSMD3,RASL10B,RBMX,RPL10,RPL11,RPL13,RPL13A,RPL19,RPL36AL,RPL8,RPLP2,RPS10,RPS16,RPS17,RPS2,SELENOF,SEM1,SEPTIN7,SET,SKP1,SLC25A3,SNRPD2,SOX11,S…
APP	2.956	other		-0.081	1.86e-34	ABL1,ACO2,ACTA2,ACTB,AKT1,ALDOA,ALDOC,ANXA6,AP3B2,APBA2,APOE,APP,APPBP2,ARF4,ARL6IP5,ARRDC3,ASCL1,ATF1,ATF4,ATP1B1,ATP5F1B,ATP6V0D1,BASP1,C1QBP,CALR,CCNB1,CCNB2,CCND1,CCNG2,CDC37,CDK1,CDK5R1,CFL2,CKB,CLIC1,CLTA,CLTB,CLTC,CLU,COX4I1,Cox6c,CPLX2,CRABP1,CRABP2,CSNK2A2,CTSV,CXCL12,CYP26B1,DBN1,DCX,DSTN,DYNLL2,EEA1,EEF1G,ELAVL4,ENO1,ENPP2,EPHB2,EVL,FABP3,FBL,FBXL20,FEZF2,FLNA,Fnbp1l,FTH1,FYN,FZD3,GALK…	892 (21)
CTNNB1	-0.841	transcription regulator	Activated	2.709	5.96e-34	ACAT2,ACLY,ACTA2,ACTB,ACVR2A,APP,ARFGAP3,ASCL1,AURKA,BAMBI,BIRC5,BMP7,BRMS1L,BTF3,CAPZB,CCND1,CDKN2D,CHEK2,CHGA,CLU,CNR1,COMMD3-BMI1,COX4I1,CRABP2,CTSZ,CX3CL1,CXCL12,CYP51A1,EIF5A,ENC1,ENO3,ENPP2,EPHB2,F2R,FGD4,FST,FZD3,FZD5,GADD45G,GAP43,GAPDH,GJA1,GNG10,GPR137B,HDGF,HK2,HMGCR,HMGCS1,HNRNPA0,HOXA5,HOXB4,HOXB7,HP1BP3,HSPE1,ID2,ID3,ID4,IGF2BP1,IGFBP2,IGFBP5,IMPDH2,INSL6,ITGA6,JAM2,JUN,L1CAM,LAMB1,…	864 (20)
beta-estradiol		chemical - endogenous mammalian		-1.786	2.52e-33	A2M,AARS1,ABAT,ABCB10,ABCB6,ABL1,ACKR3,ACTA2,ACTB,ACVR2A,Akap9,ALDH18A1,ALDH2,ALDOA,ALG2,ANXA2,AP1S1,AP3B2,APOE,APP,ARNT2,ARPC1B,ASCL1,ASIC4,ATP1B1,ATP5F1B,ATP6AP1,AURKA,BAMBI,BCAT1,BID,BIRC5,BTG1,BTG2,BUB1,C1QBP,CA2,CACNB1,CACNG4,CAD,Calm1 (includes others),CALR,CAPN2,CCNB1,CCNB2,CCND1,CCND3,CCNG2,CCT2,CDC42EP4,CDK1,CDK5R1,CDT1,CHAF1B,CHCHD10,CHGA,CHGB,CHRNA5,CHRNB4,CKB,CKS1B,CKS2,CLDND1,CLSTN1,…	1025 (19)
Lh		complex	Inhibited	-5.794	3.63e-32	ACTA2,ACTB,ADGRG1,ALPL,ARL4C,ARL6IP5,ATP5IF1,ATP9A,CDC42EP4,CDK16,DHRS3,EEF1A1,EEF1B2,EEF2,FST,GADD45G,GJA1,GNAS,HK2,HMGCR,ITGB5,JMJD6,JUN,KIDINS220,MAP1LC3B,MAP2K1,MSMO1,NPC2,NR5A1,PGK1,PGRMC1,PHB1,PLAT,PLIN3,POP5,PRKAR2A,PSMD3,RAB14,RAB2A,RAB5C,RGS16,RHOB,RPL10,RPL10A,RPL12,RPL13,RPL13A,RPL15,RPL18A,RPL23,Rpl23a,RPL26,RPL27,RPL27A,RPL28,RPL3,RPL30,Rpl32,RPL35,RPL35A,Rpl36,Rpl36a,RPL37,RPL5,RPL6…	770 (15)
MAPT	6.255	other		-0.081	5.49e-32	A2M,AARS1,ACLY,ACO2,ACTB,ACTR1A,ADD1,ADD2,ALDOA,ANXA6,AP3B2,APP,Arf2,ARF4,ATP1B1,ATP5F1B,ATP6V0D1,BASP1,C1QBP,CAPN2,CCNB1,CCND1,CCT7,CCT8,CD63,CD9,CDK5R1,CFL2,CKB,CLTA,CLTB,CLTC,COX4I1,Cox6c,CPLX2,CTSZ,DCTN1,DPYSL3,DSTN,DYNLL2,EEF1G,EEF2,EIF4A2,ENO1,EPRS1,FBL,FBXL16,FGFR3,FYN,GAP43,GAPDH,GDI2,GMPS,GNG2,GOT2,GPX4,GSTM5,H2AZ2,H2BC5,HINT1,HLA-A,HMOX1,HSP90AA1,HSPA8,HSPB1,HSPD1,HSPE1,IGFBP2,JUN,KLC1,…	869 (18)
tretinoin		chemical drug	Activated	5.582	5.39e-31	A2M,ABHD2,AGO1,AKR1A1,AKT1,ALPL,ANXA2,ANXA6,AP1S2,APBA2,APOE,APP,ARHGAP29,ASCL1,ASNS,ATF4,ATOH8,AURKA,BAMBI,BID,BIRC5,BNIP3,BTG1,BTG2,CA2,CAD,Calm1 (includes others),CALR,CAPN2,CASZ1,CCNB1,CCND1,CCND3,CCT5,Cd59a,CD63,CD9,CDK5R1,CDKN2C,CDKN2D,CHGB,CKS2,CLTC,CNR1,COMMD3,CPE,CRABP1,CRABP2,CSE1L,CYP26A1,CYP26B1,DCX,DDAH2,DDC,DHRS3,DLL1,DNMT3B,DPYSL3,DPYSL5,ECI2,EEF1A1,EEF1D,EEF1G,EIF3B,EIF4EBP1,EIF6,…	861 (19)
sirolimus		chemical drug	Activated	4.392	3.08e-30	ACTA2,ACTB,AKT1,APP,ASNS,ATF4,ATP1A1,ATP5MC1,ATP5MG,ATP6V0C,ATP6V1G1,AURKA,BEX1,BID,BIRC5,CCNB2,CCND1,CCND3,CDK1,CHRNB4,CLIC1,DDIT4,DDT,DDX56,EEF1A1,EEF2,EIF1AX,EIF2S1,ENO1,EPRS1,FSCN1,FTH1,GAP43,GPX1,H3-3A/H3-3B,HDAC5,HK2,HMOX1,HSP90AA1,HSP90AB1,HSPA4,HSPD1,ID2,IGFBP5,JUN,LAMB1,LDHA,LDHB,MAP1LC3A,MAP1LC3B,MAPK12,MAPT,Mt1,MTHFD2,NCAM1,NCL,NPM1,ODC1,PDCD4,PDHA1,PGK1,PGM1,PINK1,PKM,PPARD,PPIA,PRNP,…	790 (18)
INSR	0.134	kinase		1.019	6.61e-30	ACO2,ALDH2,ALPL,ARRDC3,ATP1A1,ATP1B1,ATP5F1B,ATP5MC1,ATP5MG,BIRC5,Calm1 (includes others),CCND1,CCNG2,CDK1,CDKN2C,CERS6,CORO2B,COX4I1,CRABP2,CTSV,CYP51A1,DNMT3B,ETFDH,FDFT1,FDPS,FHL1,GAPDH,GAS1,GBX2,GOT2,GRN,HADHB,HELLS,HMGCR,HMGCS1,HOXA1,HOXA2,HOXB2,HOXB3,HOXB7,HOXB8,HOXB9,HOXC4,HOXC6,HSPD1,IDH3A,IER2,IER3,IFITM2,INSIG1,IQGAP1,ITGB5,KLF9,LARS1,LDB2,LGALS1,LIN28A,LIN28B,MARCKSL1,MCM2,MCM5,MCM7,MR…	939 (20)
ST1926		chemical drug	Activated	2.394	1.55e-29	ACTB,AK2,AKR1B1,AP2M1,AP2S1,ARPC2,ARPC3,ATP5F1B,CCT2,CLIC1,CNTN2,EEF2,EIF3D,EIF3I,EIF4A2,EIF4B,EIF4G2,EIF5A,ENO1,GNAS,H2AZ1,HSP90AA1,ILF2,KARS1,LGALS1,NACA,NARS1,NDUFB9,NOP10,NPM1,ODC1,PABPC1,PCBP2,PFN1,PSMD3,RPL10,RPL13,RPL18A,RPL19,RPL36AL,RPL41,RPL6,RPL8,RPS10,RPS2,RPS26,RPS27A,SELENOF,SEM1,SEPTIN7,SKP1,SLC25A3,SNRPD2,SOX11,SOX4,SSR2,TRIR,TXN,UBL5,UQCRB,VDAC2,YBX1,YWHAZ
YAP1	-0.988	transcription regulator		-0.786	2.36e-27	ACAT2,ACLY,ACTA2,ACY1,AKT1,BIRC5,CCNB1,CCND1,CDCA5,CDK1,CXCL12,DDX56,FDPS,FLNA,FLNB,FST,GNG2,HMGCR,HMGCS1,Hmgn2 (includes others),ID2,IGFBP4,JMJD6,LDHA,LOXL2,LPL,MAP1B,MCM3,MCM6,MYH9,NAP1L1,NDRG1,NR5A1,P4HA1,PANX1,PIM2,PKM,PLK1,PLOD2,PMEPA1,PTEN,RAD50,RAD51,RANBP1,RPL10,RPL10A,RPL11,RPL12,RPL13,RPL13A,RPL14,RPL15,RPL18,RPL18A,RPL19,RPL22,Rpl22l1,RPL23,Rpl23a,RPL26,RPL27,RPL27A,RPL28,RPL3,RPL30,Rp…	899 (23)
RICTOR	0.198	other	Activated	3.486	2.6e-27	ATP5F1B,ATP5MC1,ATP5MG,ATP6AP1,ATP6V0C,ATP6V0D1,ATP6V0E2,ATP6V1G1,ATP6V1H,BIRC5,CDC42EP5,COX4I1,Cox6c,FABP5,FAU,HK2,NDUFA1,NDUFA3,NDUFA4,NDUFA5,NDUFB5,NDUFB8,NDUFB9,Ndufs5,NDUFV3,PDK1,PFKL,PPA1,PRKCE,PSMA5,PSMB3,PSMC5,PSMD12,PSMD3,PSME3,PSME4,PTEN,RGS16,RPL10,RPL10A,RPL11,RPL12,RPL13A,RPL14,RPL18,RPL22,RPL23,Rpl23a,RPL26,RPL28,RPL30,Rpl34 (includes others),RPL35A,RPL38,RPL4,RPL41,RPL6,RPL7,RPL7A,…	764 (17)
TGFB1		growth factor		0.918	7.08e-27	AASS,ABL1,ACLY,ACTA2,ADGRB1,AKT1,ALDH18A1,ALDH2,ALDOA,AMD1,ANXA2,APOE,APP,ARF4,ARNT2,ARPC2,ASNS,ATF4,ATP1B1,AURKA,BAMBI,BCAT1,BID,BIRC5,BMP7,BTG1,BUB1,CAB39,Calm1 (includes others),CALR,CAMK2N1,CARS1,CCNB1,CCNB2,CCND1,CCND3,CCNG2,CCT2,CCT5,CD9,CDC42EP4,CDK1,CDK5R1,CDKN2C,CDT1,CELSR2,CHRNB4,CKS1B,CKS2,CLU,CRMP1,CSRP2,CX3CL1,CXCL12,CYP51A1,DDIT4,DDX21,DDX5,DKC1,DLL3,DNAJA1,DNAJB6,DNMT3B,DPYSL3,DTX4…	1009 (21)
metribolone		chemical reagent		-1.85	1.57e-25	ABCB6,ABHD2,ACLY,ADSL,ALDOA,ALDOC,APP,APPBP2,ATP1B1,ATP5F1B,ATP5MC1,ATP5MG,ATP6AP1,ATP6V0C,ATP6V0D1,ATP6V0E2,ATP6V1G1,BCAP29,BUB1,CCND1,CCT2,CDK5R1,CLU,COX4I1,DAZAP2,DDC,DNAJB9,DPYSL4,ELL2,ELOVL5,ENO1,ERO1A,ETFDH,FDFT1,FDPS,FZD5,FZD8,GADD45G,GAPDH,GOT1,GOT2,GPI,GRHPR,GRPEL1,H2AZ1,HES6,HK2,HMGCR,HMGCS1,HNRNPDL,IDH3A,IFITM2,IGFBP5,INSIG1,ITGA6,JPT1,LDHA,LRIG1,MARS1,MIF,MIX23,MPC2,MRPS30,NDRG1,NDUFA…	815 (19)
dihydrotestosterone		chemical - endogenous mammalian		-0.938	1.62e-25	ACKR3,ACLY,ACO2,ACTB,ALDOA,AMD1,APOE,APP,ARFGAP3,ASCL1,BASP1,BCL7A,BMP7,BTG2,CACYBP,CCNB1,CCND1,CCND3,CD63,CLU,CX3CL1,CYTH2,DCTPP1,DDX5,DDX54,DYNC1LI2,EIF4EBP1,ENO1,F2R,FAM89B,FKBP4,FLNB,FOXE1,FST,FTH1,GAP43,GAPDH,GAS1,Gm12854/S100a11,GPI,GPX4,GRN,GRWD1,GTF2B,HINT1,HK2,HLA-A,HMGCR,HOXA5,HOXB7,HOXC4,HOXC5,HOXC6,HSP90AA1,HSPB1,ID2,IGFBP2,IGFBP3,IGFBP4,IGFBP5,JUN,LAMA5,LDHA,LGALS1,LPL,LRIG3,MCM5,Mt1…	956 (22)
GABA		chemical - endogenous mammalian		1.2	5.08e-25	ACLY,ACTB,ACVR2A,ADSL,AGPAT3,AMD1,ANAPC5,AP1S2,AP2M1,AP3B2,APOE,APP,ATP1A1,ATP1B1,ATP5F1B,ATP6AP1,BTG1,Calm1 (includes others),CD63,CDC34,CKAP4,CLTC,CTBP1,DDC,DDX5,DNAJA1,EEF1A1,EIF2S2,EIF3A,EIF4A2,EIF4G2,GMPS,GNAS,GNL3,HAP1,HERPUD1,IDS,KRAS,LAPTM4A,LDHA,LTA4H,MAGED1,MAPK8IP2,MCM2,MTHFD1,MTHFD2,NDUFA1,NDUFA3,NEUROD1,NME2,NOTCH1,NUDT5,NUP133,OS9,P4HA1,PAX6,PIK3R3,PLA2G12A,PRDX1,PRDX6,PSAP,RAB5B,RP…
5-fluorouracil		chemical drug	Activated	2.857	1.31e-24	ABAT,AHSA1,ALDOA,ANXA2,ATF4,ATP5F1B,BIRC5,BNIP3,BTF3,BTG2,CCND1,CCT4,CDK1,CLU,DLL1,EEF1G,EEF2,EIF2S2,FBL,FDPS,GAP43,GAPDH,GARS1,GOT2,HMOX1,HNRNPAB,HSP90AB1,HSPA8,HSPE1,IARS1,ILF2,IP6K2,JUN,KARS1,KRAS,LDHA,MIF,MXD4,NACA,NCL,NDUFA1,NDUFA4,NINJ1,NOP56,NOTCH1,PGK1,PKM,PLK3,PTGES3,RBMX,RHOB,RPL10,RPL10A,RPL11,RPL15,RPL18,RPL19,RPL23,RPL27A,RPL30,RPL35,RPL35A,RPL37,RPL38,RPL5,RPL6,RPL7,RPL7A,RPS12,RPS1…	862 (18)
PSEN1	0.921	peptidase		0.636	5.14e-24	ACO2,ACTB,ALDOA,APOE,APP,ARF4,ATP1B1,ATP5F1B,BASP1,C11orf1,C1QBP,CCND1,CD9,CDK5R1,CFL2,CKB,CLTA,CLTB,CLTC,Cox6c,CPLX2,CTSZ,CUEDC1,CYP51A1,DCX,DHRS7,DLL1,DLL3,DSTN,DYNLL2,EEF1G,ENO1,ENPP2,F2R,FAM32A,FBL,FMN2,GAPDH,GDF11,GDI2,GJA1,GNG2,GOT2,H2AZ2,H2BC5,HES5,HINT1,HSP90AA1,HSPA8,HSPD1,HSPE1,L1CAM,LRP8,MAP2,MAP6,MAPT,MTHFD1L,NCAM1,NDUFA5,NNAT,NOTCH1,PGAM1,PGK1,PKM,PPIA,PRDX6,QDPR,SLC38A2,SNAP25,SPTAN…	862 (21)
trichostatin A		chemical drug	Activated	2.592	2.55e-22	ABCB10,ABCB6,ACTB,AKR1B1,ALPL,ANXA6,APOE,APP,APPBP2,ATF1,BCAT1,BCL11A,BID,BLVRB,BTG1,CAD,CCNB2,CCND1,CD9,CDK1,CDK16,CDK5R1,CDKN2D,CKS1B,CLU,COLEC12,CRABP2,CRMP1,CRTAC1,CSE1L,CXCL12,CYP26A1,DDT,DHRS3,DNMT3B,DPYSL4,EFNB3,EIF4B,ELOVL2,ELOVL6,ENPP2,F2R,FEZ1,FGFR3,FLRT3,FRYL,FST,FTH1,FUBP1,GADD45G,GAP43,GDF11,GDI1,GDPD5,GPX4,GSTM5,HDAC2,HDGF,HDGFL3,HMGCR,HMGCS1,HMOX1,HOXA1,HOXB9,HSPA9,ID2,ID3,IGF2BP1,…	917 (23)
tazemetostat		chemical drug	Activated	3.939	8.57e-22	ABCB10,ATF1,BCAT1,BCL11A,BID,BIRC5,CCND1,CDCA3,CDK16,CDK5R1,CKS2,CRABP2,CRMP1,CRTAC1,CSE1L,CYP26A1,DHRS3,DPYSL4,EFNB3,EIF4B,ELOVL6,FEZ1,FLRT3,FRYL,FUBP1,GAP43,GDI1,GDPD5,HDGF,HDGFL3,HOXB9,HSPA9,IGF2BP1,IGF2BP2,KIDINS220,KIF5C,KPNB1,L1CAM,LGALS1,LIN28B,LRIG1,MAP2,MAPK12,MCM2,METRN,MSI1,MUTYH,MYO1B,NCAM1,NEFL,NEUROD1,NOTCH1,NSD2,OLFM1,PBX2,PSAT1,PTBP2,RAB3A,RAN,RETREG3,RTN4,SDC2,SLC7A1,SPTAN1,SRSF6…
let-7		microRNA	Activated	4.21	1.05e-21	ACTA2,APC2,APP,AURKA,BCAP29,BCAT1,BCL11A,BTG2,BUB1,Calm1 (includes others),CCNB1,CCND1,CDC16,CDC34,CDCA3,CDCA5,CDCA8,CDK1,CDT1,CKS1B,DBF4,DDX56,DNAJB9,E2F2,EIF4G2,ERO1A,FANCD2,FBL,GMNN,GPI,HK2,HMGA1,HMOX1,ID2,IGF2BP1,IGF2BP2,KRAS,LIN28A,LIN28B,LRIG1,MCM2,MCM3,MCM5,MCM6,MCM7,MRTO4,NAP1L1,ORC1,PA2G4,PABPC4,PAICS,PBX2,PKM,PLAGL1,PNO1,POU5F1,RFC2,RFC5,SALL4,SCD,SIGMAR1,SLC1A4,SOX9,TAB2,TGFBR1,TRAP1,V…	930 (22)
E2F1	0.497	transcription regulator	Inhibited	-2.846	3.66e-21	ACTR1A,AKT1,ALPL,ATP5MC1,AURKA,BID,BIRC5,BNIP3,CA2,Calm1 (includes others),CALR,CBX7,CCNB1,CCNB2,CCND1,CCND3,CCT2,CCT4,CD9,CDK1,CDKN2C,CDKN2D,CHEK2,CKB,CLIC1,COX4I1,CRABP2,CSE1L,DBF4,DDAH2,DDX1,DHFR,DUT,E2F2,EIF3I,FANCD2,FBXO5,FGFR3,FHL1,GABARAP,GMNN,GTF2H4,HELLS,HLTF,HMGA1,Hmgn2 (includes others),HNRNPR,HSPA8,HSPD1,HSPE1,ID3,IDH3A,JPT1,KRAS,LTA4H,LY6H,MCM2,MCM3,MCM5,MCM6,MCM7,MTHFD1,NCL,NOTCH1,N…	647 (13)
D-glucose		chemical - endogenous mammalian		0.773	5.68e-21	AARS1,ACLY,ACO2,ACTA2,ACTB,AKR1B1,ALDOA,ALDOC,APP,ARF3,ARF4,ASNS,ATF4,BCAT1,BVES,C1QBP,Calm1 (includes others),CALR,CARS1,CCNB1,CCND1,CCND3,CDK1,CDK5R1,CDT1,CLU,CNR1,CTH,CTSV,CX3CL1,DDIT4,EFHD1,EIF5A,ELOVL6,EMC4,ENO1,ENPP2,ERO1A,FABP5,FST,GABARAP,GABARAPL1,GAPDH,GART,GAS1,GJA1,GOT1,GPI,GPX1,GRN,HDAC2,HERPUD1,HK2,HMGCR,HMOX1,HNRNPF,HPRT1,HSPB1,HSPD1,IER2,JUN,KIF5C,LAMB1,LDHA,LGALS1,LPL,MAFA,MAP1LC…	916 (22)
HTT	-0.793	transcription regulator		0.272	1.47e-20	ACAT2,ACTA2,AKT1,ALDOA,ALDOC,AMD1,ANTKMT,AP1S1,APOE,APP,ATP1A1,ATP5F1B,ATP5MC1,ATP6V0E2,BASP1,BID,BTG3,CBX1,CCND1,Cd24a,CD9,CNR1,CORO2B,COX4I1,CPLX2,CSNK1E,CX3CL1,CYP51A1,DLL1,EBF1,EDNRB,EEF1A1,EEF2,ELAVL4,ENO3,ENPP2,EVL,FABP7,FDFT1,FDPS,FHL1,FKBP4,GADD45G,GAP43,GAPDH,GJC1,Gm21596/Hmgb1,GPI,GSR,HAP1,HMGA1,HMGCR,HMGCS1,HOXB2,HOXB9,HSP90AB1,HSPA8,HSPA9,HSPD1,HSPE1,IGFBP5,JUN,KLF9,LDHA,LDHB,MAP2,Mar…	892 (22)
HRAS	-0.306	enzyme	Inhibited	-2.806	2.12e-20	A2M,ACLY,ACTB,AKT1,ANXA2,ANXA6,APP,ASCL1,ASNS,ATP5F1B,AURKA,BIRC5,BMP7,BNIP3,BTG2,CACNG4,Cald1,CAPN2,CCNB1,CCND1,CCND3,Cdc42,CDK1,CDKN2D,CHGA,CLU,CRABP2,CSRP2,CTSV,CTSZ,CXCL12,DLL1,DNER,DNMT3B,EIF3I,EIF4EBP1,ETV5,F2R,FABP3,FAT1,FDFT1,FHL1,FLNA,GADD45G,GJA1,GRN,GRWD1,HADHB,HES5,HEY1,HMOX1,HOXB4,HOXB6,HOXB9,HSP90AA1,HSPA8,HSPB1,ID2,IFITM2,IGFBP3,IGFBP4,IGFBP5,IRX3,ITGA6,ITGB5,JUN,KRAS,MACROH2A2,MAP…	901 (22)
propylthiouracil		chemical drug	Inhibited	-6.788	2.68e-20	APBA2,BCL11A,BTG2,CARHSP1,CCDC28B,CCND3,CHD1,CNTN2,CPE,DCX,ELAVL3,EMB,GAP43,GDI1,GPC2,Ifitm1,INA,ITGA6,ITM2A,JUN,KIF5C,KLC1,LGALS1,LIN28A,LRRC4,MAP2,MAP6,MAPT,MLLT11,MOXD1,Nefm,NNAT,PALS2,PHF21B,PHLDA1,PKP2,PTEN,RBP1,RTN1,RUNDC3A,SALL4,SCG3,SFRP2,SHD,SLC29A4,SNCG,SRM,SST,STMN2,STMN3,SYP,TBX2,THRA,TLE5,TMEM176B,TRIB3,TUBB2B,TXNIP,ULK2,WNT7B,XPR1,ZKSCAN1
SP2509		chemical reagent	Activated	3.62	1.67e-19	ABCB10,ATF1,BCAT1,BCL11A,BID,CCND1,CDK16,CDK5R1,CRABP2,CRMP1,CRTAC1,CSE1L,CYP26A1,DHRS3,DPYSL4,EFNB3,EIF4B,ELOVL6,FEZ1,FLRT3,FRYL,FUBP1,GAP43,GDI1,GDPD5,HDGF,HDGFL3,HOXB9,HSPA9,IGF2BP1,IGF2BP2,KIDINS220,KIF5C,KPNB1,L1CAM,LGALS1,LIN28B,MAP2,MAPK12,MCM2,METRN,MSI1,MYO1B,NCAM1,NEFL,NEUROD1,NOTCH1,NSD2,OLFM1,PBX2,PSAT1,PTBP2,RAB3A,RAN,RETREG3,RTN4,SDC2,SLC7A1,SPTAN1,SRSF6,STMN2,STXBP1,SYT1,TCF12,TUBB…
KRAS	-1.221	enzyme	Inhibited	-3.105	3.3e-19	ACLY,ACY1,AIMP2,ALDOA,ALDOC,APP,ARPC3,ATOH8,ATP1B1,AURKA,BEX1,BIRC5,BNIP3,CAD,Cald1,CCNB1,CCND1,CCND3,CCT5,CDK1,CDKN2C,CDT1,CELSR2,CLU,CSE1L,CX3CL1,CXCL12,DBN1,DCLK1,DDR1,DHFR,DSE,EEF1A1,EIF3I,EIF3M,EIF5A,EIF6,EMP2,ENO1,ERO1A,ETV5,FABP5,FKBP11,FLNA,FTH1,GAPDH,GAS1,GJA1,GMNN,GRN,HADHB,HK2,HMGA1,HMOX1,HNRNPDL,HOPX,HOXA3,HOXA5,HSPB1,HSPE1,IER3,IFITM2,IGF2BP2,IGFBP2,INSM1,IP6K2,ITM2A,JUN,KPNB1,KRAS,L…	839 (21)
SKIC2	-0.102	enzyme	Activated	4.315	2.49e-18	ALDOA,ASNS,BCAT1,CTH,DDIT4,EGLN3,ENO1,GAPDH,GOT1,HK2,HMGCR,LDHA,MTHFD2,P4HA1,PFKL,PGK1,PGM1,PLOD2,SHMT2,SLC1A5,SLC2A1,SLC6A6,SLC7A5,SQLE,TPI1,TRIB3
ESR1		ligand-dependent nuclear receptor		-0.777	5.06e-18	AASS,ABHD2,ACKR3,ACLY,ACTA2,AKT1,ANAPC5,AP1S1,AP2S1,APOE,ARL4D,ARRDC3,ATP1B1,ATP6V0D1,ATP6V1H,AURKA,BCAT1,BIRC5,BRWD1,BUB1,C1QTNF4,CA2,CAPN2,CCNB1,CCND1,CCND3,CCNG2,CDC42SE2,CDCA8,CDK1,CDK5R1,CELSR2,CFL2,CHEK2,CKB,COPE,CPE,CRABP2,CTH,CUL4B,CXCL12,CYP26B1,DDIT4,DDX21,DLL1,DNAJC21,DYNC1LI2,EEA1,EIF4G2,EIF5A,ENO1,ENPP2,ENY2,FHL1,FIS1,FKBP4,FLNA,FST,GADD45G,GCSH,GJA1,GNAQ,GNAS,GPR37,Gsta4,HAX1,HDGFL3…	988 (23)
decitabine		chemical drug	Activated	2.288	6.64e-18	ABCB10,ADGRB1,ANXA2,APOE,ATF1,BCAT1,BCL11A,BID,BNIP3,BTG1,BTG3,CASZ1,CCND1,CCND3,CCNG2,CD9,CDK1,CDK16,CDK5R1,CDKN2D,CLU,CRABP2,CRMP1,CRTAC1,CSE1L,CXCL12,CYP26A1,DHRS3,DNMT3B,DPYSL4,EEF1A1,EEF1B2,EEF1G,EFNB3,EIF4B,ELOVL6,FBXL7,FEZ1,FGFR3,FLRT3,FOXE1,FRYL,FUBP1,GADD45G,GAP43,GDI1,GDPD5,GFRA1,GPR37,GPX1,HDGF,HDGFL3,HELLS,HK2,HLA-A,HOXA1,HOXB9,HPRT1,HSPA9,IGF2BP1,IGF2BP2,IGFBP2,IGFBP3,IRX1,KIDINS220,…	940 (20)
RRP1B	-1.384	transcription regulator			7.18e-18	ASCL1,AURKA,BIRC5,BMP7,CCNB2,CCND1,CCND3,CDK1,CDKN2D,DBF4,DHFR,EIF4B,HAT1,HSP90AA1,HSP90AB1,ITGB5,MCM2,MCM3,MCM5,MCM6,MRAS,ORC1,PLK1,RPA1,RPL11,RPL13,RPL13A,RPL14,RPL19,RPL22,RPL27,RPL37,RPL6,Rplp1 (includes others),RPS10,RPS19,RPS26,RPS3,RPS8,RPS9
PTEN	-2.074	phosphatase	Activated	2.253	1.21e-17	ACO2,AKT1,ARF4,ATP5MC1,AURKA,BEX1,BIRC5,BTG1,BTG2,CA2,CAD,CBX4,CCNB1,CCNB2,CCND1,CCND3,CDKN2D,CHD1,CKS1B,CKS2,CLTA,CLTC,CSNK1E,CSTF3,CTSV,CTSZ,DEGS1,DENR,DHFR,DRAP1,DYNC1LI2,ECI2,EIF2S1,EIF4EBP1,ELOVL6,FDFT1,FDPS,FGFR3,FTH1,G3BP1,GALK1,GAPDH,GART,GNG2,GPM6A,GPR27,GSR,HADHB,HDAC5,HEXB,HMGCR,HMGCS1,ID4,IDH3A,IFT27,IGFBP2,IGFBP3,IGFBP5,ING4,JUN,JUND,KIAA0930,KLHL24,L1CAM,LDHB,LOXL2,LRRFIP1,LY6H,MACR…	847 (20)
IL3		cytokine		-1.228	2.68e-17	AKR1A1,ALDH2,APBA2,ARHGAP29,BTG2,Calm1 (includes others),CALR,CAPZB,CCND1,CCND3,CCT5,CD63,EEF1A1,EIF1AX,ELAVL3,F2R,GADD45G,GART,GNAS,GPRIN1,GPX1,HDGF,HK2,HLA-A,HOXB4,HSPA9,IMPDH2,JUN,KLF9,KPNB1,MCM5,Mt1,NACA,NARS1,NCL,NOTCH1,ODC1,PDE1B,PFKL,PIM2,PLA2G7,PROX1,PSMA5,PSMB3,RAN,RANBP1,RPL10,RPL11,RPL13,Rpl23a,RPL3,RPL4,RPL5,RPL6,RPL7,RPS12,RPS16,RPS17,RPS19,RPS20,RPS3,RPS4Y1,RPS6,SLC2A1,SLC2A3,SLC3A2…	802 (19)
HNF4A		transcription regulator		-0.325	1.15e-16	AASS,ABCB10,ACLY,ACO2,ACP6,ACTA2,ACTR1A,ACY1,ADGRB1,AGTPBP1,AHSA1,AK2,AKIRIN2,AKR1B1,ALDH2,APOE,APP,ARL4C,ASCL1,ASNS,ATAT1,ATF4,ATF6B,ATP6V0C,ATP6V1H,AVPI1,BLOC1S1,BLVRB,BMP7,BSDC1,BTG1,C11orf1,CAPN2,CCNB1,CCND1,CCNG2,CCT8,CDCA5,CDK1,CFL2,CHEK2,CKS2,CLDND1,CLPB,CLTA,CNBP,COPS7A,COX14,CRABP2,CRIPT,CSPG5,CTSZ,CUL2,CUL4B,CYP26A1,CYP51A1,CYTH2,CZIB,DDX27,DNAJB9,ECI2,EHD3,EID1,ENC1,EPM2AIP1,ERO1A,ETFD…	889 (18)
uranyl nitrate		chemical toxicant		-0.184	1.72e-16	ATP5F1B,ATP5IF1,Calm1 (includes others),Cd24a,EEF2,FAU,GPI,HSPA8,HSPD1,ID2,Mt2,NDRG1,NDUFA1,NDUFB9,NME2,ODC1,PDHA1,PRDX1,PRDX2,RAB5C,RACK1,RPL10A,RPL19,RPL23,RPL27,RPL7,Rplp1 (includes others),RPS16,RPS24,RPS26,RPS8,SCP2,SQSTM1,SUMO1,TAGLN2,TUBA1C,UBC,YWHAZ
COPS5	0.097	transcription regulator		1.05	8.06e-16	AMD1,ASF1A,BIRC5,BLCAP,BUB1,CANT1,CBX1,CCND3,CDKN2C,CSE1L,DBF4,DCTPP1,DDIT4,DDX39A,DUT,F2R,FAM162A,FBXO5,FGF13,GPX4,H2AC25,HELLS,HMGA1,HMOX1,KPNB1,LDHB,MARS1,MCM2,MCM5,MCM6,MCM7,MRAS,NAP1L1,NCL,NINJ1,ODC1,PAICS,PLK3,PMM1,PNP,POLD2,POLR2E,RFC1,RFC2,RNASEH2A,RPL18,RXRA,S100A10,SDCBP,SLC3A2,SLC7A5,SQLE,TRAF4,TRIB3,TXNIP,UPP1,VPS28,ZFP36L1	832 (18)
ibrutinib		chemical drug	Activated	4.938	3.63e-15	AIMP2,ALDOA,ASNS,ATP6V0D1,CKAP4,DCTPP1,DHRS3,ENO1,GAPDH,GNL3,GPI,HES6,HK2,HSPD1,HSPE1,LDHA,MCM5,MRTO4,MYBBP1A,NDUFB5,NELL2,NOP2,NPM1,NR2F6,ODC1,PA2G4,PES1,PFKL,PGAM1,PHB1,PLCG2,PLK1,RPS6,RRP12,RRP9,SLC1A5,SORD,SRM,TMEM97,TPI1,UNG,WDR74
ATF4	-1.24	transcription regulator	Inhibited	-4.398	3.8e-15	AARS1,APBA3,APOE,ASNS,ATF4,BCAT1,BCL11A,BTG1,CALR,CARS1,CHAC1,CTH,DDIT4,EIF2S2,EIF4EBP1,ERO1A,FYN,GABARAPL2,GARS1,HERPUD1,IARS1,IGFBP2,IGFBP5,JUN,KLF9,LARS1,MAP1LC3B,MARS1,MTHFD2,NARS1,NDRG1,NID2,PCK2,PMP22,PSAT1,PSPH,PYCR1,SARS1,SERPINF1,SESN2,SHMT2,SIGMAR1,SLC1A4,SLC1A5,SLC38A2,SLC3A2,SLC7A1,SLC7A3,SLC7A5,SST,TBC1D16,TRIB3	600 (15)
ERBB2	0.767	kinase		-1.816	4.9e-15	ABL1,ACKR3,ACTA2,ACTB,AIMP2,AKT1,ALDOC,ANXA2,ATF4,AURKA,BCKDHB,BIRC5,BMP7,BNIP3,BTG2,BUB1,CCNB1,CCNB2,CCND1,CCND3,CD9,CDC16,CDC37,CDCA3,CDCA5,CDCA8,CDK1,CDKN2C,CDT1,CELSR2,CHCHD10,CKS1B,CKS2,CLU,CNR1,COMMD3-BMI1,CSE1L,CXCL12,CYP51A1,DHFR,DHRS7,DLL1,DNAJB6,DSE,E2F2,EDNRB,EFNB3,EIF4EBP1,EIF6,ELL2,EPHB2,ETV5,F2R,FSCN1,G3BP1,GART,GJA1,HADHB,HEY1,HMGCR,HSPB1,ID2,IGFBP3,IGFBP4,IGFBP5,IRX3,ITGA6,JAM2,JU…	836 (20)
CDKN2A		transcription regulator	Activated	3.068	7.39e-15	A2M,ACTA2,AMD1,ANAPC5,ASNS,BCAT1,BCL11A,BIRC5,BTG2,BTG3,CCNB1,CCND1,CCND3,CDCA5,CDK1,CDKN2C,CDKN2D,CTH,CX3CL1,DDR1,DDX5,DHFR,DYNLRB1,E2F2,EBF1,EEF1A1,EHD3,FBL,FBXO5,FGF13,FMN2,FST,GABARAP,GADD45G,GNAS,GNL3,GOT1,GOT2,HACD3,HDGFL3,HOXB9,HOXC4,IGFBP5,ITGB5,JUN,KANK2,KRAS,LIN28B,MCM5,MCM7,NPM1,ODC1,PBX3,PLAGL1,PLK1,PMEPA1,POLD2,POU5F1,PPFIBP1,PSAT1,PSMA5,PSPH,PTEN,PYCR1,RFC1,SAE1,SHMT1,TGIF1,TMEM97,T…	772 (19)
EGFR		kinase	Inhibited	-2.996	8.57e-15	ACTA2,ACTB,ACY1,AKT1,AMD1,APP,BIRC5,BTG1,CAD,CCND1,CCNG2,CCT5,CD63,CDK1,CELSR2,CRMP1,CXCL12,DHRS7,E2F2,EFNB3,EIF5A,EIF6,F2R,FABP7,FKBP11,GJA1,GRN,HERPUD1,HK2,HMGA1,HNRNPDL,HNRNPH1,HSPB1,HSPE1,IER2,IER3,IGFBP3,IGFBP4,IGFBP5,INSM1,ITGA6,ITGB5,JUN,JUND,KPNB1,LAMB1,LRP8,LYAR,MTHFD1,NCL,NDUFB8,NOTCH1,NSUN2,NUDC,ODC1,PA2G4,PABPC1,PAIP2,PBX1,PDK1,PEG10,PKM,PLAT,PLK1,POU5F1,PPIA,PRNP,PSMB3,PTEN,PTGIS,RAN…	886 (19)
PAX3-FOXO1		fusion gene/product		-0.487	1.09e-14	ABAT,AHCY,AKR1B1,ATP1A1,AURKA,BANF1,BTG2,BUB1,CALR,CCND1,CCT5,CCT8,CD63,CDK1,CDKN2D,CLIC1,CNBP,DDAH2,DHFR,EEF2,ELOVL2,EMB,ENO1,FABP5,FBL,FDFT1,FLNA,GAPDH,GRN,HDGF,HEY1,HMOX1,HOXB9,HSP90AA1,IER3,Ifitm1,IGFBP2,IGFBP5,MYH9,NDN,NGFR,NME2,NONO,P4HB,PHF10,PRSS23,QDPR,RAB5C,RPL26,RPL35,RPL6,RPS6,RRAS2,SLC16A1,SLC7A5,TCP1,TLN1,TPM3,TUBB4B,VIM,WDR6,YWHAZ
CST5		other		1.921	1.18e-14	ACAT2,ADSL,AGO1,ANXA2,ANXA6,ARHGAP29,BLOC1S1,CNBP,COPS7A,DDT,DDX21,DDX54,DKC1,DRAP1,EBNA1BP2,EEF1B2,EEF1D,EEF1G,FAM133B,FHL1,GNL3,GRSF1,HNRNPDL,HNRNPH1,ID3,INTS1,LYAR,MAP1B,MRTO4,MYO10,NCL,NDUFB1,NDUFB7,NHP2,NOP10,NOP2,NR2F1,PITRM1,PLS3,PPAN,PRDX1,PRDX2,RBP1,RRP15,RSL1D1,RTN3,SLC1A3,SOX4,SRSF4,SRSF9,SSRP1,STEAP1,TGIF1,TOMM40,TXN,UTP18,VARS1,VCAN,VDAC1,VDAC2,VIM
dactolisib		chemical drug	Activated	4.575	6.59e-14	ALDH2,ALDOC,CHST1,CTH,DDIT4,EGLN3,EIF4EBP1,ENO1,ERO1A,FAM162A,GAPDH,GPI,IGFBP3,LDHA,MAP1LC3B,P4HA1,PCK2,PGAM1,PGK1,PGM1,PKM,PLOD2,RPS6,SDC2,SLC16A3,SQSTM1,TPI1	772 (17)
lipopolysaccharide		chemical drug		-0.62	6.69e-14	AARS1,ABCB10,ACKR3,ACLY,ACTA2,ACTB,ACVR2A,AKR1A1,AKT1,ALDH2,ALDOA,ALDOC,ANXA2,APOE,APP,Arf2,ARFGAP3,ARL4C,ARPC1B,ARRDC3,ATF4,ATF6B,ATP1A1,ATP5MC1,ATP6AP1,ATP6V0D1,BAMBI,BCL7A,BID,BIRC5,BTG1,BUB1,Calm1 (includes others),CALR,CAPN2,CARHSP1,CARNMT1,CCNB1,CCNB2,CCND1,CCND3,CCNG2,CCT4,Cd24a,Cd59a,CD63,CD9,CDC37,Cdc42,CDC42EP4,CDK1,CDK5R1,CHAF1B,CKAP4,COPS7A,COX4I1,CRLF2,CTH,CTSV,CUL2,CX3CL1,CXCL12,DDI…	1035 (20)
bexarotene		chemical drug	Activated	3.029	9.89e-14	ABCB10,APOE,APP,ARL6IP5,ASNS,Bex1,BMP7,CCND1,CRABP1,CTH,CYP26A1,DCTN3,DDIT4,DHRS3,EFNB3,FABP7,GARS1,Gm1673,GNB2,Gsta4,HERPUD1,IER2,ITM2A,LOXL2,LPL,LY6H,Meis1,MLLT11,MPC2,MRPL54,MTHFD2,NDUFB8,Nes,NGFR,ODC1,PAX6,PLAT,PLOD2,PNO1,RARB,SCD,SELENOM,SLC7A1,SLC7A5,SYP,TSC22D3,TUBB3,XBP1	867 (18)
FGF2		growth factor		0.167	1.12e-13	ACTA2,AKR1B1,AKT1,ASCL1,ATF4,BAMBI,BIRC5,BNIP3,BTG2,CCND1,CCND3,CCNG2,CDK1,COMMD3,CRABP2,CXCL12,DLL1,DNMT3B,EDNRB,EGLN3,ELAVL4,ENO1,ENPP2,ERAS,ETV5,FGFR3,FLNA,FTH1,GAP43,GBX2,GDF3,GJA1,Gm21596/Hmgb1,HK2,HMGA1,ID2,ID3,IFITM2,IGFBP2,IGFBP3,IGFBP4,IGFBP5,JUN,KRAS,LAMB1,LEFTY1,LIN28A,MAFA,MAPT,Meis1,MIF,Nes,NEUROD1,NGFR,NODAL,NOTCH1,NPY,ODC1,PAX6,PGK1,PKNOX1,PLAT,Podxl,POU5F1,PRKCE,PTEN,PTTG1,RAD51,S…	878 (18)
BDNF		growth factor	Activated	4.931	1.49e-13	ANXA2,APP,ATAT1,BID,BMP7,CELF4,CHGA,CNR1,CPLX2,CRMP1,DCTN1,DNAJC21,DPYSL3,EEF1D,EEF2,ELOVL6,FLNA,FLNB,FSCN1,GAP43,GNAQ,GPC4,HMGCR,ITGB5,JUN,KIF5A,KLC1,LGALS1,LOC728392,MAP1B,Mapre2,MAPT,NCAM1,NELL2,NGFR,NPY,P4HA1,PTBP1,PTEN,PTPN9,RAB14,RAB3A,RPL13,Rpl23a,RPL35A,RPS23,S100A10,SBK1,SFR1,SFRP1,SFRP2,SNAP25,SST,STXBP1,SYN1,SYP,THRA,Tmsb4x (includes others),TRIB2,TTC3,TUBA1A,TUBB3,TXNIP,Ubb,VAMP2,VIM,…	828 (20)
PTP4A1	0.539	phosphatase		0.732	1.56e-13	AARS1,ACLY,AHCY,ALDOA,CLTC,DDX5,EEF1A1,EEF2,EIF6,FLNA,GDI2,GMPS,HNRNPF,HNRNPH1,HNRNPH2,IGF2BP1,IMPDH2,ITGB8,NCK1,NOP56,PKM,PPA1,PPM1E,PRDX1,PRDX2,RAN,RUVBL1,RUVBL2,SMS,SOS1,STMN2,TAGLN2,TUBA1C,VCAN,VIM,ZEB1
forskolin		chemical toxicant		0.573	2.36e-13	ACTA2,ACTB,ADGRG1,ADSL,ALDOA,ALDOC,ALPL,APP,ARL4C,ARL6IP5,ATP1B1,ATP6V0C,ATP6V0D1,ATP6V1G1,ATP9A,AVPI1,BAMBI,BIRC5,BTG2,CALR,CCNB1,CCNB2,CCND1,CCND3,CD9,CDK16,CHGB,CHRNB4,CLU,CTBP1,CTSV,DDIT4,DHRS3,EGLN3,EIF5A,ELAVL4,ELL2,FOXE1,FST,GADD45G,GAP43,GFRA1,GJA1,GNAS,GRN,GSTM5,H3-3A/H3-3B,HK2,HMOX1,HOXA5,ID2,ID3,IER2,IER3,IGFBP3,IGFBP5,INA,ITGB5,JMJD6,JUN,JUND,KIDINS220,MAP1LC3B,MIF,MSMO1,Mt1,Mt2,NAMPT…	815 (20)
ESR2		ligand-dependent nuclear receptor	Inhibited	-2.17	3.53e-13	ABHD2,ACKR3,AKT1,APOE,APPBP2,ARNT2,AURKA,BAMBI,BANF1,BCAT1,BID,BIRC5,Bst2,BTG2,CA2,CAPN2,CCND1,CCT4,CCT7,CDK5R1,CDKN2C,CKS1B,CLU,CXCL12,CYP26B1,DPYSL3,DUT,ELL2,ELOVL5,EMB,ENPP2,ENPP3,FBL,FDPS,FHL1,FSCN1,FST,GCSH,GJA1,GNL3,GOSR2,HEBP1,HELLS,HES5,HMGA1,HMGCR,HMGCS1,HOXC6,HPRT1,HSPD1,IARS1,IGFBP3,IGFBP4,IGFBP5,ILF2,IMPDH2,INSIG1,KPNB1,Krt10,LAP3,LPL,LRRN3,LSM2,MCM2,MCM5,MCM6,MCM7,MDK,ME2,MPC1,MTHFD2…	937 (23)
1,2-dithiol-3-thione		chemical reagent	Inhibited	-3.96	4e-13	AGPAT3,AKR1A1,ALDOA,APBA3,ATP1A1,BNIP3,CCT7,CDC34,DNAJB9,DSTN,EIF2S1,EIF3D,EIF4G2,EIF6,FKBP11,FTH1,GSR,Gsta4,GSTM5,HACD3,HAX1,HMBS,HMOX1,HPRT1,HSP90AA1,HSP90AB1,LPL,MSMO1,NARS1,NOCT,PFN2,PRDX1,PSAT1,PSMA5,PSMB3,PSMD12,PSMD3,RACK1,RAN,RPL18,RPLP0,RPS16,RUVBL1,TBRG1,TPI1,TXN,UBE2K,UBQLN2,XBP1	90 (2)
arsenic trioxide		chemical drug	Inhibited	-2.936	4.07e-13	ACAT2,ATF4,ATP1B1,ATP1B2,ATP6AP1,ATP6V0C,ATP6V0D1,AURKA,BCAT1,BLVRB,BNIP3,CALR,CCND1,CDK1,CNBP,CTH,CYP26A1,CYP51A1,DBF4,DNAJB6,ETV5,FDFT1,FDPS,FTH1,GSR,HAT1,HMGCR,HMGCS1,HMOX1,HSBP1,HSP90AB1,HSPA8,HSPE1,IP6K2,MCM3,MCM7,MSMO1,NCL,NDUFA1,NDUFA4,NDUFB5,NDUFB7,NDUFB8,NOTCH1,NPM1,NR2F2,P4HB,PIR,PPA1,PTEN,PTTG1,RARB,RPN1,RRAS2,RTN4,SCD,SH3GLB1,SHMT1,SHMT2,SIRT1,SQLE,SREBF2,SUMO1,TGIF1,VDAC1,XBP1	806 (21)
CD38		enzyme	Inhibited	-4.072	4.51e-13	ACTA2,ALDOA,ALDOC,ANXA2,ANXA6,ASNS,ATP1B1,BNIP3,CKAP4,EGLN3,EIF4EBP1,ELL2,ERO1A,FAM162A,GADD45G,GALK1,HIGD1A,NCAM1,NDRG1,NDUFV3,P4HA1,PDK1,PFKL,PGM1,PKM,PRDX4,PSAT1,PYCR1,RASGRP2,RBPMS,RPN1,RRAS2,SLC16A3,SLC2A1,SLC7A5,SOCS2,TMEM97,TPI1,TUBB2B,UCK2,VIM,XBP1,ZCCHC18	786 (14)
dexamethasone		chemical drug		-0.408	5.2e-13	ABHD2,ACKR3,ACLY,ACTA2,ACTB,ACVR2A,AGPAT3,AKT1,ALDH18A1,ALDH2,ALPL,APOE,APP,ARL4C,ASNS,ATF4,ATN1,ATOH8,ATP11B,ATP1A1,ATP1B1,ATP5MC1,ATP9A,BIRC5,BLVRB,BNIP3,BRF1,BTG1,BTG2,CA2,Calm1 (includes others),CALR,CARS1,CCND1,CCND3,CCNG2,CCT2,Cd59a,CDKN2C,CDV3,CHGA,CLIC1,CLU,COX4I1,CPE,CRABP2,CTSV,CX3CL1,CXCL12,CYP26A1,CYP51A1,DCTN6,DDAH2,DDIT4,DHFR,DHRS7,DLL1,DNER,DPYSL3,DUT,E2F2,EBF1,EDNRB,EEF1A1,EGLN3,E…	942 (17)
HSF1	-1.14	transcription regulator		-0.627	5.33e-13	ACLY,AHSA1,ATN1,BMP7,CCT2,CCT4,CCT5,CCT7,CCT8,CDK1,CKS1B,CKS2,CLU,CSRP2,DCTPP1,DNAJA1,DNAJB6,EIF4A2,FKBP4,HDAC5,HMOX1,HSBP1,HSP90AA1,HSP90AB1,HSPA4,HSPA8,HSPB1,HSPD1,HSPE1,IGFBP4,ITGB5,JMJD6,JUN,LDHA,LPL,LRIG1,LSM2,MAPT,MCM2,MCM3,MCM6,MCM7,PGK1,POU5F1,RAB5C,RAD51D,RANBP1,RPL22,SCD,SEMA3A,SPTAN1,TCP1,Ubb,UBC,VCAN,WWC1	804 (20)
FUS		transcription regulator	Inhibited	-2.449	8.09e-13	ATF4,CCND1,CNOT1,EIF4G2,FIS1,FLNA,HSPA4,HSPA9,HSPD1,JPT1,LONP1,NCL,NDUFA5,NDUFB9,PLK1,RPL18,RPL19,RPL41,RPS16,RPS19,RPS26,RPS3,SLC2A1,TBL2	578 (10)
ammonium		chemical - endogenous mammalian		1.605	9.03e-13	ACTA2,AHCY,AHSA1,ARHGAP33,ARPC3,ATP1A1,CDC37,CDKN2D,CLU,CTH,ERO1A,FAM162A,FKBP11,GART,HSPE1,KMT5B,LARS1,LRRFIP1,Marcks,MCM5,MIF,NCAM1,NDUFA4,NPC2,NXPH4,PCYOX1,PKIA,PSMC5,PSME3,QDPR,RGS16,RPL19,RPL6,RPN1,RRP9,RUVBL1,SAE1,SESN2,SF3B5,SLC25A4,SLC2A3,SLC38A2,TRIB3,TST,TWF1,UTP18,XPNPEP1
diclofenac		chemical drug	Inhibited	-2.233	9.8e-13	AARS1,APP,ASNS,ATF4,BCAT1,CCND1,CTH,DNAJB6,EIF4A2,EIF4EBP1,GARS1,HERPUD1,JUN,JUND,KLF9,KRAS,LDHA,MAP1LC3B,MTHFD2,PSAT1,PSPH,SARS1,SHMT2,SLC16A1,SLC2A1,SLC38A2,SLC7A1,SOS1,SQSTM1,TRIB3	811 (24)
carbamazepine		chemical drug	Inhibited	-2.263	1.16e-12	AARS1,ASNS,ATF4,BCAT1,CTH,EIF4A2,EIF4EBP1,GARS1,HDAC2,HDAC5,HERPUD1,JUND,KLF9,MAP1LC3B,MTHFD2,PSAT1,PSPH,SARS1,SHMT2,SLC7A1,SOS1,SQSTM1,TRIB3	307 (9)
MYCL	2.987	transcription regulator	Inhibited	-3.089	1.67e-12	ATP5MG,BRF1,CAD,CARS1,CENPV,FAU,HSPD1,LARS1,MARS1,NARS1,Ndufs5,PTBP2,Qars,RPL10A,RPL11,RPL12,RPL13,RPL13A,RPL15,RPL18,RPL19,SLC25A4,SNU13,TARS1,TIMM23,TOMM20,UCK2,WDR74,YARS1
FOXO3	-0.036	transcription regulator		0.51	1.79e-12	ACLY,ACTA2,AURKA,BID,BIRC5,BNIP3,BTG1,CAD,CCNB1,CCNB2,CCND1,CCND3,CCNG2,CDCA8,CDT1,CERS4,CSNK2A2,CTSV,DDIT4,EDNRB,EIF4EBP1,ELOVL5,FABP5,FBXO5,FLNB,FYN,GABARAPL1,GMNN,GPX1,GSTM5,HMGCR,IARS1,IER3,IMPDH2,IP6K2,LARS1,MAP1LC3A,MAP1LC3B,MCM2,MCM7,Mt1,Mt2,MTHFD2,MXD3,MXD4,NAMPT,NDRG1,NTN4,PLK1,PRDX3,PRNP,PTEN,PTTG1,RTN3,RTN4,RUVBL1,SH3GLB1,SIRT1,SLC1A4,SLC7A1,SOX9,SREBF2,TXNIP,UBC,ULK1,VIM,YBX1,ZWINT	977 (21)
CREB1	0.26	transcription regulator	Inhibited	-2.818	3.3e-12	ACVR2A,APOE,ARHGAP33,ARPC3,ATF1,ATP1A1,ATP6V0D1,AURKA,BCAP29,BHLHE22,BIRC5,BNIP3,BTG2,CAMKV,CARS1,CCNB1,CCNB2,CCND1,CCND3,CD9,CDC37,CDCA8,CHGA,CHGB,CRMP1,CSRP2,CYP51A1,DCX,FGF13,FOXE1,GABARAP,GADD45G,GAP43,GDF11,GFRA1,HERPUD1,HLA-A,HMGCR,HMGCS1,HMOX1,HSPA4,IER2,IER3,INA,ING4,JPT1,JUN,LPL,MARCKSL1,MCM5,MCM6,Meis1,MEST,MIDN,MNS1,MSMO1,MYO1B,NDUFA4,NEO1,NEUROD1,NNAT,NOTCH1,NPC2,NPY,NREP,PEG10,PLAT,P…	849 (21)
trans-hydroxytamoxifen		chemical drug		0.911	6.77e-12	APOE,ARNT2,BTG1,CCNB1,CLU,CXCL12,DBN1,DDIT4,ENC1,FMN2,FZD8,HOXC4,IER3,IGFBP4,L1CAM,LAMB1,LDHA,LOXL2,MAPT,MXD4,MYO1B,NDRG1,NELL2,NOTCH1,NR2F2,P4HB,PDK1,PLOD1,PLOD2,PRPS1,PRSS23,PTEN,PXDN,RND3,SERPINF1,SFRP1,SLC39A6,SNCG,SST,STXBP1,TTC9,VEGFB,XBP1	498 (10)
ATN1	1.735	transcription regulator			7.71e-12	ATP1A1,ATP1B1,ATP1B2,BASP1,BTG3,Cd24a,CHGB,CNR1,DPYSL3,EBF1,EVL,IGFBP5,LSM2,Marcks,MARCKSL1,NEFL,Nefm,NEUROD1,NR2F1,NREP,NSG2,PABPC4,PCTP,PDE1B,POLB,PTBP1,RAB2A,RGS16,SOCS2,SOX11,SOX4,SPTBN2,THRA,Tmsb4x (includes others),TUBA4A,ZIC3
FSH		complex		1.053	1.08e-11	ACTA2,ACTB,ACVR2A,ADGRG1,ALPL,APP,ARL4C,ARL6IP5,ATP5IF1,ATP9A,BCL11A,BTG2,CCND1,CDC42EP4,CDK16,CPE,CTSV,CX3CL1,DHRS3,DNAJB9,ELL2,ENC1,FST,GNAS,GOT1,HDAC5,HK2,ID4,IGFBP3,IGFBP4,ITGB5,JMJD6,JUN,KIDINS220,LGALS1,MAP1LC3B,MAP2K1,MAPT,MSMO1,MYRF,NEO1,NPC2,NPPC,NPY,NR5A1,PGK1,PGRMC1,PKM,PLAT,PLIN3,POP5,POU5F1,PRNP,PSMD3,PTEN,RAB14,RAB2A,RAB5C,RGS16,RHOB,SLC2A1,SNAP25,SSTR2,STK25,TGFBR1,TLN1,TP53I11,Tpm…	872 (22)
levodopa		chemical - endogenous mammalian	Activated	2.506	1.24e-11	ACTA2,ACY1,ALPL,APBA2,APLP1,ASTN1,BANF1,CASZ1,CCND1,CCNG2,CD63,CHAC1,CMTM8,CNR1,CORO2B,CRTAC1,CRY2,CTSZ,CTXN1,CXCL12,DCTN3,EDNRB,EIF4G2,EIF6,Fbll1,FDPS,GABARAPL1,GAPDH,GKAP1,GNAS,HEXB,HLA-A,IER3,IGFBP2,IGFBP5,IQGAP1,KARS1,KLF9,Krt10,LDB2,LIX1,LPAR4,LYAR,MEIS2,MIEN1,MRPS21,MSMO1,MYO1B,NDUFA5,NOCT,NPC2,NPM3,NRARP,NSG2,PA2G4,PALM,PALS2,PCYT2,PDCD4,PFN2,PKIA,PKP2,PLCG2,PLEKHA2,PSAP,PTBP1,PTGIS,PTPRZ1…	660 (16)
HIF1A	-0.332	transcription regulator	Inhibited	-4.395	1.32e-11	ACTA2,AKT1,ALDOA,ALDOC,APOE,ARPC2,ASNS,ATP5F1B,AURKA,BID,BIRC5,BNIP3,CARS1,CCND1,COX4I1,Cox6c,CXCL12,DDIT4,EDNRB,EGLN3,EIF5A,ENO1,ENO3,ERO1A,FAM162A,FHL1,FSCN1,FYN,GAPDH,GJA1,GPI,HES6,HK2,HMOX1,HSPA4,HSPB1,ID2,IGFBP2,IGFBP3,IGFBP5,ITGB5,JMJD6,JUN,L1CAM,LDHA,LGALS1,LOXL2,MCM6,MCM7,MIF,MYH9,NDRG1,NDUFA4,NDUFB8,NEFL,NODAL,NOTCH1,NPM1,NRARP,NTN1,P4HA1,PAIP1,PCK2,PDHA1,PDK1,PFKL,PGAM1,PGK1,PIM2,PKM,PL…	806 (19)
bromobenzene		chemical toxicant	Inhibited	-2.751	1.34e-11	CTSV,FDFT1,FDPS,GAPDH,GOT1,GSR,Gsta4,HMGCS1,HMOX1,HSP90AA1,HSPB1,JUN,JUND,LAP3,LONP1,MPRIP,MSMO1,Mt1,Mt2,RPL22,RPL28,RPL35,TUBA1A,TUBB2B,YWHAQ
RBM20		other			1.44e-11	ATP1B1,BVES,CALR,CARHSP1,CARS1,DAZAP2,DPYSL3,EEF2,HOPX,HSPD1,KLC1,LARS1,NARS1,NPM1,PHB2,PKP2,PRDX6,RPL13,RPL13A,RPL28,RPL3,Rplp1 (includes others),RPS12,RPS3,Rps3a1,RPS8,SARS1,SOX4,Srsf5,TGFBR1,TUBA4A,ZFP36L1
UCP1		transporter	Inhibited	-4.054	1.51e-11	AARS1,ALDH18A1,AMD1,ARHGAP33,ASNS,ATF4,BCKDHB,BTF3,Cd24a,CHCHD10,CTH,CTSV,EEF1A1,EIF4EBP1,EMB,ENHO,GARS1,GOT1,GPX4,GSR,Hmgn2 (includes others),MAP1LC3A,MTHFD1,MTHFD1L,MTHFD2,NDUFB8,ODC1,PCK2,PSAT1,PSPH,PYCR1,RNASEL,SHMT1,SHMT2,SLC3A2,SMS,SRM,TRIB3,UBC,XPR1
NFE2L2	-0.703	transcription regulator	Inhibited	-2.929	2e-11	AGPAT3,AKR1A1,ALDOA,APBA3,APPBP2,ATF4,ATP1A1,BNIP3,Calm1 (includes others),CCT7,CDC34,CDKN2C,CHGB,COX4I1,DCTN3,DSTN,EIF2S1,EIF4G2,FGF13,FTH1,GADD45G,GNAQ,GNG3,GOT1,GPX1,GPX4,GSR,Gsta4,GSTM5,HACD3,HAX1,HERPUD1,HMBS,HMGCS1,HMOX1,HPRT1,HSP90AA1,HSP90AB1,HSPA9,L1CAM,LARP7,LPL,MACROH2A1,MAP1LC3A,MAP1LC3B,MAPT,MSMO1,Mt1,NARS1,NDST1,NEUROD1,NOCT,NRK,PAFAH1B3,PFN2,PIR,PKIA,PRDX1,PSAT1,PSMA5,PSMB3,PSMD12,…	762 (14)
IGF2	0.936	growth factor		-0.508	2.25e-11	AKT1,BIRC5,CCND1,CCNG2,CDK1,CORO2B,CTSV,ELOVL6,FABP7,GAS1,GRN,HELLS,IER2,IER3,IFITM2,IGFBP2,IGFBP3,IGFBP4,IGFBP5,ITGB5,KLF9,MCM2,MCM5,MCM7,NDRG1,PDCD4,PHLDA1,PTEN,RAD51,RGS16,RHOB,SEZ6L2,SKAP2,SLC38A2,Srsf5,TGIF1,THRA,TOMM40,ULK2,ZEB1,ZFAND5	833 (18)
RPS15	0.277	other			2.5e-11	EIF2S1,EIF2S2,EIF3I,EXOSC2,IGF2BP1,MCM2,MCM3,MCM5,MCM6,MCM7,PDCD4,PTEN,RFC5,RPA1,RPS11,RPS16,RPS19,RPS23,RPS24,RPS25,RPS6,RPS9	290 (6)
MTOR	-0.695	kinase		-0.348	2.8e-11	ACLY,AKR1A1,AKR1B1,ARL4C,ATP5MG,BEX1,BIRC5,BNIP3,CCND1,CCND3,CLTC,COX4I1,DCTN1,DDAH2,DDIT4,DHFR,EIF3A,ENO1,EPRS1,FABP5,FDPS,FGFR3,FST,GAP43,GSTM5,HADHB,HK2,HSP90AB1,HSPB1,IP6K2,LDHA,LDHB,MAP1LC3B,MAP2,MAPT,NCAM1,NSUN2,Otub1,PDHA1,PFN1,PGP,PGRMC1,PIM2,PKM,PPARD,PRKAR2A,PTBP1,PTEN,RAB11B,RPL12,RPL23,RPS11,RPS18,RPS6,SLC16A3,SLC2A1,SNCG,SOAT1,SOX4,SQSTM1,SREBF2,TBRG1,TRADD,TXNIP,TXNL1,UBE2B	1000 (21)
TCR		complex	Inhibited	-2.834	3.37e-11	AK2,ALDOA,APOE,ATP5F1B,BCAT1,CCND1,CCND3,COMMD3-BMI1,DKC1,EBNA1BP2,ELL2,ENO1,ETV5,FBL,FLNA,FYN,GADD45G,Gar1,HSPA9,HSPD1,ID3,JUN,LDHB,NHP2,ODC1,P4HB,PA2G4,PDCD4,PGAM1,PGK1,PHB1,PHB2,PIK3R3,PRDX6,PRELID1,PTEN,RPL10A,RPL13A,RPL15,RPL18A,RPL22,RPL3,RPL30,RPL38,RPL4,RPL5,RPL6,RPL7,RPLP0,RPS16,RPS17,RPS2,RPS23,RPS3,RPSA,SDCBP,SEMA3A,SLC1A5,SLC25A3,SLC2A1,SLC2A3,SOCS2,TALDO1,Tcf7,TPI1,TSC22D3,VDAC3	858 (21)
STK11	-0.344	kinase	Inhibited	-4.026	3.74e-11	A2M,ACP6,ADSL,AHCY,AK2,AKR1A1,ALDOA,ASTN1,ATIC,ATP5MC1,BTF3,CCND1,CHGB,DCTPP1,DUT,EIF3A,ELOVL2,ENO1,GAPDH,GART,GOT2,GPI,IGFBP5,IMPDH2,LDHA,MPST,MRI1,NDUFA3,NDUFA4,NDUFB11,NDUFB7,NDUFB9,NME2,PCK2,PGK1,PGM1,PHC2,PKM,PNP,POLD2,POLR1C,POLR1D,POLR2E,PPA1,PSAT1,PTEN,PTPRZ1,PYCR1,RPS6,SHMT2,SRM,TALDO1,TARS1,TPI1,TRIB3,UCK2,UMPS,WNT5A	786 (19)
POLG	-0.125	enzyme			4.56e-11	EEF1B2,NPY,RACK1,RPL13,RPL14,RPL23,RPL27A,Rpl32,Rpl36a,RPL5,RPL7,RPS16,RPS19,RPS24,RPS25,RPS27A
IL2		cytokine		0.348	5.22e-11	ACVR2A,ALDOA,ARNT2,ASNS,AURKA,BCAT1,BUB1,CAMK2N1,CCND1,CCND3,CCNG2,CD9,CDK1,CDK5R1,CDKN2C,CRABP2,CRMP1,CXCL12,CYP51A1,DDIT4,DDX21,DKC1,DPYSL5,EIF2S2,ELOVL5,ENO1,ENPP2,EVL,FGF13,FYN,GADD45G,GAPDH,GARS1,GART,GNAQ,GNL3,GRN,HK2,HMGCR,HMGCS1,HOPX,HSPD1,IER3,IGFBP4,ING4,INSIG1,IP6K2,ITGA6,ITGB8,JUN,JUND,L1CAM,LAMA5,LDHA,MAP2K1,MLLT3,MTHFD2,NDRG1,NETO2,NOP2,ODC1,PDCD4,PDK1,PDLIM4,PELI1,PGK1,PHB1,PHB2,PH…	835 (17)
Insulin		group	Inhibited	-2.329	5.79e-11	ACLY,ACTB,ACVR2A,AKT1,ALDOA,AP2M1,APOE,APP,ARRDC3,ATP1A1,ATP5MC1,BIRC5,CCND1,CCND3,CCNG2,CCT2,CCT4,CCT5,CCT7,CCT8,COX4I1,CRABP2,CTH,DDIT4,DHFR,ECI2,EIF4EBP1,ELOVL6,ENPP2,ERO1A,FABP3,FDFT1,FOXE1,GAPDH,GDI2,HAP1,HK2,HMGCR,HMGCS1,HMOX1,HSP90AA1,HSPA4,HSPA8,HSPA9,HSPE1,IGFBP2,IGFBP3,IGFBP4,IGFBP5,IMPDH2,INSIG1,ITGA6,JUN,LAMB1,LDHA,LDHB,LONP1,LPL,MAPT,Marcks,MCM6,MCM7,MIF,Mt1,NDUFA1,NDUFB9,NDUFV3,NPY,…	877 (17)
UQCC3	0.113	other			7.31e-11	ALDOA,ALDOC,ATP11B,ATP1A1,ATP1B1,ATP5F1B,ATP5MC1,ATP5MG,ATP6AP1,ATP6V0C,ATP6V0D1,ATP6V1G1,COX14,COX4I1,ENO1,ENO3,GAPDH,GPI,HK2,NDUFA1,NDUFA3,NDUFA4,NDUFA5,NDUFB1,NDUFB11,NDUFB5,NDUFB7,NDUFB8,NDUFB9,NDUFV3,PFKL,PGAM1,PGK1,PKM,TPI1,UQCRB	435 (7)
KAT2A	-1.365	enzyme	Inhibited	-2.967	7.48e-11	AKT1,BCL11A,BNIP3,CCND1,CKS2,CSRP2,DNAJB9,E2F2,FABP5,GABARAPL1,GBX2,H2AZ1,HDAC2,HES5,HMGA1,HOXA2,HSP90AA1,HSPD1,JUN,LDHA,NGFR,NUDC,PGAM1,RANBP1,SAE1,SLC16A1,SLC1A5,SYT1,TAF1D,TGIF1,THOP1,XPO1,YBX1	702 (12)
EIF2AK3	0.656	kinase		-0.01	9.21e-11	AARS1,ALDH18A1,Arf2,ARF4,ARFGAP3,ASNS,ATF4,BTG2,CARS1,CBX4,CCND1,DNAJB9,EIF4EBP1,EPRS1,ERO1A,GOSR2,HERPUD1,HSPA9,IARS1,JUN,LARS1,LONP1,MAP1LC3B,NARS1,NDRG1,PCK2,RNASEL,SARS1,SHMT2,SLC1A4,SLC7A1,SQSTM1,TARS1,TRIB3,TXNIP,XBP1,YARS1	579 (17)
PDX1		transcription regulator		-0.585	1.08e-10	ACTB,AKR1B1,ANXA2,ARL4D,ASNS,ATF4,CAMK2N1,CCND1,CHGB,CKB,CX3CL1,EIF4EBP1,ERO1A,GAP43,GNAS,GOT1,GRN,HAP1,ID2,ID3,IER3,IGFBP3,INSIG1,JUN,LRRC49,LTA4H,MAFA,MAP2,MAPT,Mt1,NDUFB9,NEUROD1,NNAT,PAX6,PNPO,PPP1R1A,PRSS23,SLC2A1,SLC6A6,SSBP3,SST,TRIB3,TXNIP	769 (20)
homocysteine		chemical - endogenous mammalian		-0.596	1.21e-10	ACLY,ANXA2,ASNS,ATF4,CCND1,CLU,CXCL12,DDAH2,ECI2,EEF1A1,EEF1D,ELOVL5,ELOVL6,FDPS,HERPUD1,HMGCR,HMOX1,LPL,LTA4H,MSMO1,NDRG1,PHLDA1,PKM,PRDX1,PRDX2,PTGIS,SCD,SIRT1,SREBF2,TRIB3,XBP1	847 (22)
YY1	-0.541	transcription regulator		-1.134	1.23e-10	ACTA2,ATF4,AURKA,BIRC5,BTF3,BTG2,CALR,CCNB1,CCNB2,CDCA3,CDKN2C,CLU,CRABP1,CXCL12,DDIT4,EEF1B2,EIF4G2,FDPS,GADD45G,HELLS,HES5,HEY1,Hmgb3,HMGCR,HMOX1,HOXB4,HOXD4,ID2,ID3,ID4,IGFBP5,INCENP,LRP2,MCM5,MCM6,MCM7,MXD3,NGFR,NNAT,NSG1,PFN2,PLAGL1,PLK1,POLB,PROX1,PTPRA,RAD51,RND3,RPL30,SFXN1,SLC1A3,SLC25A4,SNRPN,Srsf5,TGFBR1,UNG,VEGFB,VIM	854 (22)
SHH		peptidase		1.286	1.28e-10	AMD1,ASCL1,BMP7,CCNB1,CCND1,CCNG2,CNBP,DDC,DHFR,EBF1,GBX2,HELLS,HES5,HEY1,HK2,HMGA1,IGFBP5,IMPDH2,MCM2,MCM3,MCM5,MCM6,MYBBP1A,NEUROG1,NODAL,NPY,NR2F2,OTX2,PAX2,PAX6,PFN1,PLAT,PMP22,RAD51,SFRP1,SFRP2,SOX9,SRM,STMN3,TSC22D3,TUBB3,UNG,WNT5A	844 (24)
mibolerone		chemical drug		-0.577	1.34e-10	ALDH18A1,AMD1,ARF4,CALR,CCND1,CDK1,CLTA,CLTB,CLTC,CLU,CYP51A1,DHRS3,EIF2S1,FDPS,FHL1,FKBP11,GADD45G,GMNN,GOT2,HDLBP,HEXB,HMGCS1,IGFBP3,INCENP,ISYNA1,JUN,LPL,NME2,P4HB,PGK1,PPIA,Rrbp1,SQLE,SRM,TUBA1A
DDX3X	-0.133	enzyme	Inhibited	-2.458	1.39e-10	CCND1,GNB2,MAPK12,ODC1,RPL11,RPL13,RPL15,RPL28,RPL7A,RPLP0,RPLP2,RPS16,RPS19,RPS3,RPS9,RPSA,XBP1
OVOL2		transcription regulator	Activated	2.341	2.03e-10	ACTR1A,ALDOA,ARPC1B,CDKN2C,ENO1,GPI,HK2,LDHA,NR2F1,PFKL,PGAM1,PGK1,PKM,RAD51,SDCBP,SLC2A1,SLC2A3,TUBA4A,VIM
fulvestrant		chemical drug		1.826	2.04e-10	ABL1,ASNS,ATF4,ATP5F1B,AURKA,BIRC5,CCNB1,CCND1,CDK1,CDKN2C,CKS1B,CNBP,CTH,CXCL12,DDIT4,F2R,GJA1,H2AZ1,HOXC4,ID2,IER3,IGFBP5,JUN,LPL,LRP8,MCM2,MCM3,MCM5,MCM7,MTHFD1,MYO1B,NGFR,NSUN2,PDCD4,PRPS1,PRSS23,PTEN,PTTG1,RAB2A,RFC2,RFC5,RNASEH2A,RNF126,SLC7A5,SLC9A3R1,SNCG,SQSTM1,SSTR2,TSC22D3,TTC9,TUBA4A,TXNIP,XBP1,ZEB1	898 (21)
E2F4	-0.906	transcription regulator		1.293	2.27e-10	BNIP3,CCNB2,CCND1,CDCA3,CDK1,CDKN2C,CHEK2,CKS1B,CKS2,DBF4,DHFR,DUT,E2F2,EMC4,FANCD2,FDFT1,GMNN,GTF2H4,H2AZ1,HLTF,ID3,MCM3,MCM5,MCM6,MRTO4,MTHFD1,NCL,NPM1,OIP5,ORC1,PGRMC1,PLK1,PSAT1,PTTG1,RAD51,RANBP1,RFC2,SFRP1,SINHCAF,SLC3A2,SRPRA,SSX2IP,TOP2B,UBE2T,UMPS,UNG,ZNF91	631 (11)
hydrogen peroxide		chemical - endogenous mammalian		0.461	2.32e-10	ACAT2,ACTA2,ANXA2,APP,ATXN7L3B,AURKA,BIRC5,BTG2,BUB1,CCNB1,CCND1,CCND3,CD63,CDC34,CDK1,CDKN2C,CKS1B,CLU,CNR1,COMMD3-BMI1,CYP51A1,DDAH2,DDIT4,DHFR,DUSP8,DUT,EEF1A1,EEF1B2,EID1,ENC1,ENPP2,FDFT1,FDPS,FTH1,GPX1,Gsta4,HDAC2,HELLS,HMGCR,HMOX1,ID3,INSIG1,ITGA6,JUN,KRAS,LGR4,MAFA,MAP1LC3A,MCM2,MDK,MIF,MSMO1,ODC1,PCBP2,PDCD4,PFDN5,PKIA,POU5F1,PRDX1,PRDX2,PRKCI,PTEN,RAN,RPL5,RPL7A,RSL1D1,RTN3,SELENOH,SENP3…	1117 (24)
gentamicin		chemical drug		-0.251	2.41e-10	ABAT,AGPAT3,ALPL,ASL,ATIC,BMP7,BTG2,BTG3,CALR,CCND1,CD63,CD9,CDC34,CLU,CSRP2,CTSV,CUL2,DDC,DDX39A,EEF1A1,EIF3B,EIF3D,ENPP2,ETFDH,FTH1,GNL3,GPM6A,GSTM5,H3-3A/H3-3B,HMOX1,HSP90AA1,HSPB1,IGFBP3,IGFBP5,ITGB5,JUN,LGALS1,MCM6,MPST,MYBBP1A,MYO1B,NCL,NPM1,NUDC,PPP1R1A,PRPS1,PSAT1,PTBP1,PTPRZ1,QDPR,RESP18,RTN4RL1,RUVBL1,SCOC,SDC3,SOCS2,SOX4,SQSTM1,TARS1,YBX3,ZFP36L1,Zranb2
l-asparaginase		biologic drug		0.704	2.49e-10	ASNS,AURKA,BIRC5,BTG2,BUB1,CCNB2,CDCA5,CDK1,CYP51A1,FANCD2,FDPS,HMGCR,HMGCS1,INCENP,INSIG1,MCM2,MCM3,MCM5,MCM6,MSMO1,MTHFD2,NCAPG,NSDHL,OIP5,ORC1,PLAGL1,PLK1,PSAT1,RAD51,SQLE,TRIB3
PC-SPES		chemical drug			2.59e-10	ACLY,CCND1,CD9,CDKN2C,CKS1B,CLU,DCTN3,DSTN,FDFT1,GAPDH,GARS1,GPI,HERPUD1,HSP90AA1,MCM2,MCM5,MYL6,P4HB,PA2G4,PRDX6,RAN,SELENOW,SEPHS2,SOX9,TUBA4A,TUBB2A,TXN,VIM
NFKBIA	1.01	transcription regulator		-0.364	2.98e-10	A2M,ACKR3,AK2,BCL11A,BID,BNIP3,BTG2,CCNB1,CCND1,CDKN2D,CKS1B,CLU,CTSZ,CX3CL1,CXCL12,EIF4G2,ENPP2,ERO1A,FSCN1,GADD45G,Gm21596/Hmgb1,GRN,GSTM5,HEY1,HK2,HLA-A,HMGA1,HMOX1,HOXB2,HOXB5,HOXB8,HOXD3,HSPA8,ID3,IER3,IRX3,JUN,LAMA5,LRIG1,MEX3A,Mt1,Mt2,MXD4,NINJ1,NOCT,NRK,PDHA1,PLAT,PMEPA1,POLB,POLR1C,POLR2C,PTEN,PTPRZ1,RBP1,RGS16,RPL27A,RPL8,RPS18,RPS2,RPSA,SCMH1,SERINC1,SFRP1,SOAT1,SOX9,TCF12,TGFB1I1,TMEM…	904 (22)
MAP3K12	-1.129	kinase	Activated	2.848	3.3e-10	ACTB,APP,JUN,RPL12,RPL27A,RPL37,RPS18,RPS2,RPS8,STMN4,SYT1,TUBA1A,TUBB2A,TUBB2B,TUBB4B	624 (7)
IL5		cytokine	Inhibited	-4.953	3.47e-10	A2M,ALDOA,ALDOC,ANXA2,ANXA6,ASNS,ATF4,ATP1B1,BNIP3,CCND3,CD63,CD9,CKAP4,DDX21,EGLN3,EIF4EBP1,ELL2,ENO1,ERO1A,FAM162A,GADD45G,GALK1,HIGD1A,HMGCR,IER2,IER3,NACA,NDRG1,NDUFV3,P4HA1,PDK1,PGM1,PKM,PMP22,PRDX4,PSAT1,PYCR1,RASGRP2,RBPMS,RPN1,RRAS2,SLC16A3,SLC1A5,SLC2A1,SLC7A5,SOCS2,TMEM97,TPI1,TUBB2B,UCK2,UPP1,VIM,XBP1,ZNF25	878 (20)
LONP1	-1.438	peptidase	Activated	3.359	3.62e-10	ANXA2,ASNS,ATF4,ATP5IF1,C1QBP,CHAC1,GARS1,HSPA9,HSPB1,HSPD1,HSPE1,IDH3A,MARS1,MTHFD2,P4HB,PFN1,PGAM1,SARS1,SMDT1,TIMM23,TOMM70,TPM3,TRAP1,VDAC1,VDAC2
SALL4	-5.454	transcription regulator		-1.783	4.03e-10	ACTB,ANXA2,ATP1B1,BIRC5,BTG2,CCNB2,CCND1,CCND3,CFL2,CHEK2,COMMD3-BMI1,E2F2,ERBIN,GNG2,ID2,ID3,INCENP,ITGA6,ITGB8,JUN,LEFTY1,LOXL2,LRP2,LRRC4,NGFR,NOTCH1,POU5F1,PTPRZ1,RACK1,RAD51,RARB,RND3,SALL4,SDC2,SFRP1,TLN1,UTF1,VIM,WNT5A	598 (10)
KITLG		growth factor		-0.334	4.89e-10	ACTB,BIRC5,BLVRB,BTG1,CA2,CCND3,Cd24a,CDC42EP5,CLIC1,CLU,CX3CL1,CXCL12,CYTH1,DCTN6,EDNRB,EEF1A1,ETF1,F2R,FABP5,FTH1,GJA1,HMOX1,HNRNPF,HOXB4,ID2,IGFBP3,KLHL24,KPNB1,MAP2K1,NPM1,PAX6,PDCD4,PKM,Podxl,PRKCE,PTGES3,RPL7,RPLP0,RPS23,Rps3a1,RPS6,SLC25A12,STK25,TCF12,Tmsb4x (includes others),Tpm4,TSC22D3,TXNIP,TXNL1,WDR1	929 (18)
SP1	0.117	transcription regulator		-0.549	5.99e-10	ABHD2,ACTA2,ALPL,APOE,ASNS,ATP5F1B,ATP6V0C,BIRC5,BMP7,BRF1,C1QBP,CAD,CCND1,CCND3,CCNG2,CDK1,CDKN2C,CDKN2D,CHGA,CHRNA5,CHRNB4,CIRBP,CKB,CRABP2,CTH,CXCL12,CYP26A1,CYP51A1,DBF4,DHFR,F2R,FLNA,FYN,GJA1,GNAS,GOT1,GPX4,HADHB,HDAC2,HINT1,HK2,HMGA1,HMGCR,HMOX1,ID4,IGFBP3,IGFBP4,ITGB5,JAM2,JUN,LPL,Marcks,MSH6,Mt1,NDRG1,NGFR,PABPC1,PDK1,PGK1,PHOX2B,PKM,POLB,POU5F1,PPARD,PRKCE,PRNP,PTDSS1,PTTG1,RAB11FIP1,RAD…	906 (24)
calcitriol		chemical drug		0.99	6.11e-10	ABCB10,ABL1,ACAT2,AKR1B1,AKT1,ALPL,ANXA2,APP,ATIC,BCAT1,BIRC5,BMP7,CA2,CCNB1,CCND1,CCND3,CDCA5,CDCA8,CDK1,CDK5R1,CDT1,CHAF1B,CHGA,CSE1L,CXCL12,DCTPP1,DLL1,EPHB2,ETV5,FDPS,FGFR3,FIS1,FNDC5,FTH1,GADD45G,GAPDH,GARS1,GDPD5,GPX4,GSR,GSTM5,H2AZ1,HELLS,HK2,Hmgb3,Hmgn2 (includes others),HOXB4,HSPA9,HSPD1,ID2,IER3,IGFBP3,IGFBP5,INCENP,JUN,LDHA,LGALS1,LPL,MCM2,MCM3,MCM5,MCM7,MRPS6,MSI1,MTRES1,NCAM1,NDUFA4,…	1022 (27)
FOXO1		transcription regulator		-1.486	6.47e-10	A2M,ACLY,ACTA2,ATF4,ATP5F1B,BID,BIRC5,BNIP3,CA2,CCNB1,CCNB2,CCND1,CCNG2,CDK1,CDKN2C,CERS4,CNR1,CTSV,DCX,DDIT4,EBF1,EDNRB,EFHD1,EIF4EBP1,ELOVL5,ELOVL6,FABP5,FDPS,FLNB,FST,FYN,GABARAPL1,GPI,GPX1,GRHPR,GRN,HMGCR,HMOX1,HSP90AB1,HSPD1,IER3,JUN,LPL,MAFA,MAP1LC3B,MCM5,MRPL45,MRPL55,MRPS30,NAMPT,NCAPG,NDN,NDUFA4,NEUROD1,NPY,PCK2,POU5F1,PTEN,SCD,SEMA6D,SIRT1,SLC25A12,SLC25A20,SLC25A23,SOX4,SOX9,SQLE,SREBF…	786 (21)
CD3		complex	Inhibited	-2.427	7.98e-10	AARS1,ATF4,ATP11B,BAMBI,BIRC5,BRK1,BTG1,BZW1,CCND1,CCND3,CDK1,CHRNA5,CKS1B,CKS2,CRLF2,DDT,DPYSL5,EIF1B,EIF4A3,ELAVL3,FBL,FDPS,FYN,GABARAPL2,GAPDH,GDI2,GNAS,GPR37,HAT1,HAX1,HDAC2,HELLS,HINT1,HNRNPF,HNRNPR,HSP90AA1,HSPA8,HSPE1,ID3,ID4,IFRD2,IGFBP5,ILF2,ITGB5,JUN,LONP1,MACROH2A1,MCM5,MTHFD2,NAMPT,NCL,NPM1,ODC1,OGDH,P4HB,PA2G4,PABPC4,PAFAH1B3,PCBP2,PCYOX1,PCYT2,PFN1,PGAM1,PHB1,PHB2,PNP,POLR2C,PPA1,PR…	827 (23)
MKNK1		kinase	Activated	2.263	8.15e-10	ANXA2,ATAT1,CELF4,CLU,CPLX2,CRMP1,CTH,DCTN1,DPYSL3,EEF1D,FLNA,FLNB,GAP43,GNAQ,GPC4,ID2,ITM2A,KIF5A,KLC1,MAP1B,Mapre2,MAPT,NELL2,NREP,PAX6,PDK1,PTBP1,RAB14,RAB3A,SFR1,SFRP1,SNAP25,STXBP1,THRA,TTC3,TXNIP,VAMP2,VIM,ZCCHC18
ATP7B		transporter	Activated	2.5	1.07e-09	ACLY,APP,CKS1B,CYP51A1,ELOVL6,FABP5,FDFT1,FDPS,HMGCR,HMGCS1,MSMO1,Mt1,Mt2,PTTG1,RAD51,SQLE,SREBF2
ZFHX3		transcription regulator		1.342	1.1e-09	CCND1,EBF1,GBX1,HLA-A,ID2,ID3,MIF,Nes,NEUROD1,NGFR,OTP,PAX2,PLA2G7,PTTG1,RGS16,ROMO1,RPL37,Rplp1 (includes others),RPLP2,RPS12,SST,TUBA1A,TUBA1B,TUBB2B,TUBB3,Ubb
clopidogrel		chemical drug	Inhibited	-2.746	1.12e-09	ACKR3,ASNS,ATOH8,CHAC1,CTH,CXCL12,DHRS3,GARS1,HERPUD1,HOXA3,HOXA5,LAMA5,MTLN,NR2F1,PCK2,PSAT1,RGS16,SESN2,SLC1A4,SLC3A2,TRIB3,WNT7B,XBP1
BCR (complex)		complex	Inhibited	-4.028	1.52e-09	AIMP2,ALDOA,ASNS,ATP6V0C,ATP6V0D1,ATP6V1G1,ATP6V1H,CALR,CBX4,CCND1,CCND3,CCNG2,CDC37,DCTPP1,ELOVL5,ENO1,FTH1,GAPDH,GNAQ,GNL3,GPI,GRWD1,HK2,HSPD1,HSPE1,KLF9,LDHA,MRTO4,MYBBP1A,NAMPT,NDUFB9,NOC4L,NOP2,NPM1,ODC1,PA2G4,PES1,PGAM1,PHB1,PPA1,PTEN,RRP12,RRP9,S100A10,SLC1A5,SLC2A1,SLC38A2,SORD,SRM,TMEM97,TPI1,WDR43,WDR74,XBP1,ZMIZ1	796 (19)
KDM8	-1.21	enzyme	Inhibited	-2.198	1.52e-09	ACLY,ALDOA,ENO1,ENO3,GAPDH,GSR,HERPUD1,HK2,IGFBP3,LDHA,MCM3,MCM5,NSD2,OGDH,PCK2,PDHA1,PDK1,PKM,PRPS1,SLC2A1,SOX9,TALDO1,WNT5A	512 (13)
SCAP	0.479	other		1.751	1.85e-09	ACLY,ALDOC,ASNS,CYP51A1,EIF2S1,ELOVL5,ELOVL6,FABP5,FDFT1,FDPS,HES6,HMGCR,HMGCS1,INSIG1,MSMO1,Mt2,MTHFD2,NSDHL,PDK1,SCD,SLC7A1,SQLE,SQSTM1,SREBF2,TMEM97,TRIB3	607 (12)
GATA1		transcription regulator	Activated	3.257	1.9e-09	ABCB10,BIRC5,BLVRB,BTG2,CA2,CALR,CCND1,CCND3,CDKN2C,CDKN2D,DUT,FHL1,FSD1L,Gar1,GART,GNAS,HNRNPAB,HSPA9,INSM1,IPO5,ITGA6,MAGED1,MCM3,MCM5,Meis1,MTHFD1,NCL,NHP2,NOP2,NRARP,PHC1,PIM2,PLXNA1,PLXNA2,Podxl,PRDM8,RANBP1,RANGRF,RPL22,RPL27A,RPS11,SASH1,SLC3A2,SMARCE1,SPOCK2,SRM,SSBP3,Tcf7,TGFB1I1,UMPS,UNG,ZEB1,Zranb2	237 (7)
IL15		cytokine	Inhibited	-3.091	1.91e-09	AKT1,ALDOA,ALDOC,ATF4,BAMBI,BRK1,BTG1,CCND1,CCND3,CKS1B,CKS2,CXCL12,DDT,DPYSL5,ENO1,ENO3,FYN,GABARAPL2,GAPDH,GARS1,GDI2,GNAS,GPI,HAT1,HK2,HMOX1,HNRNPF,HSPA8,HSPE1,ID4,ITGB5,JUN,LDHA,MACROH2A1,MAP2K1,MCM5,MIF,MLLT3,NCAM1,NOTCH1,PA2G4,PAFAH1B3,PCBP2,PDCD4,PDK1,PFKL,PFN1,PGK1,PGM1,PIK3R3,PKM,PLCG2,PNP,PPARD,PRDX4,PSAP,PSMA5,RGS16,RPS6,SET,SIRT1,SLC16A1,SLC16A3,SOCS2,SOS1,SRSF7,TALDO1,TPI1,UPP1,VDAC3…	857 (19)
OGA	0.032	enzyme		0	1.98e-09	ACO2,ALDOC,APOE,ARHGAP29,ATP5MG,CCND1,CCNG2,Cd24a,Cd59a,CDKN2C,CMTM8,CNOT1,CPE,CRABP1,DCLK1,FABP3,FABP7,FDFT1,FDPS,FGF13,FLNA,FLNB,FSCN1,GADD45G,GAS1,GDF11,HIGD1A,HMGCR,HMGCS1,HSDL1,HSP90AB1,IDH3A,IGFBP3,IGFBP4,IGFBP5,IGFBPL1,ITGB5,JUN,LAMB1,LRIG1,MSMO1,MYO10,NDUFA4,NDUFA5,NDUFB11,NDUFB9,NSDHL,OGDH,OTX2,PCDHB5,PDHA1,PDK1,PLAAT3,PLCE1,PLIN3,PRDX4,RHOB,SOCS2,SOX9,SREBF2,SUCLG2,TCF25,THRA,TRADD,TSPA…	814 (15)
KDM5B	0.577	transcription regulator		1.489	2.21e-09	ARL6IP5,ASF1A,AURKA,CCNB1,CCND1,CDCA3,CDK1,COMMD3-BMI1,FABP5,FBXO5,FHL1,FST,Hmgb3,ID2,IGFBP2,INSIG1,MCM2,MCM3,MCM5,MPC1,NEFL,OIP5,PIR,PLS3,POLB,PRPS1,PSME3,REEP1,SOX4,SOX9,TUBB2A,UBR7,WNT7B,XBP1	649 (18)
PSME3	-0.723	peptidase	Inhibited	-2.525	3.13e-09	ACTA2,ALDOA,ENO1,GAPDH,HK2,LDHA,PFKL,PGM1,PKM,SLC2A1,TPI1	631 (10)
sodium tungstate		chemical drug		1.014	3.31e-09	ACO2,ACTB,CKB,ENO1,ENO3,GNB2,HSPA8,INA,MAP2K1,Nefm,PDHA1,SEPTIN5,SNAP25,TPI1,TUBA1A	408 (7)
HOXB3	9.882	transcription regulator		0.493	3.35e-09	CDCA3,DNMT3B,HOXA3,HOXB4,HOXB5,HOXB6,HOXB7,HOXB8,OTX2
MXD1		transcription regulator	Activated	4.08	3.56e-09	ACO2,BUB1,CCNB2,CCND3,CDK1,Gar1,IARS1,KARS1,LARS1,MYBBP1A,MYCL,NOP14,NOP2,NOP56,ODC1,PES1,Qars,Rpl23a,RPL3,RPL30,RPS2,RPSA,SARS1,TARS1
RB1	1.928	transcription regulator		1.384	3.93e-09	ACO2,ACTB,AKT1,ALPL,ATP1A1,ATP1B1,BIRC5,BNIP3,BTG3,CCNB1,CCND1,CCND3,CDCA5,CDK1,CDK5R1,CDT1,COX14,COX4I1,DHFR,DYNLRB1,E2F2,EHD3,EIF2S1,FBXO5,FST,GMNN,GMPS,GPR27,GRPEL1,GTF2H4,HACD3,HSBP1,ID2,JUN,KANK2,Krt10,LOXL2,LY6H,MCM2,MCM3,MCM5,MCM6,MCM7,MRPL12,MRPL55,MRPL58,MSTO1,NDUFA3,NDUFA4,NDUFA5,NDUFB8,Nefm,NPY,ORC1,PBX3,PGRMC1,PLK1,PMEPA1,PPFIBP1,PPP1R17,PRSS23,PTTG1,RAD51,RAMP3,RANBP1,REEP1,RHOB,RSL1…	701 (16)
QKI	-0.272	other	Activated	2	4.33e-09	BRSK2,CHGB,CLTA,CLTC,CYP51A1,FABP7,FDFT1,FDPS,FYN,GPM6A,HMGCR,HMGCS1,HNRNPF,HNRNPH1,ITGB8,MACROH2A1,MAP1B,MSMO1,NOTCH1,NSDHL,NSG2,RAB5C,SCD,TUBB2B,VIM
CHCHD10	-5.047	other			4.69e-09	ALDH18A1,ASNS,ATF4,CHAC1,CTH,GARS1,LONP1,MTHFD1L,MTHFD2,PYCR1,SHMT2,SLC25A39,TARS1
PRKAG3		kinase			4.81e-09	ACKR3,AMD1,ATP1B1,BTG2,Cdc42,COMMD3-BMI1,EID1,EIF4B,ELL2,GADD45G,GJA1,GOT1,IGFBP5,IRX3,ITGA6,JPT1,MAFA,NAMPT,NAP1L1,NEO1,ODC1,PLIN3,RPL12,RPL13A,RPL22,RPL5,Rps3a1,SHISA2,SLC2A1,SLC2A3,SMS,SNCG,SORD,STK25,TPPP3,XPR1
nitrofurantoin		chemical drug		-0.435	4.81e-09	A2M,ACTB,AMD1,ANXA2,APOE,ASL,ASNS,BTG2,CAPN2,CCND1,CLU,CTSV,EEF1A1,GSR,HMGCR,HMGCS1,HMOX1,IER3,IGFBP3,MAP2K1,Mt1,ODC1,PLAT,PRDX1,PRDX2,RPL13,RPL13A,RPL27,RPL6,RPS8,RPS9,S100A10,SCP2,TUBA1A,TXN,YWHAZ
geldanamycin		chemical drug		-1.618	5.6e-09	ACTA2,AGO1,AHSA1,AKR1B1,ANXA2,AURKA,BIRC5,CACYBP,CARS1,CCND1,CCND3,CDC37,CDK1,CDKN2C,CLU,CUL2,EEF1A1,EIF2S1,FAT1,FAU,FKBP4,FYN,GJA1,HACD3,HAP1,HEXB,HLTF,HMGA1,HSP90AA1,HSP90AB1,HSPD1,JUN,MAPT,MCM3,NPM1,NTN1,NUDC,PDCD4,PFN1,PLK1,PTGES3,RAB11B,RAB2A,RAB5C,RNASEL,RTN1,SDCBP,TMEM74B,TOMM70,TRAP1,YWHAQ	833 (18)
KAT6A	1.344	enzyme	Activated	4.375	6.41e-09	CDCA8,CDKN2C,CDKN2D,E2F2,GBX2,HOXA1,HOXA2,HOXA3,HOXA4,HOXA5,HOXB2,HOXB3,HOXB4,HOXB5,HOXB6,HOXC4,HOXC5,HOXC6,HOXD3,HOXD4,NSD2,SOX9,TSHZ1	209 (7)
WT1		transcription regulator		-1.223	6.43e-09	AHCY,ASNS,BTG2,CCND1,CDKN2C,CHAF1B,CIRBP,CLIC1,CMPK1,CTSV,CUL4B,CX3CL1,FDFT1,FDPS,GPKOW,GSR,HDLBP,IFRD2,JUND,KRAS,MYL6,NDRG1,NR5A1,ODC1,OS9,PAX2,PCK2,PHLDA1,PIR,Podxl,PTPN9,RPL19,SLC2A1,SLC2A3,SLC6A6,SOS1,SOX9,SQLE,SQSTM1,SREBF2,SRSF6,TARS1,TMA16,TRAP1,WDR74,YARS1,YBX1,ZMIZ1	509 (7)
HOXA10		transcription regulator		-0.91	6.51e-09	ACTB,AIMP2,ALPL,APOE,ATF6B,CTSV,EIF3A,ENPP2,FST,FZD5,GJA1,HDLBP,HMBS,HMGCR,HOXA5,HOXB3,HSP90AA1,ID2,IGFBP3,IGFBP5,IRX3,KLF9,MAP1B,MAPK12,Meis1,MEIS2,MFNG,NCAM1,NUDT3,P4HB,PBX3,RBP1,SCD,SCOC,SHD,SOS1,TTC3,ZNF22
imatinib		chemical drug		1.736	6.62e-09	ABL1,APP,ATP1B1,ATP1B2,ATP6AP1,ATP6V0C,ATP6V0D1,AURKA,BCAT1,BIRC5,BMP7,CALR,CCNB1,CCND1,CDKN2C,CHD1,CKS1B,CNBP,CXCL12,DBF4,DNAJB6,EIF4B,ETV5,HAT1,HDAC2,HMOX1,HSBP1,HSP90AB1,HSPA8,HSPE1,IP6K2,MCM3,MCM7,NCL,NDUFA1,NDUFA4,NDUFB5,NDUFB7,NDUFB8,NPM1,NR2F2,P4HB,PLK1,PPA1,PRNP,PTTG1,RAD50,RAD51,RPN1,RRAS2,RTN4,SH3GLB1,SIRT1,SNRPD2,SOCS2,SRSF6,SRSF7	722 (19)
CHD8	0.881	enzyme	Inhibited	-2.158	8.14e-09	ARPC2,ASCL1,BIRC5,Calm1 (includes others),DCX,Dync1i2,ERBIN,HSP90AB1,MAP2,Nefm,NEUROD1,NEUROD4,NEUROG1,PAX6,PMF1/PMF1-BGLAP,TUBA1B,TUBA1C,TUBB3,TUBB4B,YWHAZ
ethanol		chemical - endogenous mammalian		-1.707	8.53e-09	ACKR3,ACLY,ACTA2,ATF4,CCND1,CLU,CNR1,CXCL12,EDNRB,EIF3M,EIF6,ENO1,FABP5,FLNA,GAPDH,GDF3,GNAS,GPM6A,GPX4,GSR,Gsta4,HDAC2,HEY1,HLA-A,HMGCR,HMOX1,HOXA1,HSBP1,HSP90AB1,JUN,KLHL24,LGALS1,MAP1B,MAP1LC3A,MAP1LC3B,MAP2,Meis1,MIX23,MYCL,NDUFB8,NGFR,NPY,NR2F1,NSDHL,NUDT5,PHB1,PHLDA2,PINK1,PKM,PLAT,PLK3,POU5F1,PPA1,PRDX4,PTEN,RBP1,RHOB,RRP12,RUVBL1,RUVBL2,SALL4,SCD,SH3BGRL,SIRT1,SMS,SOX1,SQLE,SREBF2,SYT1,TL…	908 (23)
SOX4	2.426	transcription regulator	Activated	3.338	9.57e-09	BIRC5,CAPN2,CHAC1,CSNK1E,CXCL12,DDAH2,EMB,EVL,FGF13,FHL1,Fnbp1l,Gm12854/S100a11,Ifitm1,IGFBP4,LRRN3,MAGED1,MARCKSL1,MEX3A,Mt1,NCAM1,NREP,PITRM1,PLXNA1,PLXNA2,PNP,PXYLP1,RNF144A,SEMA3A,SLC7A3,SNN,TAX1BP3,TLE5,TMEM176B,Tmsb4x (includes others),TNFRSF19,Tpm4,TUBA1A,TUBB2B,UCHL1,VIM,ZCCHC18
pirinixic acid		chemical toxicant		-1.074	9.93e-09	ACAT2,ALDOC,ANXA2,APOE,ASL,ASNS,BMP7,BNIP3,CCNB1,CCND1,CCND3,CCT7,Cd24a,CD63,CDK1,CHAF1B,CLU,CXCL12,ECI2,ELOVL5,ELOVL6,ETFDH,FABP5,GAPDH,GOT1,GOT2,GRHPR,GRPEL1,HADHB,HMGCR,HMGCS1,Hmgn2 (includes others),HMOX1,HOXC6,HSP90AA1,HSPB1,HSPD1,HSPE1,ID2,INSIG1,ITGB5,LDHB,LPL,MEST,Mup1 (includes others),NAP1L1,NPC2,PAICS,PCK2,PDCD4,PFKL,PGM1,PHLDA1,PIK3R3,POLB,PSMA5,PSMB3,RTN4,RXRA,SCD,SCP2,SLC25A20,TALDO…	616 (17)
AGN194204		chemical drug		-0.805	1.09e-08	ACAT2,ANAPC5,ANXA2,ARL4C,ATP1A1,AURKA,CA2,CCNB1,CCNG2,Cd24a,CDK1,CDKN2C,CRABP2,CYP26B1,CYP51A1,DENND5A,ELOVL5,ENO3,FDFT1,FDPS,GAPDH,GJA1,GNAS,GNB2,H2AZ1,HK2,Hmgb3,Hmgn2 (includes others),ITM2A,LGALS1,LPL,NPC2,NSDHL,PDCD4,PDE1B,PHLDA1,PLK1,PRNP,RAMP3,SCD,SLC3A2,TRAF4,XBP1	490 (7)
TRIB3	-4.698	kinase		1.413	1.44e-08	ASNS,CTH,DDIT4,GARS1,HERPUD1,HK2,LDHA,MTHFD2,PCK2,PDK1,PSAT1,PSPH,SLC2A1,SQSTM1,TRIB3	586 (13)
cadmium chloride		chemical toxicant		-1.912	1.85e-08	ATF4,CCND1,CHMP5,CXCL12,EEF1D,EIF3I,ERO1A,GAPDH,GSR,Gsta4,HK2,HMOX1,HSP90AA1,HSPB1,JUN,LDHA,MCM7,Mt1,Mt2,Mup1 (includes others),NOTCH1,PKM,SQSTM1,TXN,VIM	895 (20)
CLPP	-0.282	peptidase		1.279	1.98e-08	ACO2,ALDH2,ALDOA,ATP5F1B,DCHS1,ECI2,ENO1,ETFDH,GAPDH,HADHB,HSPA9,HSPD1,IDH3A,LONP1,OGDH,PDHA1,PHB1,PHB2,PRDX3,SLC25A20,SLC25A4,TALDO1
TBX2	6.247	transcription regulator	Inhibited	-2.299	1.98e-08	AURKA,BUB1,CCNB1,CDCA3,CDCA5,CDK1,CDKN2C,CDT1,CHAF1B,CKS1B,FAM120B,HELLS,HEY1,MCM2,MCM5,MCM6,MCM7,MXD3,PLK1,PTEN,SREBF2,TRIB3	551 (15)
ciprofloxacin		chemical drug		-0.462	2.1e-08	ABCB6,ACO2,ALDH2,APP,ATP6V1H,COLEC12,CTSV,GRN,HLA-A,HSPA9,HSPD1,LONP1,MTHFD1L,MYBBP1A,PSAP,RAB11FIP1,RPL10A,RPL12,Rpl34 (includes others),RPL7A,RPS18,RUVBL1,SHMT2,SRPRA,STXBP1,TTYH3,VDAC1,VIM
Akt		group		-0.128	2.32e-08	A2M,ACTA2,ADD1,AIMP2,APP,ATF4,BID,BIRC5,BTG2,CCND1,CCND3,CD63,CDK1,CELSR2,COX4I1,CXCL12,E2F2,EFNB3,EPRS1,GSR,HIGD1A,HK2,HMOX1,IER3,IGFBP2,ITGB5,JUN,L1CAM,LPL,MAN2A2,MAP2,MSI1,NDRG1,NDUFB8,NOTCH1,POU5F1,PPARD,RAD50,RAD51,RHOB,RPL13,Rpl23a,RPL6,RPN2,RPS16,RPS19,RPS2,RPS4Y1,SCD,SEMA6D,SLC2A1,SLC7A5,SOX4,SOX9,STT3A,SYT1,TRADD,TSPAN13,TTYH3,VCAN,VIM,XBP1,ZEB1	815 (22)
CG		complex		-0.029	2.33e-08	ACTA2,ACTB,ATF4,BAMBI,BCAT1,BTG1,BTG2,BTG3,CCDC86,CCND1,CCND3,CDK1,CDK16,CLU,CTSV,CUL4B,CX3CL1,CXCL12,CYP26A1,CYP51A1,EMB,ENPP2,ENPP3,FABP5,FAT4,FHL1,FST,FYN,GAS1,GJA1,HDLBP,HELLS,HK2,HLA-A,HMGA1,HMGCR,HMGCS1,ID2,IER3,IGFBP2,IGFBP3,IGFBP4,ITGB5,JUN,JUND,LGR4,LIN28B,LRRN3,MCM3,MCM5,MCM6,MRPS6,MTA3,MYCL,NR2F1,NR2F6,ORC1,PHLDA1,PKIA,PLAT,RAPH1,RNF130,S100A10,SFRP2,SLC2A1,SNAP25,SQLE,SREBF2,SSX2IP,ST…	958 (19)
SLC2A3	-6.021	transporter	Inhibited	-2.629	2.74e-08	ALDOA,GAPDH,GPI,HK2,LDHA,LDHB,PFKL,PGAM1,PKM,TPI1	509 (7)
EGF		growth factor		-0.225	2.92e-08	AKT1,AURKA,BIRC5,BTG2,CCNB1,CCND1,CCND3,CDC34,CDK1,CHGB,CKS2,CLU,COMMD3,CRABP2,DDX5,DNMT3B,EEF1A1,ERAS,FABP7,FAM89B,FGD4,FST,GAS1,GBX2,GDF3,GJA1,Gsta4,HMGCS1,HMOX1,HOXB5,ID2,IDS,IER2,IER3,IFITM2,IGFBP2,IGFBP3,IGFBP4,IGFBP5,JUN,JUND,KRAS,LAMB1,LDHA,LEFTY1,LIN28A,NCAM1,NCL,Nes,NEUROD1,NODAL,NOTCH1,NR5A1,ODC1,PAX6,PDCD4,PHLDA2,PLAGL1,PLAT,Podxl,POU5F1,PPARD,PSMB3,PTEN,PTTG1,RHOB,RPS6KA1,RXRA,S100A10…	890 (20)
SOD1	-1.172	enzyme			2.94e-08	ACTB,ALDOC,APOE,APP,ASL,ATF1,ATF4,ATP1A1,BID,BUB1,CCND1,CKB,CLU,CNR1,DPYSL3,FTH1,GNAS,GNG10,GSTM5,HDDC3,HMOX1,HSBP1,HSPA4,HSPA8,HSPB1,JPT1,JUN,LOC728392,LPL,Mt1,Mt2,NDUFV3,NEFL,Nefm,NETO2,NPY,PRDX6,PRKCE,PRPH,Rplp1 (includes others),SCG5,SIRT1,SKP1,SNCG,SQSTM1,SREBF2,SYP,TLN1,Tmsb4x (includes others)	828 (19)
Mek		group		-0.413	3.18e-08	APOE,ASCL1,BID,BIRC5,CCND1,CCND3,CD63,CDK5R1,CELSR2,CLU,DDR1,DDX21,DNMT3B,DSE,EFNB3,EPHB2,ETV5,GAP43,GNL3,HSPB1,ID2,IER2,IER3,ITGA6,JUN,L1CAM,LAMB1,LRP8,LYAR,NEUROG2,OTX2,PAX6,PHLDA1,PHLDA2,POLR3G,POU3F2,POU5F1,PPAT,PTEN,RARB,RND3,RPL23,RPN1,RPN2,SLC2A1,SLC7A1,SNCG,ST8SIA1,STT3A,Tpm2,TSPAN13,TSPAN3,TTYH3,UNG,VIM,ZEB1	852 (21)
CEBPB		transcription regulator	Inhibited	-2.992	3.48e-08	ACTA2,APP,ASF1A,ASNS,AURKA,BIRC5,BRMS1L,CCNB2,CCND1,CDCA3,CDCA8,CDK1,CDKN2C,CDT1,CHEK2,CIRBP,CLU,CSE1L,DCTPP1,DDX39A,DDX5,DEGS1,DHFR,DUT,EIF2S1,FHL1,GAS1,GNAS,HELLS,HLA-A,HMGA1,HSP90AA1,HSPA8,HSPD1,HSPE1,IER3,IGFBP3,IGFBP4,JPT1,JUN,LIX1,MAPT,MCM2,MCM3,MCM5,MCM6,MCM7,MXD3,NOP56,ODC1,PA2G4,PAICS,PCTP,PLK1,POLD2,PPARD,PRDX4,RAD1,RAN,RANBP1,RFC1,RFC2,RNASEH2A,RPA1,SCD,SESN2,SHMT1,SIRT1,SLC2A1,SLC38A2…	779 (22)
nickel chloride		chemical toxicant	Inhibited	-2.647	3.64e-08	ASL,ATF4,BNIP3,DDIT4,DNMT3B,EGLN3,ERO1A,GAPDH,GPX1,HMOX1,JMJD6,JUN,MAP2K1,NDRG1,P4HA1,PGK1,PLK3,SLC2A1,SQSTM1	723 (12)
progesterone		chemical - endogenous mammalian		-1.36	3.66e-08	ACTA2,ACTB,ALPL,AMD1,APOE,ATP1B1,AURKA,BCAT1,CA2,CCNB1,CCNB2,CCND1,CCND3,CDT1,CHAF1B,CNR1,CTSV,CX3CL1,CXCL12,CYP26A1,ELL2,ELOVL2,ENC1,ENPP2,F2R,FKBP4,FST,FTH1,GABARAPL1,GAP43,GARS1,GJA1,GRINA,HELLS,HEY1,HLA-A,HMGCR,HOPX,HSPA8,ID3,IGFBP2,IGFBP3,IGFBP5,JAM2,JUN,KLF9,LDHA,LEFTY1,LGALS1,LPL,LRP2,MCM2,MCM3,MCM5,MCM6,MCM7,MDK,Meis1,MYO10,NCAM1,NDRG1,NME2,NPY,NSUN5,NUDT3,PBX3,PDHA1,PDK1,PGRMC1,PIM2,PKM,…	911 (18)
POU5F1	-10.689	transcription regulator		-1.751	4.12e-08	ACKR3,ACVR2A,AKT1,ALDOC,ASCL1,BID,BIRC5,BNIP3,BTG1,CCND1,CD63,CRABP2,CTSV,CXCL12,CYP26A1,DNMT3B,ENO1,ERAS,FOXE1,GADD45G,GBX2,GDF3,GPI,HEXB,HK2,HOPX,HOXB3,HOXC4,ID3,IGF2BP1,IRX3,LBX1,LDHA,LEFTY1,LHX2,LIN28A,Meis1,NCAM1,NODAL,NPC2,NR2F2,OTP,PAX6,PCDH18,PFKL,PHB1,PHC1,PMEPA1,POU5F1,PSAP,SALL4,SH3GLB1,SIRT1,SLC27A4,TDGF1,TNFRSF19,TRAF4,UTF1,VIM,WNT5A,ZEB1,ZIC3	716 (22)
RET		kinase		1.013	4.63e-08	ATF4,CCND1,CLU,CTSV,CXCL12,DNAJA1,DUSP8,EDNRB,FKBP4,GFRA1,GJA1,GPX1,HDAC5,HOPX,HSP90AA1,HSPA8,HSPA9,HSPD1,ING4,INSM1,ITGA6,L3MBTL2,MYL6,PLOD2,PRNP,RNF11,RTN4,SST,STMN2,TAGLN2,TBX2,UBQLN2,ZNF580	907 (22)
cisplatin		chemical drug		0.21	4.65e-08	A2M,ABCB10,ABL1,ACTA2,ACTB,AKT1,ANXA2,ASNS,ATF4,ATP6V0C,BIRC5,BTG2,CAPN2,CCNB1,CCND1,CCNG2,CDK1,CHEK2,CLU,CYP26A1,DDIT4,DHRS3,DPYSL4,DPYSL5,DRAXIN,FEZ1,FLRT3,FYN,GAP43,GAS1,GKAP1,GOT2,Gsta4,HAP1,HDGFL3,HK2,HMGCR,HMGCS1,HMOX1,HSPA9,ID2,IER3,IGFBP3,ISYNA1,ITGA6,ITGB8,JUN,JUND,L1CAM,LAMB1,LDHB,LRIG1,MAP1LC3B,MCM3,MKRN1,Mt1,MXD4,NAMPT,NCAM1,NEFL,NEO1,NINJ1,NONO,NOTCH1,NPY,NREP,NTN4,ODC1,PBX3,PCDHB5,P…	899 (18)
methylprednisolone		chemical drug	Inhibited	-2.85	4.74e-08	A2M,ABAT,AGO1,AHCY,ANXA2,ASNS,ATIC,ATP1A1,ATP1B1,ATP5IF1,ATRN,BTG1,C1QBP,Cald1,Calm1 (includes others),CCND1,Cd24a,CD9,CTSV,DDIT4,EDNRB,EIF3B,ELOVL5,ENPP2,FABP5,FABP7,FDFT1,FKBP4,GNL3,GOT1,GRHPR,HACD3,HMBS,HMOX1,ID3,INSIG1,ITGB5,JUN,KLF9,KRAS,LGR4,LPL,MAP1LC3B,Mt1,MYBBP1A,MYO1B,NAP1L1,NCL,NDUFV3,NPM1,NPY,NSDHL,NUDT3,ODC1,PCTP,PCYT2,PDK1,PGAM1,PHLDA2,PKIA,PLAAT3,PLAT,PLCG2,PLS3,PSAT1,QDPR,RAMP3,RN…	913 (21)
Fus	1.471	transcription regulator		-1.037	4.9e-08	APP,ATP1A1,ATP1B1,CLSTN1,Gm10925,Gm28661,HNRNPH1,HSPA4,KANK2,NEFL,Nefm,RPL18,RPL19,RPL41,RPS26,SLC2A1,SPOCK2,SYP,SYT1,TUBA4A
HSF2	0.227	transcription regulator	Inhibited	-3.44	5.23e-08	CCT2,CCT4,CCT5,CCT7,CCT8,CDK5R1,CLU,HSBP1,HSPA4,HSPB1,JUN,PSMA5,PSMD3,TCP1,TXN
THEM6	-2.355	other		0.811	5.24e-08	ASNS,ATF4,CYP51A1,ERO1A,FDFT1,FDPS,HERPUD1,HMGCS1,MSMO1,NPC2,NSDHL,P4HB,SQLE,XBP1
EP300	0.142	transcription regulator		-0.449	5.26e-08	ACTA2,ALDOA,ANXA6,BIRC5,BRF1,CA2,CAD,CCND1,CCND3,CCNG2,CKB,CORO2B,CRABP2,DDC,DHFR,DHRS3,EPHB2,EVL,FRMD4A,FTH1,GFRA1,GNG2,H2AC25,HES6,HK2,HMGCR,HMOX1,HSP90AB1,ID2,ID3,ITGA6,JUN,LDHA,LEFTY1,LIN28B,MAPT,MCM3,MFHAS1,NDRG1,NODAL,NOTCH1,NTN1,PABPC1,PBX1,PDLIM4,PFKL,PGK1,PKM,PLA2G7,POU5F1,PPM1E,PSAT1,PTEN,RAD51,RARB,RBP1,RNASEL,RPS6KA1,SIRT1,SLC16A3,SLC2A1,SLC2A3,SMPD3,TGFBR1,TM2D2,TSPAN31,TXNIP,ULK2,XB…	914 (25)
Vegf		group		-1.837	5.6e-08	A2M,ACKR3,ACTA2,ADGRG1,ASNS,AURKA,BIRC5,BMP7,BUB1,CA2,CDK1,CDKN2C,CKS1B,CRABP1,CRTAC1,CSE1L,CUL2,CXCL12,DBF4,DKC1,DNAJB9,EMP2,ENPP2,ETV5,FLNA,FST,GMNN,HELLS,HERPUD1,HK2,HMOX1,HOPX,HOXB8,IGFBP3,IGFBP4,INSIG1,ITGA6,ITGB8,JAM2,JUN,LRIG1,LRP2,LRP8,MCM2,MCM5,MIF,MPC1,Mt2,NAMPT,NID2,NOP2,NOTCH1,NR2F2,NRARP,PHLDA1,PHLDA2,PIM2,PLK1,PLOD2,PLXNA2,PMP22,PPAN,PPARD,RAD51,RAMP3,SFRP1,SHISA2,SLC7A1,SOCS2,TRIB2…	888 (19)
GnRH analog		biologic drug		-0.091	5.77e-08	ADD2,ATP11B,ATRN,CACNB1,CADM4,CALR,CDK1,CDK16,CKS1B,CLTA,CYTH1,DCAF7,DDX46,EDNRB,EIF4EBP1,GABARAP,GDI2,HADHB,HINT1,HNRNPDL,HSP90AB1,JUN,MAP2,NARS1,NDRG1,NDUFB1,NDUFB5,NGFR,NME2,NRTN,PABPC1,PHLDA2,PIK3R3,PKNOX1,PLAAT3,POLR2E,PPIA,PPM1E,PSMB3,RAB5C,RAN,SFRP1,SKAP2,SLC2A3,SMARCE1,THRA,TRIB2,TUBA1A,TWF1,UBE2D3,UQCRB,UROD,VEGFB,WSB2
MYBL2	-0.927	transcription regulator		-1.644	5.8e-08	AURKA,BIRC5,BUB1,CBX4,CCNB1,CCNB2,CCND1,CCNG2,CDK1,CLTA,CLU,HSPA8,IGFBP5,IQGAP1,PLK1,SLC1A5,SLC25A3	470 (11)
PML		transcription regulator		0.693	6.65e-08	AKR1A1,APOE,BIRC5,CACYBP,CCND1,CPE,DNAJB6,DNAJB9,ELOVL6,FANCD2,HADHB,HMGCR,HMGCS1,HMOX1,HSPB1,ID2,LEFTY1,LPL,MAP2K1,MCM6,NDRG1,PCBP2,PRDX1,RRAS2,RXRA,SCD,SLC25A20,SQSTM1,SREBF2,TBX2,TPD52L2,TXN,VIM,ZEB1	852 (22)
RARG		ligand-dependent nuclear receptor	Activated	3.42	6.67e-08	CNR1,CRABP2,CYP26A1,CYP26B1,DHRS3,GAP43,HOXA1,HOXA2,HOXA3,HOXA4,HOXA5,HOXB4,HOXB7,HOXB8,JUN,LAMB1,Meis1,NR2F1,NTN1,OTX2,POU5F1,RARB,SALL4,ZNF703	728 (20)
HGF		growth factor		-1.844	6.68e-08	A2M,ACKR3,ACTA2,ADGRG1,AIMP2,AKT1,ARRDC3,ASNS,AURKA,BIRC5,BUB1,CCND1,CCNG2,CDK1,CDKN2C,CKS1B,CNBP,CSE1L,CUL2,DBF4,DDX21,DKC1,EMP2,FLNA,GMNN,HDAC5,HDGF,HELLS,HK2,HMOX1,IER3,IGFBP3,IGFBP4,INSIG1,ITGA6,ITGB8,JUN,L1CAM,LDHA,LRP8,MCM2,MCM5,MPC1,NAMPT,NID2,NOP2,PGAM1,PGK1,PHB1,PHLDA1,PHLDA2,PIM2,PLK1,PLOD1,PLXNA2,PMP22,PPAN,PPARD,PTTG1,RAD50,RFC2,RHOB,SEMA3A,SFRP1,SLC7A1,SLC9A3R1,SOCS2,TAGLN2,TMEM97,TR…	895 (18)
TCOF1	-1.644	transcription regulator			6.94e-08	ACVR2A,AKR1B1,ANXA2,ARL4D,BNIP3,CNBP,EGLN3,FABP3,FZD8,GALK1,GRHPR,HNRNPDL,IGFBP5,IQGAP1,KANSL2,NAF1,NDRG1,Nolc1,NUDT14,PDRG1,SH3BGRL,SLC2A1,STMN3,TBX2,UTP4
tosedostat		chemical drug	Inhibited	-2.534	7.58e-08	ASNS,CARS1,CCNG2,CHAC1,CTH,DDIT4,FYN,MARS1,PSAT1,SARS1,SESN2,SLC38A2,TRIB3
medroxyprogesterone acetate		chemical drug		0.572	7.65e-08	ABCB10,ABL1,ALDH18A1,ALDH2,ALG2,AP1S1,AP3B2,ARNT2,ARPC1B,ATP6AP1,BID,BIRC5,BTG2,BUB1,CAPN2,CCNB1,CCNB2,CCND1,CCNG2,CDK1,CKB,CKS2,CLSTN1,DNMT3B,ENC1,ENHO,ENPP2,F2R,FLNB,FST,FYN,FZD5,FZD8,HDAC2,HES6,ID2,ID3,ID4,ITGA6,ITGB8,JUN,MCM2,MCM3,MCM5,MCM7,MYH9,NCAPG,ODC1,P4HA1,PCK2,PLK1,PPP2R1B,PTTG1,RALGDS,RANBP1,RARB,REEP1,RPN1,RPN2,RRAS2,SCD,SFRP1,SLC2A1,SMS,STT3A,TCF7L1,TRAF4,VANGL2,VCAN,WNT5A	1081 (23)
OMA1	-1.637	peptidase	Inhibited	-2.882	7.79e-08	ALDH18A1,ASNS,ATF4,CHAC1,COX4I1,CTH,GARS1,LONP1,MTHFD1L,MTHFD2,PYCR1,SCD,SHMT2,SLC25A39,TARS1
MAX	0.564	transcription regulator		-0.392	8.3e-08	CAD,CCNB1,CCNG2,DHFR,DKC1,E2F2,EBF1,FTH1,HDAC2,HK2,HMGA1,ID2,LRRN3,MTHFD1,NCL,NPM1,ODC1,PDK1,RARB,SCPEP1,SLC2A1,SLC2A3,TXNIP,YBX1	415 (3)
L-methionine		chemical - endogenous mammalian		-0.265	8.78e-08	ACTA2,ASNS,ATF4,BTG1,BUB1,CCNB1,CCNB2,CDCA8,CDK1,CDKN2C,CLU,DDIT4,EEF1A1,EEF1D,IGFBP4,PCK2,PLAT,RHOB,TRIB3	898 (23)
Z-LLL-CHO		chemical - protease inhibitor	Inhibited	-2.152	9.27e-08	ABL1,ACTB,AK2,AKR1B1,AKT1,APP,ATF4,ATP1A1,AURKA,BIRC5,CCND1,CCND3,CCT2,CDT1,CHD1,CLIC1,CLU,DHFR,DUSP8,EIF4EBP1,EIF5A,ENO1,ETV5,FKBP4,HMOX1,HSP90AA1,HSPA4,HSPA8,HSPA9,HSPB1,HSPD1,IER3,JUN,MRTO4,ODC1,PAX6,PDCD4,PFN1,PLK3,PPIA,PSMB3,PSMD12,PSMD3,PTEN,RAD51,RANBP1,RPLP0,RPLP2,RXRA,SALL4,SIAH1,SIRT1,SQSTM1,TGFBR1,TXN,VHL,YBX3,YWHAZ	867 (21)
PPARA		ligand-dependent nuclear receptor		-0.573	9.41e-08	ACAT2,AHCY,ALDH2,ANAPC5,ANXA2,APOE,APP,ASL,ASNS,ATP5F1B,AURKA,CCNB1,CCND1,Cd24a,CD63,CDK1,CDKN2C,CHAF1B,COX4I1,CTH,CXCL12,CYP51A1,ECI2,ELOVL5,ELOVL6,FABP3,FABP5,FDFT1,FDPS,GOT2,Gsta4,H2AZ1,HADHB,HMGCR,HMGCS1,Hmgn2 (includes others),HMOX1,IGFBP2,IGFBP3,IGFBP5,INSIG1,KYAT3,LPL,ME2,MSMO1,Mup1 (includes others),NSDHL,PCTP,PHLDA1,PLA2G7,PLK1,PPA1,PPARD,PRDX6,RFX4,RTN4,SCD,SCP2,SLC25A20,SLC27A4,SOCS2,S…	787 (18)
AR		ligand-dependent nuclear receptor		0.969	9.71e-08	AASS,AKT1,AMD1,ARL8A,ATP6AP1,BASP1,BEX1,BIRC5,BUB1,C12orf57,CCND1,Cd24a,CDC42SE2,CDCA5,CDT1,CERS6,CKAP4,CLSTN1,COX4I1,CXCL12,DCTPP1,DDIT4,DEGS1,DNAJB9,EDNRB,EHD3,ELOVL2,EMB,ERO1A,FABP5,FABP7,FAM89B,FKBP4,GADD45G,GDI1,GJA1,HLA-A,HMGCR,HOPX,IGFBP3,IGFBP5,IGSF8,IMPDH2,ITGA6,LAMA5,LEFTY1,LRIG1,LRP8,Marcks,MCM2,ME2,MRAS,MRPL19,MRPS33,MRPS6,MSI1,MSMO1,MTHFD2,MYL6,MYO1B,NAP1L1,NDRG1,NDUFB8,NGFR,NOTCH1,N…	838 (21)
aflatoxin B1		chemical - endogenous non-mammalian		-1.857	1e-07	A2M,APP,BUB1,CA2,Cd24a,CDK1,CDKN2C,CHAF1B,CUL2,CX3CL1,DCTD,DDR1,EDNRB,EGLN3,FANCD2,FBXO5,GJA1,GSR,HLA-A,HLTF,INCENP,L3MBTL2,LAMA5,LPL,MAP1B,MCM3,MCM5,MCM6,MND1,MTHFD1L,NCK2,NDRG1,NEFL,Nefm,NPDC1,PLK1,POLD2,PRNP,PSAT1,PTTG1,RAD51,SFRP1,SLC25A4,SOX9,SQLE,ST8SIA1,SULF2,THRA,UBE2T	581 (7)
methylselenic acid		chemical reagent			1.03e-07	ACKR3,AKT1,AURKA,BIRC5,BLVRB,CAMK2N1,CCNB1,CCNB2,CCND1,CDK1,CDK16,CDKN2D,CHEK2,CLU,DHFR,DNAJB9,GPR37,HNRNPH3,HOXD8,ID2,ID3,ITGB5,JUN,MAP1B,MAP2K1,MAPT,MCM2,MCM3,MCM5,MCM6,MCM7,NDRG1,NREP,PFDN5,PLK1,PTEN,RFC5,RHOB,RND3,SCD,SMARCE1,TUBA4A,TUBB4B,UBE2B	958 (23)
MYO1B	1.858	other	Inhibited	-2.822	1.27e-07	ALDOA,GAPDH,GPI,HK2,LDHA,PGK1,PKM,SLC2A1	418 (7)
tanespimycin		chemical drug		0.782	1.29e-07	AHSA1,AKT1,BIRC5,CCND1,CDK1,FDFT1,HAT1,HMGCR,HMGCS1,HNRNPAB,HSP90AB1,HSPA8,HSPA9,IARS1,JUN,KRAS,LDHA,MIF,PRDX3,RBMX,RPL27A,RPL30,RPL35,RPS16,RPS8,SCD,SLC2A1,SREBF2,SYN1	758 (24)
INSIG2	0.433	other		-1.648	1.3e-07	ACLY,ATF4,ELOVL6,FDFT1,FDPS,HMGCR,INSIG1,SCD,SREBF2,TRIB3	538 (9)
PDGF BB		complex		0.679	1.4e-07	ACAT2,ACKR3,ACTA2,ASCL1,ASIC1,CBX4,CCND1,CCND3,CDK1,CSRP2,CTH,EDNRB,ELOVL2,FHL1,FLNA,GJA1,GJC1,HMGCR,HMGCS1,HMOX1,ID3,IER2,IER3,IGFBP4,JUN,KRAS,MAP2,MCM6,Mt1,Mt2,NAMPT,NDUFB8,ODC1,PFN2,PHLDA1,PLAT,PLCG2,PPARD,RACK1,RBP1,RFC5,RHOB,RND3,RPL13,RPN2,RPS6,SCD,SLC2A3,SLC6A6,SLC7A1,SRSF7,TRIB3,VCAN,YWHAQ,ZFP36L1	868 (19)
GCN2iB		chemical drug	Inhibited	-2.301	1.52e-07	ACTB,ALDOA,ATP5MC1,Calm1 (includes others),COX4I1,ENO1,ENO3,GAPDH,GPX1,GPX4,HMOX1,LDHA,LPL,Mt1,NDUFB8,NDUFV3,PFKL,PGAM1,PKM,PRDX2,PSMB3,SCD,TPI1	568 (7)
IGF1		growth factor		0.197	1.53e-07	A2M,ACTA2,AKR1B1,AKT1,APP,BIRC5,BTG2,CCNB1,CCND1,CCND3,CCNG2,Cdc42,CDK1,CHGA,CLU,DCLK1,DDIT4,DDX5,EIF1AX,EIF4B,FOXE1,GADD45G,GAP43,GAPDH,Gm21596/Hmgb1,HMGA1,HMGCR,HMOX1,HOPX,HOXA5,HSPA4,ID2,IER2,IER3,IGFBP2,IGFBP3,IGFBP4,IGFBP5,ITGB5,JUN,KLHL24,LDHA,LOXL2,LPL,MAPT,MDK,MIF,NCAM1,Nefm,Nolc1,NR5A1,NTN1,ODC1,PCK2,PHC1,PHLDA1,PKM,PKP2,PLOD2,PRNP,PTEN,PTTG1,RARB,SCD,SIRT1,SLC2A1,SNCG,SQLE,SRM,SST,SYN1,…	881 (20)
CKAP2L	0.022	other	Inhibited	-3.638	1.53e-07	BIRC5,BUB1,CCNB1,CCNB2,CDCA8,CDK1,FBXO5,H2AZ2,NCAPG,NUP43,PLK1,PPP2R1B,PTTG1,TUBA1B,TUBB4B,TUBB6,ZWINT
PCGEM1		other		-1.821	1.66e-07	ACLY,ALDOA,CANT1,ENO1,GAPDH,GPI,GSR,HK2,LDHA,OGDH,PDHA1,PGK1,PKM,SLC2A1,TALDO1	621 (7)
NGF		growth factor		1.549	1.71e-07	A2M,ANXA2,APP,ASCL1,ASIC1,BAMBI,BIRC5,BTG2,CCND1,CDK1,CDK5R1,CHGB,CHRNB4,DPYSL5,DUSP8,E2F2,EEF1A1,EGLN3,ELAVL4,ETV5,GADD45G,GAP43,HMOX1,ID3,IER2,IER3,JUN,LRRFIP1,MAP2,Nefm,NGFR,NPY,PLK3,PTEN,RACK1,SDC2,SEMA6D,SIRT1,SNAP25,SQSTM1,STMN4,TXN,WNT5A,XBP1,ZWINT	960 (19)
SLC13A1		transporter		-0.209	1.89e-07	ACLY,EEF1G,ELOVL6,HK2,HSPA8,HSPB1,IGFBP2,INSIG1,KLF9,Mt1,PALS2,PBX1,RPL41,RPL8,Rplp1 (includes others),RPN1,SCD,SLC16A1,SLC38A4,SRPRA,TUBA1C,XBP1,YARS1
TP73		transcription regulator		0.875	1.89e-07	ACTA2,ADGRB1,AURKA,BID,BIRC5,BMP7,BTG2,CAMLG,CCNB1,CCND3,CCNG2,Cd24a,CDK1,CKS2,CLIP3,COX4I1,CTH,CUL2,CX3CL1,DDIT4,DHFR,DHRS3,FGFR3,FST,GBX1,GJA1,GPR137B,GRN,ID2,IER3,IGFBP3,IGFBP4,IGFBP5,IQGAP1,ITGA6,JCAD,KLHL24,LAMA5,LAPTM4A,LDHA,LIN28A,LIN28B,MCM6,MCM7,MDK,MTHFD1,MUTYH,MYH9,NCAM1,NDRG1,NOTCH1,PDK1,PIK3R3,PKP2,PMP22,POLD2,POU5F1,PTEN,RAN,RTN4,SERPINB6,SERPINF1,SMUG1,TP53I11,UBE2D1,UBL3,ULK1,ULK2…	766 (18)
salirasib		chemical drug	Activated	2.913	2.08e-07	ALDOC,ATF4,BNIP3,KRAS,LDHA,LGALS1,NCL,P4HA1,PGAM1,PGK1,PGM1,PKM,PLAT,PLOD1,PLOD2,SLC2A1,TPI1	841 (16)
isoquercitrin		chemical drug	Activated	2.975	2.32e-07	ACAT2,CYP51A1,FDFT1,FDPS,HMGCR,INSIG1,MSMO1,SQLE,SREBF2	456 (6)
TFRC	-0.619	transporter		0.772	2.33e-07	ACTA2,ADGRG1,ANXA2,ATF4,BNIP3,CCNB1,CDK1,CHAC1,DDIT4,ERO1A,FAM20C,FTH1,HERPUD1,HK2,HMOX1,ID2,JUN,LDHA,SLC2A1,SOX11,SULF2,TGFBR1,XBP1	226 (5)
tunicamycin		chemical - endogenous non-mammalian		-1.856	2.5e-07	ACTA2,AKT1,Arf2,ARF4,ARFGAP3,ASNS,ATF4,BLOC1S1,CAD,CALR,CCND1,CCND3,CHAC1,DDIT4,DNAJB9,EIF2S1,EIF4EBP1,ERO1A,FKBP11,FOXE1,GOSR2,GRN,HDLBP,HERPUD1,HMOX1,HSPA9,KRAS,LONP1,NARS1,NDRG1,P4HB,PCK2,PDRG1,PHLDA1,PRNP,SCD,SESN2,SIGMAR1,SLC2A1,SLC7A1,SMARCB1,SRPRA,SURF4,TRIB3,TXNIP,WBP1,XBP1	396 (14)
lactacystin		chemical - protease inhibitor		-0.557	2.69e-07	ACTB,AK2,AKR1B1,APP,ASNS,ATP1A1,BEX1,CCND1,CCND3,CCT2,CD9,CLIC1,EBNA1BP2,EIF5A,GJA1,HLA-A,HMOX1,HSPB1,IGFBP5,MAP1B,MRTO4,PFN1,PPIA,PRKCE,PTEN,RAD51,RANBP1,RPLP0,RPLP2,SH3BGRL,SIAH1,SLC3A2,SQSTM1,SREBF2,TUBB2A,TXN,VHL	863 (20)
IND S7		chemical - kinase inhibitor		0.577	2.81e-07	ACTB,ATP5F1B,C1QBP,ENO1,GLOD4,HAUS7,PCK2,PGAM1,PGK1,PRDX2,VDAC2,VIM
desmopressin		biologic drug		0.342	2.87e-07	ACTB,AKR1B1,ATP1A1,EIF4B,ENO1,FLNA,GAPDH,H3-3A/H3-3B,HINT1,HSPA8,LDHB,MTFR1L,PALM,PAX2,PLS3,PPIA,PPP1R1A,RPL23,RPS3,SPTBN2,VDAC1,YWHAQ,YWHAZ
BMS-690514		chemical drug		1.941	2.93e-07	CCNB1,CCND1,CCND3,CDK1,DNAJB6,HSP90AA1,HSPA4,HSPA8,HSPE1,MCM3,MCM5,MCM6,MCM7	660 (7)
FOXO4	-1.118	transcription regulator		-0.888	3.21e-07	ACLY,BNIP3,CCND1,CCNG2,CERS4,CYP51A1,EDNRB,ELOVL5,ELOVL6,FABP5,FDFT1,FLNB,FYN,GABARAPL1,HMGCR,HMGCS1,IER3,MAFA,MAP1LC3B,NAMPT,SCD,SLC2A1,SOX9,SREBF2,TXNIP,ZFAND5	636 (14)
CD40		transmembrane receptor	Inhibited	-3.164	3.45e-07	AIMP2,ASNS,ATF4,ATP6V0D1,ATP6V1H,BIRC5,CALR,CCND1,CCND3,CX3CL1,CXCL12,DCTPP1,ENO1,GAPDH,GNL3,GPI,GRWD1,HK2,HSPD1,HSPE1,JUN,KLF9,LDHA,MRTO4,MYBBP1A,NDUFA4,NDUFA5,NDUFB1,NDUFB7,NDUFB9,Nefm,NOC4L,NPM1,ODC1,PA2G4,PES1,PFKL,PGAM1,PHB1,PPA1,RRP12,RRP9,SLC1A5,SLC2A1,SLC38A2,SRM,TMEM97,TPI1,TRAF4,WDR43,XBP1	888 (21)
methapyrilene		chemical drug		-0.688	3.49e-07	A2M,ABAT,ACVR2A,ALDOA,ANXA2,APOE,ATF4,BTG2,CCND1,CDC34,CTSV,EEF1A1,EIF2S1,ENPP2,GFRA1,HMGCR,HMOX1,MAP2K1,Mt1,NR2F6,ODC1,RPL13A,RPL27,RPS8,RPS9,SCD,SCP2,SLC3A2,YWHAZ
ADORA2A		G-protein coupled receptor		-0.3	3.49e-07	ALDOC,APP,ARF3,ATP6AP1,CAMKV,CCT5,Cd24a,CKB,DSTN,EEF2,EIF2S2,EIF5A,FBL,GAPDH,GDI1,GPI,HMOX1,KIF5A,KLC1,P4HB,PGAM1,PLA2G12A,RAB3A,SSRP1,SYT11,TSC22D3,TUBB2A,TUBB3,VPS4A	175 (4)
25-hydroxycholesterol		chemical reagent		-1.88	3.81e-07	ACAT2,ACLY,ASNS,ATF4,CCND1,CHAC1,EIF2S1,FDFT1,FDPS,HMGCR,HMGCS1,HMOX1,INSIG1,JUN,JUND,ODC1,PIK3R3,SCD,SREBF2,TRIB3	676 (15)
NR4A1		ligand-dependent nuclear receptor		0.905	3.82e-07	ACLY,ACO2,ACTA2,ALDOA,APOE,ATP5F1B,BIRC5,CCND1,CRABP2,CXCL12,ENO1,ENO3,GPI,GSTM5,HK2,HMGCR,HMOX1,IDH3A,LPL,MAFA,MARCKSL1,Mt1,NDUFA1,NDUFA3,NDUFB7,NDUFV3,NEUROD1,NPY,NR2F6,OGDH,PCK2,PDHA1,PDK1,PFKL,PGK1,PGM1,PPA1,PRPS1,PRPS2,RAMP3,RARB,RPS6KA1,RXRA,SCD,SOAT1,SUCLG2,TAGLN2,TALDO1	774 (20)
KDM4B	0.904	enzyme		-1.745	3.86e-07	ENO1,GAPDH,HK2,LDHA,LOXL2,PCK2,PDK1,PGM1,PKM,ULK1,VIM	700 (13)
MMP11	0.262	peptidase		0.314	3.86e-07	ATF4,ATP5F1B,HSPD1,HSPE1,LDHA,LDHB,NDUFB5,PHB1,SLC16A1,SLC16A3,XBP1
CDKN2B		transcription regulator		0.577	4.47e-07	ASNS,BCAT1,CTH,DHFR,DNMT3B,ENO1,GOT1,GOT2,PSAT1,PSPH,PYCR1,SHMT1
MEL S3		chemical - kinase inhibitor		0.577	4.47e-07	ACTB,ATP5F1B,C1QBP,ENO1,GLOD4,HAUS7,PCK2,PGAM1,PGK1,PRDX2,VDAC2,VIM
FOS		transcription regulator		-0.714	4.56e-07	A2M,ADD2,ASL,CA2,CAPN2,CASZ1,CCND1,CERS4,CHGA,CLU,CRABP1,CRABP2,CTH,CTSV,EEA1,EIF4G2,ELOVL6,EMB,ENO1,FTH1,FZD3,FZD5,GAS1,GJA1,GSR,HK2,HMOX1,HOXA1,IGFBP5,ITGA6,JUN,LETMD1,LPL,LRP8,MCM5,Mt2,MYH9,NAMPT,NPY,NSDHL,ODC1,PCYT2,PDCD4,PFN1,PHLDA1,PLAGL1,PLAT,PMEPA1,PRDX1,PRKCE,PSMB3,PTEN,PTPRZ1,PTTG1,RAB11FIP1,RBP1,RPLP0,RPS18,RPS24,RPS6,RPS9,RXRA,S100A10,SCD,SEMA3A,SEMA6D,SFRP2,SNCG,SNN,SULF2,SYT1,Tpm4,T…	884 (18)
ROR1		kinase		-0.508	4.68e-07	ARPC2,BANF1,CDKN2C,EMP2,ETV5,HEXB,MAP1B,MAP2,NDRG1,RACK1,RPL27,RPS4Y1,TSPAN3,VIM,ZEB1	187 (4)
COMMD3-BMI1	3.098	transcription regulator	Inhibited	-3.195	4.68e-07	CDKN2D,EBF1,HOXA1,HOXA2,HOXA3,HOXA4,HOXA5,HOXB3,HOXB5,HOXB6,HOXB7,HOXB9,HOXC4,HOXC6,WNT5A
NRG1		growth factor		-0.606	5.05e-07	ASCL1,ATF1,ATF4,BNIP3,CCND1,CCND3,CDKN2C,CKS2,EEF1A1,EMP2,ENO3,ETV5,FABP5,FLNA,FSCN1,G3BP1,GPI,HEXB,HK2,HMGA1,HMGCR,HMOX1,HOXD3,IER2,IER3,ITGB5,JUN,JUND,L1CAM,NDRG1,NOTCH1,NR5A1,PDCD4,PMP22,POU5F1,PTEN,RAB3A,SCHIP1,SLC2A1,SLC2A3,SOX4,TGFBR1,TSPAN3,VEGFB,VIM	831 (19)
fluoride		chemical - endogenous mammalian		-0.15	5.13e-07	ABL1,ACTA2,DDX39A,DKC1,EEF1A1,EIF4A3,H2AZ1,RACK1,RPL5,RPS16,RPS3,TOP2B,TUBA1B,TUBB2A,TUBB2B,TUBB3,TUBB4B,TUBB6,Ubb,XBP1,YWHAQ
DSCAML1		other		1.279	5.27e-07	ARHGAP33,DCLK1,DNER,ETV5,GADD45G,ID3,KLF9,MAP2,MAPT,NLGN2,NTN4,PAX2,RACK1,RARB,SFRP1,SLC29A4,SOX21,TUBA4A,TUBB2A,TUBB3,UNC5A,WNT7B
SIGLEC8		transmembrane receptor	Inhibited	-3.207	5.7e-07	BNIP3,EGLN3,FAM162A,HSPE1,MIEN1,MIF,MRPL54,NHP2,P4HA1,PFKL,PGK1,PRDX1,RANBP1,TPI1	657 (7)
PLN		transporter			6.1e-07	ACTB,ALDOA,ANXA2,ATP1A1,DLL1,DLL3,ENO1,FABP3,MYL6,NOTCH1,PGK1,PRKCE,RAB5B,RACK1,RRAS,TPI1,VAMP2,VIM	754 (11)
BCR-ABL1		fusion gene/product	Inhibited	-3.085	6.46e-07	AURKA,BIRC5,CCND1,CDKN2C,CDKN2D,FYN,HK2,HMOX1,LDHA,MXD3,MXD4,PCBP2,PGK1,PKM,PRKCI,PTEN,SIRT1,SLC1A5,SLC2A1,SLC2A3,SOCS2,UNG	805 (19)
ALDH2	-1.048	enzyme	Activated	3.592	6.56e-07	ACTA2,ATF4,CTH,Gsta4,MTHFD2,PSAT1,PSPH,SHMT1,SHMT2,SLC1A4,SLC3A2,SLC7A3,SLC7A5
curcumin		chemical drug		-0.318	6.78e-07	ACTA2,AKR1A1,APOE,APP,ATP1B2,BIRC5,CCNB1,CCND1,CCND3,CDK1,CHGA,CLIC1,CRY2,DCX,DNMT3B,FTH1,FYN,GABBR1,GSR,HDAC2,HMOX1,HSPA8,IGFBP4,IGFBP5,ITGA6,JUN,JUND,KLF9,LPL,MAP2,MAPT,MARCKSL1,MIF,MTHFD1,NAMPT,NCAM1,NEO1,NOTCH1,OGDH,PBX2,POLR2C,POU3F2,PRPS2,PTEN,PTGIS,RAB3A,SNCG,SOX9,SREBF2,SYN1,TESK1,TGFBR1,TSC22D3,TUBB3,VEGFB,VIM,YPEL1	916 (19)
valproic acid		chemical drug		1.553	7.34e-07	AKR1B1,AMFR,ANTXR2,ATF4,BIRC5,CACYBP,CALR,CCND1,CHAF1B,CKS1B,CYP51A1,DNAJB9,EIF2S1,ELOVL2,ELOVL6,FDFT1,FDPS,FSCN1,GAP43,HDAC5,HERPUD1,HMGCS1,HMOX1,HOXA2,HOXB4,ID2,IDS,ISYNA1,JUN,JUND,LRP8,Marcks,MCM3,MCM6,MSMO1,MYCL,NAA10,NCAM1,NEUROD1,NOTCH1,NPC2,NSDHL,PLAT,POU5F1,PRSS23,PSMA5,PSMB3,PSMC5,PSMD12,PSMD3,PSME3,PSME4,PTEN,RNF144A,SCD,SEM1,SIRT7,SMARCB1,SQLE,SQSTM1,SSTR2,Tcf7,TSC22D3,TUBB3,WNT5A,XBP1…	942 (24)
NUP98-KMT2A		fusion gene/product		-1.913	8.63e-07	HOXA5,HOXB3,HOXB4,HOXB6,HOXB8,HOXC6,SIRT1,VIM
MFN1	0.485	enzyme			8.63e-07	ALDOA,GAPDH,GPI,HK2,LDHA,LDHB,PKM,SLC2A1	503 (7)
THBS2		other		-1.809	8.63e-07	ALDOA,HES5,HEY1,HK2,LDHA,PKM,SLC2A1,SLC2A3
TSC2	-0.44	other		1.375	8.85e-07	A2M,ANXA2,ATF4,ATP6V0C,ATP6V1G1,BEX1,BIRC5,CCND1,CCND3,CXCL12,ENPP2,ERO1A,GAP43,HK2,HMOX1,HSPB1,IGFBP5,LDHB,LOC728392,METRN,Mt1,NPC2,NSDHL,PLP2,PTEN,Rpl32,RTN4RL1,SCD,SCPEP1,SLC2A1,SOS1,TMEM176B	795 (19)
CDK19		kinase		-0.336	9.04e-07	ABAT,ALDOC,BTG2,CLU,DDIT4,FDFT1,FST,HMGCS1,HMOX1,IP6K2,JUN,MXD4,NINJ1,NODAL,NOTCH1,PLK3,Podxl,POU5F1,RPS12,RXRA,TDGF1,TRAF4,TRIB3,TXNIP,UPP1,ZFP36L1
elaidic acid		chemical - endogenous mammalian		1.014	9.62e-07	ACAT2,ACLY,APOE,ATP5F1B,CD9,CYP51A1,DHRS3,ELOVL6,FABP5,FDFT1,FDPS,GPX4,HMGCR,HMGCS1,NPC2,NSDHL,PCYT2,SCD,SOAT1,SQLE,SREBF2,SUCLG2
Cdc42	2.85	enzyme		1.243	9.67e-07	ACTA2,AKT1,APP,BID,CTSV,CTSZ,DKC1,EIF3A,EIF4EBP1,EMP2,ETV5,FLNA,HSP90AB1,MCM3,MYBBP1A,MYH9,NHP2,NPC2,PMP22,PTEN,SULF2	768 (17)
WNT1		cytokine		0.715	1e-06	ACTA2,BIRC5,CCNB1,CCND1,CCND3,CSNK2A2,DHFR,DLL1,EEF1A1,EIF1AX,EIF4EBP1,EIF5A,ENPP2,GADD45G,GAS1,GRN,HES5,JUN,Meis1,MRAS,NCK1,NEUROG2,OTX2,PDCD4,RARB,RPS6,Tcf7,TGFBR1	925 (24)
miR-122-5p (miRNAs w/seed GGAGUGU)		mature microRNA		0.097	1.01e-06	ALDOA,CERS6,EEF1A1,EGLN3,FUBP1,NCAM1,NUMBL,P4HB,PALM,PKM,PRDX2,PSME3,RAB11FIP1,RAB6B,SLC7A1,TPD52L2,TTYH3,VIM
HDAC3	0.029	transcription regulator		0.57	1.06e-06	ALDOA,CCNB1,CCNB2,CCND1,E2F2,ELOVL5,ELOVL6,ENO1,ENPP2,GDF11,HDAC2,HK2,HMOX1,LDHA,PFKL,PGAM1,PGK1,PKM,PTEN,RARB,SCD,SLC2A1,TBX2,VIM	887 (19)
PD98059		chemical - kinase inhibitor	Activated	2.028	1.09e-06	ACAT2,ACTA2,ALDOA,AMD1,ATF4,BIRC5,BNIP3,CA2,Cald1,CCNB1,CCND1,CDK5R1,CHRNB4,CLU,DHRS3,E2F2,EDNRB,EEF1A1,ENO1,F2R,FAM171A1,FTH1,GAP43,GJA1,GPI,GRN,HADHB,HMOX1,HNRNPAB,HNRNPF,ID3,IER3,IGF2BP2,IGFBP3,INSIG1,ITGB5,JUN,JUND,LAMA5,LDHA,LPL,MIF,NINJ1,NOP56,NPY,ODC1,PABPC1,PAX2,PHLDA1,PHLDA2,PLAGL1,PLAT,PNP,PPARD,PRNP,PTTG1,RAN,RPS2,RPS6,S100A10,SIGMAR1,SLC2A1,SLC38A2,SLC3A2,SOAT1,SOCS2,SQLE,TOMM40,TSC22…	842 (17)
SF3B2	-0.261	other			1.12e-06	HOXA5,HOXB3,HOXB4,HOXB6,HOXB8,HOXC6
PHC2	1.619	other	Inhibited	-2.433	1.12e-06	HOXB3,HOXB4,HOXB6,HOXB8,HOXC6,HOXD4
NPC1	-0.05	transporter		0.476	1.19e-06	ALPL,APLP1,APOE,ATF4,ATP6AP1,ATP6V0C,ATP6V0D1,ATP6V1G1,ATP6V1H,CCND1,CD63,CTSZ,CYP51A1,FABP5,FTH1,GRN,HLA-A,HMGCR,HMGCS1,LPL,MCM2,NPC2,PRDX1,SCD,SQSTM1,SREBF2,SYP,TGFBR1,XBP1	689 (19)
SYVN1	0.554	transporter	Inhibited	-2.077	1.19e-06	APP,ATP1A1,ATP6AP1,BCAT1,CCND1,DCTN1,GNB2,HLA-A,HSPB1,IFITM2,ITGA6,L1CAM,LAPTM4A,LDHB,MGRN1,PFN1,PTBP1,RPL10,RPL18,RPN2,SLC16A1,SLC1A5,SLC2A1,SLC2A3,SLC3A2,SLC6A6,SLC7A5,TARS1,TLE5	723 (12)
DUOXA1		other	Activated	2.621	1.24e-06	DCX,NEUROD1,NEUROD4,NEUROG1,NEUROG2,TUBB3,VIM
CD44		other		-1.467	1.32e-06	ACKR3,ACTA2,ACTB,ALDOA,ALDOC,BIRC5,CALR,CCND1,CD63,CLU,COMMD3,CRABP2,CX3CL1,ENO1,FKBP4,HDGF,HSP90AB1,IFITM2,JUN,LAMB1,LDB1,LGALS1,MYBBP1A,MYO1B,PDCD4,PDK1,PFKL,PGAM1,PGK1,PKM,PMEPA1,POU5F1,SBK1,SFRP2,SLC2A1,STEAP1,Tpm2,VIM,WNT5A,ZEB1	863 (15)
U0126		chemical drug		1.298	1.34e-06	ACKR3,ACLY,ACTA2,ALPL,APC2,ATF4,BIRC5,CCND1,CCND3,CCNG2,CDK5R1,CELSR2,CHAF1B,CHGA,CHGB,CRY2,CXCL12,DCHS1,EDNRB,EEF1A1,EEF2,EIF1AX,EIF4EBP1,ELOVL6,ENPP2,ETV5,GJA1,GRN,Gsta4,HERPUD1,HMGCR,HMOX1,HNRNPF,HSP90AB1,IER2,IER3,ITGA6,ITGB5,JUN,JUND,LAMB1,LPL,NDUFA1,NETO2,NNAT,NPY,NR5A1,NREP,NXPH4,PABPC1,PAX6,PHC2,PHLDA1,PLAGL1,PPARD,RND3,RPS6,RPS6KA1,SCG5,SLC25A20,SLC2A1,SLC2A3,SOX9,SREBF2,SYP,Tcf7,TGFBR1,…	917 (22)
LY294002		chemical drug		0.825	1.35e-06	ACKR3,ACTA2,AKT1,APOE,ATF4,AURKA,BIRC5,Cald1,CCNB1,CCND1,CCND3,CDK5R1,CDKN2D,CHRNB4,CKS2,CNR1,DHFR,EIF1AX,F2R,FDFT1,G3BP1,GJA1,GPR137B,GRN,GSR,Gsta4,HDAC2,HERPUD1,HK2,HMGCR,HMGCS1,HMOX1,HOXD4,HSP90AB1,IER2,IER3,IFRD2,IGFBP2,IGFBP3,IGFBP5,ITGB5,JUN,KRAS,LAMB1,MAP2,MEIS2,MTHFD2,NDRG1,NR5A1,PGK1,PHLDA1,POU5F1,PPARD,PRDX1,PTEN,PTTG1,RAB3A,RAMP3,RND3,SCD,SIRT1,SLC2A1,SOCS2,SOS1,SQLE,ST8SIA1,TRIB2,VCAN…	837 (20)
VHL	1.247	transcription regulator		0.727	1.37e-06	ADGRG1,AKT1,ATF4,AURKA,BNIP3,CCND1,CLTC,CXCL12,EGLN3,FTH1,GPX1,HK2,HMOX1,IER3,LDHA,LOXL2,MIF,NDUFB1,NOC2L,NREP,PDK1,PPIL1,RPS6,SLC16A3,SLC1A3,SLC2A1,SLC2A3,VIM,ZFP36L1	793 (19)
HNRNPA2B1	-1.043	other			1.37e-06	CTSV,DCLK1,DDR1,DNER,DSE,ELOVL2,FHL1,FSCN1,FZD8,GJA1,GJC1,IDS,IGFBP2,MEIS2,MEST,MFHAS1,NOVA1,NR2F1,P4HA1,PBX1,PEG10,PKM,PLOD2,RIMKLB,SETBP1,SNAP25,SYT1,TOX3,VCAN
TAFAZZIN		enzyme	Inhibited	-2.476	1.38e-06	ACTA2,ALDOC,ANXA2,ARHGAP29,ARNT2,BASP1,BCL7A,CAMK2N1,CCNB1,CCND1,CCND3,CCT4,Cd59a,CDC37,Cdc42,COPS7A,CXCL12,ENPP2,GPX1,GSTM5,GTF2E2,HELLS,HLA-A,Hmgn2 (includes others),HMOX1,HSP90AA1,IGFBP4,LDHA,LOXL2,LRP2,Otub1,P4HA1,PDCD4,PGM1,PIM2,PKM,PLOD2,PRSS23,PSMD3,SCG5,SLC2A1,TPI1,UBE2D3,UPP1,USP3,VEGFB	801 (15)
POR	1.087	enzyme		-1.969	1.46e-06	ACAT2,ACLY,ANTXR2,ASNS,CHRNA5,CYP26A1,CYP51A1,ELOVL2,ELOVL5,ELOVL6,FDFT1,FDPS,GSTM5,HADHB,HLA-A,HMGCR,HMGCS1,HMOX1,Ifitm1,INSIG1,LGALS1,LPL,MSMO1,Mt1,NOCT,NSDHL,PLA2G7,PRNP,SCD,SQLE,SREBF2,TMEM97,TUBB2B
IND S1		chemical - kinase inhibitor		0.632	1.46e-06	ACTB,ATP5F1B,C1QBP,ENO1,GLOD4,PGAM1,PGK1,PRDX1,PRDX2,VDAC2
Z36		chemical reagent		-0.302	1.64e-06	ASNS,ATF4,CHAC1,DNAJB9,HERPUD1,HMOX1,INSIG1,MAP1LC3B,TRIB3,ULK1,XBP1	319 (11)
torkinib		chemical drug	Activated	2.825	1.65e-06	ATP6V0E2,AURKA,BIRC5,BTG1,CCNB1,CCND1,DDIT4,E2F2,GJA1,GMNN,H2AC25,HMGCR,ID3,MCM3,MCM5,MCM6,MTHFD2,MXD3,NCAPG,NOTCH1,ORC1,PMEPA1,RAD51,RFC2,RFC5,RPA1,SIRT1,SOX9,SPTAN1,SREBF2,TXNIP,UBE2T,UNG	660 (20)
TCF4	1.52	transcription regulator	Inhibited	-2.497	1.68e-06	AKT1,ANXA6,ASCL1,BIRC5,BMP7,BNIP3,C15orf39,CCNB2,CD9,CDCA3,CDK1,CKAP4,CKS2,DSTN,DUT,FKBP11,GEMIN5,GPR37,GRPEL1,Hmgn2 (includes others),ID2,ID3,IGFBP3,IGFBP4,IGFBP5,IGFBPL1,ITGB5,LEFTY1,LEPROTL1,MRTO4,MXD3,NCAPG,NEUROG2,NGFR,NODAL,NOTCH1,PRDX4,RASGRP2,RPL35A,RPL7,RPS6KA1,RUVBL2,SDC2,SERPINF1,SH3GLB1,SIRT1,SOX9,TRADD,TSR1,TXNDC5,TXNIP,XBP1,YWHAZ	530 (7)
ASCL1	3.704	transcription regulator	Activated	2.582	1.71e-06	BIRC5,CCNG2,CDK1,CDK5R1,DCX,DLL1,DLL3,GADD45G,HES5,ID3,INSM1,MFNG,Nefm,NEUROD1,NPY,NUMBL,PAX2,PLXNA2,PROX1,SNAP25,SOX9,UNCX
FOLR1		transporter			1.71e-06	ALDOC,AP1S2,BASP1,CD9,ECI2,HNRNPDL,HOXB9,MDK,MRPS6,NAP1L1,NSDHL,PALS2,PDCD4,PFN1,RPS24,SCD,SLC3A2,SMARCE1,SORD,TAGLN2,TPI1,TTC3
POU4F1		transcription regulator		-0.379	1.79e-06	CACNB1,CHRNB4,CNTN2,CRABP1,ETV5,FGF13,GBX2,GNAS,HOXB5,HOXD1,INA,IRX1,IRX3,Irx5,LHX2,NECAB2,NEUROD1,NEUROD4,NOVA1,NPY,NXPH4,PRPH,SNAP25,SNCG
vancomycin		biologic drug		-0.281	1.87e-06	A2M,AASS,ACTA2,AGPAT3,ANXA2,ARPC3,ASNS,BMP7,CCND1,CD63,CD9,CLU,EEF1G,FTH1,GPM6A,HMOX1,IER3,IGFBP5,ITGB5,LGALS1,MCM3,MYO1B,PA2G4,PTPRZ1,QDPR,RTN4,RTN4RL1,S100A10,SCD,SCOC,SDC3,SET,SOCS2,SOX4,TGIF1,UPP1,VIM	367 (9)
NUPR1		transcription regulator		0.754	2.03e-06	ACTA2,ADGRG1,ALDOC,ARMC7,ASIC1,AURKA,AVPI1,BNIP3,BTG1,BUB1,C1orf112,CAMK2N1,CCNB2,CD63,CDCA3,CDCA8,CNIH2,DDX46,DNMT3B,DPYSL5,DUSP8,ELL2,FAM120B,FAM162A,FANCD2,FZD8,GABBR1,HK2,HLTF,HOXB5,IP6K2,KANK2,LRP8,MEGF9,MRS2,MSH6,MTRES1,NDRG1,Nes,NGFR,PCTP,PCYOX1,PDK1,PHLDA1,PLK1,PLK3,PMP22,PRELID2,PRNP,RAB39B,RAD51,RANBP6,RFTN2,RNF122,RPA1,SERF1A/SERF1B,SESN2,SIGMAR1,SLC25A12,SLC25A20,SLC2A1,SLC6A6,SPATS2L…	499 (10)
ROR2	-1.075	kinase		0	2.05e-06	ABL1,ARPC3,AURKA,BANF1,BIRC5,BMP7,CCND1,CHEK2,HP1BP3,MAP1B,MAP1LC3B,MAP2,MCM3,MORN4,PMP22,RACK1,RPL27,RPS4Y1,TRAF4,TRAPPC2L,TUBB2B,WNT5A	494 (7)
oleic acid		chemical - endogenous mammalian		0.072	2.1e-06	APOE,APP,ATF4,CERS6,CLU,CX3CL1,DEGS1,FABP5,GAPDH,HK2,HMGCR,HMOX1,IGFBP3,LPL,MAP1LC3A,MAP1LC3B,Mt1,Mt2,NPY,PINK1,PLIN3,PTEN,RXRA,SCD,SIRT1,SOAT1,SREBF2,TXNIP,XBP1	876 (21)
EIF6	-0.672	translation regulator		0.408	2.12e-06	ABHD2,ACAT2,ACLY,ANXA2,CERS6,COX4I1,Cox6c,FDPS,HEXB,HK2,HMGCR,HMGCS1,MRPS21,NDUFB7,NDUFB9,NUDT14,PDHA1,ROMO1,RPL35,Rpl36,RPL37,SCD,SMPD3,TOMM20
SREBF1	-0.295	transcription regulator		1.405	2.27e-06	AARS1,ACLY,ADGRG1,ALDOA,ALDOC,ARF4,CAPZB,COX4I1,CTH,CYP51A1,ELOVL5,ELOVL6,FABP3,FABP5,FABP7,FDFT1,FDPS,GRSF1,GSR,HK2,HMGCR,HMGCS1,HMOX1,INSIG1,LPL,MDK,MSMO1,NSDHL,PCK2,PDK1,PIK3R3,PLS3,PMP22,PPAT,RBP1,RPLP0,RPS24,SCD,SEZ6L2,SQLE,SREBF2,STXBP1,TMEM97,ULK2	744 (16)
EPO		cytokine		-1.276	2.39e-06	ACTB,ATOH8,BLVRB,BTG1,CA2,CCND3,CCNG2,CLIC1,CTSZ,CXCL12,DCTN6,EEF1A1,ETF1,FABP5,GAPDH,GDF3,H2AZ1,HNRNPF,ID2,ILF2,JUN,KLHL24,KPNB1,MACROH2A1,NACA,NPM1,PAX6,PDCD4,Podxl,RPL7,RPLP0,RPS23,Rps3a1,RPS4Y1,RPS6,SIRT1,SOCS2,SPTAN1,SSRP1,SYP,TDGF1,TPI1,TSC22D3,TXNIP,WDR1,YBX1,ZFHX2	896 (21)
MPZ		other			2.41e-06	ATF4,FDFT1,HMGCR,HMGCS1,ID2,JUN,PMP22,SOX4,SQLE,XBP1
SUZ12	-0.193	enzyme	Activated	2.219	2.41e-06	ACKR3,CNR1,CYP26A1,DAZAP2,DNAJB6,EIF3A,HOXA1,HOXB2,HOXB5,HOXB8,IGFBP3,INSIG1,IRX3,JAM2,JUND,Nes,PAX6,PCDHB5,POU5F1,PTEN,RAN,RARB,SFR1,SLC25A3,SLC7A5,SOX1,VTA1	353 (12)
PKNOX1	1.987	transcription regulator		1.295	2.51e-06	AMD1,FABP7,HOXB2,Meis1,MYBBP1A,NOTCH1,PBX1,PBX2,PGK1,RPLP0,SST
Hif1		complex	Inhibited	-3.223	2.65e-06	ALDOA,BIRC5,BNIP3,CCNG2,DDIT4,ENO1,GPI,HMOX1,LDHA,LGALS1,LOXL2,PDK1,PFKL,PGK1,PKM,PRNP,SLC16A1,SLC16A3,SLC2A1	688 (10)
FLT1		kinase		-1.789	2.66e-06	ADD1,AHCY,BCAT1,BIRC5,BSDC1,CAPN2,CTBP1,EIF4B,EIF5A,FLNA,G3BP1,GDI2,HMOX1,NOTCH1,PTBP1,SOX9,UBE2B,VDAC1,VPS4A,YWHAZ	800 (17)
CSF1		cytokine		-0.822	2.67e-06	APOE,APP,BIRC5,CAPN2,CCNB1,CCND1,CCND3,CD9,CYP51A1,ENO1,F2R,FDFT1,FDPS,GOT2,GPI,HK2,HLA-A,HMGCR,HMGCS1,ID2,ITGB5,JUN,LDHA,LGR4,LPL,MSMO1,NOTCH1,NSDHL,PFKL,PKM,PTPRZ1,RAB5B,RXRA,SELENOW,SFRP1,SLC16A3,SLC1A5,SLC2A1,SLC7A5,SOCS2,SQLE,SREBF2,TGFBR1,TLN1,TPI1,XBP1	857 (25)
TFEB		transcription regulator	Inhibited	-2.247	2.67e-06	ATP6V0C,ATP6V1H,AURKA,BLOC1S1,BTG1,CCNB1,CCNB2,CCND1,CD63,CDKN2D,CDT1,CHCHD10,CKAP4,DKC1,FBXO5,GABARAP,GMNN,HEXB,HOPX,JUN,MAP1LC3A,MCM3,MCM5,MCM7,NCAPG,NUP160,ORC1,PHLDA1,PLA2G7,PNP,POLD2,PPAT,PSAP,PTTG1,RAD51,RUVBL1,SCPEP1,SIRT1,SLC1A3,SQSTM1,SSRP1,TOP2B,UPP1,VIM,XPO1,ZWINT	415 (4)
STAT4		transcription regulator		-1.178	2.68e-06	ACP6,ALDOC,ARFGAP3,ATF4,DDAH2,DNAJB6,ERO1A,ETV5,FSCN1,GADD45G,GJA1,GTF2E2,H3-3A/H3-3B,HES6,HEXB,IER3,KLF9,LRRFIP1,MAGED1,MLLT3,Ms4a4c (includes others),Mt1,NDRG1,PDK1,PFN2,PGP,PKP2,PLOD2,PRDX6,RCN3,RGS16,RNF130,SCG5,SH3GLB1,SLC2A3,Tcf7,TUBB2B,VDAC1	843 (16)
TMPRSS2-ERG		fusion gene/product		1.61	2.74e-06	CCNB1,CHAC1,CTH,CUL4B,DDIT4,DHRS3,DPYSL5,DUSP8,FSCN1,ID3,KLF9,LOXL2,LPL,PCK2,PHLDA1,PLAT,PLXNA2,PRSS23,PSAT1,PSPH,RAB39B,SFRP1,TRIB3,VIM,ZEB1,ZNF503
CASR		G-protein coupled receptor		-1.268	2.79e-06	ABL1,BIRC5,BMP7,CCNB1,CCND1,CCND3,CDT1,CHAF1B,DCTPP1,GABBR1,GADD45G,H2AZ1,Hmgn2 (includes others),IER3,IGFBP3,IGFBP5,INCENP,IQGAP1,LGALS1,LPL,ODC1,PTTG1,RNF144A,SERPINB6,SSX2IP,TXN,TXNIP	814 (18)
RPTOR	-0.417	other		0.451	2.8e-06	BIRC5,CCND1,CCND3,COX4I1,CXCL12,CYP51A1,ENO1,FDFT1,FDPS,GPI,HIGD1A,HK2,HMGCR,HMGCS1,JUN,LDHA,MSMO1,NSDHL,PKM,PTEN,RPS6,RTN4RL1,SLC2A1,SOS1,SQLE,SQSTM1,SREBF2,TPI1	781 (18)
8-bromo-cAMP		chemical reagent		-0.483	2.86e-06	ABL1,ALDH18A1,ALDH2,ALG2,AP1S1,AP3B2,APP,ARNT2,ARPC1B,ATP6AP1,BID,BIRC5,BMP7,BUB1,CAPN2,CCNB1,CCNB2,CCND1,CCNG2,CDK1,CKB,CLSTN1,CLU,ENC1,ENHO,F2R,FAM89B,FLNB,FST,FYN,FZD5,FZD8,GJA1,HDAC2,ID2,ID3,ID4,ITGA6,ITGB8,JUN,MCM2,MCM3,MCM5,MCM7,MYH9,Nes,NR5A1,ODC1,P4HA1,PCK2,PLAT,PLK1,PPARD,PPP1R1A,PPP2R1B,PTTG1,RALGDS,RARB,RPN1,RPN2,RRAS2,SFRP1,SLC2A1,SMS,STT3A,TCF7L1,TRAF4,VANGL2,WNT5A	1036 (24)
Histone h3		group			2.86e-06	ACKR3,ADD2,ADGRB1,BIRC5,BTG3,CCNB1,CCND1,CD9,CDKN2C,CKAP4,DBF4,ENO3,GAPDH,GBX2,GKAP1,HOXA5,HOXB5,HOXB6,ID2,IGFBP2,IGFBP3,IGFBP4,JUN,L1CAM,MCM2,MCM3,MCM5,Meis1,MEIS2,Mt1,NDUFA5,NDUFB1,NDUFB7,NDUFV3,Nes,NEUROD1,NODAL,NRARP,NSD2,OTX2,PNO1,POU5F1,PRDM8,PTEN,RARB,RPL10A,RPL12,RPL13A,RPS6,RPS9,RSL1D1,SCD,SCRT1,SFRP1,SIAH1,SOX11,SPATS2L,TBX2,TGFBR1,TPM3,Tpm4,UBC,UPP1,USP3,WDR1,XBP1,ZEB1	818 (17)
2-amino-1-methyl-6-phenylimidazo-4-5-b-pyridine		chemical toxicant		-1.474	2.88e-06	CCND1,CCT2,CCT4,CCT5,CCT7,CCT8,G3BP1,HSP90AA1,HSPA8,HSPD1,HSPE1,RAB2A,RAN,SUMO1
GLI1		transcription regulator		0.087	3.03e-06	ACTA2,AKT1,ANXA6,ARHGAP29,ARL4C,ATP9A,BID,CCND1,CCNG2,Cd24a,CDC34,CFL2,CLU,CMPK1,COMMD3-BMI1,DEGS1,EMB,ETV5,FHL1,HOXA5,HOXB5,HOXC6,ID2,ID3,IDS,IER3,INSIG1,KLF9,LGALS1,MEST,MIDN,MRPS6,MTHFD2L,NEO1,NPDC1,NR2F2,NREP,PAX2,PCDH18,PHLDA2,PLOD1,PNISR,PNO1,POU5F1,PRKCE,PRKCI,PTTG1,RHEBL1,RHOB,RNASEL,RPL27A,RPL30,RPP40,RPS6KA1,RRAS,RRAS2,RXRA,SCD,SCG5,SFRP1,SH3GLB1,SLC1A3,SOCS2,SOX4,SOX9,SRM,UBALD2,ULK1,V…	845 (22)
E2F3	-1.442	transcription regulator	Inhibited	-2.689	3.23e-06	BAIAP2L1,BIRC5,CCNB1,CCNB2,CCND1,CCND3,CD9,CDCA3,CDK1,DHFR,E2F2,ECHDC2,FBXO5,FST,H2AC25,HOXB9,HSPD1,ID3,JAM2,KRAS,LPL,MCM2,MCM3,MCM5,MCM6,MCM7,ORC1,PLK1,PTTG1,RAD51,RBPMS,TOP2B	759 (17)
phenethyl isothiocyanate		chemical drug			3.24e-06	BIRC5,BUB1,CAPN2,CCND1,CCT4,DDX5,DUSP8,EEF2,FTSJ3,GOLGA7,Gsta4,H2AZ1,HSP90AA1,LARS1,MAP2,PLS3,PSMB3,RBBP6,RPL3,RPL5,SEPTIN7,TXN,TXNL1	490 (7)
ceruletide		biologic drug		0.471	3.24e-06	ANXA2,ATF4,BIRC5,CDC42EP4,CLIC1,DAZAP2,DNAJA1,EEA1,GADD45G,Gm12854/S100a11,HMGA1,HMOX1,HSPB1,KRAS,MAP1LC3A,Marcks,MYH9,PLIN3,RTN4,SOS1,SQSTM1,TAX1BP3,XBP1	575 (7)
MXI1	0.919	transcription regulator	Activated	2.789	3.25e-06	CCNB1,IARS1,ID2,IMPDH2,LARS1,MTHFD2,ODC1,SLC1A4,SLC7A1	129 (3)
PRL		cytokine		-0.169	3.33e-06	A2M,ACTB,ANXA2,APP,ARF3,BTG1,CAMK2N1,CAPN2,CCNB1,CCND1,CCND3,CLU,COX4I1,CTSV,ENO1,HERPUD1,HNRNPH2,HSPD1,ID2,ID3,IER3,IGFBP3,IGFBP5,JUN,MAGED1,Marcks,MARS1,NPY,ODC1,P4HB,PDLIM4,PGRMC1,PHLDA2,PLAT,POLR1C,PROX1,RPSA,SCP2,SFRP2,SOCS2,TECR,Tmsb4x (includes others),TPM3,TSC22D3,TSPAN13,TUBA1B,TXNIP,VIM	987 (20)
TARDBP	1.483	transcription regulator	Activated	3.68	3.61e-06	ACAT2,CHCHD10,CRMP1,CYP51A1,FDFT1,FDPS,FIS1,HLA-A,HMGCR,HMGCS1,IGFBP5,INSIG1,LRRN1,MFAP2,NSDHL,PLPPR3,PTBP2,PTPRZ1,SFRP1,SFRP2,SQLE,SQSTM1,SREBF2,TSPO,WNT5A
(-)-norephedrine		chemical drug	Activated	2.828	3.76e-06	CYP51A1,FDFT1,FDPS,HMGCR,HMGCS1,MSMO1,NPC2,SQLE	539 (9)
UBA1	0.311	enzyme		1.265	3.85e-06	ANXA2,APOE,ATF4,CCND1,HSPA8,HSPB1,NEFL,TAGLN2,TUBA1C,VIM	508 (7)
CDK4/6		group	Activated	2.846	3.95e-06	CCND1,EEF1B2,ENO1,ERBIN,FLNA,G3BP1,HSPB1,JPT1,NOP2,PDLIM4,RPL10,RPL13,RPL27A,RPS6,TALDO1,TPI1,TUBA1B,TUBA1C	487 (7)
RNA polymerase II		complex			4.01e-06	ACTB,ALPL,ASNS,AURKA,CCNB1,CCNB2,CHEK2,DCTPP1,DHFR,ENO1,GAPDH,GOT1,HDAC2,HOXA1,HPRT1,IGFBP3,JUN,L1CAM,MAP2K1,MCM3,Meis1,MICOS10,Mt1,NMD3,PBX1,PBX3,POLB,RAD50,RALGDS,RARB,RND3,RPL10A,RPL12,RPL13A,RPS21,RPS3,RPS6,SLC2A3,SLC36A4,TLN1,Tmsb4x (includes others),TXN,UBC,WNT7B	679 (13)
interferon beta-1a		biologic drug			4.21e-06	ATP5MG,CCT4,DNAJA1,EEF1G,ENO1,KARS1,LGALS1,NDUFA1,NDUFB9,NOTCH1,PFDN5,PGAM1,PGK1,PPIA,RAN,RPL18,RPL19,RPL22,RPL26,RPL27,RPL27A,RPL3,RPL36AL,RPS19,TRADD
SOX2	-0.332	transcription regulator		0.218	4.29e-06	ACKR3,ACVR2A,ARPC1B,ASCL1,BIRC5,CCND1,CD9,COMMD3-BMI1,CRABP2,CXCL12,CYP26A1,DDC,DLL1,DNMT3B,ETV5,FABP7,FOXE1,FST,FYN,GBX2,GDF3,GJA1,GOLGA7,HES5,HEY1,HOPX,HOXB3,HOXC4,ID2,ID3,IRX3,JUN,LBX1,LEFTY1,LHX2,LIN28A,LRRC4,Meis1,MIF4GD,MYRF,NDN,Nes,NEUROG1,NODAL,NOTCH1,NRARP,OTP,OTX2,PAX2,PAX6,PCDH18,PDK1,PIK3R3,PLAAT3,POU5F1,PSAT1,SALL4,SOX21,TDGF1,TNFRSF19,TUBB3,TULP3,UTF1,VCAN,VIM,WNT5A,ZIC3	115 (3)
RTN4	1.001	other		-0.711	4.31e-06	ACTR1A,APP,DPYSL5,GAP43,GNB2,GNG2,INA,JUN,JUND,LAP3,MAP2,NEFL,RHOB,RTN4,Tpm2,YWHAQ	821 (13)
RABL6	-0.124	other	Inhibited	-3.153	4.7e-06	ABAT,BTG2,BUB1,CCNB1,CHEK2,CKS1B,CX3CL1,DUT,FRMD4A,HMOX1,MCM2,MCM5,MCM7,NCAPG,PLK1,PSME3,TMEM97	672 (12)
NFYA		transcription regulator		-0.399	4.74e-06	ACLY,CALR,CCNB1,CCNB2,CDCA8,CDK1,CHEK2,COMMD3-BMI1,FTH1,HOXB4,JUN,JUND,NOTCH1,PGK1,PKM,PTTG1,RHOB,SCD,THOP1,TXNIP	245 (7)
ciglitazone		chemical drug		-1.13	4.93e-06	ACTA2,APOE,CCND1,CDK1,COMMD3,CRABP2,DNMT3B,ERAS,GDF3,IFITM2,IGFBP2,LAMB1,LEFTY1,LIN28A,Nes,NEUROD1,NODAL,PAX6,Podxl,POU5F1,PTEN,RARB,SFRP2,SST,TDGF1,TUBB3,UTF1	867 (21)
ESRRA		transcription regulator		-1.171	5.01e-06	ACKR3,ALDOC,ATP5F1B,CACNB1,Cd59a,CKB,CSRP2,CX3CL1,CXCL12,CYP51A1,EMP2,ENO1,ETFDH,FABP3,FBXL20,FZD5,GAPDH,GJC1,GOT1,GPR37,HK2,HMGCR,HMGCS1,HMOX1,IDH3A,IGFBP4,LDHA,LDHB,LOXL2,LPL,MICOS10,MIEN1,MSL1,MYH9,NDUFA1,NDUFB5,PCK2,PKM,PSMD3,RPL19,SIRT1,SLC25A20,SMARCE1,THRA,TPI1,XBP1	540 (14)
TCF3	0.677	transcription regulator	Activated	2.726	5.04e-06	ANXA6,ATOH8,AURKA,BID,BIRC5,BUB1,C15orf39,CA2,CCNB1,CCNB2,CCND3,CDCA3,CDK1,CDKN2C,CHRNA5,CKAP4,CKS2,CTSV,DSTN,DUT,EBF1,EIF4EBP1,EPRS1,FGFR3,FKBP11,Hmgn2 (includes others),ID2,ID3,INSM1,JUN,JUND,LDHA,LEPROTL1,MSMO1,MXD3,NCAPG,NDN,NEUROD1,NOTCH1,PAFAH1B3,PGK1,PLCG2,PPIA,PRDX2,PRDX4,PSAP,PTDSS1,RASGRP2,RGS16,RXRA,SLC7A5,SOX1,ST8SIA1,TCF12,Tcf7,TUBB3,TXNDC5,XBP1	393 (13)
LDLR	-0.416	transporter	Inhibited	-2.333	5.07e-06	ACLY,APOE,AURKA,BIRC5,Bst2,CCNB1,CCNB2,CCND1,CDCA3,CDK1,CKS1B,CX3CL1,CYTH1,ELOVL6,FABP3,FABP5,FDPS,GADD45G,GAPDH,GJA1,GPI,HELLS,HK2,HMGCR,IER3,LPL,MIF,MINPP1,PCK2,PCYT2,PFKL,PLK1,RAD51,SCD,SLC2A1,SYN1,UBC,UBE2D3,VCAN	924 (22)
JUN	2.874	transcription regulator		-0.357	5.23e-06	A2M,ACAT2,ACTA2,AKT1,ANXA2,APOE,APP,ASNS,BIRC5,BTG1,CAPN2,CCND1,CCND3,CDK1,CDK5R1,CHGA,CLU,CX3CL1,EEF2,FABP7,FTH1,GAP43,GJA1,GOT1,GTF2B,HEY1,HK2,HMGA1,HMOX1,ID2,IGFBP2,IGFBP3,IGFBP4,ITGB8,JUN,MAFA,NAMPT,NCAM1,NDRG1,PDK1,PLAGL1,POU5F1,PRDX1,PRKCE,PRNP,PTBP2,PTEN,PXDN,RHOB,RXRA,S100A10,SCD,SLC2A1,SLC2A3,SLC38A2,SLC6A6,SLC7A1,SNCG,SNRPB2,SNRPN,SST,SULF2,Tmsb4x (includes others),TXN,VIM,WNT5A,ZEB1	973 (20)
DSCAM		other		1.571	5.37e-06	EFNB3,ETV5,GADD45G,ID3,KLF9,L1CAM,LHX2,LIX1,MAP2,MAPT,NLGN2,NREP,NTN4,PAX2,SFRP1,SLC29A4,TUBA4A,TUBB3,UNC5A,VIM,WNT7B
SREBF2	0.874	transcription regulator		0.801	5.37e-06	ACLY,ALDOC,BIRC5,CYP51A1,ELOVL6,FABP5,FABP7,FDFT1,FDPS,HES6,HMGCR,HMGCS1,INSIG1,MCM6,MSMO1,NEUROD1,NSDHL,SCD,SQLE,SREBF2,TMEM97	662 (15)
NEUROD1	4.28	transcription regulator	Activated	3.067	5.47e-06	CDK5R1,CHGA,DCX,DDX5,INSM1,JUND,MAFA,MGAT5B,NCAM1,NEUROD1,PAX6,PKM,PRPH,SCG5,SYP,TCF25	149 (4)
MITF		transcription regulator		-0.874	5.55e-06	ACO2,AP1S1,AP1S2,APOE,ATP1A1,CCNB1,CCNG2,CDCA3,CDCA8,CDK5R1,CDT1,COX4I1,EDNRB,FGD4,GPR137B,GPRIN1,HMBS,MCM2,MCM5,MCM6,NGFR,NPM3,OTX2,PAX6,PIR,PLK1,POU3F2,POU5F1,PTEN,QDPR,RAD51D,RFC5,SCD,SERPINF1,SOX9,STXBP1,TBC1D16,TBX2,TXNIP,UBL3,UPP1	452 (7)
GDF2		growth factor		-0.872	5.66e-06	ATP1A1,BAMBI,BID,CRABP1,CXCL12,EMB,ENPP2,ENTPD6,FGFR3,HEY1,ID2,ID3,IGFBP5,MAP2,NGFR,NINJ1,NPY,PROX1,PRPS1,SCD,SERPINF1,SLC3A2,SLC6A6,SLC7A5,SOCS2,TUBB3,ZIC3	711 (14)
ARNT	0.194	transcription regulator	Inhibited	-2.457	5.85e-06	ALDOA,ALDOC,ATP5MC1,BAMBI,BNIP3,DEGS1,EIF6,ENO1,ERO1A,GAPDH,GAS1,GPI,HES6,HK2,ID2,LDHA,LOXL2,MYL6,PCDH18,PCK2,PGK1,RANBP1,SLC2A1,SLC2A3,SOCS2,TNFRSF19,TPI1,TSC22D3,TUBA4A,VIM	812 (18)
LMNB1	0.444	other		-1.937	6.19e-06	ATP5F1B,CRABP1,CXCL12,CYP51A1,GDI2,GJA1,GPC4,HMGCR,HMGCS1,MSMO1,RAD51,SCD,SERINC1,SQLE,ZFR	461 (7)
3-nitropropionic acid		chemical toxicant		-0.083	6.19e-06	APP,ATP1B1,ATP6V1G1,CNR1,GAPDH,GPI,JUN,LDHA,LDHB,NGFR,NPM1,NPY,SQSTM1,SST,TPI1	704 (16)
Growth hormone		group		1.624	6.19e-06	ACTB,AKR1A1,AKR1B1,APLP1,APOE,BMP7,CCND1,CLU,CTH,CX3CL1,DDR1,DDT,FDPS,FGFR3,FTH1,FZD5,GSTM5,HADHB,HOXA1,IER3,IGFBP2,IGFBP3,IGFBP5,JUN,LPL,NAMPT,NOTCH1,NR2F6,PLAAT3,PRDX3,RAB3A,SIRT1,SLC2A1,SOCS2,SST,TUBA1A,TXNIP,Ubb,YWHAZ	829 (19)
mercuric chloride		chemical toxicant			6.59e-06	CHMP5,GSR,Gsta4,HMOX1,HSP90AA1,HSPA9,HSPB1,JUN,Mt1,Mt2,Mup1 (includes others),TXN	827 (12)
Immunoglobulin		complex		-1.497	6.6e-06	ACLY,ACO2,ACTA2,AKT1,ALDOA,APOE,APP,ATP5F1B,BCAT1,BIRC5,BLVRB,BMP7,CALR,CCND1,CCND3,CD63,CD9,CDK1,CHEK2,CLU,CRABP2,CTH,CTSZ,CUL4B,CXCL12,DCTN3,DDIT4,EDNRB,ENO1,ENO3,ENPP3,EPOP,ETV5,FLNB,FYN,GPI,GPX1,GSR,HEXB,HEY1,HK2,HLA-A,HMGA1,HMOX1,IDH3A,IER3,IGFBP4,IMPDH2,ITGB5,ITGB8,LGALS1,LPL,MAP1LC3B,MAPT,MOGAT2,MOXD1,Ms4a4c (includes others),MTHFD1,MTHFD2,NAMPT,NDUFA1,NDUFA3,NDUFB7,NDUFV3,OGDH,PCK2,PDHA1,…	999 (21)
AGTRAP	-1.095	G-protein coupled receptor	Inhibited	-2.189	7.04e-06	ENO1,GJA1,HK2,HMOX1,LDHA,PFKL,PGK1,PKM	480 (7)
MEL T1		chemical - kinase inhibitor		-0.707	7.04e-06	ATP5F1B,C1QBP,ENO1,GLOD4,HSPD1,PGAM1,PGK1,PRDX1
RXRA	1.595	ligand-dependent nuclear receptor	Inhibited	-2.122	7.16e-06	AHCY,APOE,APP,ARF3,ARL4C,ASNS,ATF4,CCNB1,CCND1,CCND3,CLU,COLEC12,CRABP2,CYP26A1,DHRS3,EEF2,EHD3,ETF1,FABP3,FABP5,FLRT3,GADD45G,GPX1,HADHB,HMOX1,HOXA1,HOXB3,HOXB4,IER3,INSIG1,JMJD6,KLF9,LPL,MAP1B,MCM5,NEO1,NPM3,NPY,NRK,PCK2,PES1,PHLDA2,PMP22,POU5F1,PPARD,RARB,RBP1,RNASEL,RRP12,RXRA,SCD,SREBF2,TXN,UNCX,VCAN,ZFAND6,ZFP37	846 (24)
NTRK2	0.216	kinase		0.094	7.19e-06	APP,BID,CCND1,CDCA3,CDCA5,CDCA8,CDK1,CDKN2C,ITGB5,MCM5,PTEN,RAB3A,SNAP25,SOX9,SYN1,SYP,SYT1,TGFBR1,VIM	827 (20)
IGF1R	-0.071	transmembrane receptor		1.186	7.33e-06	ACTA2,ALDOA,APP,ATP5F1B,ATP5MC1,ATP5MG,CCND1,CDK1,CKS2,CLU,COX4I1,FTH1,GABARAP,GTF2B,ID2,IGFBP2,IGFBP3,IGFBP4,IGFBP5,LPL,NDN,NDUFA1,NDUFA3,NDUFA4,NDUFB9,PHLDA2,PKM,PLAT,POU5F1,RFC2,RPL10A,RPL3,RPL35A,RPL7,RPS21,RPS24,RPS26,S100A10,SCP2,SF3B5,SLC25A20,SNCG,SST,Tpm2,TXN	865 (20)
mono-(2-ethylhexyl)phthalate		chemical toxicant	Inhibited	-2.485	7.48e-06	ACAT2,ACO2,ACSBG1,ALDOC,ATP5F1B,CAMSAP1,CELSR2,COX4I1,DDIT4,ENO1,GAPDH,GPI,HK2,IDH3A,IER2,LPL,NAMPT,NDUFB5,NDUFB9,OGDH,PDK1,PGK1,POU5F1,PPA1,PPARD,SUCLG2,TALDO1,TPI1,TSPO,WDR43	705 (17)
AHR		ligand-dependent nuclear receptor		-0.591	7.79e-06	A2M,ABCB6,ACKR3,ACLY,ACTA2,AKR1A1,AKT1,ALDH2,ALDOA,APP,ATOH8,ATP1B1,BTG2,CADM4,CAMK2N1,CAMK2N2,CAPN2,CCNB1,CCND1,CCND3,CCNG2,Cdc42,CDK1,CDKN2C,CDKN2D,CERS4,CERS6,DHFR,EBF1,EGLN3,ELOVL5,ELOVL6,ENHO,ENO1,GAS1,Gm21596/Hmgb1,GOT1,GSTM5,HK2,HMGCR,HSP90AA1,ITGA6,JUN,LAMA5,LDHA,Mt1,Mt2,NID2,NOTCH1,PLA2G12A,PLAT,PLK1,PLXNA2,PMM1,PMP22,POU5F1,PXDN,RBP1,SCD,SEMA3A,SIRT1,SLC1A4,SLC2A1,TNFRSF19,TXN,VIM	912 (19)
Histone h2a		group			8.04e-06	HOXB7,HOXC4,HOXC5,HOXC6,IGFBP2,IGFBP5,ITGA6,JUN,PTEN,SMARCD3,ZNF503
PPARG		ligand-dependent nuclear receptor		-0.018	8.24e-06	ACLY,ACTA2,APOE,APP,ARL4D,Bex1,BIRC5,CA2,CCND1,CDKN2C,CPLX2,CRABP2,CYP26A1,DHRS3,EGLN3,EIF4EBP1,ELOVL6,ERO1A,FABP3,FABP5,FAM20C,FDPS,FST,GABARAPL2,GAPDH,Gm12854/S100a11,HADHB,HEBP1,HK2,HMGCR,HMOX1,IGFBP3,IGFBP5,INSIG1,JUN,LAPTM4A,LPL,MAP2,MCM7,MRTO4,NDRG1,NDUFA5,NR2F2,ODC1,PCK2,PCTP,PLIN3,PMM1,PPARD,PTEN,RARB,RHOB,RPSA,SCD,SCP2,SIRT1,SLC25A20,SLC27A4,SLC2A1,SNCG,TGFBR1,Tpm2,TRIB3,TSC22D3,VAMP2,VI…	963 (23)
6-hydroxydopamine		chemical toxicant		-0.701	8.99e-06	ATF4,CALR,CNR1,DDIT4,GADD45G,GAP43,GPX1,HERPUD1,HSP90AB1,HSPA4,HSPA8,HSPA9,JUN,LONP1,NCAM1,NPY,P4HB,SST,TRIB3,UBC,UBE2D3	838 (26)
DLX1		transcription regulator		1.315	9e-06	CX3CL1,FGF13,FZD8,GBX2,GJA1,LOXL2,NUMBL,PAX2,PFN2,PMP22,POU3F3,POU5F1,SMARCD3,VIM,WNT5A,WNT7B,ZFP36L1
DT-061		chemical reagent	Activated	2.333	9e-06	CAD,DKC1,HSPA8,HSPD1,PHB1,PPAT,RPL19,RPL27,RPS19	620 (7)
Laminin (complex)		complex		0.787	9.25e-06	ACTA2,APP,CCND1,CDK5R1,CHGB,ETV5,ID2,ITGA6,MAPT,RPSA,STMN2,VIM,WNT5A	874 (19)
CDX2		transcription regulator	Activated	2.746	9.52e-06	ABCB10,BIRC5,CD9,CDKN2D,CLU,CYP26A1,DDC,DLL1,HOXA3,HOXA5,HOXB2,HOXB4,HOXB5,HOXB7,HOXB8,HOXB9,HOXC6,HOXD1,HOXD3,HOXD4,HOXD8,JUN,MLLT3,NEUROD1,NEUROG1,NR2F2,POU5F1,PTEN,SALL4,SOX9	780 (19)
PKM	-2.019	kinase	Inhibited	-2.875	9.78e-06	ACLY,ALDOA,CCND1,ENO1,ENO3,GAPDH,GSR,HK2,LDHA,NDUFB8,PCK2,PDHA1,PDK1,PKM,PRPS1,PTBP1,SDC2,SLC2A1,TALDO1,TGFBR1	717 (19)
raloxifene		chemical drug		0.062	1.07e-05	CCNB1,CCND1,CLU,CNBP,CXCL12,DBN1,DDIT4,ENPP2,F2R,FLNB,HMOX1,HOXC4,IER3,IGFBP4,JUN,L1CAM,LAMB1,MIF,MXD4,MYO1B,NDRG1,PLK3,PRPS1,PRSS23,PTTG1,PXDN,RAB2A,SNCG,TTC9,TUBA4A	900 (19)
NOTCH1	3.15	transcription regulator		0.252	1.1e-05	ACTA2,ALDOA,ASCL1,CAD,CCND1,CCND3,CHGA,CHST1,DLL1,DNAJA1,FABP7,GRN,HES5,HEY1,HK2,HMOX1,HSP90AB1,HSPA8,HSPE1,ID2,IGFBP2,IGFBP3,IGFBP4,ITGA6,LDHA,MYCL,NEUROD1,NEUROG2,NGFR,NHLH1,NOTCH1,NR2F2,NRARP,PGK1,PKM,POU5F1,PROX1,PTEN,RND3,SLC2A1,SYP,TRIB2,WNT5A	868 (19)
NEUROG3		transcription regulator	Activated	2.608	1.12e-05	Cd24a,CD63,CHGA,CTSV,DLL1,EBF1,EIF3A,HES6,MAFA,MDK,NEUROD1,NEUROG1,NHLH1,NKX2-4,NR2F1,NUMBL,PAX6,RARB,RHOB,SEMA3A,SST,SYP
IKBKE		kinase	Inhibited	-3.22	1.16e-05	ACLY,ALDOC,ATF4,CCND1,CXCL12,ENO3,HLA-A,IDH3A,LDHA,PDHA1,PFKL,PGK1,PGM1,PSAT1,PSPH,SLC16A1,SLC16A3,SLC2A1,SLC2A3,TPI1	808 (21)
setanaxib		chemical drug		1.767	1.18e-05	ACTA2,HK2,LDHA,PDK1,SLC2A1,XBP1
let-7a-5p (and other miRNAs w/seed GAGGUAG)		mature microRNA		0.819	1.2e-05	ACTA2,ADGRG1,APP,BCL7A,BIRC5,Calm1 (includes others),CARHSP1,CCND1,EIF4G2,FANCD2,HMGA1,HMOX1,IGF2BP1,IGF2BP2,KRAS,LIN28A,LOXL2,MED28,MRPS33,NID2,PGRMC1,PLOD2,POLD2,POLR2C,PXDN,RHOB,SCD,SIGMAR1,SLC1A4,TGFBR1,TRIM71,VCAN,VIM
RORC		ligand-dependent nuclear receptor	Activated	3.79	1.2e-05	ALDH2,ALDOA,ASNS,ATP1B1,CAD,CCNB1,DDC,ELOVL6,ENO1,FDFT1,GOT1,GOT2,GPI,HK2,HMGCR,IDH3A,LDHA,Mt1,Mt2,Mup1 (includes others),NOCT,NSDHL,PDK1,PFAS,PGAM1,PGK1,PKM,PPAT,SLC29A4,SLC2A3,SLC7A5,SULF2,TPI1	714 (14)
HBA1/HBA2		transporter		1.941	1.22e-05	ATP5MC1,COX19,Cox6c,EGLN3,Mt1,NDUFA3,NDUFA4,NDUFA5,NDUFB11,NDUFB7,NDUFB8,NDUFB9,VHL
EIF4E	0.046	translation regulator	Inhibited	-2.153	1.24e-05	BIRC5,BNIP3,Bst2,CAPZB,CCND1,CDC34,CDT1,CKS2,CTSZ,CUL2,DDX56,EIF4EBP1,HLA-A,HMOX1,IGFBP4,ILF2,INSIG1,LSM2,NCK2,NHP2,NLGN2,NOP10,NUDT3,ODC1,PA2G4,PHB1,PRPS1,PTGES3,RPL10A,RPL19,RPL35,SIVA1,STK25,TRIP6,UPP1	704 (11)
BMP7	2.795	growth factor		0.037	1.24e-05	ACTA2,AKT1,ASL,BIRC5,BMP7,CAMK2N1,CSRP2,EGLN3,ELAVL4,FGFBP3,GDF3,GJA1,HSPB1,ID2,ID3,IGFBP3,IGFBP4,IGFBP5,INA,KLC1,MAPT,Meis1,NCAM1,NDRG1,NGFR,NODAL,OLFM1,PAX2,PAX6,PKIA,PMEPA1,SPTBN2,TGFBR1,THRA,VCAN,VIM,WNT5A	359 (7)
CYP1A1		enzyme		0	1.25e-05	AP2M1,BANF1,CCND1,CDKN2D,CYP26A1,DYNLRB1,ECI2,HOXB9,IGFBP2,LYAR,MAPT,Mt1,Mt2,MYO10,NDUFA1,NEFL,ODC1,PRPH,RGS16,SOCS2,SPAG9	504 (7)
mir-802		microRNA	Inhibited	-2.117	1.25e-05	ACTA2,APP,ARPC3,ARRDC3,BRK1,Cdc42,CFL2,COMMD3-BMI1,CXCL12,DTX4,F2R,FYN,GNG10,GNG2,KRAS,MRAS,MYL6,NCK1,PFN2,PIK3R3,RAN,RHOB,RRAS2,SDC2,SDCBP,VIM,ZEB1
RNF2	0.495	transcription regulator		-0.625	1.27e-05	CBX4,CDIP1,COMMD3-BMI1,HOXA5,HOXB3,HOXB4,HOXB6,HOXB8,HOXC5,HOXC6,KLF9,MCM3,PHC1,PHC2,POU5F1	24 (2)
Pln		other			1.27e-05	ACTB,ALDOA,ANXA2,ATP1A1,ENO1,FABP3,MYL6,PGK1,PRKCE,RAB5B,RACK1,RRAS,TPI1,VAMP2,VIM
NMD-11		chemical reagent	Activated	2.236	1.29e-05	DCX,MAP2,POU3F2,SYN1,TUBB3
GSK2837808A		chemical reagent		0.896	1.29e-05	HK2,LDHA,PDK1,SLC1A5,SLC2A1	370 (5)
VH032		chemical reagent		-1.726	1.35e-05	BNIP3,JUN,LOXL2,NDRG1,P4HA1,PDK1,PLOD2,SLC2A1,SLC2A3,VHL
cuprizone		chemical toxicant	Inhibited	-2.041	1.42e-05	ALDH18A1,ANXA2,APP,ARPC1B,CLSTN1,CTSZ,FABP5,FDFT1,FDPS,FLNA,GPX1,HEXB,HMGCS1,LGALS1,MYH9,PRDX6,PTBP1,RAMP3,RBP1,RPS24,RRAS2,SH3BGRL,TGFBR1,TLN1,TPPP3,VIM,ZIC3	224 (6)
TP63		transcription regulator		-0.323	1.47e-05	A2M,ACTA2,AKT1,BC064078,BMP7,CAD,CAPN2,CCNB1,CCND1,CCND3,CDK1,CKS2,CTSV,CTXN1,CYP26B1,DDIT4,DLL1,EMID1,F2R,FDPS,FGF13,FGFR3,FSCN1,FSD1L,FST,FUBP1,FZD5,FZD8,GAPDH,HES5,HEY1,HK2,HOXC4,HSBP1,HSP90AA1,HSPA4,HSPA8,ID3,IER3,IGFBP2,IGFBP3,INSM1,ITGA6,ITGB8,JUN,L1CAM,LAMB1,LAPTM4A,LIN28A,MRAS,NOTCH1,P4HB,PHC2,PIK3R3,PKP2,POLD2,POU3F2,PRNP,PTEN,RAD51,RBBP6,RPA1,SERPINF1,SESN2,SLC2A3,SOX1,SOX4,SOX9,TRAF4,T…	827 (17)
GAST		other		-1.334	1.5e-05	ATF4,CCND1,CHGA,DNAJA1,HERPUD1,HNRNPDL,IMPDH2,JUN,MCM3,NACA,NARS1,ODC1,PGK1,PHB1,PLA2G7,PRDX3,RPL35A,RPL7,RPS19	799 (22)
estrogen		chemical drug		-0.724	1.56e-05	AKT1,APOE,AURKA,CCNB2,CCND1,CKB,CKS1B,CLU,CRABP1,CRY2,CXCL12,DHFR,FTH1,GALK1,GAP43,GJA1,HMGCR,IGFBP2,IGFBP4,IGFBP5,ITM2A,JUN,LGALS1,LPL,MCM3,MCM5,MCM7,MTA3,NAMPT,NDUFV3,NGFR,PLAT,PTEN,PTGIS,PTTG1,RAB11B,SRM,SSTR2,TGFBR1,Tmsb4x (includes others),TSPAN4,UNG,XBP1	912 (18)
PHF12	0.667	transcription regulator	Activated	3.317	1.6e-05	DDX56,EIF3A,EIF4A3,NMD3,NOP2,PA2G4,PES1,RNASEL,RRP9,TSR1,UTP11
MNT	1.302	transcription regulator	Activated	2.714	1.6e-05	ACY1,ALDOA,ATP1B1,BLVRB,BNIP3,CAD,CCNG2,E2F2,LDHA,LOXL2,Ms4a4c (includes others),NCL,ODC1,PGK1,TXNIP
miR-1-3p (and other miRNAs w/seed GGAAUGU)		mature microRNA		-1.298	1.62e-05	ANXA2,ARF3,ARF4,ARHGAP29,BCKDHB,BLCAP,Calm1 (includes others),DDX5,GJA1,GOLGA7,H3-3A/H3-3B,HACD3,IP6K2,Irx5,MTHFD2,Mup1 (includes others),MXD4,NETO2,PDCD4,PNP,POGK,PTBP1,PTBP2,PXYLP1,SFXN1,SRSF9,TAGLN2,Tmsb4x (includes others),TPM3,TSPAN4,TWF1,YWHAQ
FANCC		other		0.57	1.65e-05	ATP1B1,CDK1,CXCL12,HSPA4,IGFBP3,MAP1B,MYRF,PAX2,PHLDA2,PROX1,RND3,SCHIP1,SFRP1,SKAP2,TAX1BP3,TBC1D9,WNT5A
GDNF		growth factor		0.518	1.65e-05	ACTB,CCND1,EEF2,EIF4A2,ETV5,GFRA1,ITGA6,KLC1,LGALS1,NNAT,NSG1,PAX6,RNF11,Rpl36a,RPS4Y1,RPSA,SST	464 (10)
TGS1	0.114	enzyme		-0.466	1.67e-05	ATF4,CCND1,CDK1,CDKN2C,CDKN2D,CHAC1,DNAJB9,HERPUD1,SESN2,SRPRA,TRIB3,XBP1
thyroid hormone		chemical - endogenous mammalian		-0.395	1.76e-05	APOE,ATF4,ATP5MG,BTG2,CCND1,CHGB,CPE,DDC,FDFT1,FDPS,FZD3,GDI1,HMGCR,HSP90AB1,IGFBP2,IGFBP3,IGFBP4,KLF9,LPL,NDUFB5,NHLH1,NNAT,PTEN,RAB2A,RTN1,S100A10,SREBF2,SSRP1,SST,Tmsb4x (includes others),VIM	858 (21)
MAP4K4	0.814	kinase		-0.067	1.79e-05	ACLY,ACO2,AGPAT3,BCKDHB,Calm1 (includes others),GOT1,GRHPR,HADHB,KYAT3,LDHB,MAFA,NDUFA3,NDUFA5,NDUFB7,OGDH,PEX19,PGAM1,PGM1,PLA2G12A,PMM1,PRKAR2A,SCD,SCP2
miR-34a-5p (and other miRNAs w/seed GGCAGUG)		mature microRNA		0.366	1.83e-05	ACTA2,APP,BIRC5,BVES,CCND1,CDK1,DHFR,DLL1,E2F2,EFHD1,GFRA1,IFITM2,LIN28A,MAP2K1,MCM3,MYH9,NOTCH1,PFN2,POU3F2,POU5F1,PTEN,SHISA2,SIAH1,SIRT1,TBC1D19,TGFBR1,TSPAN13	726 (13)
MAP2K5	0.598	kinase	Activated	2.602	1.86e-05	ACLY,ALDOC,CCND1,CYP51A1,ELOVL6,FDFT1,FDPS,HMGCR,HMGCS1,INSIG1,JUN,MSMO1,NSDHL,SQLE	537 (12)
ADAM10	0.754	peptidase		0.338	1.92e-05	ABAT,ACTA2,AGTPBP1,APP,BID,CCND1,CXCL12,DCLK1,ENO1,FABP7,GADD45G,Gm3839,GNAQ,HPRT1,IDH3A,PAX6,PODXL2,PRNP,RPN1,RPS10,Rrbp1,SOX9,SYP,SYT1,TUBB2B,YWHAQ	873 (17)
p70 S6k		group		-1.744	1.95e-05	BIRC5,CCND1,CCND3,EEF1A1,EEF2,GAP43,PABPC4,PDCD4,SCD,VIM	760 (22)
amino acids		chemical - endogenous mammalian		-0.136	1.95e-05	ACTB,ASNS,GAPDH,JUN,ODC1,RPS20,RPS6,SLC38A2,SLC7A1,THOP1	742 (13)
LDB1	1.724	transcription regulator		1.348	2.01e-05	ABCB10,ACTB,BCL11A,BMP7,CCND3,CDKN2C,CERS4,EGLN3,ENTPD6,F2R,FGFR3,FTH1,FZD5,GDF11,GJA1,HOXA5,Ifitm1,LEFTY1,LGALS1,MAFA,MDK,NDRG1,NOVA1,NSG2,PBX1,PIM2,PLCG2,PTTG1,RAB11FIP4,RXRA,SERPINF1,SFRP1,SFRP2,SLC16A1,SQSTM1,SST,TCF12,Tcf7,TRIM35,TSPO,TXNIP,ZEB1,ZMIZ1
methylmercury		chemical toxicant		0	2.04e-05	BNIP3,CD63,HMOX1,ID2,IGFBP3,Mt1,NR2F6,PLS3,PTEN,Ptms,RHOB,RTN4,SLC16A1,SLC9A3R1,TXNIP,YWHAQ
N-cor		group	Activated	3.442	2.06e-05	ALDOA,CCND1,DHRS3,ELOVL5,ELOVL6,ENO1,FAM20C,HEBP1,HK2,IGFBP3,LDHA,PFKL,PGAM1,PGK1,PKM,RARB,RHOB,SCD,SLC2A1,STMN2,TBX2,ZNF703	810 (22)
HMG20A	1.207	transcription regulator		0.426	2.06e-05	ALDOC,Bst2,Cald1,CD9,CLU,CX3CL1,CYP51A1,FDFT1,FDPS,FLNA,HMGCR,HMGCS1,IGFBP3,IGFBP4,JUN,NSDHL,RGS16,SLC7A1,SQLE,SREBF2,TRIB3,VCAN	213 (7)
POU3F2	6.197	transcription regulator		1.237	2.09e-05	ALDOC,CDK5R1,CHGA,FABP7,NCAM1,NEUROD1,PTEN,SYP
CLOCK	1.848	transcription regulator		0.655	2.1e-05	ABCB10,APP,ARNT2,C1QBP,CCND1,CEP20,CYP26A1,CYP51A1,DNAJB9,DTX4,DUSP8,EIF4G2,ELOVL6,F2R,FABP7,GJA1,Gm12854/S100a11,HES6,HMG20A,IGFBP5,JMJD6,KANK2,LIX1,MEST,MOXD1,MSMO1,NADK2,NDUFA3,NOCT,PA2G4,PRDX3,RNF11,RSL1D1,SCD,SRR,TMX1,TSPAN4,UBL3,ZEB1
SBDS	0.478	other			2.11e-05	ADD2,BEX1,CHAC1,CRABP1,CRMP1,CTH,FBXL16,GAP43,HES5,HOXA1,HOXB6,HSP90AB1,OTX2,PCDHB5,PLAGL1,PPP1R1A,PTBP2,TRIB3,UBE2QL1
F2		peptidase		-1.719	2.16e-05	ACTA2,AKR1B1,CAD,CALR,CCND1,CD63,CKAP4,CLIC1,CLU,CX3CL1,EDNRB,ELL2,F2R,FHL1,HMGA1,HMOX1,HSP90AA1,IER2,IER3,IFRD2,IGFBP4,IGFBP5,JUN,KIF13A,LOXL2,MFHAS1,MIF,MYH9,PLAT,PRKCE,RAB3A,RHOB,SLC2A3,SLC7A1,SRM,SYP,TAGLN2,TOMM40,TUBB3,TXNDC5,UCK2	868 (15)
DOT1L	0.737	phosphatase			2.18e-05	PABPC1,POU5F1,PPIA,RPL19,RPL41,RPLP0,RPS2,RPS23,TUBA1C
NR3C1		ligand-dependent nuclear receptor		0.684	2.19e-05	A2M,ABHD2,ABL1,ACTA2,ACTB,AKT1,APOE,APP,ARPC2,ATP1B1,ATP6AP1,BRWD1,BTG1,C1QTNF4,CAPN2,CBX4,CCND1,CKS1B,CRABP2,DDC,DDIT4,DDX5,DEAF1,DEGS1,DNER,DUT,DYNLL2,ENC1,F2R,FAM89B,FGD4,FKBP4,GAP43,GAS1,GPX1,HDAC2,HERPUD1,HSP90AB1,IER2,IER3,JMJD6,JUN,JUND,KLF9,LEFTY1,MEST,MPC1,MPC2,Mt1,MTHFD1,NAMPT,NGFR,NHLH1,NMT1,NPY,PCK2,PDCD4,PHLDA2,PIK3R3,PLAGL1,PLAT,POGK,POU5F1,PPP2R1B,PRKCE,PRKCI,PRPH,PTEN,RHOB,RNF11,R…	1017 (19)
TRAP1	-1.072	enzyme		1.155	2.26e-05	C1QBP,GAPDH,GARS1,GNG2,HSPD1,HSPE1,L1CAM,LDHA,MARS1,MTHFD2,NCAM1,PDK1,PKM,SARS1,SLC2A1,SLC2A3,SMDT1,TMA16,TRADD,VHL
CPT1B		enzyme		-0.695	2.26e-05	AKT1,ATP5F1B,ATP5MG,ATP6V1H,CA2,Calm1 (includes others),COX4I1,Cox6c,EGLN3,EIF4EBP1,FABP3,FUBP1,HK2,INSIG1,KRAS,LPL,MAP2K1,NDUFA1,NDUFA3,NDUFA4,NDUFA5,NDUFB9,NDUFV3,OGDH,PCK2,PIK3R3,PRKAR2A,PRKCI,RPS6,SCD,SCP2,SOCS2,SOS1,UQCRB
nelfinavir		chemical drug	Inhibited	-2.921	2.29e-05	ASNS,ATF4,CARS1,CHAC1,CTH,GARS1,HERPUD1,HMOX1,MTHFD2,PCK2,PSAT1,PSPH,SESN2,SLC1A4,TRIB3,TSC22D3,ULK1,XBP1
CDKN1A		kinase		1.289	2.29e-05	ACTA2,ACTB,APP,AURKA,BIRC5,BUB1,CCNB1,CCND1,CCND3,CDK1,CHAF1B,CKS1B,COG1,DSE,E2F2,EGLN3,EIF2S1,EIF4EBP1,FHL1,FST,GRN,H2AZ1,ID2,ITGB5,KNSTRN,Krt10,LOXL2,MCM2,MCM3,MCM5,MCM6,MCM7,NPM1,ORC1,P4HA1,PCGF3,PLK1,PRSS23,PSAP,RAD51,RFC1,SOX9,TUBB3,UBE2T,VIM,YBX1,ZEB1	733 (17)
glutamine		chemical - endogenous mammalian		0.939	2.38e-05	AARS1,ACTA2,ACTB,ASNS,ATF4,BCAT1,CARS1,CCND1,DDIT4,FABP5,GPX4,HSBP1,IGFBP2,JUN,NGFR,PCK2,PHB1,POU5F1,PYCR1,SLC16A1,VIM,XBP1	873 (21)
sulindac sulfide		chemical drug		-0.876	2.42e-05	AGTPBP1,APP,ARPC1B,ATF4,CCND1,GADD45G,GARS1,INSIG1,LDHA,MSMO1,MTHFD2,NUP133,PGAM1,PPARD,PRSS23,RANBP1,TUBA4A	815 (16)
NFYB	-0.231	transcription regulator			2.66e-05	ACLY,ACTA2,ACTB,AMD1,ATP5F1B,BRF1,CCDC174,CCNB1,CCNB2,CDCA8,CDK1,CHEK2,CKS2,DNAJB6,FEZF2,FRYL,GAPDH,GART,KIAA0930,KMT2E,L2HGDH,LRP2,LYAR,METTL9,MTAP,PAX2,PGRMC1,PLK1,PTTG1,RAD51,RHOB,RPL41,SALL4,SEPTIN7,SERBP1,TAX1BP3,TTC39B,UBE2D3,VIM,YBX3
mifepristone		chemical drug		-0.928	2.67e-05	ALPL,APOE,BCAT1,BMP7,CA2,CCND1,Cd24a,CLU,DDIT4,EDNRB,FDFT1,FST,FTH1,GJA1,HLA-A,HSPA4,HSPD1,IGFBP3,IQGAP1,JAM2,JUN,KLF9,KRAS,LAMA5,LEFTY1,Mt1,NDN,NDRG1,NME2,NPM3,NPY,NRTN,PELI1,PLAT,PTGIS,RAMP3,RHOB,SFRP1,SFRP2,SLC2A1,SNAP25,SOX11,SRM,SSTR2,SUMO1,VCAN,XBP1	898 (21)
PAX3		transcription regulator	Activated	2.186	2.75e-05	APP,ASNS,ATN1,CHRNA5,CLU,CNR1,DBN1,EIF2S1,FABP7,FHL1,FUBP1,GPX4,GSTM5,ID2,ID3,ID4,IFITM2,IGFBP2,LBX1,MEST,NPC2,OLFM1,PKIA,PXDN,RAB11B,RHOB,SHMT1,SOX4,ST8SIA2,TSPAN3,VCAN,YARS1
PHF21A		other	Activated	2.443	2.75e-05	CHGB,RAB3A,SNAP25,SYP,SYT1,VAMP2
TGFBR2		kinase	Activated	2.06	2.87e-05	ACTA2,ATF4,BCAT1,BIRC5,CCND1,CCND3,CCT5,CHRNB4,CKB,CLU,CRABP1,DDIT4,ENHO,EPOP,FST,GADD45G,GJA1,GSR,H2BC5,HK2,HSPB1,ID3,JUN,KRAS,LDHA,LRIG1,MIF4GD,ODC1,PFN1,PGK1,PGM1,PKM,PLAGL1,PPIA,PRDX3,PTGIS,RAMP3,RFC5,SDF4,SLC16A3,SLC2A1,SLC2A3,SLC7A5,TAB2,TCF12,TGFBR1,TGIF1,TPI1,Tpm2,TXNIP,UPP1,VARS1,WDFY3,ZMIZ1	875 (21)
INS		other		0.701	2.88e-05	ACLY,ACTA2,CCND1,COX4I1,CRABP2,EIF4EBP1,GABARAPL1,HMGCR,HNRNPF,IER2,IER3,IGFBP2,IGFBP3,IGFBP4,IGFBP5,JUN,JUND,LPL,NPY,PTEN,RARB,SCD,SLC1A3,SLC2A1,SOX9,SREBF2,Tmsb4x (includes others),TRIB3,XBP1	979 (18)
PLX5622		chemical drug		0.52	2.9e-05	ACTB,AKT1,APLP1,ATF4,ATP6V0E2,BID,Calm1 (includes others),CAMK2N1,CD9,CLSTN1,CX3CL1,CXCL12,DDC,GJA1,GRN,HAP1,HEXB,HSP90AB1,ITGB5,L1CAM,MIF,Mt2,NAMPT,NCAM1,NCL,NDN,NEFL,NELL2,NID2,NSG1,PGK1,PGRMC1,RAB3A,RTN4,SELENOF,SERPINF1,SPTBN2,SYN1,SYP,TGFBR1
tetrachlorodibenzodioxin		chemical toxicant		-1.627	2.91e-05	AARS1,ABCB6,ACTA2,AKR1A1,AKR1B1,ARNT2,ASNS,ATF4,ATOH8,BCAT1,BTG1,CAMK2N1,CCND1,CCT5,CD9,CDCA5,CDKN2D,CTSV,CUL2,DDX56,DHFR,EBF1,ENC1,ENHO,GAS1,Gm21596/Hmgb1,GOT2,GPI,GRHPR,GRN,GRPEL1,HDAC5,HMOX1,HSPA8,ID3,INA,JCAD,JUN,JUND,LRP2,MYO10,NNAT,NOTCH1,ODC1,PCDH18,PLA2G12A,PLAGL1,PLXNA2,PMM1,PPAN,PTPRA,RESP18,RXRA,SLC2A1,SLC2A3,SLC7A5,SNAPC2,SOCS2,SPOCK2,SST,TNFRSF19,TSC22D3,TSPO,TXN,VEZF1	859 (17)
E2F2	5.601	transcription regulator		-0.885	2.92e-05	BIRC5,CCNB1,CCNB2,CCND1,CCND3,CDK1,CDKN2C,CDKN2D,DHFR,MCM2,MCM3,MCM5,MCM6,MCM7,ORC1,RAD51,TOP2B	730 (15)
SAMMSON		other		-0.653	2.93e-05	ATP5F1B,MRPL28,MRPL55,MRPS28,MRPS33,MRPS6,NDUFA1,NDUFA4,NDUFB1,NDUFB8,NDUFB9,TOMM20
MEIS1		transcription regulator	Activated	2.959	3e-05	ASCL1,DCUN1D1,ERBIN,HOXA2,HOXA3,HOXA4,HOXA5,Meis1,PBX3,SST,TRIB2
RARA	1.145	ligand-dependent nuclear receptor		1.499	3.01e-05	AASS,ABHD2,ARNT2,BIRC5,CCND1,CD9,CDK1,CRABP2,CYP26A1,CYP26B1,DHRS3,DNAJC21,ELL2,ENY2,GAP43,HELLS,HOXA1,HOXA2,HOXA3,HOXA4,HOXA5,HOXB4,HOXB7,HOXB8,JUN,LAMB1,LGALS1,MAP1B,Meis1,MND1,MXD4,NCAPG,NCOA5,NR2F1,NSD2,NTN1,OTX2,PLXNA2,POU5F1,PRDM8,PTTG1,RARB,RBP1,SALL4,TTC9,UBE2T,UBL3,XBP1,YPEL1,ZNF703	800 (22)
DDIT3	0.458	transcription regulator		-0.033	3.04e-05	ASNS,ATF4,BHLHE22,CAMK2N1,DCTPP1,DNAJA1,ERO1A,GABARAPL2,HMOX1,HSPD1,HSPE1,MTHFD2,MYCBP,NDRG1,PCK2,PLAT,SARS1,SRSF6,TRIB3,TSC22D3,TXNIP,UNG,VIM,XBP1	819 (17)
CLK3	0.486	kinase			3.08e-05	ADSL,ATIC,GMPS,PFAS
ZC3H13		other		1	3.08e-05	LDHA,LDHB,PKM,SLC2A1
HIF1A-AS3		other	Inhibited	-2	3.08e-05	HK2,LDHA,PDK1,SLC2A1	472 (11)
PRKAA1	1.083	kinase		1.649	3.3e-05	ACKR3,ACTA2,ASTN1,BTG1,CA2,CCND3,CHGB,CLU,COX4I1,CXCL12,EGLN3,ELOVL2,GPX1,Gsta4,HIGD1A,HMGCR,ID2,IGFBP4,ITGB5,LDHA,MAP2,PMEPA1,RND3,RTN4RL1,SIRT1,SLC16A1,SLC2A1,SOS1,TXNIP,ZFP36L1	790 (20)
HOXA9		transcription regulator	Activated	2.032	3.3e-05	ADGRG1,BCL7A,CDC37,CLTC,CTH,DYNC1LI2,FZD5,GMNN,GNG10,GTF2B,HIGD1A,HOXB2,ID2,IER2,IRX3,JUN,MAN2A2,Meis1,PKNOX1,RAD51,RBBP6,RPL27A,RPP40,SDCBP,SOX4,Tmsb4x (includes others),TSC22D3,VHL,VIM,ZNF22
SMARCB1	-1.366	transcription regulator	Activated	2.249	3.34e-05	A2M,ASCL1,ATP1B1,AURKA,BNIP3,BTG1,CCND1,CDK1,CDKN2C,CDT1,DHFR,GJA1,GMNN,HES5,HEY1,HOXA1,IGFBP2,MCM2,MCM3,MCM5,Mup1 (includes others),NEO1,OTX2,PAX2,PAX6,PELI1,POU5F1,RAB14,RAB5B,RAB5C,RFC5,RND3,SMARCB1,SOX9	789 (24)
H2AX	-0.156	transcription regulator		-0.369	3.43e-05	ACTB,ATRAID,CLU,EPM2AIP1,MYL6,NDUFB8,PKM,RPL10A,RPL13,SFRP2,SLC2A1,SLC2A3,THOP1	458 (7)
cycloheximide		chemical reagent		0.871	3.51e-05	ACTB,ALDOA,APP,BTG2,CALR,CCND1,CCND3,CDKN2D,DDIT4,EEF1A1,EEF1D,EIF4B,FST,GADD45G,GAP43,GJA1,GNAS,GOT1,HMGA1,HMOX1,HSPA8,IGFBP2,IGFBP4,IGFBP5,ITGB5,JUN,JUND,LDHA,LONP1,LPL,Mt1,NPM1,PBX2,PGK1,PLAT,PLK1,PTBP2,PTEN,PTGIS,RHOB,RXRA,SCD,SIRT1,SIRT7,SIVA1,SLC2A1,SRSF7,SST,TGFBR1,THRA,Tpm4,VHL	859 (19)
RGS2	1.192	enzyme		0.894	3.61e-05	ATXN10,BTG2,CXCL12,GAPDH,GJA1,GRINA,HEXB,Hmgn2 (includes others),IGFBP3,ITM2A,LPL,MAGED1,NINJ1,PDLIM4,PLAT,SLC16A1,SLC16A3,SLC2A1,SLC35F2,Ubb	573 (9)
ERBB3		kinase		0	3.65e-05	ACTA2,ACTB,CCND1,CCNG2,CDKN2C,CLU,CXCL12,EIF6,EMP2,ETV5,HEXB,HMOX1,IER2,IGFBP5,NDRG1,PIM2,PLK1,PTEN,RRAS,SFRP1,TLN1,TSPAN3	847 (21)
MED1	-0.694	transcription regulator		-1.18	3.68e-05	ACLY,ACP6,ANAPC5,AURKA,BCL11A,BCL7A,BIRC5,CCNB1,CCND1,CCND3,CDK1,CLTC,EBF1,FAM89B,HPRT1,ID2,IGFBP3,INSM1,MND1,NCL,NID2,ODC1,PLK1,POU5F1,RARB,SALL4,SCD,SCP2,SCPEP1,SLC36A4,Tcf7,UTF1,VDAC1,XBP1	886 (21)
EPAS1		transcription regulator		-1.205	4.01e-05	ACLY,ALDOC,BNIP3,Calm1 (includes others),CCND1,CDC42EP5,CKB,CXCL12,CYP51A1,EGLN3,EIF5A,ENO1,FHL1,GJA1,GPX1,HMGCS1,HOXA5,HSPA4,IGFBP3,IGFBP5,L1CAM,LDHA,LOXL2,LPL,MIF,NAMPT,NDRG1,NEFL,NOTCH1,NRARP,PLOD2,POU5F1,PTPRZ1,SLC2A1,SLC2A3,SLC7A5,SOX9,UNG	787 (19)
SMARCA4	0.51	transcription regulator	Activated	3.36	4.03e-05	A2M,ABHD2,ACTA2,ADGRG1,ALDH2,ALDOC,ANTXR2,AP1S2,ARL4C,ASNS,BAMBI,BEND5,BIRC5,CCND1,CD63,CDKN2D,CHEK2,CLDND1,COMMD3-BMI1,CUL4B,CYP26A1,DHFR,DLL1,EBF1,ELOVL6,ENO3,EPHB2,FLNB,GADD45G,GAPDH,GPM6A,GPX1,HEXB,HEY1,ID3,IER3,IFITM2,IGFBP3,IGFBP4,IGFBP5,JUN,LDB1,LGALS1,LOXL2,MAP1B,Mt1,MTRES1,MXD4,MYRF,NPC2,NR2F2,PDK1,PFKL,PGK1,PHLDA2,PKIA,PKM,PLAT,POLB,POU5F1,RAD1,RAD50,RBM4B,RBP1,SCG5,SCHIP1,SDC2,SKAP2,SL…	899 (20)
OGT	-0.178	enzyme		-0.982	4.19e-05	ACLY,ACO2,APP,BIRC5,CCND1,CPE,GAP43,HMGA1,IGFBP2,JUN,LPL,MGAT5B,NDUFA5,NGFR,OGDH,PLK1,PSMD3,PSME3,RGS16,SQSTM1,UCHL1,VIM	916 (22)
Brd4	-2.39	kinase	Inhibited	-3.007	4.23e-05	ACTA2,ALDOA,EDNRB,ENO1,GPI,HK2,HNRNPH1,ITGA6,LEFTY1,LIN28A,LOXL2,PGAM1,PGK1,PKM,PLAT,POU5F1,PTBP1,SLC2A1,SLC2A3,SRSF6,Tmsb4x (includes others)	693 (14)
HOXC-AS3		other	Inhibited	-2.224	4.24e-05	HK2,LDHA,PDK1,PKM,SLC2A1
SENP2	0.066	peptidase	Activated	2.2	4.24e-05	HK2,LDHA,PDK1,PGK1,SLC2A1	639 (7)
REST		transcription regulator	Inhibited	-3.533	4.35e-05	ARRDC3,ASCL1,CHGB,CXCL12,DCX,GAP43,GRIK3,INA,JAM2,L1CAM,LIN28A,Nefm,Nes,NEUROD1,NPC2,POU5F1,RAB3A,SCG3,SNAP25,SNN,STMN2,STMN3,SYN1,SYP,SYT1,TUBB3,UCHL1,VAMP2	439 (7)
Ige		complex		-1.942	4.43e-05	ABAT,BCAT1,BIRC5,CAPN2,CARHSP1,CCND3,CDC42EP5,CX3CL1,EIF4G2,ETV5,F2R,FYN,HMOX1,HSPA9,HSPD1,IARS1,IER3,KLC1,KRAS,LAMA5,Marcks,MARCKSL1,MIF,NGFR,NPY,PFN1,PIM2,PLA2G12A,PLK3,PPAN,PRDX1,PTPN9,RALGDS,RAMP3,RGS16,RPS6KA1,RRP15,SCD,SDC3,SERPINB6,SLC9A3R1,SRM,TPM3,TPPP3,TUBB6,VIM	876 (18)
camptothecin		chemical drug		0.298	4.46e-05	ACTA2,ALDOA,ANXA2,APOE,APPBP2,AURKA,BAMBI,BCL11A,BID,BIRC5,BTG2,BTG3,CALR,CCNB1,CCND1,CCT8,CDK1,CHAC1,CLTB,CLU,CYTH2,DNAJA1,EEF1A1,EEF1B2,ENC1,ENO3,FSCN1,GADD45G,GAPDH,GAPVD1,GBX2,GNAQ,GPI,GRINA,GSE1,GSR,H3-3A/H3-3B,HLA-A,HSP90AA1,HSP90AB1,HSPA4,HSPA8,HSPA9,HSPB1,ID3,IGFBP3,INSIG1,JMJD6,JUN,MARCKSL1,MCM2,Mt1,MYO10,NCL,PBX1,PHLDA2,PINK1,PPIA,PRKCI,PTEN,RASGRP2,RPL3,RSL1D1,SIAH1,SIVA1,TAGLN2,TP53I1…	786 (24)
SIRT1	-3.721	transcription regulator		0.792	4.7e-05	ACTB,AKT1,ARNT2,ATXN10,BIRC5,BNIP3,CCNB2,CCND1,CCND3,CCNG2,CD63,CD9,CDKN2C,CNR1,COX4I1,CTBP1,DDAH2,EIF2S2,ENO1,EPM2AIP1,ERO1A,FGFR3,GABARAPL1,GNG13,GSTM5,H2AZ1,HK2,HLA-A,HMGCR,HMOX1,HOXA5,HSPA4,KIF5C,LAMB1,LDHA,MAPT,MTHFD1L,MYL6,NDUFA5,NELL2,NLGN2,NPY,PCK2,PHB1,POU5F1,PRKCI,RGS16,RPL10A,RPL13,SDCBP,SFRP2,SIRT1,SLC2A1,SSBP3,TSG101,VIM,ZEB1,ZNF618	895 (19)
COMMD1	-0.074	transporter	Activated	3	4.76e-05	ALDOA,BNIP3,DDIT4,EGLN3,GRHPR,HK2,LDHA,PDK1,PGK1	419 (7)
PRKN		enzyme		-1.035	4.77e-05	ACTA2,CCNB1,CCND1,COX4I1,CXCL12,FUBP1,GAS1,IGFBP2,IGFBP3,IGFBP4,IGFBP5,MIF,NDUFB8,PDHA1,PRDX1,PRDX2,PRDX6,TOMM20,XBP1	852 (19)
CYP51A1	0.819	enzyme		-1.915	4.78e-05	HMGCR,MSMO1,NSDHL,POU5F1,RXRA,SQLE,SREBF2
MHC II		group			4.95e-05	DDX5,EEF1A1,FTH1,IFITM2,MPC1,RPL19,RPL23,RPL38,RPL7,RPLP0,Rplp1 (includes others),RPS2
SRSF2	1.425	transcription regulator			4.95e-05	APP,ATF4,AURKA,CCND1,HNRNPH1,MAPT,PLK1,PTBP1,SRSF6,SRSF7,Tmsb4x (includes others),VIM	725 (18)
LMO2		transcription regulator		1.305	4.95e-05	ABCB10,ACTB,ADGRG1,BCL11A,BMP7,CCND3,CDKN2C,CERS4,EGLN3,ENTPD6,F2R,FGFR3,FTH1,FZD5,GDF11,GJA1,HOXA5,Ifitm1,LEFTY1,LGALS1,MDK,NDN,NDRG1,NOVA1,NSG2,PBX1,PIM2,PLCG2,PTTG1,RAB11FIP4,RXRA,SERPINF1,SLC16A1,SQSTM1,TCF12,Tcf7,TRIM35,TSPO,TXNIP,ZEB1,ZMIZ1	134 (4)
RARB	5.975	ligand-dependent nuclear receptor		1.808	4.96e-05	ASCL1,CHGA,CXCL12,CYP26A1,CYP26B1,DHRS3,GAP43,HOXA1,HOXA2,HOXA3,HOXA4,HOXA5,HOXB4,HOXB7,HOXB8,ID3,IGFBP3,ILF2,JUN,Meis1,NR2F1,NTN1,OTX2,POU5F1,RARB,RPL15,SALL4,SLC2A1,ZNF703	916 (23)
APC	1.079	enzyme		-0.896	4.96e-05	BIRC5,CCND1,CDK1,CHGA,CHGB,CLU,CXCL12,HADHB,HEY1,HK2,ID2,ID3,Ifitm1,IGFBP5,JUN,LAMB1,LPL,NOTCH1,NUMBL,OGDH,PPARD,PTEN,SOX9,SST,SUCLG2,Tcf7,TNFRSF19,TULP3,ZEB1	837 (20)
WNT3A		cytokine		1.362	5.24e-05	ACTA2,ALPL,APP,ATP1B1,CALR,CCND1,COLEC12,COX4I1,CTH,CXCL12,DCLK1,DDIT4,ETV5,GADD45G,GAP43,GAS1,IGF2BP1,IGFBP5,IRX3,JAM2,JUN,Meis1,NCAM1,NDNF,NDUFA4,NDUFB8,Nes,NGFR,PMEPA1,PMP22,POU5F1,PXYLP1,SFRP2,SLC1A3,SLC7A1,SOX4,SOX9,SSTR2,Tcf7,TNFRSF19,TRIB3,TUBB3,TXNIP,VIM,WNT5A,WNT7B,XBP1,ZNF703	795 (19)
CHAF1A	-1.077	other		-1.572	5.25e-05	GAP43,ID2,MAPT,NGFR,ODC1,POU5F1,SMS,SRM
MIR17HG		other	Inhibited	-2.561	5.31e-05	ACTA2,ALPL,APP,CCND1,CLIC1,CPE,DCHS1,DLL1,DLL3,FZD3,GDF11,HOPX,HOXA5,HOXB4,HOXB5,LAMA5,PTEN,RNF11,SOX11,SOX4,TGIF1,WNT5A,ZNF703
PHF6	0.661	transcription regulator		-0.905	5.35e-05	BTG2,CSPG5,FTH1,HINT1,JUN,JUND,NDUFA4,PPIA,RACK1,RAN,SOX4
PTPRR		phosphatase		0.057	5.64e-05	BTG2,CDC37,DCTN1,DHRS3,DNMT3B,FLNA,GPKOW,H2AC25,HDAC5,IFITM2,JUN,LONP1,MYH9,PFKL,RAB5B,RALGDS,RUVBL2,THOP1,TMEM178A,ZNF358
SRF	-2.054	transcription regulator		1.131	5.65e-05	A2M,ACTA2,ACTB,AMD1,Cald1,CCDC174,CSRP2,DSTN,EIF6,FABP5,FHL1,FLNA,FST,GADD45G,GPM6A,GSTM5,HES6,HMOX1,IER2,ITGA6,JUN,LPL,MOGAT2,MYH9,MYO1B,NOPCHAP1,NPM1,NSDHL,OR2AK2,PGM1,PPIA,RBBP6,RND3,SEMA3A,SEMA6D,SINHCAF,SLC2A1,SPTBN2,SREBF2,TGFB1I1,TLN1,Tpm2,Tpm4,TST,TUBB4B,TUBB6,VCAN,Vmn2r101 (includes others),WDR1	832 (21)
LAMTOR1	-0.027	other		-1.633	5.68e-05	IMPDH2,MTHFD1,MTHFD2,PPAT,SCD,SQLE
2-(p-hydroxyanilino)-4-(p-chlorophenyl) thiazole		chemical drug		-1	5.68e-05	APP,ATF4,DNAJB9,HERPUD1,HMOX1,XBP1	784 (13)
WNT5B		other		0.116	5.68e-05	ACTA2,ATF4,CCND1,PROX1,SLC7A5,VCAN
Tgf beta		group		-1.731	5.8e-05	ACTA2,ACY1,ALDOA,ARNT2,ASCL1,ATOH8,ATP1B1,BAMBI,BASP1,BIRC5,BLVRB,BNIP3,CCND1,CLU,EID1,EID2,EMID1,FSCN1,FST,HES5,HES6,HEY1,HMOX1,HNRNPAB,HSP90AA1,ID2,ID3,ID4,IGFBP3,IGFBP4,IGFBP5,ITGA6,JUN,LDHA,LOXL2,MIF,Ms4a4c (includes others),MXD3,MXD4,MYCL,NEUROD1,NEUROD4,NEUROG1,NEUROG2,NHLH1,NID2,PGK1,PLAT,PMEPA1,PRELID1,PRELID2,PTEN,RHOB,SOX4,SREBF2,SSBP3,TCF12,TCFL5,TGFBR1,VIM	919 (21)
doxorubicin		chemical drug		0.899	6.18e-05	A2M,ACVR2A,AKT1,ANXA2,APP,ASNS,AURKA,BIRC5,BTG1,BTG2,CA2,CCNB1,CCNB2,CCND1,CDK1,CHEK2,CHGA,CKAP4,CLU,DDIT4,DDX1,DPYSL4,E2F2,EEF1A1,EEF1B2,EIF5A,FBXW9,FGF13,FST,FTH1,Gm21596/Hmgb1,GSR,HMOX1,HSP90AA1,ID2,IER3,IGFBP4,JUN,MCM3,NCAM1,NDRG1,NDUFB8,NONO,NPY,NTN1,ODC1,P4HB,PCGF3,PIK3R3,PLK1,PMEPA1,Podxl,PRDX1,PSAP,PTEN,PTTG1,RAD51,RGS16,S100A10,SDC2,SIRT1,SLC25A4,SLC6A6,SOX9,TXN,UBE2B,UPP1,VIM,YBX1	854 (21)
IDH2	0.584	enzyme			6.34e-05	BTG2,FTH1,HINT1,JUN,JUND,NDUFA4,PPIA,RACK1,RAN,SOX4,VIM,ZEB1
ATF6	0.101	transcription regulator		1.311	6.8e-05	APP,AURKA,BUB1,CALR,FDPS,MAFA,MAP1LC3B,PLAT,PRDX2,PRNP,RAN,SRR,TXNDC5,WBP1,XBP1	633 (12)
PALMD		other	Inhibited	-2.985	6.8e-05	ALDOC,ALPL,ENO1,HK2,LDHA,PGK1,PKM,SLC2A1,TPI1
miR-143-3p (and other miRNAs w/seed GAGAUGA)		mature microRNA		-0.053	6.8e-05	FSCN1,IGFBP5,ITGA6,KRAS,MAPK12,NGFR,PLK1,PRKCE,SOX9
IOX2		chemical reagent	Inhibited	-2.333	6.8e-05	BNIP3,JUN,LOXL2,NDRG1,P4HA1,PDK1,PLOD2,SLC2A1,SLC2A3
trichloroethylene		chemical toxicant		0.535	6.98e-05	BNIP3,CD63,ID2,IGFBP3,NR2F6,PLS3,PTEN,Ptms,RHOB,RTN4,SLC16A1,SLC9A3R1,TXNIP,YWHAQ
benzene		chemical toxicant		0.535	6.98e-05	BNIP3,CD63,ID2,IGFBP3,NR2F6,PLS3,PTEN,Ptms,RHOB,RTN4,SLC16A1,SLC9A3R1,TXNIP,YWHAQ
NEUROG2	2.679	transcription regulator	Activated	2.449	7.03e-05	ASCL1,CDK5R1,DCX,DLL1,HOXA1,IRX3,NEUROD1,OTX2,PAX2,PAX6,SOX9
apatinib		chemical drug		-1.709	7.03e-05	ASL,ASNS,ATF4,CAD,GOT1,PPAT,SFXN1,SLC1A4,SLC1A5,SLC36A4,SLC3A2
PCLAF	-0.32	other	Inhibited	-2.132	7.29e-05	AURKA,BUB1,CCNB1,CCNB2,CDK1,CDKN2C,GADD45G,ORC1,PLK1,PTTG1	490 (12)
GNAS	0.743	enzyme		-1.134	7.5e-05	ALPL,ARL4D,ATP1A1,BCL7A,BEND5,BIRC5,CDT1,CHCHD10,DTX4,FYN,GADD45G,GDI2,GOT1,GRN,HES5,ISY1-RAB43,Ms4a4c (includes others),PMEPA1,PRDX6,PRKCE,RFC1,SCD,SCG3,SEMA3A,SNN,TGIF1,TINF2,TUBB2B,UCK2	270 (7)
AKT1	2.544	kinase		-0.118	7.5e-05	ACAT2,ACLY,ACTA2,AKT1,ATP5MC1,BIRC5,CCND1,CCND3,CKS2,CLU,CTSV,ENO1,FABP5,GCSH,GOSR2,GOT2,GSR,GSTM5,HMGCR,HMGCS1,HMOX1,IGFBP5,JUND,LAMB1,LDHB,MSMO1,NOTCH1,PHLDA1,PKM,RAMP3,RHOB,SCD,SEMA6D,SERPINF1,SIVA1,SLC2A1,SLC3A2,SREBF2,SRP14,VCAN,VIM,ZWINT	843 (19)
mir-122		microRNA		1.487	7.51e-05	ACTR1A,ALDOA,CACYBP,HMGCR,INSIG1,IQGAP1,MAP1B,MTHFD2,NUDC,NUMBL,PKM,PLIN3,SERPINB6,SLC1A5,SLC7A1,TPD52L2,VIM,VPS4A,YARS1
Ngf		group		1.27	7.65e-05	ANXA2,APP,CCND1,CHGB,CLU,DCX,IER2,JUN,MAP2,MAP6,NCAM1,NGFR,ODC1,RARB,STMN2,TUBB3	781 (20)
IL1B		cytokine		0.646	7.68e-05	A2M,ACTA2,AKR1B1,ALPL,APOE,APP,ARL6IP5,ATF4,ATP1A1,BAMBI,BMP7,BTG2,CCND1,Cd24a,CDCA3,CDCA8,CDK1,CERS6,CLIP2,CLU,CTSZ,CX3CL1,CXCL12,DDIT4,DDX5,DKC1,DLL1,E2F2,EDNRB,EGLN3,EIF4EBP1,ENPP2,FABP5,FBL,FGFR3,FST,GFRA1,GJA1,GNAS,GRN,HELLS,HEXB,HK2,HLA-A,HMGA1,Hmgn2 (includes others),HMOX1,HPRT1,HSPB1,ID2,ID3,IER2,IER3,IFITM2,IGFBP3,IGFBP4,IGFBP5,ITGA6,ITGB5,ITGB8,JUN,JUND,KNSTRN,LAMB1,LDHA,MAFA,MAPT,MARCK…	879 (18)
SEL1L	0.493	other		0.798	7.93e-05	HERPUD1,HES5,Nes,NOTCH1,PAX6,PTEN,TUBB3,XBP1
PCDH11Y		other		1.414	7.93e-05	CCND1,CCND3,CHGA,GJA1,JUN,SFRP2,TLE5,WNT7B	472 (7)
PRNP	3.07	other		-0.135	8.24e-05	APOE,APP,ATF4,CCND1,EIF2S1,FST,GJA1,HSPA8,HSPA9,HSPB1,ID2,NOTCH1,PRNP,SNAP25,SOX9,SYP,TCF7L1	841 (19)
RXRB	0.516	ligand-dependent nuclear receptor	Inhibited	-3.667	8.3e-05	ARF3,ATF4,CLU,COLEC12,DHRS3,EEF2,EHD3,ETF1,FLRT3,GADD45G,HOXB3,HOXB4,JMJD6,MAP1B,MCM5,NEO1,NPM3,NPY,NRK,PES1,PHLDA2,PMP22,POU5F1,RNASEL,RRP12,UNCX,VCAN,ZFAND6,ZFP37
inosine		chemical - endogenous mammalian		-0.473	8.53e-05	A2M,ANTXR2,ANXA2,ARPC1B,CD63,EIF4EBP1,GAP43,L1CAM,Mt1,NPC2,TSPO,TUBA1A,VIM
DGCR8	0.377	enzyme	Inhibited	-2.627	8.53e-05	ACTA2,CCND1,CRABP1,GJA1,ID2,ID4,KRAS,NCAM1,NGFR,NOTCH1,PDCD4,PMP22,POU3F2	550 (7)
CTBP1	1.315	enzyme		-1.066	8.53e-05	ACKR3,BMP7,CCNG2,CYP26B1,ENC1,ENPP2,FAT1,FDPS,FSCN1,HMGCR,SIRT1,SREBF2,VCAN
streptozocin		chemical drug		0.625	8.72e-05	AKT1,ALPL,ATF4,ATP1A1,ATP1B1,ATP1B2,CCND3,CLU,CXCL12,DNMT3B,ELOVL6,ENO3,FABP3,GABARAPL1,GNAS,GPX4,HMOX1,HSPD1,LPL,MAP1LC3B,NEUROD1,NOTCH1,NPY,PPARD,PTEN,SCD,SCP2,SESN2,SIRT1,SLC1A3,SLC25A20,SLC2A1,SLC2A3,SST,SUMO1,TGFBR1,TXNIP,UBC,VDAC1,VIM,XBP1,YBX1	944 (19)
triamcinolone acetonide		chemical drug		0.374	8.84e-05	ARL4C,ATP11B,BID,BMP7,BTG2,CBX4,CTH,E2F2,GAS1,IER2,IGFBP3,IGFBP4,INSIG1,JUN,KLF9,MEGF9,MXD4,NMD3,PFAS,PSPH,RGS16,SCD,SFRP2,SLC16A1,SLC9A3R1,SOAT1,SOCS2,SOX4,TRIB2,TSC22D3,TXNIP,ZFAND5	676 (13)
topotecan		chemical drug		0.969	9.1e-05	ACTB,AKT1,ARPC1B,ATF4,ATF6B,AURKA,BIRC5,BTG1,BUB1,CARNMT1,CCNB1,CHD1,EMB,ENO1,FAT1,FGFR3,FUBP1,Gar1,GPX1,GSE1,HDAC2,HSPA8,HSPD1,JUN,LGR4,MARCKSL1,Ms4a4c (includes others),NINJ1,NNAT,PDCD4,PHC2,PLK1,PLK3,PNP,PRNP,RBPMS,SESN2,SIVA1,SLC2A1,SLC7A5,SOX4,TP53INP2,TRAP1,TRIR,TST,UBE2B,YBX1	840 (15)
HDL-cholesterol		complex		-0.677	9.13e-05	CHAC1,CYP51A1,EIF2S2,EIF4EBP1,FDFT1,HDGFL3,HMGCS1,KLHL24,MSMO1,SQLE,TRIB3
OVA-8		chemical reagent			9.13e-05	DKC1,EIF6,FBL,Gar1,NHP2,NOP10,POP5,RPL36AL,RPL4,UTP4,XPO1
discodermolide		chemical drug			9.13e-05	CCNB1,CCNB2,CDK1,E2F2,EIF4EBP1,FANCD2,PLK1,PTTG1,RAD51,RFC2,RFC5	614 (7)
RAF1	0.986	kinase		-1.351	9.45e-05	ACAT2,AMD1,BTG1,CA2,CCND1,DHRS3,FAM171A1,GRN,HNRNPAB,HSPB1,ID3,IER2,IER3,IGFBP3,ITGB5,JUN,LDHA,NINJ1,NOP56,NPY,PHLDA1,PHLDA2,PLAT,PNP,RAN,RND3,RPS2,SQLE,TOMM40,Tpm2,TUBA4A,TUBB2A,TXNIP	983 (26)
rifaximin		chemical drug		-0.333	9.53e-05	FUBP1,HSP90AA1,NDRG1,PCBP2,PGK1,RACK1,RPSA,TOMM40,TUBA1B
thioacetamide		chemical toxicant	Inhibited	-2.728	9.66e-05	ACTA2,ANXA2,ASNS,Cd24a,CHAF1B,CKB,CLIP2,CLU,CSRP2,CTBP1,DBN1,EDNRB,EHD3,F2R,FGFR3,GOT1,HAT1,HSPA4,IER3,IFITM2,IGFBP3,JUN,LGALS1,LRP8,MCM3,MCM6,NPY,ODC1,PKM,PMP22,S100A10,SCPEP1,SELENOW,TGFBR1,TGIF1,UPP1,WNT5A	841 (15)
MBD3	-0.36	other			9.68e-05	ABHD16A,APOE,CCND1,FZD3,FZD5,Mt1,PAX6,PPARD,SCD,SFRP1,SFRP2,SIRT1,SLC9A3R1,TLE5,VANGL2,WNT5A,WNT7B	620 (17)
CIP2A	-0.784	other	Activated	2.84	9.84e-05	E2F2,ENO3,FAM110D,GPR37,GRSF1,HK2,IER3,LDHB,NCL,PDK1,PKM,PXYLP1,SLC16A3,SLC25A4,TUBA4A	638 (10)
Sos		group			9.89e-05	ADD2,CA2,CASZ1,CERS4,CRABP2,EEA1,ELOVL6,GSR,HMOX1,HOXA1,IGFBP5,ITGA6,KRAS,LETMD1,LRP8,Mt2,MYH9,NSDHL,ODC1,PFN1,PHLDA1,PMEPA1,PTPRZ1,PTTG1,RAB11FIP1,RBP1,SCD,SEMA6D,SNN,Tpm4,YWHAZ	674 (7)
ERBB4		kinase		0.717	9.98e-05	ACTA2,AKT1,BTG2,CCND1,CXCL12,GAP43,GJA1,HMOX1,IGFBP4,IGFBP5,JUN,PGK1,PIM2,PTGIS,SFRP1,SLC2A1,TLN1,Tmsb4x (includes others)	853 (19)
prednisolone		chemical drug		-1.91	0.000101	AKT1,APOE,APP,BID,BNIP3,BTG1,CDK5R1,DLL1,GABARAP,GABARAPL1,GABARAPL2,HEY1,HSP90AA1,HSPA8,KLF9,MAP1LC3A,MAP1LC3B,MAP2K1,MYH9,NOTCH1,PGK1,PIM2,PLAT,POLB,PRDX1,PRDX2,PRNP,PTEN,SDC2,SIRT1,SQSTM1,TSC22D3,TUBA4A,TXNIP,ULK1,ULK2	858 (16)
IPMK	-0.038	kinase		-0.662	0.000105	ACTA2,ACTB,Cdc42,FLNA,HSP90AB1,ITGB8,JUN,MYL6,PFN1,PMP22,RAD51,TAGLN2,Tcf7	171 (6)
CENPN	-0.763	other	Inhibited	-2.236	0.000106	ENO1,HK2,LDHA,PKM,SLC2A1
C4BP		complex	Activated	2.236	0.000106	CYP51A1,FDFT1,HMGCR,HMGCS1,MSMO1	503 (7)
TRPC4AP	1.016	transporter	Activated	2	0.000106	APP,FBL,HSPD1,NOP56,NPM1
COTI-2		chemical drug	Activated	2.236	0.000106	CCNB1,CCND3,CDK1,GJA1,PLK1	685 (12)
cinnamon powder		chemical reagent		-1.342	0.000106	APP,MAPT,PTEN,SLC2A1,SLC2A3
OICR-9429		chemical reagent	Activated	2.449	0.000106	AURKA,BIRC5,CCNB1,CDK1,MCM2,PLK1
IRS1		enzyme		1.436	0.000111	BUB1,CCND1,CDKN2C,CRABP2,DBN1,FHL1,FST,GJA1,HMGCR,HMOX1,ID2,IGFBP4,LPL,MAPK12,NDN,NR2F1,PHB1,SFRP2,SREBF2,Tcf7,THRA,TRIB3,WNT5A	976 (23)
CCND1	2.113	transcription regulator		1.923	0.000111	AURKA,BIRC5,BRWD1,CCND1,CCND3,CDCA8,CDKN2C,CLPB,EEF1B2,ENO1,ENPP2,ERBIN,FLNA,G3BP1,HSPA8,HSPB1,ID3,IER3,JPT1,KLHL24,MCM7,MEIS2,MNS1,NOP2,NOTCH1,PDCD4,PDLIM4,PLK1,PMEPA1,RAD51,RFC5,RPL10,RPL13,RPL27A,RPS6,RUFY3,SCG5,SOX11,SOX4,STXBP1,TALDO1,TP53INP2,TPI1,TUBA1B,TUBA1C	753 (18)
CD28		transmembrane receptor	Inhibited	-2.54	0.000112	ATP11B,BTG1,BZW1,CCND1,CCND3,CHRNA5,CRLF2,FBL,FDPS,FYN,GAPDH,GPR37,HAT1,HAX1,HDAC2,HELLS,HINT1,HK2,HSPA8,IFRD2,IGFBP5,ILF2,JUN,LDHA,MACROH2A1,NAMPT,NCL,ODC1,PCYOX1,PGAM1,PHB1,PHB2,PNP,PPA1,PRDX4,PSMA5,PSMD12,PTEN,PUM3,RAB2A,RPL30,RPL6,RRAGA,SLC16A3,SLC7A1,SLC7A5,SOCS2	908 (23)
Rb		group	Activated	3.042	0.000113	BIRC5,BUB1,CCNB1,CCND1,CDCA3,CDK1,CDT1,DHFR,E2F2,GMNN,MCM3,MCM5,MCM7,NEO1,PA2G4,PLK1,PTTG1	685 (16)
PI3K (complex)		complex		-0.473	0.000116	AKT1,ATF4,BIRC5,CCNB1,CCND1,CCND3,CCNG2,CDK5R1,CHGA,DDIT4,FABP5,GAP43,GJA1,GSTM5,HK2,HMGCR,HMOX1,IGFBP2,ITGA6,JUN,KRAS,MAFA,MAP2,MTHFD2,NCL,NOTCH1,PDCD4,PRDX2,RFX4,RHOB,RND3,RPL23,RPS6,SEMA6D,SNCG,SOAT1,SOX9,SST,TUBB3,TXNIP,XBP1	851 (18)
ISL1		transcription regulator		-0.433	0.000116	A2M,CNTN2,CRABP1,ETV5,FGF13,GBX2,GNAS,HOXB5,HOXD1,IRX3,Irx5,LHX2,NEUROD1,NEUROD4,NOVA1,NPY,NXPH4,PAX6,PRPH
cobalt chloride		chemical reagent	Inhibited	-2.079	0.000116	ABCB10,ACTA2,ALDOA,BNIP3,CLU,DDIT4,GPX4,HK2,HMOX1,HSP90AB1,KRAS,NDRG1,PFKL,PGK1,PKM,SERPINF1,SLC1A3,SLC2A1,VDAC1	765 (17)
PBX3	2.2	transcription regulator	Activated	2.789	0.000116	DCUN1D1,ERBIN,HOXA2,HOXA3,HOXA4,HOXA5,Meis1,PBX3
tetraethylammonium		chemical drug		1.508	0.000117	FTH1,HSPA8,HSPA9,HSPB1,PAFAH1B3,PRDX3,RANBP1,RPLP0,SARS1,TCP1,TPI1
FLI1		transcription regulator		-1.889	0.000118	ADGRG1,CCND1,CCND3,DDX21,HSPA8,ID2,LDHA,Nolc1,NPM1,POLR1D,RACK1,RARB,RPL18,SNU13,TCP1
KDM5A	0.365	transcription regulator		0.273	0.000125	ACO2,ATP1A1,ATP1B1,CCND1,COX14,COX4I1,GRPEL1,HMOX1,HSBP1,MCM2,MCM3,MRPL12,MRPL55,MRPL58,MSTO1,NDUFA3,NDUFA4,NDUFA5,NDUFB8,REEP1,TOMM6,Tpm2,VDAC1
MGA		transcription regulator		-1.69	0.000125	ALDOC,BNIP3,BTG2,CCND1,EGLN3,GPC2,L3MBTL2,NDRG1,NREP,PODXL2,POGK,RALGDS,RNF130,TRIB2	119 (3)
SMYD1		transcription regulator			0.000129	ACO2,GOT2,HK2,IDH3A,MIF,MPC1,NAMPT,NDUFA5,Ndufs5,PKM,RXRA,TPI1,UBC
Am 580		chemical reagent		0.742	0.000129	CNR1,CYP26B1,CYP51A1,FDFT1,HMGCR,HMGCS1,ITGA6,PDCD4,PLAT,RARB,SCD,SOX9,SQLE	790 (11)
XBP1	1.034	transcription regulator		-0.105	0.000135	ALG2,APP,ARFGAP3,ATF4,ATF6B,CALR,COPE,DNAJB9,FKBP11,GOSR2,HERPUD1,HMOX1,MAFA,MAP1LC3B,P4HB,PHLDA2,PRNP,RAB3A,RCN3,RPN1,RPN2,Rrbp1,SCD,SELENOM,SLC1A5,SLC38A2,SRPRA,SSR2,ST8SIA2,STT3A,SURF4,TXN,TXNDC5,VAMP2,XBP1	794 (16)
TNF		cytokine		-0.37	0.000135	A2M,ACKR3,ACTA2,ACTB,ADGRB1,AK2,AKR1B1,ALDH2,APBA3,APOE,APP,ARF4,ARL6IP5,ARRDC3,ATF4,ATP1A1,BAMBI,BCKDHB,BID,BIRC5,BTG1,BTG2,BTG3,CA2,CALR,CCND1,CCND3,CDC42EP4,CDC42EP5,CDK5R1,CDKN2C,CERS4,CERS6,CLU,COX4I1,CTSZ,CX3CL1,CXCL12,CYP26B1,DCHS1,DDIT4,DDT,DDX5,DHRS3,EDNRB,EGLN3,EMP2,ENPP2,ENPP3,EPHB2,ETV5,FABP5,FBL,FDPS,FLNB,FOXE1,FRMD4A,FSCN1,FST,FTH1,FYN,FZD5,GADD45G,GJA1,GKAP1,GNG2,GOSR2,GPX1,GPX4,GR…	1012 (18)
N6AMT1		enzyme		0.057	0.000136	APP,BCL7A,BTG1,DCTD,EVL,FAM171A1,IMPDH2,KLHL23/PHOSPHO2-KLHL23,LRIG1,MAN2A2,MIF,MYO1B,NOTCH1,ORC1,PAICS,PCK2,PLCE1,PPAT,PRSS23,RGMB,SHISA2,SMARCD3,SOAT1,SORD,TBC1D9,UNG
TEAD1	-1.256	transcription regulator		1.92	0.000136	ACTA2,ATP5F1B,ATP5MC1,ATP5MG,CCND1,CCND3,COX4I1,Cox6c,ETFDH,FABP3,GPR37,HADHB,IGFBP5,NDUFA1,NDUFA3,NDUFA4,NDUFA5,NDUFB5,NDUFB7,NDUFB8,Ndufs5,NDUFV3,PCDH18,PPARD,SDC2,UQCRB	579 (12)
FOXM1	-0.127	transcription regulator		-1.578	0.000137	ACTA2,AURKA,BIRC5,CCNB1,CCNB2,CCND1,CDCA8,CDK1,CKS1B,CKS2,COMMD3-BMI1,CXCL12,JUN,LDHA,Nes,PGK1,PLK1,POU5F1,PRDX2,PTEN,PTTG1,SFRP1,SQSTM1,VCAN,VEGFB,VIM,ZEB1	862 (24)
FN1	2.011	enzyme		-1.727	0.000139	ACTA2,ADD1,AHCY,APOE,APP,BCAT1,BIRC5,BSDC1,CAPN2,CCND1,CCT4,CHRNB4,CTBP1,EIF4B,EIF5A,FLNA,G3BP1,GDI2,GPX1,JUND,POU5F1,PTBP1,SDCBP,SLC2A1,SOX9,SQSTM1,TLN1,UBE2B,VDAC1,VIM,VPS4A,YWHAZ	902 (21)
ANXA7	-2.576	ion channel		1.291	0.00014	CCNB1,CRABP2,EPHB2,FST,FYN,GNB2,GSR,NEUROD1,PAX6,PHLDA1,PTEN,SERPINB6,TSG101,UBE2B,VHL
lithium chloride		chemical drug		1.584	0.000141	ACAT2,ACLY,APP,BMP7,CCND1,CCND3,CYP51A1,FBXL20,FDPS,FSCN1,HMGCR,HMGCS1,HMOX1,IDS,MAP1LC3B,MAPT,Marcks,NNAT,NOTCH1,POU5F1,SOX9,TGFBR1,VCAN	830 (26)
cyclosporin A		biologic drug		1.711	0.000143	A2M,ACTA2,AKR1B1,ANXA2,APOE,APP,Arf2,ASNS,ATP1A1,BCAT1,CCND1,CLU,DDIT4,EDNRB,EIF4A3,EIF6,ELL2,FDFT1,FLNA,FST,FYN,GJA1,HELLS,HERPUD1,HMGCR,HMOX1,HSP90AA1,HSPD1,ID3,IER3,JUN,MCM3,MIF,NGFR,ODC1,PA2G4,PDCD4,PKM,PPIA,PTEN,RAB11B,RPS17,RXRA,S100A10,SCD,SDCBP,SNRPN,SREBF2,SRP14,TGFBR1,TGIF1,THOP1,UPP1,VDAC2,VIM,WNT5A	848 (18)
ZNF536		transcription regulator			0.000145	MAP2,PAX6,RARB,TUBB3
tamoxifen		chemical drug		-1.551	0.000146	ACKR3,ATF4,ATP5F1B,BID,BIRC5,BRWD1,CA2,CCND1,CLU,CPE,CXCL12,DNAJA1,DNMT3B,EIF4EBP1,ETV5,F2R,GAP43,GAPDH,HMGCR,HMGCS1,HOXB7,HSP90AB1,IDH3A,IER3,IGFBP3,IGFBP4,JUN,KLHL24,LOXL2,MIF,PFN1,PKM,POU5F1,PRSS23,PSMA5,RAMP3,SCD,SDC3,SLC2A1,SLC2A3,SLC7A5,SLC9A3R1,SOX9,SQSTM1,SSTR2,TXN	1014 (20)
hydroxypropyl-beta-cyclodextrin		chemical drug		0.073	0.000148	AIMP2,APOE,CLIP2,EIF4G2,HDLBP,HMGCR,LAMA5,LARS1,MRPL12,MYO1B,NPC2,NSDHL,OSGEP,ROMO1,Rrbp1,RXRA,SLC27A4,SQSTM1,SREBF2,ZNF22	225 (7)
RBL1	0.065	transcription regulator	Activated	2.036	0.000149	CCND1,CDK1,DHFR,Krt10,MCM2,MCM3,MCM5,MCM6,MCM7,NOTCH1,ORC1,PA2G4,PLK1,SFRP1,VEGFB,ZEB1	769 (21)
FGFR1	-1.844	kinase		-1.909	0.000151	BIRC5,BMP7,CCND1,DCX,DLL1,EEF1A1,EIF1AX,EIF4EBP1,EIF5A,FGFR3,GRINA,HK2,JUN,NCK1,NEUROG2,NOTCH1,PDCD4,PTPRA,RPS6,TUBB3,VIM,XBP1	923 (22)
PIK3CA	0.622	kinase		-0.164	0.000152	ATOH8,ATP1A1,BIRC5,CCNB1,CCND1,CCND3,Cd24a,COMMD3-BMI1,CSE1L,CXCL12,GDF3,GSR,HMOX1,HOXA3,HSP90AB1,IP6K2,JUN,NGFR,NODAL,NOTCH1,PALM,PDK1,POU5F1,PTEN,RRAS2,SREBF2,VIM	826 (23)
ARNT2	2.594	transcription regulator		-1.616	0.000156	AKR1B1,APOE,ARNT2,CAMLG,CFL2,DLL1,EIF5A,ELL2,HLA-A,IGFBP4,LDB2,LRRFIP1,MCM7,MYCL,NACA,NDUFA1,NR5A1,NUDC,PDLIM4,PFN1,PGK1,POU5F1,SIRT1,SLC2A1,SLC2A3,SNN,SNX5,TCF7L1,TSC22D3,WNT7B,ZFP36L1
MTORC1		complex		-1.573	0.000158	ATF4,CCND1,FDPS,HK2,HMGCR,INSIG1,LDHA,ODC1,PKM,SCD,SLC2A1,SREBF2,UCHL1	822 (21)
CDK9	-0.59	kinase			0.000158	CAD,CCNB1,H2BC5,HNRNPH1,NCL,NMD3,ODC1,PTBP1,RAD1,SRSF6,Tmsb4x (includes others),VIM,WNT5A	484 (8)
NUP98-DDX10		fusion gene/product	Activated	2.887	0.000159	A2M,HEY1,HOXA3,HOXA5,HOXB3,HOXB5,HOXB6,HOXB7,Meis1,PBX3,SOX4,TRIM35
PPARGC1A		transcription regulator		-0.82	0.000161	A2M,ACO2,ADGRG1,ATP5F1B,BID,BNIP3,COX4I1,ENO1,FABP3,FANCD2,FDPS,FNDC5,GDF11,GFRA1,GOT2,GPX1,HK2,HMOX1,IDH3A,IGFBP3,IGFBP5,INSIG1,KYAT3,LAMB1,LDHA,LDHB,LPL,MAPK8IP2,MCM3,MCM5,MCM6,MSI1,MSMO1,NDUFB5,NDUFB8,NEUROD1,NR5A1,NSDHL,ODC1,PCK2,PDHA1,PGAM1,PLA2G7,PRDX3,RXRA,SCD,SEMA3A,SESN2,SLC25A20,ST8SIA1,THRA,TRADD,TRIB3,VAMP2,VCAN,XBP1	970 (24)
deferoxamine		chemical drug		-0.689	0.000165	ADGRG1,ALDOA,ANXA2,APP,BNIP3,CCNB1,CCND1,CCND3,CYTH1,EGLN3,ENO1,FAM20C,FIS1,HK2,HMOX1,IGFBP2,IGFBP3,IGFBP4,IGFBP5,JUN,LDHA,LPL,MAP1LC3B,NDRG1,PGK1,PKM,PLAT,SHMT1,SLC2A1,SLC2A3,SULF2,UBE2D1	783 (17)
EGLN		group	Activated	2.898	0.000168	A2M,ALDOC,ASCL1,BNIP3,CSRP2,DPYSL4,EGLN3,EIF4EBP1,FYN,GAPDH,GPI,GRHPR,HK2,LDHA,MIF,MIX23,Mup1 (includes others),PDK1,PFKL,PGAM1,PGK1,PGM1,RNF122,SLC16A3,SOX9,TPI1	695 (13)
miR-3648 (miRNAs w/seed GCCGCGG)		mature microRNA	Inhibited	-3.583	0.000168	AK2,ANTKMT,CASZ1,CCND1,CELSR2,CLIP2,DEAF1,FAM193A,HOXC5,JUN,JUND,KIAA0930,MAP1LC3B,NDRG1,NLGN2,NRARP,NRTN,NXPH4,PHC2,ZBED3
CA9		enzyme	Inhibited	-2.563	0.000169	ALDOA,ATP5F1B,ATP5MG,ENO1,LDHA,PGK1,SLC1A4,SLC1A5,SLC3A2,SLC6A6
testosterone		chemical - endogenous mammalian		0.954	0.00017	A2M,ALDOA,AMD1,ATP1B1,BMP7,CCND1,CLU,CTSV,CYP26B1,CYP51A1,DDIT4,EIF2S1,EIF4EBP1,FAM89B,FGFR3,FST,GDI2,GPX4,HMGCR,HSP90AB1,HSPD1,ID3,IGFBP3,IGFBP5,JUN,JUND,KRAS,LGALS1,Mt1,NDRG1,NGFR,NPY,ODC1,PMP22,PRKCE,RAB2A,RPS11,SIRT1,SNRNP25,SST,SSTR2,SYT11,TGFBR1,TUBB2A,TUBB3,UBE2B,VCAN,WNT5A,XBP1,YWHAZ	1033 (21)
miR-124-3p (and other miRNAs w/seed AAGGCAC)		mature microRNA		1.617	0.00018	AK2,ARHGAP29,ARPC1B,BTG3,CLDND1,DCTD,ECI2,ELOVL5,G3BP1,GNG10,HADHB,HDAC5,IFRD2,IQGAP1,KLHL24,LRRC58,MYH9,MYO10,NEUROD1,PGM1,PLP2,POLR3G,PTBP1,PTBP2,SERPINB6,SLC16A1,SOX9,SQSTM1,SUCLG2,SURF4,TLN1,TUBB6,USP49,ZBED3
L-triiodothyronine		chemical - endogenous mammalian		1.657	0.000184	A2M,ACAT2,ACTB,AMD1,APP,ATIC,ATP1A1,ATP1B1,ATP1B2,BTG2,CAD,CCND1,CCT4,CDC42EP4,CHD1,CLU,CNR1,COX4I1,Cox6c,CTH,CXCL12,CYP26B1,CYP51A1,DCUN1D1,DNMT3B,ENPP2,ETF1,FDPS,FNDC5,FZD8,HES5,HINT1,HMGCR,HMGCS1,ID2,ID3,IDH3A,IGFBP3,IGFBP4,KLF9,MAFA,MSMO1,Mup1 (includes others),NPY,ODC1,PCK2,PGK1,POU5F1,PRDX2,PRDX3,PSAT1,PTGIS,PTTG1,RBP1,RGS16,SBK1,SCD,SFRP2,SLC2A1,SLC35G1,SQLE,SREBF2,SRM,THRA,UMPS,VPS72	899 (20)
androgen		chemical drug		-0.655	0.000185	AKT1,BTG2,CA2,CALR,CCND1,CCND3,CHGA,CTSV,CTSZ,DNMT3B,FLNA,GJA1,IGFBP2,IGFBP5,JUN,Mt1,PTEN,PTPRA,SFRP2,SOAT1,SOX4,SOX9,STEAP1,TLE5,TRADD,WNT5A,YBX1	883 (23)
GSX2		transcription regulator		0.447	0.000185	ASCL1,EBF1,NEUROG1,NEUROG2,PAX6,RBP1
ACO1	-0.238	enzyme		0.152	0.000185	ACO2,APP,FTH1,GAPDH,IGFBP3,PFN2	218 (5)
STAT3	1.832	transcription regulator		-0.502	0.000186	A2M,ACTA2,AKT1,ALPL,ASIC1,BEX1,BIRC5,BOC,CCDC88A,CCNB1,CCND1,CD9,CDK1,CDKN2D,CX3CL1,CYP26A1,DDIT4,DLL1,DNMT3B,DRAXIN,EBF1,ENPP2,FLRT3,FSCN1,FST,GADD45G,GAP43,GBX2,GJA1,GPX4,HES5,HEY1,HK2,HLA-A,HMOX1,ID2,IFITM2,IGFBP5,ITGA6,LDHA,LDHB,LGR4,LRP2,MAP2,MRAS,Mt1,NAMPT,NDN,NDRG1,NOTCH1,NPM1,NPY,NUMBL,OTX2,PAX6,PDK1,PEG10,PFKL,PGK1,PHB1,PHLDA1,PHLDA2,PIM2,PLAGL1,POU5F1,PTTG1,RAB11FIP1,RALGDS,RRAS2,SALL4,…	864 (20)
ERG		transcription regulator		0.705	0.000188	ADD1,ADGRG1,CDKN2D,CHRNB4,CNR1,DBN1,DSTN,F2R,FHL1,FLNB,FYN,HERPUD1,ITGA6,LAMA5,MYO10,NDN,NDRG1,PLAT,PRKCI,RAB2A,RAPH1,RPA1,RPL22,RPL27A,RPS11,RRAS,SOX4,SOX9,SREBF2,TGFB1I1,TSC22D3,VIM,ZEB1	751 (15)
chloropromazine		chemical drug			0.000189	ACAT2,FDFT1,FDPS,HMGCR,HMGCS1,MSMO1,SCD,SLC2A3,SQLE,SREBF2,TSC22D3	345 (7)
paclitaxel		chemical drug		-0.202	0.000192	ABCB10,ACKR3,ACTA2,APC2,ATF4,AURKA,BIRC5,BTG2,CCND1,CCNG2,CELSR2,CHAF1B,CLU,CRY2,DCHS1,ENPP2,ETV5,FLNA,GRINA,HLA-A,HSP90AB1,IER2,IER3,IGFBP3,ITGA6,ITGB5,JUN,JUND,NNAT,NREP,NXPH4,PGK1,PHC2,PHLDA1,PLIN3,RPS6KA1,SCG5,SLC25A20,SLC2A3,TUBA1B,TUBA4A,TULP3,YBX1	883 (21)
PMP22	-2.324	other		1.744	0.000193	APOE,HMGCR,JUN,NEFL,NGFR,NOTCH1,PMP22	386 (6)
PSEN2		peptidase		1.552	0.000199	ACTB,ANXA6,APP,ATP6V0D1,CD9,COX4I1,CTSZ,CYP51A1,DHRS7,DLL1,ENPP2,F2R,GAPDH,GDF11,GJA1,HES5,NOTCH1,SLC38A2,UBC	871 (20)
cardiotoxin		chemical - other		-0.816	0.000202	Bex1,BIRC5,CCND1,CCND3,CTSV,CX3CL1,DLL1,E2F2,EDNRB,FBL,FNDC5,FST,GDF11,GMNN,HSP90AA1,IGFBP3,ITGA6,ITGB5,KARS1,LRRFIP1,MCM2,MCM3,MCM7,MEST,MYH9,NAMPT,NPM1,PGAM1,PLAGL1,RANBP1,RPSA,SERPINF1,SFRP2,SFXN1,SNX5
NANOG		transcription regulator	Inhibited	-2.244	0.000204	BIRC5,ERAS,FST,GBX2,HNRNPH1,HOPX,HOXA1,HOXB3,HOXC4,ID2,ID3,ID4,LBX1,LEFTY1,LGALS1,LHX2,MAP1B,OTP,PAX6,PDCD4,POU5F1,PPP2R1B,SALL4,SET,TGFBR1,UTF1,ZIC3	569 (11)
tetradecanoylphorbol acetate		chemical drug		0.299	0.000204	ACTB,AHSA1,AKT1,APP,ARF4,ASCL1,ATP11B,AURKA,BIRC5,BMP7,BTG1,BTG2,CA2,CAMSAP1,CCND1,CCND3,Cd59a,CDK1,CDK5R1,CDKN2D,CHGA,CKAP4,CMPK1,CPE,CTSV,CXCL12,DDIT4,DUSP8,EEF1D,EIF4A3,EIF4EBP1,EIF5A,EIF6,FST,FTH1,GAP43,GJA1,GPC2,GTF2B,HK2,HMBS,HMGA1,HMOX1,HNRNPF,HOPX,HOXA5,HOXB7,HSP90AB1,HSPA4,ID2,ID3,IER3,IGFBP2,IGFBP3,IGFBP5,IP6K2,ISYNA1,ITM2A,JCAD,JUN,JUND,LDHA,LOXL2,LPL,LRRFIP1,MAP2K1,MEIS2,MRPL12,MYH9,N…	882 (18)
SNCA		enzyme		-1.85	0.000209	APOE,ARFGAP3,BHLHE22,Bst2,C15orf39,CAMKV,CHAC1,CHGB,CNIH2,CTXN1,DCTN1,DDC,DHRS3,DNAJB9,DRAXIN,FABP7,FAM20C,FGF13,Gm20498,GPR137B,HES5,HNRNPH1,HSBP1,IDS,LDHB,LHX2,MAP1B,MAP1LC3A,MAP1LC3B,MAPT,Nefm,NOTCH1,NTN1,PBX1,PGK1,PINK1,PLK3,RAB3A,RCN3,SLC2A3,SP8,SPOCK2,SYN1,SYP,TGIF1,TNFRSF19,TPI1,TRIB3,TSC22D3,TUBB3,UCHL1,Zfp568	501 (7)
MYL2		other			0.000218	ANXA2,ANXA6,CALR,FLNB,HK2,LGALS1,NCL,Tpm2,TPM3,Tpm4
ADAM17		peptidase		1.049	0.000221	ANXA2,CCND1,CDC42EP4,CLIC1,DAZAP2,DNAJA1,GADD45G,Gm12854/S100a11,HMGA1,HSPB1,MAP1LC3A,Marcks,MYH9,NGFR,NOTCH1,PLAT,PLIN3,PRNP,RTN4,SOX9,SQSTM1,TAX1BP3,WNT5A	826 (18)
IFNG		cytokine		-1.317	0.000221	A2M,ACLY,ACTA2,ACTB,ADGRG1,AHCY,ALPL,ANAPC5,APP,ARFGAP3,ARL6IP5,ARNT2,ASCL1,ASNS,ATF4,ATP1A1,ATP1B1,BID,Bst2,BTG1,BUB1,CCND1,CCND3,Cd24a,CD63,CDK1,CDK5R1,CELSR2,CERS6,CHAC1,CIRBP,CLIP2,CNR1,COX4I1,CRABP1,CSE1L,CTSV,CTSZ,CX3CL1,CXCL12,DDX5,DEGS1,DLL1,E2F2,EDNRB,EEF1A1,EGLN3,EMID1,ENO1,F2R,FABP5,FBXO5,FOXE1,FTH1,GART,GJA1,Gm21596/Hmgb1,GNAS,GNG2,HK2,HLA-A,HMGA1,HMGCR,HMGCS1,Hmgn2 (includes others),…	879 (20)
ST-4 SEC2 mutant superantigen		chemical reagent		0.447	0.000224	FABP5,HMGCR,INSIG1,LRP8,SCD	565 (11)
piR-31143		other		-0.404	0.000224	COX4I1,MAP1LC3B,PINK1,SQSTM1,TOMM20	475 (4)
AAMDC		other	Inhibited	-2.186	0.000224	ASNS,ATF4,MTHFD1L,PSPH,SHMT2
thiocoraline		chemical reagent		-0.277	0.000224	ASCL1,CHGA,HES6,HEY1,NOTCH1
mir-34		microRNA		-0.376	0.000227	ACTA2,ACTR1A,BIRC5,CACNB1,CCND1,CNTN2,CPLX2,DLL1,HEY1,HK2,LIN28A,MLLT3,NOTCH1,PDK1,PKM,SIRT1,SOX1,TUBB3,TUBB4B	803 (18)
NCOA3	1.683	transcription regulator		-1.457	0.000235	CCNB1,CCND1,HES5,HK2,HMOX1,HOXA1,IGFBP3,LDHA,LIN28A,MCM7,MTA3,PGK1,PPARD,RARB,SALL4,SLC16A3,SLC2A1,XBP1	820 (18)
olaparib		chemical drug		-1.296	0.000237	BTG2,CCNB1,CCND1,CDK1,CHGA,DCLK1,NCAM1,RAD51,SYP	563 (7)
gamma-secretase inhibitor compound E		chemical reagent		0.883	0.000237	APP,DCX,FKBP4,HEY1,HSP90AB1,HSPA4,HSPA8,TCP1,TUBB3	568 (8)
NFU1	-0.068	other			0.000238	AKT1,ATP5F1B,ATP5MG,COX4I1,DEGS1,PRDX1,PRDX2,PRDX3,VDAC1,VDAC2,VDAC3
TRAPPC1	0.534	other		-0.243	0.000239	ATF4,CALR,CAPN2,CKAP4,DNAJA1,EIF2S1,HERPUD1,HSP90AA1,HSP90AB1,OS9,P4HB,RPN2,SSR2,STT3A,UBE2D3,UBQLN2,XBP1	248 (7)
PIK3R1	1.17	kinase		-1.635	0.000239	ACTA2,ATF4,ATP1A1,CCND1,CXCL12,DNAJB9,HMOX1,LDHA,MAFA,PDHA1,PDK1,PKM,PTEN,SLC2A1,TRIB3,TXNIP,XBP1	866 (18)
SOX10		transcription regulator		0	0.00024	ACKR3,CCND3,CHRNB4,EDNRB,ITGA6,L1CAM,LAMB1,MYRF,NGFR,NOTCH1,PMP22,ZEB1
ATG7	2.129	enzyme		-1.159	0.000245	ACLY,ACTA2,APOE,ARPC3,ATF4,EEF1G,GSTM5,HK2,HPRT1,JUN,MAP1LC3A,PA2G4,PFKL,PLIN3,PTEN,SET,SLC2A1,SQSTM1,SREBF2,TGFBR1	826 (17)
15-deoxy-delta-12,14 -PGJ 2		chemical - endogenous mammalian		-1.387	0.000269	ACTA2,BIRC5,CCNB1,CCND1,DNMT3B,E2F2,ERAS,FKBP4,FTH1,GBX2,GDF3,GSR,HMOX1,HSPB1,IFITM2,JUN,LAMB1,LEFTY1,MAP1LC3B,Nes,NEUROD1,P4HA1,PAX6,Podxl,POU5F1,PRDX1,RARB,SFRP2,SOAT1,SST,TDGF1,TGIF1,TUBB3,UTF1	951 (25)
black raspberry extract		chemical drug			0.000276	ANXA2,ARPC2,BUB1,Cdc42,DDX5,EIF4G2,FST,FTSJ3,GOLGA7,H2AZ1,HMOX1,HSP90AA1,MYO10,PLK3,PLS3,RBBP6,RRAGA,SEPTIN7,TUBB6,TXNL1
(+)-MK-801		chemical drug		-0.251	0.000277	ACVR2A,ALDOA,APP,ARF3,ATP1B2,CCND1,CNTN2,GDI1,GJA1,GJC1,JUN,JUND,NGFR,NPY,SSTR2,STXBP1	800 (22)
PGR		ligand-dependent nuclear receptor		-1.138	0.000279	A2M,AMD1,ARHGAP29,ATP1B1,BTG1,BUB1,CADM4,CAPN2,CCNB1,CCNB2,CCND1,CCND3,CDK1,CDT1,CKAP4,DCHS1,DDC,DDX21,EIF1AX,ELL2,ENC1,FAM89B,FAT4,FHL1,FLNA,FLRT3,GOT1,IER3,IGFBP5,ITGA6,KLF9,LOXL2,MYO10,NCKAP5L,NDRG1,NGFR,NSUN5,NTN1,NUP133,PCDHB5,PFN2,PGRMC1,PIM2,PXDN,RAD51,RASGRP2,RND3,SLC7A5,SLC9A3R1,SNAP25,SRSF7,STEAP1,STMN2,STMN4,TSC22D3,UCK2,VCAN,ZEB1	1008 (21)
PROM1	-1.099	other	Inhibited	-2.646	0.000287	FDPS,HMGCS1,INSIG1,NSDHL,PFKL,PKM,SQLE	351 (11)
PREX1	-1.754	other		-1.89	0.000287	ADGRG1,ASCL1,BMP7,F2R,ID2,LAMB1,SEMA3A
PBRM1	0.215	other	Activated	2.213	0.000287	CCNB1,CCNB2,CDK1,CRABP2,IGFBP4,PLK1,RARB
DPP-23		chemical reagent		0.378	0.000287	ATF4,ATF6B,DNAJA1,DNAJB9,ERO1A,HSP90AA1,XBP1
tomatidine		chemical - endogenous non-mammalian	Activated	2.63	0.000287	EIF2S2,EIF4EBP1,LARS1,MARS1,NARS1,SARS1,SLC38A2
hydroquinone		chemical - endogenous mammalian	Activated	2.433	0.000287	ENO1,HK2,HMOX1,JUN,LDHA,SIRT1,SLC2A1	564 (7)
LIN28A	-4.657	other		-0.945	0.000293	ACLY,ASCL1,CCND1,CDK1,HNRNPF,IGF2BP1,KRAS,LIN28A,NEUROG1,POU5F1,SCD,VIM	467 (12)
benzo(a)pyrene		chemical toxicant		1.06	0.000297	ABCB6,AGTPBP1,ALG2,ARL6IP5,BIRC5,BTG3,CAMLG,CDK5R1,CKS1B,FGFR3,FST,FYN,GNAQ,Gsta4,HDAC2,HK2,HMOX1,HSPB1,IER3,JUN,LDB1,LDB2,MAP2K1,Mt2,MXD3,NR5A1,NUMBL,SLC1A4,SQSTM1,TM2D2,TSPAN31,ZWINT	827 (22)
SAT1	-0.108	enzyme		-1.52	0.000303	DHFR,GAPDH,IGFBP2,IGFBP3,KLF9,LPL	522 (12)
ethyl 2-{[(6,7-dimethyl-3-oxo-1,2,3,4-tetrahydro-2-quinoxalinyl)acetyl]amino}-4,5-dimethyl-3-thiophenecarboxylate		chemical reagent	Activated	2.449	0.000303	DCX,MAP2,PLAT,POU3F2,SYN1,TUBB3
delta-aminolevulinic acid		chemical - endogenous mammalian	Inhibited	-2.425	0.000303	ABCB6,HMOX1,RPL35,RPS19,RPS24,RPS26
NR2E1		ligand-dependent nuclear receptor		-0.218	0.000312	CBX7,CCND1,DCX,MAPK12,NEUROG1,PLCE1,PTEN,RPS6KA1,TGFBR1	199 (5)
EIF2B5	-0.271	translation regulator			0.000312	APOE,ATF4,CCNB2,HSPA12A,NDN,P4HA1,Rpl34 (includes others),SCD,VIM	371 (5)
CHD4	0.41	enzyme		-0.714	0.000317	BCL11A,CHEK2,HMOX1,ID2,ID4,JUN,NDNF,NGFR,NHLH1,PDE1B,PRPH,RAD50,RAD51,SOCS2,SQLE	674 (11)
IL4		cytokine		-1.754	0.000318	ACTA2,ACTB,AK2,ALDH2,ALDOC,ANXA2,ANXA6,APOE,APP,BANF1,BCAT1,BCL11A,BIRC5,BNIP3,Bst2,CA2,CAD,CCDC86,CCND1,CCND3,Cd24a,Cdc42,CDK1,CKAP4,CKB,CLTC,COX4I1,CRABP1,CRLF2,CX3CL1,CYTH1,DCTN1,DDIT4,DDX46,EBNA1BP2,EEA1,EIF2S1,ELAVL4,ENHO,EPOP,EPRS1,F2R,FAM162A,FBL,FLNA,FLNB,FSCN1,GADD45G,GJA1,GPX4,GSR,H2BC5,HK2,HMGCR,HNRNPH3,HOPX,ID3,IER2,IER3,IGFBP4,JUN,JUND,KIDINS220,LDHA,LGALS1,LPL,LTA4H,MAP2K1,MCM5,MIF4…	878 (19)
IREB2	0.087	translation regulator		0.851	0.000322	ACO2,APP,FTH1,HK2,LDHA,LDHB,PFN2,SLC2A1	217 (5)
NR1H3		ligand-dependent nuclear receptor		-1.522	0.000331	ACTA2,APOE,ARL4C,AURKA,BIRC5,Bst2,CCNB1,CCNB2,CDCA3,CDK1,CHEK2,CKS1B,CX3CL1,CYTH1,FDFT1,FDPS,GPX1,Gsta4,GSTM5,HELLS,HMGCR,LPL,MIF,Mt1,Mt2,PLK1,RAD51,SCD,SREBF2,SYN1,THRA,UBC,VCAN	621 (20)
gefitinib		chemical drug		0.311	0.000336	AKT1,AURKA,BIRC5,BTG2,BUB1,CCNB1,CCND1,CDKN2D,CELSR2,CHEK2,DHFR,ETV5,FSCN1,GJA1,HMOX1,HSPB1,ID4,IGFBP5,KRAS,MCM3,NEUROG1,NOTCH1,PINK1,PTTG1,RHOB,SLC2A3,SOS1,SOX9,VIM	941 (22)
ERN1		kinase		0.086	0.00034	ACTA2,ARF4,ATF4,BLOC1S1,CAD,DNAJB9,ERO1A,FKBP11,GOT1,HDLBP,JUN,MAP1LC3B,NARS1,P4HB,PDRG1,SCD,SLC7A1,SMARCB1,SRPRA,SURF4,SYT11,TXNDC5,TXNIP,XBP1	827 (19)
CP-55940		chemical reagent			0.000354	ACTB,ALDOC,BTG2,GAPDH,JUN,MAP2K1,RPL13A,RPS9,UBC,YWHAZ	497 (7)
CAB39L	-1.017	kinase	Activated	3.162	0.000354	ATP5MG,COX4I1,NDUFA1,NDUFA3,NDUFA4,NDUFB11,NDUFB5,NDUFB8,NDUFB9,UQCRB	265 (7)
POU4F2		transcription regulator			0.000354	BHLHE22,Irx5,NEUROD1,NEUROD4,NEUROG2,NHLH1,OTX2,PAX6,PROX1,ZFHX4
UBQLN2	0.995	other		1.664	0.000356	ATP6V1G1,BCAP29,FDFT1,LAMB1,PEG10,PSMA5,PSMB3,PSMC5,PSMD12,PSMD3,RTL8B,SQSTM1
POLR2A	0.07	enzyme			0.000358	ACTB,ASCL1,CAD,CCND1,CYP26A1,GAPDH,HNRNPH1,LEFTY1,NEUROD1,NEUROG1,PTBP1,SRSF6,Tmsb4x (includes others),VIM	373 (3)
BMI1		transcription regulator	Inhibited	-2.213	0.000358	AURKA,BNIP3,BTG2,CD63,CDKN2D,HK2,HOXB9,HOXC5,ID4,MCM3,NGFR,P4HA1,SELENON,VIM	817 (19)
KAT5	0.601	transcription regulator		-0.6	0.000366	CAD,CALR,CCND1,CDKN2C,CHAC1,CTH,EIF4B,EMP2,FST,HERPUD1,HSPD1,IGFBP5,MAPT,MEX3A,NGFR,NME2,PCK2,PLA2G12A,POGK,PSMD12,PSPH,PTPRZ1,SARS1,SEPTIN5,SFRP1,SMUG1,TGIF1,TRIP6,YWHAZ
lovastatin		chemical drug	Activated	2.088	0.000375	ACAT2,APOE,ATF4,BIRC5,CCND1,CCND3,EBNA1BP2,ENC1,FDFT1,FDPS,GAP43,H2AZ1,HELLS,HMGCR,HMGCS1,HMOX1,PALS2,PIK3R3,PLAT,PPARD,RHOB,SREBF2,TAGLN2,ZIK1	817 (22)
ADRB		group	Inhibited	-3.008	0.000376	ABL1,ACAT2,BNIP3,CCND1,CYP51A1,DDIT4,FDPS,HMGCS1,HMOX1,HSPD1,INSIG1,JUN,MSMO1,NCL,NPM3,NSDHL,PCYT2,RAD51,RAN,RTL8B,SQSTM1,SRM,WNT7B	558 (16)
grape seed extract		chemical drug		-0.392	0.000406	APP,CCNB1,CCND1,CKB,DCX,ENO1,HSPA8,HSPD1,VIM	492 (7)
CIB2	0.016	kinase		-0.854	0.000409	EIF4EBP1,MAP1LC3B,SQSTM1,ULK1
HOXB1		transcription regulator		0.655	0.000409	HOXB2,HOXB3,HOXB4,OTX2
Gm35986		other		-1.982	0.000409	FDFT1,HMGCR,HMGCS1,SREBF2
risedronic acid		chemical drug		-1	0.000409	GJA1,HMGCR,HSPA8,HSPD1
GSI34		chemical reagent		0	0.000409	BIRC5,CCND1,NOTCH1,RPS6	564 (7)
CYB5R4	0.336	enzyme		1.889	0.000413	EIF2S1,HMOX1,LPL,Mt1,Mt2,SCD,XBP1	503 (7)
FDI6		chemical reagent		0.455	0.000413	CCNB1,CCND1,CDK1,DCLK1,E2F2,PLK1,RAD51
SLC15A4	-0.525	transporter		-1.19	0.000414	ALDH18A1,ANXA2,ASNS,CCNB2,CKAP4,CSNK1E,F2R,FKBP11,HMOX1,MARCKSL1,MCM3,MCM5,MCM6,MTHFD2,PLP2,RRAS,Tpm4,TUBA1A,TUBB6,TXNDC5,VIM,XBP1
ELAVL3	4.534	other			0.000414	GAP43,Nefm,TUBB3
(S)-duloxetine		chemical drug			0.000414	ACTB,HDAC2,HDAC5
MitoBloCK-6		chemical drug			0.000414	ASNS,PCK2,PSPH
5-phenylvaleric acid		chemical reagent			0.000414	ATF4,DNAJB9,XBP1
NRIP1	-0.197	transcription regulator		0.196	0.00042	ACO2,CCNB2,CCND1,CCNG2,CDK1,CRABP1,FABP3,HADHB,IDH3A,LDHB,RARB,SCD,SLC25A20,SLC2A3	591 (12)
LINC01139		other	Inhibited	-2.236	0.00042	ALDOA,IGFBP3,LDHA,PKM,SLC16A3	654 (12)
RANBP9	0.635	other		-1.446	0.00042	DBN1,GAP43,JUN,RAB3A,SYP	556 (7)
ARID4B	1.394	transcription regulator	Activated	2.236	0.00042	EMB,HOXB3,HOXB5,HOXB6,HOXB8
ARID3A	-0.95	transcription regulator		-1.291	0.000429	AASS,BRWD1,CRABP2,DDX21,EGLN3,FZD5,GJA1,GPC4,KIF5C,LGR4,LRRN1,PDK1,POLR3G,SINHCAF,SIRT1
BCOR	-1.36	transcription regulator	Inhibited	-2.309	0.000429	BCL7A,BMP7,FLNB,GAS1,HOXB7,HOXC4,HOXC5,HOXC6,IGFBP5,ITGA6,SMARCD3,ZNF503	15 (2)
BAHCC1	1.04	other		-1.414	0.000435	HOXB2,HOXB6,HOXB8,HOXB9,IGF2BP2,IGFBP4,KLF9,PBX1
CDK1	-0.614	kinase		-1.013	0.000435	BIRC5,CDK1,JUN,MAP2,POU5F1,SREBF2,UTF1,XBP1	905 (24)
HEXIM1	-0.038	transcription regulator			0.000435	CCND1,HNRNPH1,LOXL2,PTBP1,SLC2A1,SRSF6,Tmsb4x (includes others),VIM	485 (13)
mir-1		microRNA		-0.52	0.000441	ADD1,ANXA2,CCND1,CXCL12,GJA1,H3-3A/H3-3B,HACD3,HSPD1,Irx5,KRAS,PDCD4,POGK,PPP2R1B,SFRP1,SOX9,SRSF9,TAGLN2,TMX1,TWF1,ZFP36L1
NSUN6		enzyme		-0.632	0.000444	CDKN2C,EMP2,ETV5,FLNA,FSCN1,HEXB,NDRG1,PMP22,SCHIP1,TSPAN3
Foxp1	0.739	transcription regulator		-0.853	0.000444	ACY1,CNR1,DNER,E2F2,ELAVL4,FBXL16,HOPX,MTCL1,RASGRP2,SOX4
ADCYAP1		other		0.446	0.00045	AKT1,ATRN,BTG2,CHGA,CHGB,CRTAC1,DLL3,EMB,ENPP2,FST,GAP43,GAS1,H2AZ1,Hmgn2 (includes others),ID3,IER3,MCM2,MEST,NEUROD1,NR5A1,NSDHL,PLAGL1,PRDX6,RHOB,RPSA,S100A10,SERPINF1,SLC1A3,SLC2A1,SNAP25,SST,TSHZ1,TUBB2B	952 (23)
palmitic acid		chemical - endogenous mammalian		0.689	0.000459	ACLY,AKT1,ALDOA,ATF4,CALR,CERS6,CNR1,CPE,DEGS1,EEF1A1,EGLN3,ELOVL6,ETV5,FDPS,GAPDH,HK2,HLA-A,HMOX1,JUN,LPL,MAP1LC3A,MAP1LC3B,Mt1,Mt2,NDUFA5,NPY,NTN1,PANX1,PAX6,PPARD,PTEN,RPS27A,SCD,SIRT1,SKP1,SLC25A4,SQSTM1,TRIB3,TXNIP,UCHL1,XBP1	933 (20)
ATF3	-2.291	transcription regulator		-1.489	0.00046	ASNS,ATF4,AURKA,CAD,CCND1,CDK1,CHAC1,CX3CL1,DCTD,DCTPP1,DUT,HSPB1,IMPDH2,JUN,NUDT5,PAICS,PFAS,PLK1,POLD2,PSAT1,PSPH,SIRT1,XBP1	773 (15)
isobutylmethylxanthine		chemical toxicant		-0.515	0.000465	ACLY,ACVR2A,AKT1,ATP5MC1,CCND1,CHGA,COX4I1,CRABP2,DHFR,DHRS3,ELOVL6,ENC1,FAM89B,GAPDH,JUN,LDHA,LPL,Mt1,Mt2,NDUFV3,NOTCH1,PDK1,PLAAT3,PLAT,PPARD,RAB14,RAB5C,RXRA,SCD,SYP,TPD52L2	824 (19)
ANGPT2		growth factor		-1.08	0.000465	ACTA2,ARL4C,CALR,CCT7,CDC34,CYP51A1,EEF1B2,FKBP4,HDAC2,HDAC5,HMGCS1,HMOX1,HSP90AA1,HSPA4,HSPD1,JMJD6,MAP2K1,MAPK12,MIF,P4HB,PDCD4,PGAP1,PHLDA1,RFC1,RFC2,RHOB,RPS6,SMYD5,TUBB3,TXNIP,VIM	906 (20)
HIC1		transcription regulator	Inhibited	-2.363	0.00047	ACKR3,ACTA2,CA2,CCND1,FST,GPR161,GRSF1,ID4,LRP8,SIRT1,SNAP25,SOX9,WDR6	372 (11)
Nkx2-2os		other		1.777	0.000474	CCND1,CHGB,NNAT,PAX6,SCG5,SST
PDGF (family)		group		0	0.000474	CALR,EEF1B2,HSPD1,JUN,P4HB,VIM
zalcitabine		chemical drug		-0.816	0.000474	CXCL12,EGLN3,ELAVL4,PGK1,SLC2A1,SLC2A3	419 (7)
nicotine		chemical drug		1.805	0.000486	AKT1,ALDOA,BIRC5,CA2,Calm1 (includes others),CCND1,CHGA,CHGB,CHRNA5,CHRNB4,DHFR,ENO1,FEZ1,GJA1,Gm21596/Hmgb1,GSR,HMOX1,HSPA8,ILF2,MAPK8IP2,NEUROD1,PLAT,POLR2C,PPARD,PTPRA,RBBP6,RPSA,SERPINF1,VIM,WNT5A,XBP1,ZEB1,ZFR	910 (23)
MAPK7	1.93	kinase		1.779	0.000489	ACLY,ALDOC,CCND1,CYP51A1,ELOVL6,FDPS,HMGCS1,HMOX1,INSIG1,JUN,MSMO1,NSDHL,PLAT,SQLE,TRAF4,VIM	778 (18)
CX3CL1	-5.482	cytokine		-0.861	0.000503	ATF4,BMP7,CCNB2,CCND1,CHRNB4,CRABP2,CX3CL1,CXCL12,EID1,FABP5,FABP7,HMOX1,ID2,MAP1B,Meis1,MEIS2,NDNF,NEUROD1,PAX6,SERPINF1,SNAP25,SOX4,SYP,SYT1	747 (19)
AGT		growth factor		1.213	0.000507	ACAT2,ACTA2,ACTB,ASL,ATN1,ATP1A1,ATP1B1,BEX4,BUB1,Calm1 (includes others),CALR,CCNB1,CCNB2,CCND1,CCND3,CDC16,CDK1,CNR1,COX4I1,Cox6c,CPE,CRABP2,CSRP2,CXCL12,DCLK1,DDAH2,DHFR,E2F2,EDNRB,ETV5,F2R,FDFT1,FGF13,GABBR1,GAP43,GJA1,Gm21596/Hmgb1,GPX1,GRN,GSTM5,HEY1,HMGCR,HMGCS1,HMOX1,HOXB5,HSPB1,ID3,IGFBP2,IGFBP3,IGFBP4,IGFBP5,ITGB5,JUN,KRAS,L1CAM,LAMB1,LOXL2,LRP8,MAP1LC3A,MAP2,MAPT,MFAP2,MIF,MSMO1,MXD4,N…	1011 (20)
n-nitrosomethylbenzylamine		chemical toxicant			0.000509	ANXA2,ARPC2,BUB1,CCND1,Cdc42,DDX5,EIF4G2,FST,FTSJ3,GOLGA7,Gsta4,H2AZ1,HMOX1,HSP90AA1,MYO10,PLK3,PLS3,RBBP6,RRAGA,SEPTIN7,TUBB6,TXNL1
mir-8		microRNA		-1.463	0.000512	ACTA2,AKT1,CCND1,CCNG2,Cdc42,CFL2,COMMD3-BMI1,FAT1,FTH1,GSE1,HMOX1,HOXA5,MAPK12,MPRIP,NOTCH1,PPP2R1B,PTEN,SCMH1,SIRT1,SLC25A3,SOX9,SQSTM1,SULF2,TGFBR1,UBE2D1,VIM,XBP1,YWHAZ,ZEB1	849 (19)
NQO1		enzyme		-1.581	0.000514	ALDOA,BIRC5,CCND1,CXCL12,ENO1,HK2,LDHA,PDK1,PKM,PTEN,SLC1A5,SLC2A1	834 (20)
KLF3	1.518	transcription regulator		-0.302	0.00052	ANXA6,APOE,ATF4,BCAP29,BLOC1S1,CARHSP1,CDKN2D,CHCHD10,CIRBP,CX3CL1,DEGS1,DHRS7,E2F2,EIF5A,EMID1,EPRS1,HEXB,HNRNPDL,HNRNPF,HNRNPH1,MAGED1,MAN2A2,MAPK12,MIF,MSTO1,NDFIP1,NDRG1,NDUFV3,NSMCE1,NSUN2,PCYOX1,PKNOX1,POP5,PSMC5,RUVBL1,SCOC,SCP2,SIRT1,TPM3,TSPAN17,TUBA1A,UBL3,VEGFB,VIM,ZBTB41
SRSF1	0.587	other			0.000521	AURKA,BIRC5,HNRNPH1,PLK1,PTBP1,SRSF6,SRSF7,Tmsb4x (includes others),VIM
SFLLRN (PAR1-activator)		chemical reagent		0.707	0.000521	ACTB,DSTN,GAPDH,HSPB1,HSPD1,PHB2,PSMB3,TAGLN2,TPI1
HDAC1	-0.35	transcription regulator		1.702	0.000535	BAMBI,CCNB1,CCNB2,CCND1,CDK1,CDT1,COMMD3-BMI1,DHFR,E2F2,GABARAPL1,GNAS,INA,MCM3,MCM5,MCM7,Meis1,Mt1,Mt2,MTA3,NCL,Nefm,Nes,PAX2,PLK1,POLD2,POU5F1,PTEN,RHOB,SFRP1,SIRT1,SOX11,SOX9,SQSTM1,TBX2,TNFRSF19,TSC22D3,TUBB3,VHL	605 (18)
CEBPA		transcription regulator		0.024	0.000537	A2M,ACLY,AKR1B1,ARL4C,ARL6IP5,ASCL1,ASL,ASNS,ATF4,BTG1,BTG2,CA2,CCNB2,CCND1,CDC37,CKAP4,COX4I1,CRABP2,DDX21,DHFR,EBF1,FHL1,GAPDH,GAS1,GBX2,GJA1,HMGA1,HMGCR,HMOX1,ID2,IER3,IGFBP3,IGFBP4,ITGB5,JUN,LEFTY1,LGALS1,LIN28A,LPL,Mup1 (includes others),OTX2,PAX2,PFN2,PLOD2,PPARD,SCD,SERPINF1,THRA,TNFRSF19,TRAF4,TSC22D3,TUBB2A,VCAN,ZMIZ1	884 (24)
everolimus		chemical drug		0.839	0.000546	ABCB10,CCNB2,CCND1,CCND3,CDK1,FSCN1,RPS6,SLC2A1,SOAT1,SOX9,SQSTM1	800 (20)
HDAC5	-2.735	transcription regulator		-0.35	0.000559	ACTA2,ATP5F1B,AURKA,GAP43,HK2,HMGCR,JUN,LPL,NCAPG,NDUFA1,PFKL,PMP22,PTEN,RBBP6,SCD,TUBB3	737 (17)
acetaminophen		chemical drug		-0.219	0.000563	A2M,ABCB6,ACTB,AKR1B1,ASL,BLVRB,BTG2,CCND1,CTSV,FTH1,GPX1,GPX4,GSR,GSTM5,HMGCR,HMGCS1,HMOX1,HSPD1,IGFBP3,JUN,Mt1,NGFR,ODC1,PLA2G7,PRDX1,PRDX6,RXRA,SCP2,SERPINF1,TALDO1,TUBA1A,TXN,YWHAZ	834 (18)
RBPJ	1.014	transcription regulator		1.017	0.000602	ALDOC,ASCL1,BMP7,CLU,CXCL12,DLL1,FDFT1,FDPS,FGF13,HES5,HEY1,HOXD1,HOXD3,JUN,LEFTY1,MDK,NEO1,NEUROD1,NEUROG2,NHLH1,PRKAR2A,SLC2A1,SOS1,SOX4,SOX9,TDGF1,TPPP3,UNCX,WNT5A	743 (15)
G protein alpha		group		0.728	0.000609	APPBP2,CALR,CDC42SE2,COPE,CRMP1,DYNC1LI2,NDN,NPY,OSGEP,PLS3,RPN1,SDF4,SEH1L,SRPRA,TCEAL8,TSPAN31,TUBB6
okadaic acid		chemical toxicant		1.368	0.000609	APP,BNIP3,CCND1,CCND3,CCNG2,CDK1,CRABP2,FAM89B,JUN,JUND,MAPT,NDRG1,NR2F2,ODC1,RARB,RXRA,SQSTM1	838 (21)
MYOD1		transcription regulator		1.916	0.000612	ACTA2,ALDOA,CCNB2,CCND3,CDCA3,CDK1,DHFR,E2F2,ENO3,ENPP2,FNDC5,FYN,GADD45G,HES6,ID2,IGFBP5,IRX1,MAP2K1,MYCL,NCAPG,Nes,PLK1,PMEPA1,PNP,RPL7A,RRAS,SBK1,SCHIP1,SDC2,SELENOW,SH3GLB1,SLC2A1,SST,ZEB1	849 (24)
ARVib-7		chemical reagent		1.732	0.000614	AKT1,BIRC5,BUB1,CCND1,CCND3,CDCA5,FKBP4,PA2G4,PLK1,PRDX1,ZMIZ1,ZWINT
ARVib-31		chemical reagent		1.732	0.000614	AKT1,BIRC5,BUB1,CCND1,CCND3,CDCA5,FKBP4,PA2G4,PLK1,PRDX1,ZMIZ1,ZWINT
SFRP1	-1.34	transmembrane receptor		0.362	0.000614	ACLY,ACTA2,APP,CCND1,ELOVL6,NAMPT,SCD,SDC2,SFRP1,SOX9,Tcf7,VIM	799 (19)
BMP6		growth factor		0.079	0.000646	ACTA2,ARMCX3,Cald1,CDKN2C,CDKN2D,E2F2,ETV5,GDF3,HMOX1,ID2,ID3,Meis1,PMEPA1,PMP22,SEMA3A,SORD,XBP1,ZEB1
CGA		other		-0.151	0.000646	BEX4,CCND1,CTSV,DNAJB9,ETV5,FHL1,FKBP11,FKBP4,HERPUD1,KLF9,MXD4,NNAT,NR5A1,OS9,RESP18,SHISA2,SSR2,TP53INP2	469 (10)
Hdac		group		0.599	0.00065	BIRC5,CCND1,CCNG2,CRABP2,CX3CL1,DLL1,DNMT3B,EDNRB,GALT,HNRNPAB,IGFBP3,IRX3,JUN,KLF9,LIN28B,LRP2,MGAT5B,PBX1,Peg12,RARB,SFRP1,SFRP2,SMARCD3,SMPD3,TXNIP	856 (25)
SIX2		transcription regulator		0.832	0.000652	ALDH2,ALDOA,CCNB1,CCNB2,CHGA,CHGB,CPE,HSPD1,MCM2,NEUROD1,PAX6,PGK1,TPI1
HES1	-0.723	transcription regulator	Inhibited	-2.383	0.000652	ASCL1,CCND3,CHGA,DLL1,DLL3,NEUROD1,NEUROG1,NOTCH1,PAX2,PAX6,PTEN,SST,TUBB3	107 (4)
CUL4B	-2.477	other		-0.194	0.000661	CUL4B,EIF3I,HSPA9,IGFBP3,NDUFB1,POU5F1,PRDX3,PTEN,SIAH1,TPI1,TPM3
hexamethylene bisacetamide		chemical reagent	Activated	2.2	0.000661	DDX21,HSPA8,MAP2,Nolc1,NPM1,POLR1D,RACK1,RPL18,SIAH1,SNU13,TCP1
ZBED6		transcription regulator		-0.636	0.000662	ARL4C,DDIT4,MAFA,PMEPA1,PPAT,TUBB3,UPP1,WWC1,ZEB1
FAAH		enzyme	Activated	2.828	0.000662	HMOX1,POU5F1,RPL5,RPL7,RPL7L1,RPS18,RPS2,Rps3a1,RPS6
molybdenum disulfide		chemical reagent		-0.853	0.000689	ACTA2,APLP1,CKB,DPYSL4,EFHD1,FHL1,FTH1,GPC4,HMGA1,HMOX1,IGFBP5,L1CAM,LAMA5,MYH9,NID2,NREP,PHLDA1,PXDN,SCG5,SLC2A1,STEAP1,TP53I11
cholesterol		chemical - endogenous mammalian	Inhibited	-2.491	0.000701	ACLY,ACTA2,APOE,APP,ATF4,DDC,FABP3,FABP5,FDFT1,FDPS,HES6,HMGCR,HMGCS1,INSIG1,LPL,MAP1LC3B,MAP2,MAPT,Meis1,MSMO1,NSDHL,PCYT2,PPARD,PSAT1,RGS16,RPL36AL,SCD,SCP2,SLC1A3,SLC7A5,SQLE,SREBF2,XBP1	700 (15)
KLF6	-1.262	transcription regulator		-0.918	0.000705	ALDOA,ALDOC,BCKDHB,BIRC5,Calm1 (includes others),CRLF2,GAPDH,HK2,HMOX1,ID2,ITGB8,LDHA,NAMPT,NINJ1,NR2F1,NR2F6,NR5A1,PANX1,PFKL,PFN1,PGAM1,PGK1,PHLDA1,PKM,PLA2G7,PLAT,RARB,RHOB,SLC16A3,SQSTM1,TALDO1,TGFBR1,TPI1,UPP1,VCAN,ZEB1	870 (19)
EN1		transcription regulator		-1.55	0.00071	ACTA2,ALDOC,CCND1,NGFR,PAX6,TUBB3	561 (7)
DBI	-0.053	other		0.64	0.00071	ELOVL6,HMGCR,PPARD,SQLE,SREBF2,TSPO	456 (6)
asciminib		chemical drug	Activated	2.449	0.00071	DCTPP1,MCM2,MCM3,MCM6,MCM7,RANBP1
kainic acid		chemical toxicant		1.548	0.000717	APOE,APP,ATF4,BIRC5,BTG2,CCND1,CHGB,CLTC,CNR1,CRMP1,DCX,FGFR3,GAP43,GFRA1,GJA1,GPX4,JUN,JUND,NCAM1,NGFR,ODC1,PLAT,SLC16A1,SOX9,SPTY2D1,SYP,Tcf7	833 (22)
L-serine		chemical - endogenous mammalian	Activated	2.209	0.000723	ATF4,CCND1,PCK2,PSAT1,PSPH	436 (9)
TASP1		peptidase			0.000723	CCNB1,CCNB2,HOXA1,HOXA3,HOXA4
MIEF2	0.803	other		1.415	0.000723	HMGCR,HMGCS1,SCD,SREBF2,VIM
MBOAT7	-1.041	enzyme		-0.555	0.000723	ACLY,ELOVL6,HMGCR,HMGCS1,SCD	229 (6)
ARID4A		transcription regulator	Activated	2.224	0.000723	EMB,HOXB3,HOXB5,HOXB6,HOXB8
TAS1R3		G-protein coupled receptor		1.342	0.000723	DDIT4,SLC16A1,SLC1A5,SLC3A2,SLC7A3
3,5-diiodothyronine		chemical - endogenous mammalian	Inhibited	-2.236	0.000723	ENO1,ENO3,GAPDH,IDH3A,PGM1
SIM1		transcription regulator		-0.661	0.000724	AKR1B1,APOE,ARNT2,CAMLG,CFL2,DLL1,EIF5A,ELL2,HLA-A,IGFBP4,LDB2,LRRFIP1,MCM7,MYCL,NACA,NDUFA1,NR5A1,NUDC,PDLIM4,PFN1,POU3F2,POU5F1,SIRT1,SNN,SNX5,SST,TCF7L1,TSC22D3,WNT7B,ZFP36L1
MYOC		other		1	0.000727	CA2,DDIT4,FSCN1,IGFBP5,IGFBPL1,LAMB1,MFAP2,PHLDA2,PTEN,PXDN,SESN2,SFRP1,SLC2A3,SOX11,TGIF1,UPP1	729 (12)
ID2	2.484	transcription regulator		-1.139	0.000737	ACTA2,BMP7,BTG2,CCNB1,CCND1,CCNG2,CDK1,CDKN2C,DLL1,E2F2,EEF1D,FGFR3,GADD45G,HES5,ID3,IGFBP4,ITGB5,LGALS1,LRIG1,Nefm,NGFR,NOTCH1,PLK1,SOX4,SOX9,Tcf7,TNFRSF19,TRAF4,TUBA1A,VANGL2,ZEB1	767 (18)
1-methyl-4-phenylpyridinium		chemical toxicant		-0.831	0.000757	ATF4,CCND1,CTH,DDIT4,HSPD1,MAPT,PINK1,TRIB3	315 (9)
DDX5	1.246	enzyme	Activated	2.335	0.000763	ACTA2,ATP5MC1,ATP5MG,CCND1,IDH3A,JUN,NDUFA1,NDUFA4,NDUFA5,NDUFB1,NDUFB5,UQCRB,WNT5A	352 (7)
PPARGC1B		transcription regulator		0.449	0.000769	ATP5F1B,CCND1,CKB,COX4I1,EGLN3,ENO1,ERO1A,FDFT1,FDPS,HK2,HMGCR,MICOS10,SCD,SQLE	870 (19)
ALKBH5	-0.372	enzyme			0.000779	BLVRB,CELSR2,CLU,DNAJA1,EEF1D,EIF4G2,FYN,GJA1,GSTM5,HOXA4,HSPA8,NONO,POU5F1,PRDX4,RPA1,RPLP0,SPAG9
baicalin		chemical - endogenous non-mammalian		1.195	0.000795	ASCL1,BIRC5,CIRBP,FABP7,HMOX1,IGFBP5,MDK,MIF,NEUROD1,RBP1,SIRT1	740 (13)
glycine		chemical - endogenous mammalian	Activated	2.075	0.000796	ASNS,ATF4,CCND1,ODC1,PCK2,PSAT1,PSPH	548 (11)
MFSD2A		transporter		-0.388	0.000796	ALDOC,CYP51A1,FDFT1,HK2,INSIG1,SCD,SREBF2
MTM1		phosphatase		-0.524	0.000796	BNIP3,CTSV,EIF4EBP1,GABARAPL1,MAP1LC3A,MAP1LC3B,ZFAND5	688 (14)
poly rI:rC-RNA		biologic drug	Inhibited	-2.17	0.000796	ACO2,APP,ATF4,ATP5MG,BIRC5,BNIP3,BRF1,Bst2,BUB1,CARS1,CCNB2,CCND3,CCT5,CCT7,CD9,CDCA3,CDK1,CMPK1,CX3CL1,DDIT4,DLL1,EEF1G,EFNB3,EIF3B,EIF5A,FAU,Gar1,HLA-A,HSPA9,HSPD1,IARS1,JUN,KARS1,LAP3,LARS1,LPL,LTA4H,MARS1,MCM6,MEST,MRAS,MTHFD2L,MYBBP1A,MYCL,NAMPT,Ndufs5,NOP14,NOP2,NOP56,NOTCH1,ODC1,PABPC4,PCK2,PES1,PHLDA1,PIK3R3,POU5F1,PTBP2,Qars,RPL10A,RPL11,RPL12,RPL13A,RPL15,RPL19,Rpl23a,RPL3,RPL30,RPS2,RP…	828 (17)
PSMD10	-0.02	transcription regulator		0.287	0.000833	AKT1,CCND1,EIF4EBP1,GNAS,ME2,MRAS,MTHFD2,PTEN,TALDO1	762 (19)
ASXL1	-0.769	transcription regulator	Activated	2.646	0.000837	FAM162A,HK2,HOXA5,LPL,MCM2,PDCD4,PGK1,RARB,RPL22,SCD	489 (7)
SAHM1		chemical reagent	Activated	2.53	0.000837	BNIP3,DDIT4,FLNA,HK2,NLE1,P4HA1,PDK1,VARS1,WDR4,ZBED3
Creb		group		1.975	0.000868	AASS,ACTA2,AKT1,ANTXR2,APBA2,CCND1,CHGA,CTH,CTSV,CYP51A1,DCTN3,DYNC1LI2,ETV5,FLNB,FSCN1,GABBR1,GJA1,GNAS,IER3,INTS1,JUN,MAP2K1,MCM3,MIF,NDN,NDUFA3,NDUFB5,Nolc1,PGK1,PLAT,PLIN3,PPFIBP1,PYCR1,RNASEH2A,SELENOF,SLC2A1,SOX4,SOX9,SST,SSTR2,TCAF1,UBC,ULK1	556 (10)
mir-210		microRNA		-1.267	0.000878	ABL1,CBX1,CXCL12,DHFR,FKBP9,HOXA1,HOXA3,KIAA0930,MACROH2A1,NCAM1,NDRG1,NDUFA4,P4HB,PSAP,SEH1L,SH3BGRL,TP53I11
LCK		kinase	Inhibited	-2.688	0.000888	CDK1,DKC1,EIF6,FBL,Gar1,JUN,NHP2,NOP10,PLCG2,POP5,RPL36AL,RPL4,UTP4,XPO1	438 (13)
PAX7		transcription regulator		1.116	0.000888	BCKDHB,Cd24a,EMB,GBX1,ID2,ID3,LIX1,Marcks,MEST,OLFM1,PDLIM4,PKIA,PLAGL1,PRSS23
GSTO1	-0.691	enzyme		-0.359	0.00089	CD9,CHAC1,EIF3D,LAMA5,MYH9,NID2,NPDC1,PBX1,SEMA3A,SLC2A1,SLC9A3R1,SOX4,ZFP36L1
histidinol		chemical - endogenous mammalian		-1.951	0.000898	ASNS,ATF4,SLC7A1,SLC7A5
GNE		kinase		1.982	0.000898	ASNS,CHAC1,ST8SIA1,TRIB3
MYCBP	-1.235	transcription regulator	Inhibited	-2	0.000898	CAD,LDHA,NCL,ODC1
RBX1		enzyme	Inhibited	-2	0.000898	BIRC5,CCNB1,CDK1,RHOB	796 (14)
SHCBP1	-0.484	other			0.000898	BIRC5,CCND1,LIN28A,POU5F1	755 (17)
N-methyl mesoporphyrin IX		chemical reagent		1.982	0.000898	CCNB1,HMGA1,LIN28A,POU5F1	358 (8)
Esrra	-0.085	transcription regulator		1.7	0.000932	ALDOA,ALDOC,ATP1A1,ATP5F1B,ATP5MC1,CNR1,ENO1,ENO3,GOT1,IDH3A,NDUFA5,PCK2,PDK1,PFKL,PGM1,PPA1,SLC2A1,SOX9,THRA	263 (7)
TFAP2A		transcription regulator		0.393	0.000934	APOE,BIRC5,BLCAP,CCND1,CX3CL1,DCLK1,E2F2,F2R,GPR37,MCM5,MCM7,NPY,PLAAT3,PPARD,PRDX1,PSAP,RAD51,RPL6,RPL7,RPLP0,TPM3	855 (22)
EDN1		cytokine		-0.032	0.000964	ACTA2,ACTB,ANXA6,CCND1,CDK1,EDNRB,FABP3,FST,GJA1,GRN,HEY1,HSPA8,JUN,MAP2K1,MARCKSL1,MPRIP,MYL6,NPM1,ODC1,PLOD1,PRKCE,RAB3A,RAMP3,RPSA,SLC2A1,TPM3,VCAN,VIM,ZEB1	829 (21)
SH3TC2		other	Activated	2.121	0.000977	ACLY,CYP51A1,FDPS,HMGCR,HMGCS1,NSDHL,PMP22,SQLE
GABARAPL2	1.502	other		0	0.000977	BLVRB,GSR,IDS,INSIG1,NPC2,PSAP,SCPEP1,UPP1
dichlorovinylcysteine		chemical toxicant		1.4	0.000977	AKR1A1,CCND1,ENO1,GLOD4,HSPA9,ODC1,PKM,SORD
ZBTB17	1.313	transcription regulator			0.000986	BTG3,CAMK2N1,CCNB1,CCNB2,CCND1,CDCA8,CDK1,IER3,JUN,LRRN3,NGFR,NOCT,ODC1,PLK1,VPS72	756 (21)
TO-901317		chemical reagent		-1.993	0.000994	ACLY,AGPAT3,ALDH2,APOE,APP,CCNB1,CCND1,DDC,ELOVL5,ELOVL6,ENO1,FABP5,FDFT1,FDPS,GPI,Gsta4,GSTM5,HK2,IGFBP4,ITGA6,LPL,MCM6,Mt1,Mt2,Mup1 (includes others),PFKL,PSMA5,SCD,SIGMAR1,SIRT1,SYP,THRA	694 (14)
verapamil		chemical drug		1.756	0.00101	ANXA2,BIRC5,CNTN2,ENO1,GJA1,HLA-A,HMGCR,INSIG1,JUN,NR5A1,S100A10,TXNIP	838 (21)
NDUFA13	0.197	enzyme	Activated	2.219	0.00103	A2M,CCNB1,CCND1,CDK1,DHFR,ITGA6	777 (16)
NCAM1	2.012	other		0.128	0.00103	CALR,HSPA4,MAP2,NCAM1,NLGN2,SYP
E2f		group	Inhibited	-3.086	0.00104	CCNB1,CDK1,DBF4,DHFR,E2F2,FANCD2,GMNN,GTF2H4,ITGA6,MCM2,MCM3,MCM5,MCM6,MTHFD1,OIP5,ORC1,PGRMC1,RAD51,RPS16,YBX3	500 (10)
PAX6	3.203	transcription regulator		1.856	0.00104	ASCL1,CCND1,CELF4,DBX1,FABP7,FAT4,GDI1,GNG2,L1CAM,LGALS1,MAFA,MCM3,MCM6,NCAM1,NECAB2,NEUROG1,NTN1,NUMBL,OTX2,PALM,PAX2,SCG5,SNRNP25,SOX1,SST,TBC1D9,TMX1,TUBB3,Zfp60	193 (8)
HDAC2	0.683	transcription regulator	Activated	2.055	0.00104	ACTA2,AURKA,CCND1,CCNG2,CDT1,COMMD3-BMI1,GABARAPL1,ITGB8,MCM3,MCM5,MCM7,Mt2,MTA3,PAX2,POLD2,RAD51,RARB,RHOB,SFRP1,SOX11,SOX9,SQSTM1,STMN2,TNFRSF19	786 (24)
Pkg		group		0.378	0.00107	HK2,JUN,PRDX2,SLC2A1,SOX9,TLN1,TXN	776 (18)
KIF3A	0.017	enzyme	Inhibited	-2.592	0.00107	ACAT2,ACLY,CYP51A1,FDPS,HMGCR,HMGCS1,NSDHL	472 (7)
Mir200		group		-1.785	0.00107	AP1S2,CFL2,JUN,KIF13A,LOXL2,NEO1,ZEB1
FBXW7		enzyme		-0.801	0.00112	APP,BIRC5,DNAJA1,FDFT1,HEY1,HMGCR,HSPA8,HSPB1,HSPE1,JUN,ME2,MTHFD2,NOTCH1,RHOB,SQLE	818 (22)
colistin		biologic drug		1.698	0.00114	AGPAT3,BMP7,CCND1,CD63,CD9,FTH1,GPM6A,IGFBP5,ITGB5,LGALS1,MYO1B,PTPRZ1,QDPR,RTN4RL1,SCOC,SDC3,SOCS2,SOX4
SMAD3	0.125	transcription regulator		1.184	0.00115	ACLY,ACTA2,ALPL,ATF4,CCND1,CCNG2,CKS1B,CYP51A1,FDFT1,FNDC5,FST,FZD8,HEY1,HMOX1,ID2,ID3,ITGB5,JAM2,JUN,JUND,LAMB1,LEFTY1,MOGAT2,NKX2-4,NODAL,NR5A1,PABPC4,PMEPA1,POU5F1,PPARD,RHOB,RPS6,RPS8,SCD,SLC25A4,SSTR2,TDGF1,TGFBR1,TPM3,VCAN,VIM	967 (23)
KDM1A	-0.133	enzyme	Inhibited	-2.476	0.00115	A2M,ACTA2,ATP6V0E2,BCL7A,Bst2,CAD,CD63,CD9,CHAF1B,CTSZ,DNMT3B,EBF1,ELL2,GAP43,HLA-A,HMOX1,HOXB7,ID2,IGFBP2,IGFBP4,LEFTY1,MAP2,MCM2,MCM3,MCM6,MPC2,MYO1B,NCL,POU5F1,PRNP,PSAT1,PTEN,PTTG1,RAB2A,RARB,RUVBL1,SCD,SFRP1,SFRP2,SIRT1,SLC1A5,SNAP25,SOCS2,TGIF1,VIM	813 (24)
PAX4		transcription regulator	Activated	2.219	0.00116	ID2,INSM1,Nes,SOX1,VIM
PINK1	2.953	kinase		-0.391	0.00116	BNIP3,CCNB1,CCND1,CDK1,SLC2A1	783 (19)
fatostatin		chemical reagent		-1.387	0.00116	CTSV,CYP51A1,HMGCR,SNAP25,SREBF2
bisphenol A diglycidyl ether		chemical reagent		-0.664	0.00116	ACTA2,EGLN3,PTEN,RARB,TGFBR1	698 (13)
SMAD7		transcription regulator		0.373	0.00118	ACTA2,ACVR2A,BMP7,CCNB1,CDK1,CDKN2C,CXCL12,DNMT3B,EIF4EBP1,FST,HMOX1,ID2,ID3,ITGA6,NID2,PLAT,PMEPA1,POU5F1,SCD,SOX9,TGFBR1,TPM3,TXN	963 (23)
STAT5B		transcription regulator		0.08	0.00119	A2M,ADGRG1,ANKRD13B,APOE,CA2,CCND1,CCND3,CD63,CD9,CIRBP,CYP26B1,DDC,EBF1,EIF4A2,FMN2,GABARAPL1,Gsta4,GSTM5,HLA-A,Ifitm1,IFITM2,JUN,JUND,KLF9,LAPTM4A,LDHB,MOXD1,MPC2,Mup1 (includes others),PMM1,RFX4,RPA1,RPL38,RPL5,RPS21,RUVBL2,SCD,SELENOW,SERPINB6,SOCS2,TMEM176B,TPM3,TRAF4,ZFTA	800 (22)
MEN1	-1.402	transcription regulator		-0.292	0.00119	ACTA2,AKT1,CCNB2,CCND1,CDKN2C,GAS1,HOXC6,IGFBP2,MAFA,Meis1,PTPRZ1,VIM	788 (19)
SKIL	-0.812	transcription regulator		1.044	0.00123	ACTA2,CKS2,CLDND1,CXCL12,DCHS1,NETO2,SLC1A5,TLN1,WDR37,ZEB1
miR-29b-3p (and other miRNAs w/seed AGCACCA)		mature microRNA		-0.28	0.00124	ACVR2A,ARPC3,CCND1,DNMT3B,GPR37,ID2,INSIG1,LOXL2,NID2,PLOD2,PMP22,PTEN,SHROOM2,TGFBR1,TUBB2A,VCAN,ZFP36L1	582 (11)
KMT2A	0.584	transcription regulator	Activated	3.232	0.00124	ACTA2,CDKN2C,HOXA5,HOXB3,HOXB4,HOXB5,HOXB6,HOXB7,HOXB8,HOXC6,HOXD3,HOXD4,IGFBP4,Meis1,MEIS2,PBX1,PRDM8	206 (7)
GABARAPL1	1.008	other		0	0.00125	BLVRB,GSR,IDS,INSIG1,NPC2,PSAP,SCPEP1,UPP1
CDKN1B	1.363	kinase		-0.398	0.00127	BCL11A,CCND1,CCND3,CDKN2D,CLPB,COMMD3-BMI1,CYTH1,FHL1,GAP43,GPX1,GPX4,IGF2BP1,LGR4,MCM5,MCM7,MEIS2,PES1,POLR1F,RAB3A,SHMT1	756 (19)
miR-338-3p (miRNAs w/seed CCAGCAU)		mature microRNA		-1.224	0.00128	CCND1,LOXL2,NEUROD1,NID2,PLOD2,SOX4,TGFBR1,VCAN,VIM
bortezomib		chemical drug		-1.732	0.00129	ALPL,ATF4,AURKA,BID,BIRC5,BNIP3,CALR,CCNB1,CCND1,CXCL12,DNAJA1,DNAJB6,FANCD2,FST,HDAC2,HSP90AA1,HSPE1,IGFBP3,KLF9,NOTCH1,ODC1,PFN2,PSMA5,PSMB3,PSMD12,PSMD3,RAD51,SQSTM1,TRAF4,TRIB3,TSC22D3,UCHL1,VIM,XBP1	836 (17)
PITX2		transcription regulator		0.136	0.00133	ATP1A1,ATP1B1,CCND1,CCND3,CYP26A1,CYP26B1,FZD3,GFOD2,GPX4,GRHPR,LDHA,LHX2,NDUFB7,NDUFB8,NGFR,NR5A1,PLOD1,PLOD2,PRDX2,TBX2,VIM,WNT5A	820 (20)
MEF2D	-0.093	transcription regulator		1.082	0.00134	CCND1,CCND3,CDT1,Gsta4,HDAC5,HMOX1,JUN,JUND,MCM3,MCM5,MCM6,PTEN,VIM,ZEB1	714 (12)
MMP12		peptidase			0.00138	APP,ARPC1B,CCT5,FSCN1,MYH9,PGM1,PKM,PLS3,PSAP,PSMA5,PSME3,TLN1,TPM3	349 (3)
HSP90B1	-0.225	other		-1.155	0.00139	ARF3,CALR,EIF5A,RAB2A,RPL12,RPL27A,RPL30,RPLP2,RPS20,TOMM20,VAMP2,XBP1
bicuculline		chemical - endogenous non-mammalian		-0.287	0.00139	ACTA2,APP,BTG2,GADD45G,HK2,HSPA8,IER2,JUN,PDCD4,PKM,SLC2A3,SPTY2D1	908 (23)
INSIG1	1.092	other		-0.89	0.00141	ACLY,APOE,ATF4,CYP51A1,ELOVL6,FABP5,FDFT1,FDPS,HMGCR,HMGCS1,JUN,LPL,PCYT2,PLA2G7,SCD,SQLE,SREBF2,TRIB3	612 (13)
kanamycin A		chemical drug		1.698	0.00141	AGPAT3,BMP7,CCND1,CD63,CD9,FTH1,GPM6A,IGFBP5,ITGB5,LGALS1,MYO1B,PTPRZ1,QDPR,RTN4RL1,SCOC,SDC3,SOCS2,SOX4
2,4,5,2',4',5'-hexachlorobiphenyl		chemical toxicant		-0.471	0.00141	ATP1B2,CTBP1,CUL4B,DHFR,EBF1,ELOVL6,GFRA1,HMGCR,PALS2,PLA2G12A,RBM4B,RBPMS,SLC1A4,SMPD3,SPG21,SREBF2,SST,ZWINT
UHRF2	0.406	enzyme		0.378	0.00142	AKT1,CBX7,CKB,CSE1L,LY6H,PHF21B,SIVA1
MOS		kinase			0.00142	CDK1,NDUFA1,NDUFB1,NDUFB5,RPL19,RPL22,RPL6
DRAP1	0.761	transcription regulator			0.00142	CKS2,GAPDH,ILF2,NODAL,RPL7A,RPLP0,RRAS
CNOT6L	1.11	enzyme		0.816	0.00145	BIRC5,CCNB1,IGFBP5,PTEN,RPL35,TUBB4B
Sox2ot		other		-1.698	0.00145	ACTA2,DCX,FABP7,Nes,POU5F1,VIM	564 (7)
NFASC	0.694	other		1.633	0.00145	DCTN1,DYNC1LI2,DYNLRB1,KIF5A,KIF5C,KLC1
EZH2	0.463	transcription regulator		0.565	0.00146	ACKR3,ACTB,ALPL,ANXA6,APPBP2,BCL11A,BMP7,CA2,CACNG4,CCND1,CCND3,CD63,CNR1,CX3CL1,DDT,EPM2AIP1,FGF13,GBX2,HDGFL3,HOXA1,HOXB5,HOXB8,IGFBP3,JAM2,KRAS,LBX1,LIN28B,MYL6,NDRG1,NEUROD1,NGFR,NKX2-4,PAX6,PCDHB5,PIM2,PTEN,RNF5,RPL10A,RPL13,SCP2,SELENON,SFRP2,SIAH1,SIRT1,SLC1A3,STT3A,TGFBR1,UNCX,WNT7B,ZEB1	811 (22)
baicalein		chemical drug		-0.371	0.00148	AKT1,APOE,BIRC5,CCNB1,CCND1,CCND3,HMOX1,JUN,PRDX6,PTTG1	857 (20)
ZNF217		transcription regulator		0.333	0.00153	HOXC6,IGFBP3,ITM2A,MYO1B,NEFL,NRK,PAX6,PKP2,PLAT,SEMA3A,SOCS2,SPAG9,TDGF1,ZNF616
AICAR		chemical - endogenous mammalian		0	0.00156	ACTA2,ATF4,CCNB1,CCND1,CHST1,COX4I1,GPX1,GPX4,GSTM5,HK2,ISYNA1,NPY,PPARD,PRDX1,PTEN,SCD,SESN2,SQSTM1,TXNIP	922 (20)
SKA3	-0.517	other			0.00156	HK2,PDK1,PLK1
PH755		chemical reagent			0.00156	ASNS,PSAT1,PSPH
FAM83A-AS1		other			0.00156	HK2,LDHA,PKM
PDE8A		enzyme			0.00156	CYP51A1,FDPS,HMGCR	458 (7)
NBR2		other			0.00156	NOTCH1,SLC2A1,VIM
CUEDC2	-0.851	other			0.00156	LDHA,SLC2A3,YWHAZ
PHF19		other			0.00156	HOXA5,Meis1,OTX2
mir-216		microRNA			0.00156	EIF4EBP1,HK2,YBX1
POLR1HASP		other			0.00156	HLA-A,HSP90AA1,ZEB1
RPS5	-0.601	other			0.00156	IGF2BP1,PDCD4,PTEN
MME		peptidase			0.00156	APP,MAP2,SYP	555 (7)
PHC1	-1.741	transcription regulator			0.00156	GMNN,HOXB4,HOXB8	10 (2)
RPS18	-1.799	other			0.00156	IGF2BP1,PDCD4,PTEN
dexpramipexole		chemical drug			0.00156	HK2,LDHA,PKM
AK4	-2.903	kinase			0.00156	HK2,LDHA,PDK1
phenformin		chemical drug			0.00156	ATF4,SLC2A1,XBP1	318 (11)
GNRH		group	Activated	2.011	0.00157	BMP7,CHGA,IGFBP3,IGFBP5,JUN,PHB1,SCG3,SEMA3A,ZEB1	931 (23)
GABARAP	1.231	transporter		0	0.00157	BLVRB,GSR,IDS,INSIG1,NPC2,PSAP,SCPEP1,UPP1	58 (3)
IFRD1	-0.102	other		0.563	0.00157	CRABP2,CTH,CTSZ,PPIA,PTTG1,RPL22,SEM1,SYN1
NUP98-HOXA9		fusion gene/product			0.00157	HEY1,HOXB3,HOXB5,HOXB6,HOXB7,HOXB8,Meis1,VANGL2
pilocarpine		chemical drug		-0.631	0.00157	APP,HK2,HOMER3,LDHA,NGFR,NPY,PKM,SFRP1	628 (13)
H2AZ1	-0.333	other	Inhibited	-2.433	0.00158	BIRC5,CCND1,CDCA5,CDCA8,E2F2,IGFBP5,MCM2,MCM7,PLK1,RPS6,TOMM40	278 (7)
HSPA5	0.493	enzyme		0.606	0.00158	ACLY,APP,BIRC5,CLU,HSPA8,MAP1LC3B,P4HB,PTEN,SCD,SREBF2,XBP1	807 (19)
RAD21	0.134	transcription regulator		-1.414	0.00158	ATP1B1,CCNG2,CXCL12,FAT1,NETO2,PCDHB5,PIM2,SOX4,ST8SIA2,VIM,ZEB1	719 (7)
EGR2		transcription regulator		1.403	0.00162	ACAT2,APOE,CRABP1,CYP51A1,EMB,FDPS,HMGCR,HMGCS1,HOXB3,HOXB7,ID2,ID3,ID4,IGF2BP1,IGF2BP2,JUN,LGALS1,MAP2,NCL,NDRG1,Nefm,NGFR,NOTCH1,NXPH4,PMP22,POLR2C,POU3F2,Ptms,RCN3,RGMB,SCD,SLC16A1,SLC1A3,SQLE,TBC1D9,TOP2B	849 (18)
sulforafan		chemical drug		0.89	0.00167	AKR1B1,BIRC5,CCNB1,CCND1,DDC,GABARAP,GNAQ,GPX1,GSR,GSTM5,HLA-A,HMOX1,INSL6,KLHL7,LARP7,MACROH2A1,MRPL28,Mt1,NDST1,NRK,PAFAH1B3,PGRMC1,PINK1,PIR,RARB,SQSTM1,SULF2,TALDO1,TMEM178A,TST,UCHL1,ULK1,VIM,ZEB1	813 (21)
GPX5		enzyme		0	0.00169	PRDX3,TMX1,TXN,TXNL1
Meg3		other		1.956	0.00169	HK2,IQGAP1,LDHA,PKM
MTBP	0.906	other		-1.987	0.00169	CAD,NCL,NPM1,ODC1
FGF8		growth factor		1.89	0.00169	CCND1,DDAH2,ELL2,ETV5,FBXL16,GBX2,LDB1,MDK,Meis1,NAP1L1,OTX2,PAX6,RPL26,RTN4RL1,TRIP6,TUBB3
metronidazole		chemical drug		1.414	0.00172	ACTA2,AGPAT3,BMP7,CCND1,CD63,CD9,FTH1,GPM6A,IGFBP5,ITGB5,LGALS1,MYO1B,PTPRZ1,QDPR,RTN4RL1,SCOC,SDC3,SOCS2,SOX4
RBL2		other	Activated	2.27	0.00173	AURKA,BUB1,CCNB1,CCNB2,CCND1,CDK1,CDT1,DHFR,NOP2,PA2G4,PFAS,PLK1,RANBP1,SFRP1,UCK2,VEGFB,ZEB1	595 (19)
RORA		ligand-dependent nuclear receptor		-1.941	0.00173	ACTB,APOE,ASNS,ATP1B1,BIRC5,BNIP3,Cald1,CCNB1,CCNG2,CDK1,DDC,ELOVL6,FABP3,FDFT1,GOT1,GPX1,HMGCR,Mt1,Mt2,Mup1 (includes others),NOCT,NSDHL,PRDX6,RAD51,SCD,SLC29A4,SLC2A3,SULF2,VIM	671 (8)
BMP2		growth factor		1.198	0.00173	ACTA2,ALPL,ASCL1,BTG3,Cald1,CCND1,CXCL12,FST,GFRA1,HES5,HEY1,ID2,ID3,ID4,IGFBP3,IGFBP5,JUN,KLF9,L1CAM,MRAS,Nes,NOTCH1,PLXNA2,POU5F1,RAD1,SOX9,STK25,TBX2,TUBB3,VCAN	853 (18)
PI3K (family)		group		-1.102	0.00174	ACTA2,BIRC5,CCND3,CCNG2,CXCL12,DDIT4,EGLN3,FDPS,FTH1,HMOX1,ITGA6,PKM,PTEN,SIAH1,SIRT1,SLC2A1,SOX4,TXNIP	993 (23)
HNRNPH1	1.705	other			0.00177	ALDH18A1,FHL1,GNG2,H3-3A/H3-3B,NCK1,NDUFA1,NDUFA4,NDUFV3,SLC25A20,WNT5A
eflornithine		chemical drug		1.117	0.00177	AKT1,APP,ATF4,CDK1,DHFR,ODC1,ORC1,PLK1,PSAP,SLC3A2	788 (14)
CTNNBIP1	0.359	other	Inhibited	-2.213	0.00178	CCND1,CYP51A1,HMGCR,HMGCS1,TUBB3	863 (16)
SLC7A5	-2.332	transporter		1.172	0.00178	ATF4,CHAC1,PCK2,SLC3A2,TRIB3	620 (7)
LRAT		enzyme		-0.728	0.00178	CCNB1,CYP26A1,PPARD,RARB,RBP1
AK1		kinase			0.00178	ENO1,ENO3,GAPDH,LDHA,PKM
CREM		transcription regulator		-0.507	0.00181	APOE,BTG2,CCNB1,CCND1,CRABP2,CYP51A1,HMGCR,HMGCS1,HSPA4,INA,Marcks,MEST,MIDN,MNS1,MSMO1,NOTCH1,NPC2,PGK1,RARB,RHOB,SLC16A1,SPTY2D1,SST	747 (20)
rotenone		chemical toxicant		0.249	0.00182	ATF4,CCND1,DNAJB9,GADD45G,GJA1,GPX1,HMOX1,MAPT,PAX2,PDK1,SESN2,SLC16A1,TXNIP	849 (21)
monocrotaline		chemical toxicant		0.881	0.00182	BIRC5,CCND1,FHL1,GAP43,HMOX1,HSP90AB1,ID3,MMGT1,MRS2,NCAM1,PPIA,SIRT1,TUBB3
FEV		transcription regulator	Activated	2.138	0.00183	ANXA2,CHGB,DDC,JAM2,NPY,NR2F2,NTN1,PRMT8,PROX1,SDCBP,SLC1A3,SOX9,SST,SYT1,VIM
ATG5	-0.423	other		-0.885	0.00183	APP,C1QBP,CKAP4,EIF5A,EMC4,GABARAP,HK2,HLA-A,LGALS1,PIM2,PSME3,RTN4,SLC2A1,SQSTM1,TOMM40	798 (16)
pidnarulex		chemical drug		0.775	0.00183	BTG2,CCNG2,CELSR2,FABP7,FKBP9,IER3,L1CAM,MAP1LC3B,Rpl32,RPS4Y1,SESN2,SMIM10L1,SPOCK2,Tmsb4x (includes others),TP53INP2
POLR2M	0.97	other		-1.195	0.00184	ADGRG1,BTG2,CCND1,DDIT4,ENC1,SESN2,SULF2
vanillin		chemical - endogenous non-mammalian		-1.134	0.00184	DDIT4,DNMT3B,HMOX1,INSIG1,JUND,TGFB1I1,UNG
EIF2AK4		kinase	Inhibited	-2.159	0.00185	ASNS,ATF4,CCND3,CHAC1,DDIT4,HMOX1,PCK2,PSAT1,PSPH,SCD,TRIB3	567 (7)
2,3-bis(4-hydroxyphenyl)-propionitrile		chemical reagent		-0.566	0.00185	BIRC5,CCNB1,CCND1,FDFT1,FDPS,HDAC2,HDAC5,HMGCS1,HMOX1,HSPD1,PTEN	824 (23)
DYSF		other			0.0019	ACLY,ANXA2,APBA3,ARPC2,CTSV,ELOVL6,ETF1,GABARAPL1,GDF11,GPR137B,HLA-A,HSPB1,IDH3A,PRSS23,PSAP,SCD
NGFR	6.352	transmembrane receptor		0.659	0.00191	A2M,APP,CCND1,JUN,NCAM1,NGFR,PLAT,RHOB,SNAP25	817 (18)
sucrose		chemical - endogenous mammalian		-0.295	0.00191	ACLY,APOE,APP,DDAH2,ELOVL6,HMGCR,PLAGL1,SCD,SNAP25
plicamycin		chemical drug		-0.517	0.00192	AVPI1,CX3CL1,EPOP,FYN,HMGCR,HMOX1,IGFBP4,Marcks,MIF,NGFR,OLFM1,PTDSS1,RAB11FIP1,SIRT1,SNAP25,SQSTM1,UBC,WWC1	742 (11)
SFMBT1	1.284	transcription regulator		0	0.00196	ENO1,MAP2,PDK1,PGAM1,RPL30,Rps3a1,SLC2A3,TUBB3
actinomycin D		biologic drug		1.022	0.00197	ACTB,APP,ATF4,ATP1A1,BIRC5,CCND1,CERS6,DDIT4,EGLN3,FLNA,FTH1,GAPDH,GPI,GSTM5,HMOX1,ID2,IGFBP4,IGFBP5,JUN,LPL,Mt1,NPM1,NPY,PTGIS,RAD51,SDC3,SFRP1,SLC2A1,THRA,UBE2B,UBE2D1	858 (20)
BARX2		transcription regulator		-0.692	0.00198	ACTA2,FLNA,HK2,HSPA9,L1CAM,NCAM1
ethosuximide		chemical drug	Activated	2.449	0.00198	CCND1,DCX,Nes,NEUROD1,NEUROG1,PAX6	473 (7)
APLN		other		0.246	0.00206	ACTB,ANXA2,ANXA6,EVA1B,FSCN1,JUND,LGALS1,LRRC59,Nes,RBP1,S100A10,TAGLN2,TUBA1A,VIM,YWHAQ
KCNJ2		ion channel	Activated	2.524	0.00209	Akap9,APC2,CCDC88A,DCTN1,FAT1,FLNB,FMN2,KIF13A,KIF5A,KIF5C,MAP1B,MAP6,MAPT,MTCL1,MYH9,PROX1,SPTAN1,SPTBN2,TLN1
GRN	-1.235	growth factor		-0.525	0.00212	APOE,APP,CCND1,CD9,CLU,CTSZ,GRN,HEXB,LPL,NPC2,PLCG2,SIRT1,SOAT1,SQSTM1,SYP,TGFBR1,TXNIP,XBP1	795 (18)
APOE	-2.681	transporter	Activated	2.386	0.00212	ACTA2,ACTB,ADGRB1,ADGRG1,APOE,APP,ATF4,CALR,CCND1,CLU,CTSV,F2R,FABP5,FKBP4,GPX4,HERPUD1,HMGCR,HMOX1,HSP90AB1,HSPD1,JUN,LPL,LRP8,MAP2,MAPT,MYBBP1A,MYO1B,NELL2,P4HB,PHLDA1,PLPPR3,PMEPA1,PPARD,PRPSAP2,RPL10A,SIRT1,SLC16A1,SLC27A4,SREBF2,SYP,Tpm2,TXNIP,VCAN,XBP1	968 (23)
deoxycholate		chemical - endogenous mammalian	Activated	2.145	0.00215	CCND1,ENO1,GAPDH,GJA1,HK2,LDHA,MUTYH,PKM,RARB,SLC1A3,SLC2A1,SMUG1	897 (22)
TSHZ3		transcription regulator		-1.382	0.00216	BHLHE22,ECHDC2,FEZF2,IER2,IGFBP3,LDB2,NGFR,NPY,RAMP3,TXNIP,ZNF616
iron		chemical - endogenous mammalian		-1.289	0.00216	APP,CCNB1,CCND1,CCND3,EIF3A,FTH1,GADD45G,HMOX1,Mt1,NDRG1,UBE2D1	802 (23)
OSM		cytokine		0.035	0.00227	A2M,ACTA2,ANXA2,ARL4C,ASNS,ATP9A,BAMBI,CADM4,CCND1,CCNG2,CDC42EP4,CHD1,CSNK2A2,CTH,CTSV,CXCL12,DCTN1,DDX27,DEGS1,DENND5A,DHRS3,DHRS7,EIF4EBP1,EPHB2,FAM171A1,GADD45G,GAP43,GART,GRHPR,HK2,HLA-A,HMOX1,ID2,IER3,IGFBP3,JUN,LRRFIP1,MAP2,MCM7,MLLT11,Mt2,NAMPT,NELL2,OGDH,PDCD4,PGK1,POLR2E,POU5F1,PRDX2,PTEN,PTPRZ1,SFRP2,SLC16A1,SLC16A3,SORD,ST8SIA1,STK25,TECR,TNFRSF19,TUBA1A,TULP3,UBQLN2,VIM,WNT5A	966 (20)
PROX1	2.261	transcription regulator	Activated	2.959	0.0023	CHGA,CHGB,CPE,FGFR3,HEY1,HOXD8,PCK2,SCG3,SYP
nitric oxide		chemical - endogenous mammalian		-0.649	0.00232	AKT1,APP,BIRC5,BNIP3,CCND1,CXCL12,DPYSL3,FTH1,HEY1,HMOX1,HPRT1,HSP90AA1,HSP90AB1,IER3,JUN,Mt1,Mt2,NCAM1,NDRG1,NPY,ODC1,SQSTM1,TLN1	842 (18)
memantine		chemical drug	Inhibited	-2.207	0.00234	Akap9,AP2M1,CELF4,DBN1,DDC,EFNB3,Fnbp1l,GDI1,GNAS,HSP90AB1,KIF5A,NPY,PRDX2,PRKCE,PTPRZ1,RTN4,RXRA,SYT1
MAT1A		enzyme		-0.157	0.00236	ATP1B1,LTA4H,Mt1,NDUFB8,PHB1,PRDX6,YWHAZ
JARID2	-1.24	transcription regulator		-0.165	0.00236	CCND1,CDK1,HOXD8,NOTCH1,PTEN,SREBF2,ZEB1	548 (12)
SPRY1		other		0.478	0.00236	ETV5,FABP7,FGFR3,ID2,MEST,NR2F1,SP8
SGPP2		phosphatase		0.378	0.00236	ATF4,DNAJA1,HSP90AA1,HSPA4,HSPA8,HSPA9,XBP1	539 (7)
NRF1	0.731	transcription regulator		-0.78	0.00236	ATP1A1,ATP1B1,COX4I1,Cox6c,FTH1,HMOX1,Mt1,PSMD3,TFB1M,TOMM20,VDAC1,VIM,ZEB1	421 (7)
miR-9-5p (and other miRNAs w/seed CUUUGGU)		mature microRNA	Activated	2.065	0.00236	ACTA2,ALDH2,ALDOC,ATP5F1B,ATP5MC1,HSP90AA1,NDUFB5,NDUFB7,NDUFB9,PGAM1,PGK1,PKM,PMP22	505 (7)
ZEB2	0.573	transcription regulator		-0.081	0.00236	ALPL,CCND1,HES5,ID2,ID4,LTA4H,MTA3,PLCG2,PTEN,SFRP1,SOX1,Tcf7,VIM	513 (7)
phosphate		chemical - endogenous mammalian		-0.397	0.00236	A2M,ACTA2,AKT1,ALPL,DHRS7,ETV5,F2R,HK2,HMOX1,LDHA,NPM1,PLA2G12A,POLR3K,RPL7L1,TAGLN2,THAP12,Tpm2	570 (7)
prostaglandin J2		chemical - endogenous mammalian	Inhibited	-2.8	0.00242	Cald1,CCND1,HMOX1,PSMA5,PSMB3,PSMC5,PSMD12,PSMD3
cigarette smoke		chemical toxicant		1.216	0.00244	ATF4,BIRC5,CCND1,CKB,CLU,CRLF2,DDIT4,FABP5,GADD45G,GSR,GSTM5,HDAC2,HMOX1,HSPA9,JUN,MAP1LC3A,MAP1LC3B,PRDX1,PRDX4,RPS6,SIRT1,SLC1A4,SLC2A1,SPTAN1,SQSTM1,TTC3,UBC,WNT5A,XBP1	676 (16)
LIN28B	-1.504	other		-0.088	0.00247	ACLY,BCL11A,EEF2,POU5F1,SCD,SOX11,SOX9,SYN1,TGFBR1,TRIM71,VIM,ZEB1	357 (7)
panobinostat		chemical drug		-0.222	0.00247	BIRC5,CCNB1,Cdc42,CDK1,FLNA,NGFR,PHOX2B,RAD51,RASGRP2,SLC9A3R1,VIM,YWHAZ	569 (8)
RIPK1		kinase		-0.08	0.00247	APP,ASNS,BIRC5,CAD,GOT1,GRN,RPS6,SLC1A3,SOX9,ULK1,WNT5A,WNT7B	848 (18)
IGFBP2	-2.3	other		0.799	0.00251	AKT1,CCND1,ELOVL6,EMP2,IGFBP2,IGFBP3,IGFBP4,ITGA6,MRPL30,PTEN,RBM4	811 (18)
STEAP3		transporter		0.302	0.00251	ANXA2,Cd24a,EFNB3,ERO1A,HSPA8,P4HA1,PLOD2,PNP,S100A10,SPOCK2,TGFBR1
ACOX1	2.086	enzyme		1.794	0.00255	ANXA2,CD63,CTSV,CXCL12,CYP26A1,GOT1,GPX4,IGFBP2,LONP1,LPL,Mup1 (includes others),PHLDA1,PIGP,RPL12,Rpl36,RPS24,SLC16A1,SQSTM1,TAGLN2,TRIB3,XBP1	682 (13)
isoproterenol		chemical drug		-0.187	0.00256	ABL1,ACTA2,APP,ATP1A1,AURKA,BVES,CDK1,DHRS3,ERBIN,HMOX1,INA,JUN,LPL,NAMPT,ODC1,PLAGL1,PLAT,PPP1R1A,PRNP,RAB14,RAB5C,SCD,TPD52L2,TUBB3	887 (22)
ETV6-RUNX1		fusion gene/product		0.277	0.00259	ANTXR2,ARL4D,AURKA,BCL11A,BID,Bst2,Cdc42,CDKN2D,CLIC1,DCHS1,DDIT4,DLL1,DSTN,FABP5,FTH1,FTSJ3,ID2,IER3,IRX3,JUND,KIF5C,LGALS1,MAP2K1,NAA10,NCK1,NCK2,NOTCH1,NPY,PCDH18,RASGRP2,RGS16,RNF144A,RPS6,RPS6KA1,RRAS,RSL1D1,STXBP1,TSC22D3
GON4L	0.771	transcription regulator			0.00259	CCNB1,CCNB2,CCND1,CCND3,E2F2
Ptprd	-0.434	phosphatase		0.447	0.00259	A2M,BIRC5,CDK1,GADD45G,IGFBP5	509 (7)
DNAJC3	-1.295	other			0.00259	ATF4,BASP1,MPST,NEFL,SNCG
IQGAP2	0.269	other		-1.387	0.00259	CCND1,IQGAP1,SFRP1,SFRP2,WNT5A
acetate		chemical - endogenous mammalian		0.64	0.00259	CDKN2C,FIS1,MCM6,MCM7,SIRT1	504 (7)
MFN2	1.007	enzyme		0.277	0.00265	ACTA2,ATF4,BNIP3,CX3CL1,P4HB,XBP1	805 (18)
PLCG1	-0.731	enzyme		1.115	0.00265	ALDOC,CCND1,CCND3,LDHA,MACROH2A2,SLC2A1	768 (16)
IAPP		other			0.00265	CYP51A1,FDFT1,HMGCR,HMGCS1,MSMO1,NPY	503 (7)
TMBIM6	0.231	other	Inhibited	-2.358	0.00265	DNAJB9,HERPUD1,HMOX1,MAP1LC3A,MAP1LC3B,XBP1	134 (5)
MK2206		chemical drug		0.78	0.00276	ACTB,ATF4,BIRC5,CCND1,HK2,LDHA,PDK1,SREBF2,VIM	777 (19)
KIN001-043		chemical drug		-1.914	0.00276	CCND1,CRABP2,FBXL20,LEFTY1,Nes,NEUROD1,NODAL,POU5F1,SOX9	748 (16)
MRTFB		transcription regulator		1.812	0.00281	ACTA2,ACTB,CXCL12,F2R,FHL1,FLNA,GAS1,GPR37,GSTM5,HLA-A,Ifitm1,IGFBP5,ITGA6,MAP2,MOGAT2,MYH9,NEO1,NREP,PCDH18,RGMB,SDC2,Tpm4,TST,WNT5A,YPEL1,ZFHX4	228 (3)
Firre		other		-1.069	0.00282	CCND3,CTBP1,EEF1D,FAM222A,FKBP4,GNB2,HMGA1,INTS1,MAGEE1,PALM,RPSA,TAGLN2,THEM6,TTYH3
NRG2		growth factor			0.00282	ATF1,BNIP3,CCND3,EEF1A1,HK2,HMOX1,HOXD3,IER2,IER3,ITGB5,NR5A1,TGFBR1	646 (10)
E2F6	1.256	transcription regulator		1.134	0.00282	CHEK2,DHFR,E2F2,GJA1,GMNN,GPC2,MCM2,MCM3,MCM5,PODXL2,RAD51,UNG	325 (12)
sulindac		chemical drug			0.00282	APP,BIRC5,CCNB1,CCNB2,CCND1,CDC16,CDK1,E2F2,KRAS,MYCL,NAP1L1,SEPTIN7	788 (20)
AFF4	-0.097	transcription regulator			0.00286	HNRNPH1,PTBP1,SRSF6,Tmsb4x (includes others)
AKR1C1/AKR1C2		enzyme		-1.067	0.00286	GOT1,HK2,LDHA,LDHB
TACSTD2		other			0.00286	CCND1,CHGA,NCAM1,SYP
CACNA1C		ion channel	Inhibited	-2	0.00286	ACTA2,ANXA2,ENO1,S100A10
PRDX5	-0.105	enzyme	Activated	2	0.00286	AURKA,HMOX1,PLK1,WNT5A	482 (7)
ACACA	0.417	enzyme		0	0.00286	ACLY,ELOVL6,FIS1,SCD
ZFP36L2	-1.584	transcription regulator		0	0.00286	DDIT4,Nefm,SESN2,SNAP25
CNBP	-1.189	transcription regulator			0.00286	PABPC1,PGM1,RPS17,Tpm2
mir-335		microRNA	Activated	2	0.00286	ALDOA,HK2,PKM,POU5F1
RPL11	-0.414	other		0	0.00286	E2F2,IGF2BP1,NCL,PDCD4	620 (7)
pemafibrate		chemical drug		0	0.00286	HMOX1,HSBP1,JUN,PDK1
USF1	0.485	transcription regulator		-1.109	0.00289	CAD,CCNG2,ENO1,HK2,HOXB4,IGFBP3,LDHA,Mt1,MYH9,NR5A1,P4HA1,PFKL,PGK1,TBX2,TXNIP	482 (7)
FOXC2		transcription regulator		1.55	0.00289	ACTA2,ADD1,ALPL,DLL1,FGFR3,HES5,ITGB5,LPL,NOTCH1,SOX9,SSTR2,UNCX,VIM,WNT5A,ZEB1	570 (7)
CSF2		cytokine	Inhibited	-3.312	0.00289	ACTA2,AKR1A1,AURKA,BID,BIRC5,BUB1,CCNB1,CCND1,CCND3,CD63,CDCA3,CDCA5,CDCA8,CDK1,CDKN2C,CHAF1B,CKS1B,CSNK2A2,F2R,FBXO5,HK2,HMGCR,HMOX1,HOXB4,HSPD1,ID2,ID3,IER3,ITGB5,JUN,LDHA,MCM3,MCM5,MCM6,MNS1,NACA,NCAM1,NDST1,ODC1,PDE1B,PIM2,PLK1,PMP22,PRNP,RAD51,SLC1A5,SLC2A1,SLC2A3,SOCS2,SQSTM1,SREBF2,TGFBR1,TPI1,TRIB2,UPP1,UTP11,XBP1,ZNF25	882 (18)
DLL4		other		0.095	0.0029	ACTA2,HEY1,LGALS1,MCM3,MCM7,NOTCH1,NPM1,NR2F2,NRARP,Tcf7	513 (10)
2-deoxyglucose		chemical drug		0.959	0.00291	APP,ATF4,BID,CCND1,DDIT4,GOT1,GPX1,HK2,JUN,LDHA,NCAM1,NPY,ODC1,SIRT1,SLC2A1,TXNIP	819 (19)
1-(ethylthio)-4-(2-phenylethyl)-4H-spiro[benzo[h][1,2,4]triazolo[4,3-a]quinazoline-6,1'-cyclohexan]-5(7H)-one		chemical reagent	Activated	2.111	0.00291	BMP7,F2R,GMNN,MAP2K1,NEUROG1,NOTCH1,NR2F1,PHOX2B,POU5F1,SOX1,SOX9
Eldr		other	Inhibited	-3.302	0.00291	AURKA,BIRC5,BUB1,CCNB1,CDCA5,CDK1,NCAPG,ORC1,PLK1,PTTG1,ZWINT
ABCA1		transporter		-1.284	0.00291	AKT1,APOE,APP,CYP51A1,FDFT1,HMGCR,INSIG1,NAMPT,PMP22,SLC2A1,SREBF2	825 (21)
mir-154		microRNA		1.573	0.00296	ACTA2,APP,BIRC5,CCND1,HMOX1,PMP22,PTEN,WNT7B	764 (16)
ANXA2	-2.749	other		0	0.00296	AKT1,IGFBP3,JUN,PTEN,S100A10,SESN2,ULK1,ULK2
bardoxolone		chemical drug		-1.348	0.00296	ACTA2,CCND1,FTH1,GSR,HERPUD1,HMOX1,HSPA9,SQSTM1	487 (7)
mir-144		microRNA		-0.87	0.00298	APP,EMC4,PGM1,PTEN,RAB14,VCAN,YWHAZ
SRC	1.064	kinase		0.169	0.00301	CA2,CCND1,CDK1,CTSV,ENO1,F2R,FMN2,GJA1,JUN,NEUROD1,PGK1,PLAT,PLK1,POU5F1,PRKCE,SLC2A1,SUMO1,VIM,ZEB1	890 (19)
NR3C2		ligand-dependent nuclear receptor	Activated	2.728	0.00302	APOE,ARPC2,ATP1B1,BID,DDC,DDIT4,ECHDC2,FKBP4,GPX1,Gsta4,HSPA9,KLF9,MAP2,PLAT,PPAT,PRDX4,TSC22D3,TSPYL4,TUBA4A,TUBB3,VEGFB	784 (15)
ATM		kinase		0	0.00304	ACTB,CCND1,CDKN2D,CHEK2,CLU,COMMD3-BMI1,GADD45G,HMOX1,HSP90AA1,HSP90AB1,HSPE1,JUN,MXD3	806 (22)
NCOA2	0.44	transcription regulator		1.199	0.00317	CCND1,CHST1,CYP51A1,ELOVL6,FAM89B,FST,GPX1,GPX4,GSTM5,HLA-A,HMGCR,HMGCS1,Ifitm1,IP6K2,LIN28A,LPL,NSDHL,PRDX1,SALL4,SQSTM1,THRA,TPI1,TSC22D3	919 (22)
lysophosphatidylcholine		chemical - other	Activated	2.35	0.00322	CYP51A1,FABP5,FDFT1,GJA1,HMGCR,HMGCS1,INSIG1,JUN,LPL,MSMO1,NSDHL,SCD,SQLE,SQSTM1,SREBF2	886 (22)
HMGA1	-2.372	transcription regulator		0.876	0.00323	ACTA2,ALPL,ARL2BP,CCND1,CPE,DPYSL4,HMGCR,ID3,IER2,IER3,IGFBP3,IGFBP4,INSIG1,LAMB1,MAPT,PHLDA2,PIM2,RAN,RHOB,RPL7A,SFXN1,SOX4,TRIM28,VIM,WSB2	892 (20)
MYB	-0.957	transcription regulator		0.162	0.00323	AURKA,BIRC5,CBX4,CCNB1,CCND1,CCND3,CDK1,CLTA,CXCL12,ERBIN,HK2,HSPA8,IGFBP3,IGFBP5,IQGAP1,JUN,NOTCH1,PAX6,PFKL,SLC16A3,SLC1A5,SLC25A3,SLC2A3,SOCS2,VIM	787 (20)
Notch		group		0.806	0.00327	ACTA2,BIRC5,CCND3,CKAP4,DLL3,GFRA1,HES5,HEY1,ID2,ID3,MEX3A,MEX3B,Nes,NOTCH1,POU5F1,PROX1,SKAP2,SSTR2,TRAF4,TSPAN13,ZEB1	820 (25)
crizotinib		chemical drug		-1.129	0.00328	COX4I1,HK2,LDHA,NODAL,SCD,TXNIP,VCAN,VIM,ZEB1	870 (22)
methyl methanesulfonate		chemical toxicant		0.102	0.00335	ARFGAP3,ATF4,BTG1,BTG2,GADD45G,HERPUD1,HPRT1,JUN,LRRC59,NARS1,VIM	704 (11)
diethylnitrosamine		chemical toxicant		0.341	0.00336	ACTA2,BRF1,CCND1,CD63,CXCL12,CYP26A1,DCLK1,E2F2,GSTM5,HMOX1,IGFBP2,JUN,KRAS,LPL,MAP2K1,Mt1,Mt2,Mup1 (includes others),PHLDA1,Rpl36,SESN2,SIRT1	967 (22)
Hedgehog		group		0.552	0.00339	CCND1,COMMD3-BMI1,FOXE1,GAS1,HOXA5,MAFA,MYCL,NEUROD1,PRKCI,SOX9
SP3	-0.357	transcription regulator		-1.257	0.00342	ACTA2,ASNS,BIRC5,CCND1,CDK5R1,CDKN2C,CYP26A1,CYP51A1,DHFR,F2R,IGFBP3,ITGB5,ITGB8,JAM2,JUN,LPL,MSH6,PGK1,PKM,PTDSS1,PTTG1,RAB11FIP1,RASGRP2,RRAS,SLC2A3,TGFBR1,TSPO,VIM	834 (20)
oxaliplatin		chemical drug		0.337	0.00343	AKT1,ANXA2,BID,BIRC5,CCND1,CHEK2,FANCD2,GAP43,HELLS,NOTCH1,RPS6,SQSTM1,VIM	824 (21)
cadmium		chemical toxicant		-0.584	0.00343	ATP1A1,BID,CCND1,CYP26A1,CYP26B1,GPX4,HMOX1,JUN,Mt1,Mt2,RBP1,SERPINF1,UBE2D1	882 (20)
L-glutamic acid		chemical - endogenous mammalian	Activated	2.1	0.00344	ACLY,ACTA2,ACTB,APP,ASL,CCND1,CLDND1,FDFT1,HMGCR,HMGCS1,INSIG1,JUN,MAP1B,MAP2,MSMO1,NPY,SCD,SLC1A3,SQLE,TMEM97	741 (19)
5-azacytidine		chemical drug		-1.02	0.00347	ANXA2,ATP5F1B,BTG3,CALR,CXCL12,ETV5,FANCD2,FYN,HK2,HSPA8,HSPD1,LDHB,Mt1,MYO1B,NDRG1,PLAGL1,RAD50,RARB,RHOB,SLC3A2,SLC7A5,SOX11,SOX9,TGFBR1,UPP1	857 (24)
LIN9		other	Inhibited	-2.407	0.00348	AURKA,BIRC5,BUB1,CCNB1,CDK1,PLK1
SIN3B	0.404	transcription regulator			0.00348	CAD,CCNG2,DHFR,LDHA,NCL,TXNIP	620 (7)
PPP1R15A		other		1.067	0.00348	ATF4,CCND1,EIF2S1,MAP1LC3B,SNAP25,XBP1	737 (11)
YAP/TAZ		group		-1.732	0.00348	ATF4,BIRC5,GOT1,HSBP1,HSPB1,PSAT1
linalool		chemical - endogenous non-mammalian		-0.774	0.00348	HMGCR,LPL,NPY,PCK2,SLC27A4,SQLE
MDL 73811		chemical reagent	Activated	2.449	0.00348	APP,CDK1,DHFR,ORC1,PLK1,PSAP	431 (7)
filgrastim		biologic drug		-0.043	0.00353	ALPL,ATP11B,ATP1A1,ATP9A,BRF1,BTG2,CCND3,CCT2,CLU,DDAH2,DPYSL3,E2F2,ENO1,FABP5,GABBR1,GAPDH,GRINA,HEY1,HLTF,HMGA1,HSPA9,IGF2BP2,ISOC1,JUN,KLF9,LAP3,LDHA,LDHB,MCM7,MYO10,PHLDA2,PIM2,POLB,PRDX2,PRKAR2A,RAD50,S100A10,SLC1A3,SORD,SQSTM1,SSBP3,SSRP1,SULF2,THRA,TLE5,TST,VIM,XBP1,ZFP36L1
TSC1		other		1.021	0.00356	ATP6V0C,BEX1,CTSV,FLNA,GSR,HEXB,HMOX1,LDHB,MAP2K1,NME2,NPC2,NPM1,PSAP,Rpl32,RPS6,SCD	746 (17)
CHD7	0.85	enzyme		-0.378	0.00359	HES5,HEY1,MYRF,NDN,NR5A1,SOX9,TULP3,UTF1
IGF2BP1	-2.189	translation regulator	Inhibited	-2.158	0.00359	ACTB,BCL11A,CDC34,KRAS,LGALS1,LIN28B,PTEN,SOX9
HOXC8		transcription regulator		-0.563	0.00359	APP,EMB,GAS1,PLAGL1,PMP22,RARB,SERPINF1,SLC16A3
NF1	0.858	other		1.488	0.00359	ARL6IP5,CCND1,KRAS,MDK,NCL,NPM1,RPL10A,RPS19	621 (7)
SNORD22		other			0.00365	CCND1,CCND3,PTEN,YWHAQ,YWHAZ
MBTPS1	0.6	peptidase		0.447	0.00365	FDFT1,FDPS,HMGCR,SCD,SREBF2	537 (8)
SMC3	-0.553	other			0.00365	CCNG2,CXCL12,ODC1,PIM2,SOX4	126 (3)
mir-455		microRNA		-0.025	0.00365	ACTA2,APP,CCND1,HK2,NDN
KPNB1	-0.869	other	Activated	2.219	0.00365	DLL1,INSM1,MYCL,NCAM1,NHLH1	75 (4)
SPINT1		other		-1.477	0.00365	FZD3,IGFBP4,PROX1,Tcf7,WNT5A
lith-O-Asp		chemical reagent		-0.6	0.00365	GMPS,OLA1,PGK1,TRAP1,WDR1
TSH		complex		-1.645	0.00366	CCND1,CCND3,FOXE1,FTH1,GAPDH,IGFBP3,IGFBP5,Mt1,PPARD,PTEN,SLC2A1,WNT5A	711 (20)
ZBED1		enzyme			0.00369	RPL10A,RPL12,RPS6
NEUROD4	7.055	transcription regulator			0.00369	DLL1,DLL3,HES5
Airn		other			0.00369	MAP1LC3A,MAP1LC3B,PINK1
FOXN4		transcription regulator			0.00369	NEUROD1,NEUROD4,PROX1
INSL5		other			0.00369	ENO1,HK2,SLC2A3
RNF5	1.001	enzyme			0.00369	FDFT1,HMGCR,SREBF2	55 (4)
FLVCR1		transporter			0.00369	RPL35,RPS19,RPS27A
TTYH1	1.327	ion channel			0.00369	HES5,HEY1,NOTCH1
TRIM65		other			0.00369	IMMP1L,PDCD4,PTEN
PCA3		other			0.00369	CDK1,NDRG1,PMEPA1
PX 478		chemical drug			0.00369	LDHA,PDK1,SLC2A1	418 (7)
AZD1480		chemical drug			0.00369	SLC3A2,SLC7A5,SOX11
RPS11	-0.29	other			0.00369	IGF2BP1,PDCD4,PTEN
AGA	-0.808	enzyme			0.00369	CHEK2,MCM3,MCM5
CDC27	0.037	other			0.00369	CCNB1,CCND1,PLK1	276 (7)
RPS12	-1.835	other			0.00369	IGF2BP1,PDCD4,PTEN
mini-GAGR		chemical reagent			0.00369	GPX4,GSR,HMOX1	86 (2)
ZNF507	0.561	transcription regulator		1.297	0.00372	BIRC5,CCNB1,CCND1,CDK1,TGFBR1,VIM,ZEB1	621 (12)
PRKAA2		kinase		1.452	0.00374	ACTA2,ASTN1,CA2,CCND3,CHGB,COX4I1,CXCL12,ELOVL2,Gsta4,HIGD1A,IGFBP4,LDHA,P4HB,RTN4RL1,SLC16A1,SOS1,TXNIP,VIM,YBX1,ZFP36L1	798 (19)
PTN	-0.662	growth factor		1.508	0.00385	ACAT2,ACLY,HMGCR,HMGCS1,PDHA1,PFKL,PTPRZ1,RXRA,SCD,SLC27A4,SOX9	721 (12)
PRKCG		kinase			0.00385	CCND1,COX4I1,ENHO,MAP1B,MAP2,NDUFA1,NDUFA5,NDUFB11,NDUFB8,NDUFB9,NPY	668 (9)
genistein		chemical drug		1.677	0.00385	A2M,AP1S2,AP3B2,ATF4,ATP6AP1,ATP6V0D1,ATP6V1G1,ATP6V1H,BIRC5,BTG3,CCNB1,CCNB2,CCND1,CDK1,CHEK2,CLU,CTSV,CX3CL1,CXCL12,GABARAP,GPX1,HEXB,HLA-A,HMGCR,HMOX1,ID2,JUN,JUND,LPL,Mt1,NPC2,OGDH,PDCD4,PLA2G7,PLAT,PLK1,PLK3,PSAP,PTEN,RAB14,RPN2,RXRA,SCPEP1,SLC1A5,SQSTM1,WNT5A	916 (23)
CDK2AP1	0.007	other			0.00388	FZD3,FZD5,PPARD,SFRP2,SLC9A3R1,TLE5,VANGL2,WNT5A,WNT7B	627 (15)
RASSF1		other		0.671	0.00397	ABAT,APOE,CCND1,CLU,CPE,CRABP2,HOXA1,IGFBP3,LDB2,MAP1B,MDK,MRAS,SOX9,TUBB2A,TUBB2B	789 (17)
nocodazole		chemical reagent		-1.482	0.00397	AKT1,AURKA,CCNB1,CCND1,CDK1,FLNA,FYN,MAP2K1,MAPK12,NOTCH1,PLK1,PRKCE,PTTG1,RPS6KA1,SCD	808 (22)
GH1		growth factor		0.262	0.00408	ATF4,CCNB1,CCND3,CLU,HOXA1,ID2,ID3,IGFBP3,JUN,PRDX1,PTEN,RFC1,RPL6,SHMT2,SIRT1,SOCS2,VEZF1,VIM	900 (21)
NKX2-3		transcription regulator		1.095	0.00415	ACTA2,ALPL,ASNS,BTG1,CCNB2,CENPW,CX3CL1,DCLK1,EIF4B,HEY1,HNRNPA0,HOXD1,LAP3,MAP2,MFNG,NETO2,NR2F1,PKIA,Podxl,PSAT1,REEP1,RPL23,RPS23,SEMA3A,SHMT2,SYT11,TTC3,UNC5A
BACH1	0.45	transcription regulator		0.871	0.00415	ATP5F1B,ATP5MC1,FTH1,GAPDH,GDF3,HK2,HMOX1,PDK1,PHB1,PHB2,SQSTM1,UQCRB	444 (6)
GNAQ	1.586	enzyme		0.218	0.00416	Arf2,BNIP3,BTG2,CCND1,CTSV,CX3CL1,CXCL12,FST,GNAQ,HIGD1A,HK2,INSIG1,LGR4,PDK1,PHLDA1,PLAT,PRKCE,RHOB,STMN2,TUBA1C,ZFP36L1	784 (23)
BHLHE40		transcription regulator		-1.594	0.00417	AARS1,ACTA2,AKR1A1,ATP1B1,BIRC5,BTG1,Cd24a,CD9,CRABP2,CRLF2,EGLN3,ERO1A,HDLBP,HK2,IER3,Ifitm1,IFITM2,ITGA6,JMJD6,LAP3,LDHA,MTHFD2,NAMPT,NCK1,NDRG1,P4HA1,PGK1,PHLDA1,RGS16,RND3,RPS9,SLC16A3,SLC2A1,SLC6A6,Tcf7,UPP1,VHL,XPNPEP1	801 (14)
GNA15		enzyme			0.00422	ACKR3,ACTA2,CTH,ELOVL2,FHL1,HMOX1,MAP2,Mt1,ODC1,PFN2,PLAT,RBP1,SLC6A6,SLC7A1,TRIB3,VCAN,ZFP36L1	606 (13)
YWHAZ	1.483	enzyme		-1.134	0.00432	ATF4,ATP5MC1,NDUFA4,NDUFB8,SLC25A4,SMDT1,TSC22D3,XBP1	632 (11)
COL5A1	-0.924	other	Activated	2.121	0.00432	ACTA2,APOE,CALR,Gm12854/S100a11,ITGB5,LGALS1,LOXL2,PKM	556 (7)
CSNK2A1	-0.382	kinase		-1.463	0.00432	CCND1,CDK1,HES5,MCM3,MCM5,MCM6,MCM7,VIM	780 (22)
PIAS1	0.698	transcription regulator		1.127	0.00433	ACTA2,APBA2,CCND1,Cd24a,CDK1,CLSTN1,EPHB2,LRP8,PTEN,SCD,STXBP1,SYP,UNC13A	863 (20)
H1-6		other		0	0.00441	ATP6V0E2,CANT1,CYTH1,FDPS,FKBP4,GPM6A,HSPA4,MARS1,MCM6,MIX23,MRPL38,PHB2,PHLDA1,SMARCE1
H1f1		other		0	0.00441	ATP6V0E2,CANT1,CYTH1,FDPS,FKBP4,GPM6A,HSPA4,MARS1,MCM6,MIX23,MRPL38,PHB2,PHLDA1,SMARCE1
ARID1A	0.709	transcription regulator		1.428	0.00441	ACTA2,ALPL,CCNB2,CKB,COLEC12,DPYSL3,EPHB2,F2R,FHL1,FMN2,FSCN1,FZD5,GNG10,IGFBP3,ITGA6,L1CAM,MEST,MPC2,NADK2,P4HA1,PGAM1,PGK1,PKM,PLOD2,PMP22,POU5F1,PTGIS,RNF144A,SOX9,VIM,WNT5A	865 (21)
CLDN7		other		-1.211	0.00446	APOE,ATP5MC1,CKAP4,CX3CL1,DENND5A,DNAJB6,GRINA,LGR4,LTA4H,MAGED1,NETO2,PLAAT3,PLGRKT,PRNP,PRSS23,RPP40,RRAS2,RSL1D1
SRD5A2		enzyme		-1.103	0.00449	AKT1,LPL,Mt1,SOAT1
NMNAT1	-1.845	enzyme		0	0.00449	ATXN10,NELL2,PEG10,SOCS2	264 (7)
MLH1	-0.535	enzyme		1.103	0.00449	BNIP3,CCND1,CLU,RAD51	612 (7)
H3C14		other			0.00449	LRP2,LSM2,PGRMC1,RND3
RBFOX2	1.308	transcription regulator		-1.715	0.00449	PLOD2,PTBP2,PTEN,SRSF7
CBR-470-1		chemical drug		-1.982	0.00449	GSR,HMOX1,PRDX1,TXN	86 (2)
EPHX2		enzyme		0.173	0.00449	ACTA2,APP,DLL1,HEY1,NOTCH1,XBP1	574 (16)
KMT2D		transcription regulator		0.741	0.00454	ADGRG1,ASL,BTG3,BVES,CKAP4,CRLF2,ECHDC2,ECI2,ENO3,FABP3,FBXL7,FHL1,GALK1,GKAP1,HOPX,HOXC6,KCTD15,NIPSNAP3A,NUDT14,PTTG1,RANGRF,RIMKLB,SORD,TOX3,Tpm4,VSIG8	219 (7)
HOXA13		transcription regulator		0.913	0.00456	ACLY,BMP7,DLL1,EMP2,ENO1,GJA1,HOXB6,SOX9,SP8,WNT5A
hydrocortisone		chemical - endogenous mammalian		0.867	0.00456	ALDH18A1,APP,BIRC5,CCND1,CCND3,CDK1,GAP43,GNAS,HSPD1,IGFBP3,IGFBP4,IGFBP5,LPL,Mt1,NPY,PLAT,PROX1,SFRP1,TP53I11,TSC22D3,VAMP2,VIM	772 (17)
SUMO2	-0.811	enzyme		-0.308	0.00456	Bst2,CTH,ENPP3,HMGA1,HSPA8,MOXD1,PNP,TRIM28,TSC22D3
THRA	3.571	ligand-dependent nuclear receptor		-0.335	0.00459	APP,ATF4,CCND1,CDKN2D,CIRBP,COX4I1,CTBP1,FGFR3,FST,GPX4,HMOX1,JUN,KLF9,LPL,MAFA,PTTG1,RARB,SFRP2,SQSTM1,SREBF2,TOMM20,TRADD,VDAC1	873 (22)
HIF1AN	0.923	enzyme		0.827	0.0046	BIRC5,EGLN3,HEY1,HK2,LDHA,SLC2A1,SOX9	750 (17)
HMGN1	0.326	transcription regulator			0.0046	Mup1 (includes others),NEUROD1,SHISA2,SOX9,Srsf5,SUMO1,XBP1
HSPB8		kinase		-0.956	0.0046	ALDOA,LDHA,MAP1LC3B,PDK1,PKM,SIRT1,SLC2A1	509 (7)
etoposide		chemical drug		1.289	0.00467	AKT1,BIRC5,CA2,CCNB1,CCND1,Cdc42,CDK1,DDIT4,EEF1A1,EEF1B2,FANCD2,FTH1,GADD45G,HK2,ID2,IER3,JUN,MCM2,NPY,ODC1,PFKL,PIK3R3,POU5F1,PTTG1,RAN,SIRT1,SLC2A1,SLC2A3,SQSTM1,TOP2B,TRADD	837 (21)
HOXD10		transcription regulator		-0.653	0.0047	CCNB1,CDK1,Gm12854/S100a11,HEBP1,NUDT5,RHOB,RPSA,SELENON,ST8SIA2,TGFB1I1,TTC3,UBL5
NAMPT	-1.33	cytokine		1.774	0.00477	ATXN10,COX4I1,Cox6c,E2F2,HMOX1,IDH3A,JUN,NAMPT,NDUFA4,NELL2,PEG10,POU3F2,SIRT1,SOCS2,WNT5A,ZEB1	847 (23)
MRTFA		transcription regulator	Activated	2.079	0.00478	ACTA2,ACTB,ARPC1B,CXCL12,F2R,FABP3,FHL1,FLNA,GAS1,GSTM5,HLA-A,Ifitm1,ITGA6,MAP2,MOGAT2,MYH9,NEO1,NREP,PFN1,PFN2,RGMB,Tpm2,Tpm4,TST,WNT5A,YPEL1,ZFHX4	163 (5)
TCF7L2	-0.852	transcription regulator		1.952	0.0048	ADD1,ADGRG1,APLP1,ATP6V1G1,BAMBI,BIRC5,CAMK2N1,CARHSP1,CCND1,CYP51A1,DDC,DEGS1,DHRS7,ENC1,ENPP2,ERBIN,FRMD4A,FTH1,HOXB9,ID2,ID3,ID4,IGF2BP1,IGFBP2,JUN,LRRN1,LTV1,MAFA,MMGT1,MYRF,NNAT,NPC2,NR2F2,PELI1,PLAT,POLR1D,PPARD,RALGDS,SDC2,SOX9,SQSTM1,TAF10,TGIF1,TWF1,VCAN,VHL,VIM,ZEB1	923 (23)
SETBP1	2.857	transcription regulator			0.00485	ACVR2A,BCL11A,CCND1,CCND3,CDKN2C,ETV5,HEY1,Meis1,PHOX2B,PTEN,RPL22,SET,SMARCE1
UCHL1	2.034	peptidase		1.586	0.00485	ANXA6,ATP5F1B,EIF3M,GABARAPL1,GPX4,KLHL23/PHOSPHO2-KLHL23,LDHB,ORC1,PRSS23,RAD50,RPL7,RPS6,SCP2
COP1	-0.046	enzyme		1.511	0.00485	ABAT,APOE,CYP26B1,ELOVL2,ETV5,FTH1,GFRA1,GJA1,Ifitm1,IGFBP4,SLC39A6,SLC9A3R1,TRIB3	707 (11)
miR-30c-5p (and other miRNAs w/seed GUAAACA)		mature microRNA		-0.185	0.00491	CCND1,CHD1,HEY1,JUN,LOXL2,MAFA,MLLT11,MYO10,NCL,NEUROD1,NID2,NOTCH1,PGM1,PLOD2,PNP,SLC38A2,SLC7A1,TGFBR1,TMEM59,TXNDC5,VCAN,WNT5A
lenalidomide		chemical drug		0.263	0.00495	BID,CCND1,CDKN2C,EIF3M,ENO1,FKBP11,FLNA,FZD5,HAUS7,LPL,MAP2,MRS2,MTAP,NETO2,NUP43,PCBP2,PDK1,PLOD2,PNP,PPP2R1B,PTEN,RGS16,SNRPN,SOX9,TCF7L1,VIM,WDFY3,WDR4,WNT7B,XBP1,YWHAZ	837 (19)
salubrinal		chemical reagent		-0.44	0.00499	ATF4,EIF2S1,SNAP25,SQSTM1,XBP1
THRAP3	0.08	transcription regulator		0.343	0.00499	ACY1,CCND1,Cd24a,PEG10,TXNIP
alisertib		chemical drug		1.301	0.00499	ETFDH,HK2,LDHA,PHOX2B,SLC2A1	496 (8)
ATXN2	0.787	other			0.00499	DCLK1,HOMER3,MAP1LC3B,PABPC1,SQSTM1
H1-2		other		0.374	0.00499	ACTB,CCND1,GAPDH,IER3,PHLDA2	613 (7)
mir-194		microRNA			0.00499	ACTA2,CUL4B,SLC7A5,SOCS2,ZEB1
OSBPL8	1.188	transporter		0	0.00499	APOE,ATF4,EIF2S1,HMGCR,SREBF2
carbonyl cyanide p-(trifluoromethoxy)phenylhydrazone		chemical reagent	Inhibited	-2.2	0.00499	ASNS,ATP5F1B,CHAC1,PCK2,PSPH
spermidine		chemical - endogenous mammalian		-1.982	0.00499	AMD1,HMOX1,IGFBP2,ODC1,XBP1	607 (12)
T-5224		chemical reagent		-1.107	0.00506	ATF4,BIRC5,CDK16,CUL4B,CYP51A1,HMGCS1,ID2,JUN,LRRN3,PHLDA1,RAPH1,SLC2A1,SQLE,SSX2IP,TRIB3,TTC39B,USP11
SYK/ZAP		group			0.00516	ABCB6,EPHB2,ETV5,FAM32A,Gar1,H3-3A/H3-3B,RPA1,ZNF22
EWSR1		other		0.896	0.00516	ABL1,ACKR3,BHLHE22,CCND1,CDK1,CHEK2,GAS1,NPY
budesonide		chemical drug	Inhibited	-3.119	0.00523	AHCY,AMFR,BNIP3,BTG3,CAB39,CAMK2N1,CDK5R1,CEP20,CKS1B,FYN,GABARAPL2,GNAQ,HDAC2,IGFBP3,JUN,KLF9,LDB1,LDB2,MAP2K1,MEGF9,MSMO1,MTHFD1L,MXD3,NAMPT,NR5A1,PELI1,PHLDA1,RAB2A,RAB5B,SASH1,TSC22D3,TUBB2A,TWF1,UBL3,WNT5A,ZFAND5	577 (7)
KLF5		transcription regulator	Inhibited	-2.099	0.00524	ACTA2,BIRC5,CCNB1,CCNB2,CCND1,CDK1,CDT1,CXCL12,EIF5A,ID3,JUN,NOTCH1,NR2F1,PPARD,SOX4,ZFP36L1	797 (21)
SQSTM1	0.739	transcription regulator	Inhibited	-2.178	0.00525	CKAP4,EGLN3,GSTM5,HMOX1,JUN,LHX2,MAP1LC3A,MAP1LC3B,PLAT,RTN4	774 (17)
CREBBP	-0.094	transcription regulator		0.399	0.00527	ANXA6,ASL,BIRC5,BMP7,CA2,CCND1,CCND3,CKB,CORO2B,CXCL12,DCX,DDC,DHFR,DHRS3,EVL,FDPS,FGFR3,FRMD4A,GFRA1,GNAS,GNG2,H2AC25,HMGCS1,ITGA6,JUN,JUND,LIN28B,LPL,MCM3,MFHAS1,MYCBP,NDRG1,NEUROD1,NOTCH1,NTN1,PBX1,PDLIM4,PPM1E,RARB,RNASEL,RPS6KA1,SMPD3,SST,TM2D2,TSPAN31	849 (20)
napabucasin		chemical drug		1.155	0.00529	ACTB,BIRC5,DDR1,HPRT1,ITGA6,LIN28A,NOTCH1,POU5F1,RPLP0,SIRT1,TGFBR1,WWC1
sodium arsenite		chemical drug		-1.359	0.00529	ABCB6,AHCY,BIRC5,CCND1,DDC,ENO1,FTH1,G3BP1,HK2,HMOX1,HSPA4,JUN	765 (20)
Collagen(s)		complex		0.218	0.00533	ACTB,ATF4,Cd59a,CD63,HERPUD1,IARS1,NCOA5,PSAT1,RAD1
SETD2	1.454	enzyme	Inhibited	-2.343	0.00533	CCND1,CUL2,JUN,PTEN,RHOB,RTN4,SERPINF1,VEGFB,WNT5A	206 (7)
ATP2B2		transporter		1	0.00533	A2M,ATN1,CALR,CLIP3,EIF4EBP1,IGFBP5,RPL22,SLC1A5,XBP1	479 (4)
NME1	-0.131	kinase		-1.451	0.00533	CCND1,FBL,GEMIN5,GRSF1,L1CAM,METTL1,NETO2,PA2G4,PABPC1
niacinamide		chemical - endogenous mammalian		0.39	0.00537	ACTA2,AKT1,ATP5MC1,CCNB1,CCNG2,CDKN2D,COX4I1,CXCL12,GAPDH,H2AZ1,KRAS,SIRT1,TIMM23,TOMM20,UTP4	982 (22)
fenretinide		chemical drug		-0.432	0.00542	AP2M1,ATF4,ATP1B2,BID,CCND1,FYN,GOSR2,HDAC2,JUN,PRKAR2A,RARB,RXRA,XPO1	427 (7)
CHUK	-0.933	kinase		-0.512	0.00542	ACKR3,ARL6IP5,CCNB1,CCND1,CLU,CTSZ,CX3CL1,CXCL12,ENPP2,GRN,HES6,HEY1,HK2,HLA-A,HMOX1,HSP90AA1,Mt1,Mt2,NOCT,NOTCH1,PLK1,RBP1,RGS16,SFRP1,SQSTM1,TMEM176B,VEGFB	857 (22)
miR-16-5p (and other miRNAs w/seed AGCAGCA)		mature microRNA		-0.708	0.00542	ACTR1A,CCND1,CCND3,CFL2,EIF4G2,GRN,H3-3A/H3-3B,HMGA1,HMOX1,JUN,MAP2K1,MLLT11,PANX1,PDCD4,PLK1,PNP,PSAT1,RNASEL,RTN4,SKAP2,SLC16A3,SLC7A1,SQSTM1,SRPRA,TPI1,TPM3,TPPP3	673 (11)
cinnamaldehyde		chemical toxicant		-0.122	0.00544	DDIT4,DNMT3B,FTH1,GPX1,HMOX1,IDH3A,INSIG1,JUND,ODC1,SLC2A1,SQSTM1,TGFB1I1,TXNIP,UNG	640 (11)
purvalanol A		chemical reagent			0.00556	BIRC5,ZEB1	431 (7)
4-aminopyrazolo(3,4-d)pyrimidine		chemical reagent			0.00556	APOE,HMGCR
4-nitrobenzoic acid		chemical toxicant			0.00556	SLC2A1,SLC2A3
Rbx1	-0.304	enzyme			0.00556	CCNB1,PTTG1
PLEKHM1	-0.315	other			0.00556	MAP1LC3B,SQSTM1
FBXO31	0.908	enzyme			0.00556	CCND1,FBXL20
NIF3L1	0.292	other			0.00556	ASCL1,POU5F1
ENKUR		other			0.00556	JUN,MYH9
ZNF322	-0.392	transcription regulator			0.00556	ADD1,CCND1
PHOSPHO1		enzyme			0.00556	PSPH,SHMT1
ZNF326	1.45	transcription regulator			0.00556	RAD50,SLC36A4
CIB1	-1.09	other			0.00556	APP,CDK1	564 (7)
DAPK3	-0.648	kinase			0.00556	BIRC5,CCND1	656 (12)
APBA1		transporter			0.00556	APP,LRP8
SYNJ1		phosphatase			0.00556	APP,SLC2A1
beta-apo-14'-carotenal		chemical - endogenous mammalian			0.00556	CYP26A1,RARB	517 (11)
PCSK6		peptidase			0.00556	LEFTY1,NODAL
CDC23	0.213	enzyme			0.00556	CCNB1,PTTG1	341 (3)
MPG	-0.687	enzyme			0.00556	ATF4,HPRT1
DPH1	-1.812	enzyme			0.00556	CCND1,EEF2
NDUFA4	0.559	enzyme			0.00556	ENO1,LDHA
ALYREF		transcription regulator			0.00556	APOE,USP3
H4C14		other			0.00556	CHRNA5,PHOX2B
RPLP2	-1.876	other			0.00556	IGF2BP1,PDCD4
buformin		chemical drug			0.00556	ATF4,XBP1
SB 559457		chemical reagent			0.00556	DDIT4,GAPDH
gliclazide		chemical drug			0.00556	SLC2A1,SLC2A3	503 (7)
procaine		chemical drug			0.00556	HMGCR,RARB
fenoprofen		chemical drug			0.00556	APP,NGFR
apo-13-lycopenone		chemical reagent			0.00556	CYP26A1,RARB	421 (7)
apo-15-lycopenal		chemical reagent			0.00556	CYP26A1,RARB
3-O-methylglucose		chemical reagent			0.00556	AKR1B1,TXNIP
LLGL2		other		-0.378	0.00562	CDKN2C,EMP2,ETV5,FSCN1,HEXB,NDRG1,TSPAN3
VDR		transcription regulator		-1.389	0.00568	ABL1,ACTA2,AKT1,BMP7,CCNB1,CCND1,CCND3,CDT1,CHAF1B,DCTPP1,GADD45G,H2AZ1,HK2,Hmgn2 (includes others),IER3,IGFBP3,IGFBP5,INCENP,IQGAP1,JUN,LGALS1,LPL,ODC1,RAD50,RARB,RNF144A,SCD,SERPINB6,SLC25A20,SSX2IP,TXN,TXNIP	786 (22)
FAM3B		cytokine			0.0057	GJA1,IER3,IGFBP3,IGFBP4,LDHA,LGALS1	503 (7)
CDH2	0.82	other		1.404	0.0057	ACTA2,CCND1,JUN,NDRG1,VIM,ZEB1	988 (24)
bisphenol A		chemical - endogenous mammalian		-0.733	0.00587	ARNT2,ATP6AP1,CCND1,CLU,CTBP1,CTSV,CUL4B,CXCL12,GPX1,HMOX1,HSP90AB1,NMD3,NPY,PALS2,PAX6,POU5F1,RAB14,RBM4B,RBPMS,RPN2,SLC1A5,SPG21,SQSTM1,SYN1,ULK1,VCAN	906 (22)
IgG		complex		1.244	0.00595	ADGRG1,APOE,APP,ATP1B1,ATP6V0D1,BIRC5,CALR,CD9,CRABP2,DEGS1,DENND5A,EGLN3,FABP5,FST,GNAS,GPX1,HDGF,HSPB1,IER2,ITGB8,JUND,LGALS1,Marcks,NINJ1,NOTCH1,PHLDA2,PLS3,PMEPA1,RHOB,RND3,SERPINF1,SLC2A3,SNN,Tcf7,TGFBR1,TGIF1,TSC22D3,TUBB2A,UBC	837 (17)
TAL1		transcription regulator		-1.789	0.006	ADGRG1,BRF1,BUB1,CACNG4,CCNB1,CCNG2,CHRNA5,HELLS,HLA-A,ID2,JUN,LRRN3,MAP2,MCM2,MEST,MPND,NCAPG,NDN,NEFL,NOTCH1,OIP5,PTDSS1,SENP7,SLC2A3,SOX4,TTC3,TUBB4B,YARS1	518 (10)
FGF19		growth factor		0	0.00602	ACLY,APOE,BIRC5,BTG3,CCND1,ENO3,FABP3,FABP5,FDPS,HMGCR,NNAT,RGS16,SCD,SQLE
gemcitabine		chemical drug		0.27	0.00602	BIRC5,BTG2,CCNB1,CCND1,CXCL12,HMOX1,JUN,MCM2,MDK,NOTCH1,PKM,RAD51,SQSTM1,VIM	801 (19)
RASSF5		other		0.788	0.00612	BTG3,BZW1,CIRBP,DNAJA1,EEF2,FAT1,LRRFIP1,MDK
NVP-TAE684		chemical drug		-0.659	0.00612	BIRC5,CCND1,CCND3,ETV5,NODAL,VCAN,VIM,ZEB1	830 (20)
SUMO3	-1.319	other		0.342	0.00612	APP,Bst2,CTH,ENPP3,HMGA1,HSPA8,MOXD1,PNP
SLC16A2	-1.481	transporter		1.463	0.00612	CIRBP,CNTN2,KLF9,MARCKSL1,Nefm,SLC16A1,SLC16A3,SLC7A5
PAK2	0.759	kinase		0	0.00612	CKB,HMGA1,ID3,IGFBP3,IGFBP5,PRKCI,PROX1,ZEB1	734 (12)
CHKB	0.347	kinase		0.213	0.0062	CLU,ETFDH,FABP3,FABP7,PPARD,RXRA,SLC27A4,SMARCD3,TXNIP
thapsigargin		chemical toxicant		-1.402	0.0062	ASNS,ATF4,CALR,CCND1,CCNG2,CHAC1,CLU,DDIT4,DNAJB9,EIF4EBP1,ENTPD6,G3BP1,HERPUD1,HMGCR,HMOX1,HSPA9,IER2,INSIG1,JUN,LONP1,LRIG1,PCK2,PNP,PRNP,SESN2,TXNIP,UPP1,WBP1,XBP1	813 (19)
HAVCR1		other		0.437	0.00629	CALR,CCND3,FGFR3,FSCN1,HK2,JUN,L1CAM,LOXL2,NAMPT,NEO1,ODC1,PEG10,PLAAT3,SESN2,TMEM128,UCHL1	668 (10)
IDH1	-0.523	enzyme			0.00645	APOE,ATF4,BCAT1,HERPUD1,HMGCR,LPL,PGK1,SLC2A1,SREBF2,VIM,ZEB1	750 (17)
GLI3	-0.446	transcription regulator		-1.247	0.0065	ACTA2,AKT1,CCND1,COMMD3-BMI1,DLL1,DLL3,EBF1,FGFR3,Gm21596/Hmgb1,HOXA4,PAX2,POU5F1,SFRP1,SOX9,WNT5A
Hmgb1		transcription regulator		1.342	0.00664	CCND1,CHGA,CHGB,NEFL,TUBB3	120 (4)
ACSL5		enzyme		-0.277	0.00664	FKBP11,MAP2,MDK,PEG10,PHLDA2
USP1	0.687	peptidase		0.13	0.00664	CAPN2,FANCD2,FYN,ITGA6,LOXL2
amlodipine		chemical drug		0.447	0.00664	ANXA2,ENO1,HMGCR,IGFBP5,S100A10	614 (7)
FXN	-0.694	kinase			0.00664	ACLY,ACO2,ATP1B1,NDUFB8
PPP1R15B	-1.348	phosphatase		1.964	0.00664	ATF4,CHAC1,SESN2,TRIB3
NRBP2		kinase		0.173	0.00664	ANXA2,BID,NOTCH1,POU5F1	564 (7)
KRT19		other		-1.981	0.00664	CCND3,EIF2S1,NOTCH1,PTEN
miR-532-3p (miRNAs w/seed CUCCCAC)		mature microRNA		0.132	0.00664	AKT1,PIK3R3,PTEN,TXNIP
RFC4	-0.382	enzyme		1.103	0.00664	CCND1,NOTCH1,NRARP,POU5F1	467 (7)
KLB		enzyme		-1.982	0.00664	CCND1,HMGCR,HMGCS1,SREBF2	480 (7)
GPX4	-1.205	enzyme		0	0.00664	PRDX3,TMX1,TXN,TXNL1
CNB-001		chemical reagent		-1	0.00664	ASNS,ATF4,HERPUD1,SYN1	555 (7)
NEUROD2		transcription regulator		1.98	0.00664	CNTN2,DPYSL3,GAP43,ZEB1
Cu2+		chemical - endogenous mammalian		-1.698	0.00664	APP,CCND1,HMOX1,MAP2K1	859 (21)
PPARD	-5.507	ligand-dependent nuclear receptor		0.589	0.00665	ACTA2,ACY1,ALDH2,APOE,BIRC5,CCND1,CDK1,ECI2,ENO1,FABP3,FABP7,FAM32A,GOT2,HMGCR,HMGCS1,IGFBP2,KYAT3,LDHA,LDHB,LPL,MYCL,NPY,PCYOX1,PDK1,PKM,PLAT,PPARD,PTEN,RBP1,SCD,SIRT1,SLC25A20,SORD,SREBF2,UBC	832 (21)
ERK		group		-1.438	0.00675	ACTA2,ARPC2,BTG2,BTG3,CCND1,CCND3,CDK5R1,CKS2,CLU,DNMT3B,FST,GOT1,HEY1,HMGA1,HMOX1,HOXA1,IER3,JUN,LAMB1,NDRG1,ODC1,POU5F1,PPARD,RARB,SLC2A1,SOX4,STMN4,TUBA1A,VCAN,ZFP36L1	741 (21)
AKT3	2.734	kinase		0.57	0.00679	Cdc42,COX4I1,HSPD1,HSPE1,RPS6,SEMA6D,TOMM70
Rhox5		transcription regulator		0.168	0.00679	Cd24a,HPRT1,IDH3A,KLF9,NPM3,SCD,TMEM176B
potassium chloride		chemical drug		0.645	0.00687	ATP1A1,ATP1B1,BTG2,CALR,CDK1,HERPUD1,ID3,IGFBP5,JUN,ODC1,PDCD4,PTEN,SLC7A1,SLC7A3,TXNIP,XBP1	813 (22)
EPHB4	-2.387	kinase		0	0.00688	BMP7,IGFBP4,INA,NCAM1,NEFL,Nes,POU5F1,TBX2,TGFBR1,WNT5A
NOX4		enzyme	Inhibited	-2.525	0.00688	ACTA2,COX4I1,CTH,HK2,HMOX1,LDHA,PDK1,POU5F1,SLC2A1,VIM	817 (21)
SAFB	0.451	other		-0.707	0.00688	CX3CL1,EIF4B,HMOX1,HOXC6,JUN,L1CAM,MLLT3,RPL35A,TBX2,UBE2B	692 (10)
5-fluoro-2-hydroxycinnamaldehyde		chemical reagent			0.00697	BIRC5,CCNB1,CDK1
5-fluoro-2-benzoyloxycinnamaldehyde		chemical reagent			0.00697	BIRC5,CCNB1,CDK1
GAC0001E5		chemical reagent			0.00697	ASNS,GOT1,GOT2
CYP3A		group			0.00697	HMGCS1,SQLE,SREBF2	498 (9)
NR2F1-AS1		other			0.00697	CCND1,NR2F1,VIM
NSD3	1.942	enzyme			0.00697	CCND1,PIM2,VIM
CHD5		enzyme			0.00697	SERPINB6,VIM,ZEB1
EN2		transcription regulator			0.00697	ALDOC,NGFR,PAX6
CCNB1	-1.015	kinase			0.00697	CCNB1,CCNB2,SIAH1	612 (7)
miR-192-5p (and other miRNAs w/seed UGACCUA)		mature microRNA			0.00697	BIRC5,DHFR,ZEB1
SPTBN2	4.298	other			0.00697	NCAM1,NPY,SLC1A3
CASP2	1.651	peptidase			0.00697	BID,BIRC5,NCAM1
CBLC		enzyme			0.00697	HMOX1,SQSTM1,ULK1
talazoparib		chemical drug			0.00697	CHGA,NCAM1,SYP
CIMO		chemical reagent			0.00697	BID,BIRC5,CCND1	509 (7)
dexamethasone phosphate		chemical drug		-1.633	0.00713	DDIT4,GADD45G,HES5,ID3,Mt1,SOX9
SAFB2	0.117	other		-1.633	0.00713	EIF4B,JUN,L1CAM,MLLT3,RPL35A,UBE2B
ACVR1C		kinase		-0.816	0.00713	CCND1,CCNG2,LEFTY1,NODAL,NPY,ZEB1	598 (12)
CETP		enzyme		-0.97	0.00713	APOE,HERPUD1,HMGCR,LPL,P4HB,PLIN3	674 (15)
nickel		chemical toxicant		-0.816	0.00713	CRLF2,GAPDH,JUN,Mt1,PLAT,POU5F1
butyric acid		chemical - endogenous mammalian		0.77	0.00716	A2M,ADGRG1,ANXA2,BIRC5,CCNB1,CCNB2,CCND1,CDC16,CDK1,CKS1B,CLU,DDR1,EIF4G2,FIS1,FTH1,FYN,GDI1,GMPS,GRN,H2AZ1,HADHB,HDGF,IFITM2,IGFBP3,IQGAP1,ITGB5,KRAS,MYCL,NAMPT,NCL,NPM1,PDK1,PFKL,PHB1,PLAT,POU5F1,PRDX1,PRKAR2A,PSAP,PTEN,RXRA,SEPTIN7,SLC2A1,SOX9,THRA,TUBA4A,TWF1,VEGFB,WNT5A,ZFP36L1	922 (22)
KDR		kinase		0.97	0.00717	A2M,ANXA2,HMOX1,NME2,NOTCH1,PAX2,SET,SFRP1,XBP1	919 (22)
CCAR2	0.954	peptidase		0.707	0.0072	CCND1,MLLT3,RAD50,SLC2A1,SLC36A4,TRIB3,VAMP2,VDAC1	197 (5)
NSD2	1.571	enzyme		0.218	0.0072	BTG2,CA2,E2F2,HAT1,IGF2BP2,JAM2,JUN,RRAS
IFT88		other	Inhibited	-2.208	0.0072	ACAT2,ACLY,CYP51A1,FDPS,HMGCR,HMGCS1,NODAL,NSDHL	604 (12)
mir-23		microRNA		-1.431	0.0072	CKS1B,HK2,HMGA1,HOXB4,LDHA,PRDX3,PTEN,ZEB1
LEPR		transmembrane receptor	Inhibited	-2.846	0.00722	ACTA2,APOE,BTG1,CD63,Cdc42,CNR1,EIF3A,EIF4EBP1,GADD45G,GAP43,H2AZ2,HMGCR,ID2,IGFBP3,LPL,Mup1 (includes others),NPY,NUP160,PPARD,RPL7L1,SMARCD3,SNAP25,SOCS2,SREBF2,TSC22D3	752 (22)
ATP5IF1	0.864	other			0.00727	ACAT2,ACLY,BLVRB,ETFDH,FABP3,GSR,HADHB,LDHB,PRDX2,PRDX3,TECR
MSTN		growth factor		-0.396	0.00745	ACTA2,AKT1,ALPL,BMP7,CTSV,GDF11,IGFBP3,IGFBP5,MAP1LC3B,SLC2A1,ULK1,VIM	897 (21)
BMAL1		transcription regulator		-1.105	0.00745	CCNG2,EGLN3,ELOVL6,GSR,HK2,HMOX1,ITGB8,LPL,MCM6,NPY,SCD,SIRT1,THRA	759 (13)
miR-17-5p (and other miRNAs w/seed AAAGUGC)		mature microRNA		-0.265	0.0075	ACTA2,APP,BAMBI,BIRC5,CCNB1,CCND1,CCND3,CDK1,CDKN2C,DAZAP2,E2F2,ITGB8,PTEN,SLC1A3,TXNIP,VIM	572 (16)
SPRY2		other		0.158	0.0075	ETV5,FABP7,FGFR3,ID2,IGFBP3,KIF5C,MEST,NR2F1,PGK1,PTEN,SCG5,SLC2A1,SP8,TRIB2,TSPAN13,ZEB1	733 (15)
DNMT1	-0.083	enzyme		1.165	0.00781	ACTB,BIRC5,CDK1,CNR1,EPM2AIP1,HOXA1,LRP8,Mt1,MYL6,NDRG1,POU5F1,RPL10A,RPL13,SFRP2,WNT5A	794 (24)
PLK1	-0.992	kinase		0.406	0.00783	ACKR3,ACTA2,FBXO5,GMNN,IER3,MCM2,PLK1,TGFB1I1,TGFBR1,VIM	905 (22)
SIRT1 inhibitor III		chemical drug		-1.784	0.00783	ACLY,CPE,POLR1C,POLR1D,POLR1E,POLR1F,POLR2E,SESN2,SIRT1,TAF1D
ILF3	0.859	transcription regulator		1.604	0.00807	ACAT2,CD9,FABP5,FDPS,GTF2E2,ID2,ILF2,LPL,MCM5,NSDHL,PLA2G7,POLR2E,SCD,SLC3A2
TRPM2		ion channel		-0.128	0.00815	BNIP3,COX4I1,LDHA,PTEN,SLC2A1,SYP,VHL	757 (12)
pitavastatin		chemical drug		1.964	0.00815	CYP51A1,FDFT1,FDPS,HMGCR,HMGCS1,SIRT1,SQLE	518 (10)
NEUROG1	8.343	transcription regulator		-0.632	0.00818	BEX1,CDK5R1,DCX,FABP3,LIX1,LRIG1,LRRN3,MEST,NEO1,PXDN,SERPINF1
GNRH1		other		-0.384	0.00818	APP,FST,GNAQ,IGFBP5,JUN,MCM3,NR5A1,PLAT,PRKCE,RPLP2,RPSA	927 (23)
birabresib		chemical drug		-0.905	0.00818	ACKR3,BCAT1,CCNG2,GPR27,HOXB3,HOXC5,KCTD15,LDB2,MFNG,SERPINF1,SHD
TGFA		growth factor		1.964	0.00825	AKT1,BIRC5,CCND1,DDX5,IGFBP4,PLAGL1,PLAT,PRNP,PTTG1,S100A10,SOX9,VIM,WNT5A	870 (17)
zinc		chemical drug		0.219	0.00825	CA2,CCNB1,CCND1,ENO1,HMOX1,MAP2K1,Mt1,NDUFB8,NGFR,NPM1,NPY,NRTN,SCD	850 (24)
HFE		transmembrane receptor		0.632	0.00842	ALPL,CYP26B1,DDC,GADD45G,HMGCR,HMGCS1,HSP90AA1,HSP90AB1,HSPA8,HSPB1,HSPD1,MOXD1,Mt1,Mup1 (includes others),NSDHL,PHLDA1,RGS16	223 (5)
DLX6		transcription regulator		-1.153	0.00864	CYP26A1,GBX2,Irx5,PLAGL1,POU3F3
EGLN2	0.185	enzyme	Activated	2.207	0.00864	EGLN3,LDHA,PDK1,PFKL,SLC2A1	678 (12)
E2F7	-1.084	transcription regulator			0.00864	CCNB1,CDK1,DHFR,E2F2,MCM2
FZD8	1.86	G-protein coupled receptor		-0.393	0.00864	ACTA2,BIRC5,IGFBP5,VCAN,VIM	471 (7)
CBS/LOC102724560		enzyme	Activated	2.236	0.00864	EEF1A1,EEF1D,GOT1,GOT2,UNG
MIRLET7		group		1.387	0.00864	ACTA2,BCL11A,KRAS,LIN28A,TGFBR1
miR-100-5p (and other miRNAs w/seed ACCCGUA)		mature microRNA		-0.664	0.00864	CCND1,CCND3,FGFR3,PLK1,SOX1	407 (5)
mir-451		microRNA		-1.432	0.00864	CDKN2D,EMC4,PGM1,RAB14,YWHAZ
DNM1L	0.454	enzyme	Activated	2.236	0.00864	CACNB1,CAMK2N1,CCNB1,POU5F1,SYP
ATXN7		other			0.00864	BASP1,GNG13,IGFBP5,Marcks,SLC1A3
CREB3	0.673	transcription regulator		0.885	0.00864	ARF4,CCND3,FKBP4,INSIG1,XBP1
PELP1	-0.504	other		1.129	0.00867	ASNS,CCND1,CCNG2,CDC42EP5,FGFR3,FMN2,FYN,MAP1B,MAP1LC3B,MRAS,MTA3,NDRG1,PSAT1,PTEN,RBP1,SESN2,SLC1A3,SNCG,TRPC4AP	471 (12)
PTBP1	-1.138	enzyme		1.03	0.0088	CDKN2D,CIRBP,KRAS,LDHA,PKM,WNT5A
EIF4G1	-1.553	translation regulator		-1.408	0.0088	BIRC5,CPE,RAD50,RAD51,RFC2,RFC5
Hbb-b1		transporter		1.941	0.00887	ATP5MC1,COX19,Cox6c,EGLN3,FTH1,Mt1,NDUFA3,NDUFA4,NDUFA5,NDUFB11,NDUFB7,NDUFB8,NDUFB9,VHL	223 (5)
carboplatin		chemical drug		-1.961	0.00888	A2M,ASNS,CLU,IER3,MCM3,POU5F1,RAD51,TGIF1,UPP1,VIM	619 (11)
FBXO32		enzyme		-0.718	0.00911	ASF1A,CALR,CSRP2,DNAJB9,HERPUD1,ISYNA1,MAPT,PTGIS,PYCR1,RPN1,STT3A,Tcf7,XBP1
L-histidine		chemical - endogenous mammalian		1.242	0.00938	ASNS,ATF4,DDIT4,SLC38A2	694 (14)
EVP 4593		chemical reagent		-1.067	0.00938	APOE,CDK5R1,PANX1,TCF12
HOXD8	5.763	transcription regulator		1.96	0.00938	CCNB1,CDK1,HOXD8,PROX1
JMJD6	-0.931	transmembrane receptor		1.091	0.00938	CCND1,GRN,PIM2,VHL
HOXD-AS2		other	Activated	2	0.00938	HOXD1,HOXD3,HOXD4,HOXD8
FMN2	3.671	other		-0.577	0.00938	NDUFA3,NDUFA5,NDUFB7,NDUFV3
miR-197-3p (and other miRNAs w/seed UCACCAC)		mature microRNA		-1.993	0.00938	MAP1LC3A,MAP1LC3B,SQSTM1,TSPAN3
SNIP1	0.08	other			0.00938	CAD,CCNB1,CCND1,WNT7B	679 (11)
AJUBA	-0.991	transcription regulator		-1	0.00938	BUB1,HOXA1,HOXA4,HOXB4	421 (7)
azetidyl-2-carboxylic acid		chemical reagent		-0.849	0.00938	ASNS,CLU,HSPA8,HSPA9
ferric chloride		chemical toxicant			0.00938	AKT1,CCND3,FTH1,PLAT	716 (7)
trientine		chemical drug		-0.343	0.00938	IGFBP2,IGFBP3,IGFBP4,IGFBP5
Fe2+		chemical - endogenous mammalian		-1.982	0.00938	APP,HMGCR,HMOX1,SREBF2	805 (21)
nilotinib		chemical drug		0.156	0.00946	BUB1,CCNB1,DBF4,HDAC2,MCM3,MCM6,SOS1,YWHAZ,ZEB1
2-bromoethylamine		chemical reagent	Inhibited	-2.155	0.00946	A2M,ANXA2,CLU,IER3,MCM3,S100A10,TGIF1,UPP1,VIM
estradiol-17beta-benzoate		chemical reagent		-1	0.00953	ASIC4,C1QTNF4,CCND1,CHGA,CHGB,CRABP1,ENPP2,GFRA1,HLA-A,IGFBP2,IGFBP3,LAMB1,MAP2K1,NDUFB7,Nup62cl,OTX2,PHF21B,RPL18A,Rpl36,Rpl36a,RPL36AL,RPL37,RPL38,RPL41,Tmsb4x (includes others),TP53I11
Cdk		group		0.447	0.00969	ATP5MC1,DDIT4,GADD45G,IDH3A,PHLDA1,SIAH1,TXNIP
eltanexor		chemical drug		0.956	0.00969	E2F2,HELLS,MCM2,MCM5,MLLT3,RAD51,UBE2T	613 (7)
vitamin K3		chemical drug		-1.276	0.00969	ATF4,BID,EGLN3,HK2,HMOX1,MAP1LC3B,NAMPT	825 (19)
TAS4464		chemical drug		-1.134	0.00969	ATF4,E2F2,IRX3,PLK1,SLC3A2,SLC7A5,VIM	667 (10)
MUC1		other		-0.502	0.00972	CCND1,DNAJB9,DNMT3B,EGLN3,ENTPD6,Ifitm1,NOTCH1,PNP,POLD2,PYCR1,SMARCC2,UPP1,VIM,XBP1	822 (22)
LMNA	-0.047	other		-0.292	0.00977	ACTA2,AGPAT3,ALPL,ATP11B,BAMBI,CCNG2,CERS6,EFNB3,GJA1,H3-3A/H3-3B,HMGA1,ID3,JUN,JUND,LPAR4,LPL,LRRC4B,Mapre2,MXD4,MYBBP1A,NDUFB8,Nes,PMF1/PMF1-BGLAP,PTEN,RPS21,SFXN1,SKAP2,SLC38A2,SMARCC2,TBC1D23,TIMM23,TOMM20,TUBB3,Zfp568	654 (10)
RCE1	-0.745	peptidase			0.0098	ATP5F1B,CRABP1,CXCL12,GDI2,GJA1,GPC4,SERINC1,ZFR	69 (3)
FOXP1		transcription regulator		-1.48	0.0098	GAP43,GAS1,GDF3,JUN,POU5F1,ST8SIA2,TDGF1,XBP1	511 (7)
NPM1	-2.408	transcription regulator		-0.688	0.00992	BAMBI,CALR,DLL1,EGLN3,FTH1,FZD8,GJA1,HMOX1,HOXA5,HOXB5,IGFBP3,IGFBP5,JUN,LOXL2,NPM1,PLOD1,PLOD2,PMEPA1,WNT5A,XBP1,ZFP36L1	804 (21)
RAS		group		-0.405	0.00999	AURKA,BNIP3,CCND1,CCND3,HMGA1,HMOX1,JUN,NPM1,NPY,ODC1,PDCD4,POU3F2,PPARD,PRDX1,PTEN,UPP1,VIM,ZEB1	848 (26)
CLUH	0.232	translation regulator		0.331	0.01	AIMP2,ALDH2,ECI2,ENPP3,HLA-A,MRPL19,MRPL30,NDUFB8,PCK2,TSFM
PDK1	-4.421	kinase		1.154	0.0103	CCNB1,CCNB2,CDK1,HK2,ID3,ITGB8,LDHA,PIK3R3,PLK1,PTEN,VIM
N-[N-(3,5-difluorophenacetyl-L-Ala)]-S-phenylglycine t-butyl ester		chemical - protease inhibitor		-1.766	0.0105	ACKR3,ACTA2,ADGRG1,APP,CHAC1,CLIP2,CXCL12,EPHB2,FAM20C,HES5,HEY1,IER3,MFNG,NOTCH1,RND3,SOX9
PPIF	-0.072	enzyme		0.412	0.0106	CHST1,CX3CL1,CXCL12,FEZ1,HEY1,HOXD8,MCM6,MEIS2,NDN,PAIP1,SFRP1,STMN2,WNT5A,ZCCHC18
PHF1		transcription regulator			0.0107	HOXB4,HOXB5,HOXB6,HOXB7,HOXB9,HOXD8
RNF20	1.024	enzyme		-0.896	0.0107	FEZF2,HES5,MAFA,Meis1,PA2G4,RHOB
miR-128-3p (and other miRNAs w/seed CACAGUG)		mature microRNA		-1.777	0.0107	AGO1,DCX,SNAP25,TGFBR1,TXNIP,ZFHX4
mir-140		microRNA			0.0107	ACTA2,BNIP3,LOXL2,PDK1,PGK1,VIM
ZNF768	2.032	other	Inhibited	-2.236	0.0107	AURKA,BTG2,CCNB1,CCNB2,CDK1,PLK1
ammonium chloride		chemical drug		0.186	0.0107	APP,ATP1A1,CD9,GRN,SQSTM1,VHL
FLCN	0.465	other		0.175	0.0108	ACKR3,ADGRG1,ALDOA,ATP6V1H,CKB,COX4I1,CTSZ,ENO1,HEXB,HK2,HMOX1,L1CAM,LDHA,LEFTY1,NPC2,SDCBP,SLC2A1,VEGFB
4-hydroxytamoxifen		chemical drug		0.381	0.0109	CA2,CCND1,CLU,CNBP,DDIT4,DDX21,EIF5A,H2AZ1,HDGF,HEBP1,IER2,IER3,IGFBP3,JUN,MAP2K1,MPC1,PTTG1,RGS16,SLC25A4,SLC2A1,TMEM97,ZEB1,ZNF91
Ctbp		group			0.011	ACKR3,AP1S1,HEY1,SIRT1,SREBF2
IER3IP1	0.477	other		0.447	0.011	CDK1,ERO1A,MAFA,PLK1,TRIB3
CREBZF		transcription regulator		-0.44	0.011	ATF4,DNAJB9,HERPUD1,INSIG1,XBP1
OIP5-AS1		other		1.231	0.011	CCND1,IGSF8,OTX2,PTEN,WNT7B
S100B		other			0.011	APP,CHGA,CHGB,JUN,NEFL
NUMB		other	Inhibited	-2.213	0.011	APP,CCNB1,CDK1,HEY1,Mt2
BRD4		kinase	Inhibited	-2.597	0.0111	ACTA2,BTG2,CCND1,CDCA5,DCTPP1,FKBP11,HMOX1,ID2,INSM1,ITGB5,LIN28B,LOXL2,MCM3,MTHFD1L,PIM2,PLAT,POLR3G,SESN2,SORD,SRM,WNT5A,XBP1
NOTCH3	-0.513	transcription regulator		-0.584	0.0113	ACTA2,BIRC5,FABP7,HES5,HEY1,ITGB5,MSI1,NOTCH1,NRARP,PBX1,PTEN,SDC2
EP400	0.313	other	Inhibited	-2.138	0.0113	CDCA3,E2F2,FBXO5,H2AZ1,INCENP,MAPK12,MCM3,PLK1
FOXA2		transcription regulator		-0.197	0.0113	A2M,ACTA2,ASTN1,CCND1,CYP26A1,DCX,DDC,DDIT4,FABP5,HES6,HK2,IGFBP5,LEFTY1,LPL,MAFA,MAP1B,Mt1,NEUROG2,PAX6,PKM,PRNP,RARB,SCD,SST,Tpm2,TUBB4B,VIM,WNT5A,WNT7B
bisindolylmaleimide I		chemical drug		0.849	0.0114	ALPL,CLU,E2F2,EIF4EBP1,GAP43,HMOX1,HSP90AB1,ID3,JUND,LPL,Mt1,NR5A1,PDCD4,PRKCE,PTTG1,TSG101
EZR	-0.557	other		1.277	0.0114	ATF4,BIRC5,DDIT4,EIF4EBP1,GEMIN5,IGFBP2,TRIB3
OSMI-1		chemical reagent			0.0115	CCND1,SQSTM1,ZEB1
MRPS18B	-2.024	other			0.0115	ACTA2,TUBB3,VIM
PRDM4	0.419	transcription regulator			0.0115	AKT1,CCND1,PTEN
ATE1	0.609	enzyme			0.0115	ACTB,CCND1,JUN
SNED1		other			0.0115	GAPDH,IGFBP3,SLC2A1
APC (complex)		complex			0.0115	CCNB1,PLK1,TRIB3
CYP46A1		enzyme			0.0115	NDUFB8,SYN1,SYP
ACIN1	1.369	enzyme			0.0115	CYP26A1,HOXA1,RARB
HMGCR	1.304	enzyme			0.0115	BIRC5,HMGCR,PRNP
DAB2		other			0.0115	CCND1,HMGCR,LRP2
miR-494-3p (miRNAs w/seed GAAACAU)		mature microRNA			0.0115	HMOX1,NCL,PTEN
mir-329		microRNA			0.0115	BIRC5,CCND1,DDIT4
miR-542-3p (miRNAs w/seed GUGACAG)		mature microRNA			0.0115	RPL11,RPL22,RPS23
POLE2	-1.612	enzyme			0.0115	CCNB1,CCND1,VIM
DAB1	1.335	other			0.0115	CDK5R1,FABP7,SIAH1
CKS1B	-1.096	kinase			0.0115	CCNB1,CDK1,CKS1B
CCG-1423		chemical reagent			0.0115	ACTA2,PFN1,PFN2
MIB1	0.268	enzyme			0.0115	HES5,HEY1,NOTCH1
GJA8		transporter			0.0115	ATF4,CALR,TRIB3
ITGB1BP1	0.53	other			0.0115	DLL1,HES5,HEY1
PSENEN	1.195	peptidase			0.0115	APP,DLL1,HES5
diquat		chemical toxicant			0.0115	HMOX1,Mt1,Mt2
2-mercaptoethanol		chemical - endogenous mammalian			0.0115	HERPUD1,HMOX1,SLC2A1
L-cystine		chemical - endogenous mammalian			0.0115	ATF4,BTG1,TRIB3
FGFR2	-0.442	kinase		-0.711	0.0116	CA2,CCND1,CPE,DLL1,FLRT3,FST,GJA1,GPR27,ID2,LAMB1,MEST,MRAS,NEUROG2,NNAT,NOTCH1,PTPRA,SFRP1,ZEB1
BMP4		growth factor		0.378	0.0118	ACTA2,ACVR2A,ADGRG1,ASCL1,Cald1,CCND1,EIF4A2,GJA1,HEY1,HK2,HOPX,ID2,ID3,JUN,L1CAM,LEFTY1,NCAM1,NGFR,NODAL,PAX2,PFKL,PKM,POU5F1,PPARD,SIRT1,SOX9,TDGF1,WNT5A
IKBKB	-0.035	kinase		-1.868	0.0118	ACTA2,Cald1,CCNB1,CCNB2,CCND1,CKS1B,CLU,CTSZ,CX3CL1,CXCL12,ENPP2,FSCN1,FYN,GRN,HK2,HLA-A,HMOX1,IGFBP2,ITGB5,Mt1,Mt2,NOCT,PLK1,PTEN,RBP1,RGS16,SFRP1,SOCS2,TGFBR1,TLN1,TMEM176B,Tmsb4x (includes others),Tpm2,VCAN
LEP		growth factor		0.326	0.012	ACLY,ACTA2,ALDOA,APP,ASL,BID,BIRC5,CCND1,CD63,CTSV,ELOVL5,ELOVL6,ENO1,ETFDH,FABP3,GAP43,GAPDH,Gm21596/Hmgb1,GNAS,GOT2,GPX1,HMGCR,IFT27,IGFBP2,IGFBP3,JUN,JUND,LPL,MAP1LC3B,MSI1,MSMO1,NAMPT,NEUROG1,NOTCH1,NPPC,NPY,PFKL,PLAT,PRDX1,PSMB3,SCD,SCP2,SLC16A1,SLC27A4,SNAP25,SORD,SREBF2,SST,SYN1,TPI1,TSPO,VIM,WNT5A
SIRT6	0.648	enzyme		-0.206	0.0121	ACTA2,AKT1,BIRC5,ELOVL6,HMGCR,PCBP2,PTEN,RPL23,RPL6,RPS15A,SCD,SREBF2,TGFBR1
TLE3	-0.55	other			0.0121	ATP5F1B,ATP5MG,ETFDH,NDUFA1,NDUFA3,NDUFA5,NDUFB11,NDUFB5,NDUFB7,NDUFB9,Ndufs5,NDUFV3,UQCRB
methotrexate		chemical drug		0.07	0.0126	ACTB,AGPAT3,ALDOA,AMD1,BTG2,CCND1,CTSV,CXCL12,DHFR,ENO3,GAP43,GAPDH,GPI,GSR,HADHB,HMGCS1,HMOX1,IGFBP3,IGFBP5,LPL,Mt1,NGFR,PBX1,PFN2,PPARD,PPIA,PRDX1,SCD,ZFP36L1
wortmannin		chemical drug		0.34	0.0126	ACTA2,AKT1,BIRC5,CCND1,CCND3,CDKN2D,CKB,CX3CL1,E2F2,EIF1AX,F2R,G3BP1,GAP43,HMOX1,ITGB5,JUN,KRAS,MAP1LC3B,P4HA1,PPARD,PTEN,PTTG1,SOCS2,SQSTM1,TPI1,VIM
S-nitroso-N-acetyl-DL-penicillamine		chemical reagent		-0.131	0.0127	BIRC5,BNIP3,CCNB1,CXCL12,HMOX1,MARCKSL1,MSH6,PPARD,S100A10,SLC2A1
PRMT5	-0.492	enzyme		-1	0.0127	BIRC5,CAD,CAMK2N1,CCND1,CUL4B,DCLK1,ERAS,GAS1,POU5F1,SOX9
phenylbutazone		chemical drug	Inhibited	-2.415	0.0127	A2M,ANXA2,ASNS,CCND1,CLU,IER3,MCM3,S100A10,UPP1,VIM
DMRT1		transcription regulator			0.0127	CDKN2C,CDKN2D,Gsta4,HOXB4,HOXB7,HOXC4,HOXD1,IGFBP3,Meis1,NR5A1,P4HA1,POU5F1,PRKAR2A,UTF1
POU2F2		transcription regulator		-0.607	0.0127	ALDOC,CCDC28B,EBF1,EIF2S2,ELL2,ENO1,FRMD4A,HMBS,JUN,MCM7,RPS2,SCD,SSTR2,XBP1
Raf		group		1.131	0.0127	CCND1,ETV5,ID2,IER2,IER3,JUN,PHLDA2,PTEN,RARB,RND3,ST8SIA1
LINC01116		other	Activated	2	0.0128	HOXD1,HOXD3,HOXD4,HOXD8
E2F8	0.581	transcription regulator			0.0128	CCNB1,CCND1,CDK1,MCM2
(±)-2-hydroxyoleic acid		chemical drug		1.96	0.0128	CCND3,DHFR,PRKAR2A,XBP1
RNF40	-1.289	enzyme		-0.762	0.0128	ALPL,CXCL12,MAFA,RAD1
mir-185		microRNA		-1.948	0.0128	EPHB2,FDFT1,HMGCR,SREBF2
PEX5L		ion channel		-1.98	0.0128	FDFT1,FDPS,HMGCR,SREBF2
sapanisertib		chemical drug		0.655	0.0128	ATF4,ATIC,CCND1,PABPC1
HULC		other		1.235	0.0128	CDKN2C,SQSTM1,VIM,ZEB1
phytohemagglutinin		chemical drug		0.766	0.0129	ALDH2,AMFR,APP,BTG1,CCND3,CHAF1B,CLCN4,CRABP1,CRMP1,CXCL12,EIF5A,EPRS1,FGFR3,FKBP9,HDAC2,HINT1,HSP90AA1,IDH3A,MAP1B,MEIS2,NCAM1,NOP56,PCYOX1,PDE1B,PLK1,PRPS1,RARB,RPA1,RPS16,RXRA,SARS1,SOX4,SRP14,XBP1
CD300LF		other		-0.816	0.0129	ECI2,GPI,MPC2,PCK2,SLC2A1,SLC2A3
HSPB1	-3.031	other		-1.039	0.0129	ACTA2,CCNB1,CCNB2,CDCA3,CDK1,LPL
HDAC4		transcription regulator		-0.526	0.0133	ACTA2,CCNB1,CCND1,FGF13,FST,GPM6A,HDAC2,HDAC5,HMGCR,JUN,LDB2,LDHA,PMP22,PPM1E,RTN1,SLC2A1,SNAP25,SYN1,TSPAN13
CDH1		other		-1.488	0.0133	ACTB,BIRC5,BMP7,CCND1,EIF4EBP1,HOXA1,IGFBP3,JUN,NCAM1,PTEN,SOX9,VHL,VIM
interferon alfacon-1		biologic drug		1.134	0.0134	ARL4C,DDX1,PBX1,PRDX1,PTDSS1,THAP12,XPO1
SOX17		transcription regulator			0.0134	AP2M1,CCND1,LAMB1,NR2F1,POU5F1,SALL4,SLC38A4
methylnitrosourea		chemical toxicant			0.0134	ATP1A1,AURKA,CLU,JUN,KRAS,RPS11,RPS12
MAPK9	0.728	kinase		-1.005	0.0134	ACLY,BRF1,CDT1,GAPDH,HMGA1,HMGCR,HMGCS1,IER2,IGFBP2,JUN,JUND,LPL,MARCKSL1,MIF,NCL,NME2,PLAT,PTEN,RPSA,SCD,SEM1,THRA
ZNF202		transcription regulator			0.0138	APOE,CALR,CRABP2,INSM1,LPL
RMRP		other		-0.505	0.0138	ALPL,BTG2,CCNB2,KRAS,SOX9
jasminoidin		chemical drug	Activated	2.219	0.0138	CIRBP,FABP7,IGFBP5,MDK,RBP1
maslinic acid		chemical - endogenous non-mammalian		-1.48	0.0138	AKT1,BID,CCND1,MSH6,NCL,PPARD,PRKCE,PRKCI,SIRT1,SLC1A3,SOS1,TGFBR1,TLN1,WNT5A
HYAL1		enzyme		1	0.0139	AP1S2,CCNB1,CDK1,EPHB2,IGFBP4,MAP1B,SCG5,SOX9,ZNF503
RAC2		enzyme			0.0139	ALDOA,ARPC3,Cd24a,GNB2,ITGB8,LDHA,MIF,PKM,PMP22
MAP3K8		kinase		-0.402	0.014	APOE,ARRDC3,CDK5R1,COLEC12,ECI2,FLNB,FSCN1,IER3,JUN,KIF5C,PLAT,RAB3A,Rpl22l1,SBK1,SENP7,SNN,SPATS2L,TUBB2B,TXNIP,UBE2B
RUNX1		transcription regulator		0.218	0.0141	ADD2,ADGRG1,ANXA2,ATF4,BTG2,CCND1,CCND3,Cdc42,EBNA1BP2,FAT4,FSCN1,GNL3,ID2,IGFBP3,MACROH2A1,Mt1,MYBBP1A,MYH9,NCAM1,NOC4L,NOP2,NR2F2,PIM2,Podxl,PPAN,RRP15,RRP9,SOX9,Tcf7,UPP1,ZCCHC18
LAS1L	-1.111	other		0	0.0142	BCKDHB,BTG2,CCNG2,CRABP2,E2F2,MAP1LC3B,MXD4,PLA2G7,SESN2,SLC1A3
TXNIP	-0.953	other		0.76	0.0142	ALDOA,CCND1,DDIT4,ENO1,GAPDH,LDHA,LPL,PGK1,TPI1,TXNIP
dalfampridine		chemical drug		-0.306	0.0142	APP,BTG2,GADD45G,HK2,HSPA8,IER2,JUN,PKM,SLC2A3,SPTY2D1
clozapine		chemical drug		1.161	0.0142	ACAT2,FDPS,HDAC2,HMGCR,HMGCS1,PRKAR2A,SCD,SREBF2,SYP,WNT5A
COL18A1	-1.188	other		-1.096	0.0145	CCND1,CDKN2C,CHGA,DDIT4,EDNRB,EPHB2,F2R,HK2,ID3,JUN,LDHA,TUBA1A,VDAC1
NEDD9	2.405	other	Inhibited	-2.01	0.0145	APP,AURKA,BNIP3,DDIT4,PGK1,PLOD2,Podxl,SLC2A1,TBX2,TPPP3,TUBA1A,TXNIP,VIM
TRIM37	0.35	enzyme		0.895	0.0149	CD63,CDT1,CKB,DDR1,SELENON,SFRP1,VIM,ZEB1
IRS2		enzyme		1.021	0.0149	ACLY,CCND1,FST,HMGCR,HMOX1,LPL,SLC2A1,SREBF2
ASPSCR1-TFE3		fusion gene/product		-0.535	0.015	ABHD2,ADGRG1,APOE,ATP6V0C,AVPI1,GABARAPL1,GRN,HMOX1,NPC2,PMP22,RALGDS,SCPEP1,THEM6,UPP1
clofibrate		chemical drug		-0.299	0.015	BMP7,CCNB1,CCND1,CDK1,HADHB,HMGCR,Hmgn2 (includes others),HMOX1,Mt1,Mt2,NAP1L1,PDCD4,RTN4,SCD
GATA6		transcription regulator		-0.475	0.0154	ACTA2,ASCL1,ATP6V0C,ATP6V0D1,ATP6V1H,Cald1,CDCA8,CRABP2,GBX2,GPI,LDHB,LEFTY1,LRRFIP1,MYH9,NDUFA1,NDUFA3,NODAL,OTX2,PAX2,PGK1,POU5F1,PTGIS,RARB,SCD,WNT7B
CTBP2		transcription regulator		-0.391	0.0155	CCND1,FDPS,HMGCR,NEFL,PTEN,SREBF2
miR-22-3p (miRNAs w/seed AGCUGCC)		mature microRNA		-1.664	0.0155	BMP7,CLIP2,MTHFD2,MVB12B,POGK,ZNF618
ELOVL3		enzyme		-0.971	0.0156	ACAT2,ACSBG1,BCKDHB,ENO1,FDFT1,HACD3,HMGCR,MICOS10,MSMO1,PLA2G7,TECR
PBX1	1.041	transcription regulator			0.0156	AMD1,FABP7,HOXA3,HOXB2,Meis1,RPLP0,SST
CLIC4	-0.29	ion channel		-0.213	0.0156	APOE,CD63,DDR1,IER3,LPL,SLC16A3,TGFBR1,TMEM97,VIM
BRD2	0.957	kinase			0.0156	DNAJA1,GNG3,HMOX1,LIN28B,P4HB,PPA1,PRELID1,RPN1,TARS1
LDHA	-4.325	enzyme		-0.332	0.0156	CCND1,CDK1,DDIT4,EIF4EBP1,LAMA5,MAP2K1,NGFR,PIK3R3,SLC1A5
chromium		chemical drug		-1	0.0156	AGTPBP1,ALG2,CAMLG,Gsta4,NUMBL,SLC1A4,TM2D2,TSPAN31,ZWINT
HS-243		chemical - kinase inhibitor			0.0158	CXCL12,MIF
LLL12B		chemical reagent			0.0158	BIRC5,CCND1
FKHR		group			0.0158	A2M,CCND1
D-4476		chemical drug			0.0158	APP,PHLDA1
3,4',5-trimethoxystilbene		chemical reagent			0.0158	CDK1,DCLK1
LDLRAP1		transporter			0.0158	HMGCR,LRP2
NIBAN2	-0.97	transcription regulator			0.0158	CCND1,PKM
SLC6A12		transporter			0.0158	NEUROD1,TUBB3
METTL7B		enzyme			0.0158	GPX4,HMOX1
KLHL2	1.323	other			0.0158	CCND1,JUN
DSTYK		kinase			0.0158	CCND1,LDHA
PUM3	-0.862	other			0.0158	RPL5,RPS6
RADIL		other			0.0158	VIM,ZEB1
BPNT2	-0.515	enzyme			0.0158	HEY1,NOTCH1
TCF4-CTNNβ		complex			0.0158	ID2,ID4
GPD1L	-0.297	enzyme			0.0158	LDHA,SLC2A1
SRT2104		chemical drug			0.0158	CD63,TSG101
SERTAD1		transcription regulator			0.0158	CCND1,SET
RRAD		enzyme			0.0158	CCND1,LPL
PAG1		other			0.0158	FYN,RAD51
MAT2B	0.059	enzyme			0.0158	CCND1,HMOX1
GSTA4		enzyme			0.0158	CCNB1,CDK1
HOXB2	11.22	transcription regulator			0.0158	OTX2,PHOX2B
apitolisib		chemical drug			0.0158	NDRG1,RPS6
EIF2B1	-0.445	translation regulator			0.0158	ATF4,CCND1
opaganib		chemical drug			0.0158	APP,MAP2
SRPK2	0.711	kinase			0.0158	CCND1,MAPT
MXD4	2.187	transcription regulator			0.0158	ID2,ODC1
CUX2		transcription regulator			0.0158	DLL1,NCAM1
HELT		transcription regulator			0.0158	NEUROG1,NEUROG2
PES1	-1.396	other			0.0158	CCND1,HMOX1
VDAC1	-0.574	ion channel			0.0158	APP,VDAC1
RAB3B	0.786	enzyme			0.0158	SNAP25,SYP
RAB11FIP1	-2.697	other			0.0158	VIM,ZEB1
glycosylated somatostatin derivative smsDX		chemical reagent			0.0158	TOMM40,VDAC2
MXD3	2.936	transcription regulator			0.0158	ID2,ODC1
RDH16		enzyme			0.0158	CCND1,CYP26A1
proTAME		chemical reagent			0.0158	CCNB1,PTTG1
dimethyl-alpha-ketoglutarate		chemical reagent			0.0158	DNMT3B,OTX2
(E)-1-(2-nitrovinyl)naphthalene		chemical reagent			0.0158	CCND1,SQSTM1
(E)-9-(2-nitrovinyl)anthracene		chemical reagent			0.0158	CCND1,SQSTM1
temuterkib		chemical drug			0.0158	GPX4,HMOX1
methoxyacetic acid		chemical toxicant			0.0158	PLK1,SQSTM1
tarenflurbil		chemical drug			0.0158	CCND1,NGFR
4'-chlorodiazepam		chemical reagent			0.0158	APP,TSPO
Pick1		other			0.0158	AIMP2,SYT11
CoREST		complex			0.0158	JAM2,PCDHB5
oleuropein aglycone		chemical - endogenous non-mammalian			0.0158	APP,SQSTM1
REC2923		chemical reagent			0.0158	LDHA,SLC16A1
3,4-methylenedioxyamphetamine		chemical drug			0.0158	EIF4G2,JUN
GNE-317		chemical drug			0.0158	NDRG1,RPS6
R-etodolac		chemical drug			0.0158	CCND1,RXRA
glycocholic acid		chemical - endogenous mammalian			0.0158	MUTYH,SMUG1
diethylstilbestrol		chemical drug		0	0.0162	ALPL,BCAT1,CCNB2,CCND1,CLU,CPE,CRABP2,DCLK1,DNMT3B,FDPS,GAP43,HELLS,HLA-A,HSP90AB1,IGFBP2,IGFBP3,Krt10,LGALS1,MFAP2,MNS1,MOXD1,Ms4a4c (includes others),MXD4,NPDC1,NR5A1,NUMBL,POU3F3,PTTG1,RESP18,RPN2,SOCS2,TCF7L1,VEZF1,WNT5A
mir-21		microRNA		0.718	0.0164	ACTA2,APP,ARF4,ASF1A,BTG2,CACYBP,CCNB1,CCT8,CKS2,CLDND1,CLPB,CLU,CSE1L,CSNK2A2,DDAH2,EIF2S1,FUBP1,IPO11,MTAP,NCAPG,NINJ1,NMT1,NTN4,PAIP1,PDCD4,PELI1,PGAM1,PLAT,POU5F1,PPA1,PTEN,RHOB,RTN4,SUMO1,TBC1D23,TMEM97,TUBB3,YWHAZ
STAT5a/b		group		0.817	0.0166	AKT1,CCND1,CDC42EP5,CDKN2C,CLU,EBF1,F2R,ID2,NETO2,PIM2,PROX1,RAD51,RARB,RBP1,SLC2A3,Tmsb4x (includes others),UBE2W
FGF1		growth factor		-1.528	0.0166	AKR1B1,APOE,CCND1,DLL1,FZD8,GADD45G,GPX1,GSTM5,HMOX1,JUN,NDNF,NOTCH1,ODC1,PMEPA1,PXYLP1,SSTR2,Tcf7
CYP1B1		enzyme		0.081	0.0166	APLP1,ARNT2,BMP7,CCND1,CYP26A1,ECI2,FLRT3,HMOX1,IGFBP2,LDHB,LEFTY1,Mt1,Mt2,RAD51,RGS16,SOCS2
1,4-bis[2-(3,5-dichloropyridyloxy)]benzene		chemical toxicant	Inhibited	-2.23	0.0166	BUB1,CCNB1,CCNB2,CCND1,CDK1,CKAP4,ECI2,EIF4EBP1,INSIG1,MCM5,MCM6,MCM7,Mt1,RTN4,SCD,TUBA4A
MEG3		other		1.279	0.0168	ACTA2,JUN,VIM,ZEB1
UCA1		other		-0.132	0.0168	CCND1,PTEN,SLC1A5,SLC7A5
SNHG11		other		-0.849	0.0168	CCNB1,ENO1,HK2,VIM
SMOC2		other		-0.75	0.0168	ACTA2,CCNB1,CDK1,VIM
FH	-0.271	enzyme			0.0168	ATF4,BLVRB,HMOX1,LDHA
fedratinib		chemical drug		-1.086	0.0168	ACTA2,ILF2,SOX4,VIM
LIMS1	0.621	other		-1.96	0.0168	CRMP1,GJA1,PYCR1,SLC2A1
PLCB1		enzyme		-0.057	0.0168	CCND3,Cd24a,GAPDH,VIM
LAMC1	0.182	other		0.068	0.0168	ACTA2,ETV5,VIM,WNT5A
HOXA4	8.353	transcription regulator		-1.253	0.0168	ACTA2,BIRC5,CCND1,TAGLN2
cytochalasin B		chemical toxicant		-0.577	0.0168	BIRC5,CD63,PTTG1,TAGLN2
pentobarbital		chemical drug		0	0.0168	FST,JUN,JUND,SUMO1
Cd2+		chemical toxicant			0.0168	CCND1,HMOX1,Mt1,PTEN
A2M	-3.284	transporter		0.676	0.017	ACLY,ATF4,CCND1,GAP43,SLC2A1,SREBF2,WNT5A,XBP1
ZNF106	-1.241	other		0	0.017	ABHD16A,HSPB1,LGALS1,PAIP1,PMP22,PRDX2,RTN4,TSPO
CARM1	-0.78	transcription regulator			0.017	CCNB1,CKB,DDIT4,DHFR,FTH1,HSP90AA1,IGFBP4,SIRT1
CDK8	-1.477	kinase		0.816	0.017	CRABP1,FST,NODAL,NOTCH1,Podxl,POU5F1,RARB,TDGF1
CRBN	0.942	enzyme		1	0.017	JUN,ODC1,SMS,SRM,XBP1
miR-210-3p (miRNAs w/seed UGUGCGU)		mature microRNA		0.222	0.017	HOXA1,LDHA,PFKL,SLC2A1,TP53I11
gemfibrozil		chemical drug		0.889	0.0172	APOE,APP,BMP7,CCND1,HADHB,Hmgn2 (includes others),NAP1L1,PDCD4,PPARD,RTN4,SCD
Histone h4		group			0.0173	BTG3,CCND1,CCND3,CDK1,CHRNA5,DHFR,GAS1,KIF5C,MCM3,Mt1,NLGN2,POLD2,RARB,RPL10A,RPL12,RPS6,SFRP1,TBX2,TGFBR1
AREG		growth factor	Inhibited	-2.201	0.0173	BIRC5,CCNB1,CCNB2,CCND1,CDCA8,H2BC5,ITGB8,JUN,NPPC,PLK1,PTBP2,SAE1,SSRP1
pyrophosphate		chemical - endogenous mammalian			0.0174	ALPL,SOX9,WNT5A
rhodamine 6G		chemical toxicant			0.0174	CCNB2,CCND1,CCND3
Retinoic acid-RAR-RXR		complex			0.0174	CRABP2,IGFBP3,RBP1
USP29		peptidase			0.0174	GOT2,LDHA,PKM
levetiracetam		chemical drug			0.0174	GAP43,HDAC2,HDAC5
OCT4-NANOG		complex			0.0174	GBX2,RFX4,TCF7L1
AATF	0.183	transcription regulator			0.0174	APP,FAM89B,JUN
CUL7	1.012	enzyme			0.0174	BIRC5,VIM,ZEB1
FBXL5	-0.268	enzyme			0.0174	FTH1,HMOX1,Mt2
MAD2L1	1.115	other			0.0174	LRIG1,PTTG1,SOX9
SUPT5H	-0.555	transcription regulator			0.0174	AGO1,MEIS2,NPM1
BLACAT1		other			0.0174	CCND1,RPS15A,VIM
GADD45GIP1	-0.354	other			0.0174	HMOX1,HSPD1,LONP1
mechlorethamine		chemical drug			0.0174	CA2,ID2,PIK3R3
RETN		other		-1.834	0.0176	CX3CL1,FABP3,FABP5,HMOX1,LPL,NPY,PLAT,PTEN,SCD,SIRT1
seocalcitol		chemical drug		-0.632	0.0176	AKT1,BIRC5,BLOC1S1,CKS1B,G3BP1,IGFBP5,NINJ1,PTEN,SLC9A3R1,SNU13
metformin		chemical drug		0.346	0.0178	ACTA2,ALDOA,ARRDC3,ATF4,BAMBI,CCND1,CCND3,CERS4,CXCL12,DDIT4,DHFR,ENHO,ENO3,FTH1,GADD45G,HMGCS1,HMOX1,INSIG1,ITGA6,MAPT,NPY,PIM2,PKM,PLAGL1,RTN4RL1,SERPINF1,SIRT1,SLC2A1,SOS1,TXNIP,XBP1
SIX1		transcription regulator		0.868	0.0179	ALDOA,CLU,ENC1,FABP3,FST,L1CAM,MRAS,NCAM1,OTX2,PAX2,PKIA,PRNP,REEP1,RTN1,TGFBR1,ZEB1
PML-RARA		fusion gene/product		-0.218	0.018	HMOX1,JUN,PTEN,RAD51,RARB,RXRA,S100A10
SMTNL1		other		0.106	0.0183	Calm1 (includes others),GAPDH,GJA1,HK2,HSP90AB1,Tpm2
xanthine derivative CB002 analog 4		chemical reagent		0.816	0.0183	CKS1B,DPYSL5,NDUFB5,RBP1,TXN,ZNF428
CLPB	-2.423	transcription regulator		0	0.0183	ACO2,IDH3A,NDUFB8,NDUFB9,PDHA1,SUCLG2
ACLY	1.011	enzyme		-0.094	0.0183	ATP5F1B,ATP5MC1,COX4I1,ELOVL6,IDH3A,SCD
HEIH		other		0.239	0.0183	AKT1,FGF13,FLNA,JUN,RRAS,VEGFB
NMU		other		-1	0.0183	ATF4,BTG2,CDCA3,Mt1,XBP1,ZFP36L1
imiquimod		chemical drug			0.0184	ASF1A,BTG2,ECI2,EIF2S1,FSCN1,FTH1,HEXB,HMGA1,HMOX1,LBX1,LDHB,MTAP,NCAPG,NDUFA3,OLA1,PAX2,PELI1,PRDX3,RBP1,RPA1,RPS6,RTN4,RUVBL2,STMN3,TXNDC5,UBC,XBP1
CNTF		cytokine		0.442	0.019	A2M,ACTB,CLIC1,CNR1,ENPP2,GABARAP,GCSH,GJA1,GNG13,GRN,HMOX1,LDB2,NAMPT,NGFR,NOTCH1,NPY,PDE1B,PHB1,SCD,SLC16A1,SOCS2,SST,VIM,WNT5A,XPR1
CYP1A2		enzyme		0	0.0193	CCND1,CYP26A1,ECI2,IGFBP2,Mt1,Mt2,RGS16,SOCS2
SMAD4	0.017	transcription regulator		1.393	0.0193	ALPL,ATP5IF1,AURKA,BMP7,BUB1,CAB39,CCND1,CCNG2,EIF4EBP1,FGFR3,FSCN1,FST,GJA1,HEBP1,HMOX1,ID2,IER3,ITGA6,ITGB5,JAM2,NAMPT,NPPC,PAX6,PKM,PTEN,SAE1,SCD,SIRT1,SLC25A4,SSTR2,Tpm2,TPM3,VIM
miR-204-5p (and other miRNAs w/seed UCCCUUU)		mature microRNA		-1.897	0.0195	ACVR2A,ARPC1B,ATF4,CHRNA5,HOXB7,ID2,SNAP25,SOX4,STXBP1,VAMP2
STUB1	1.155	enzyme		-0.308	0.0195	ACTA2,BIRC5,CDK1,FBL,Gsta4,HSP90AA1,KLHL24,MAPT,PINK1,RAD51
gentamicin C		chemical drug	Inhibited	-2.538	0.0195	A2M,ANXA2,ASNS,CLU,IER3,MCM3,S100A10,TGIF1,UPP1,VIM
LDL		complex		-0.292	0.0195	APOE,CAPN2,CCND1,CDK1,CLIP2,EDNRB,EMB,FDPS,GPX1,HMGCR,HMOX1,IGFBP2,IGFBP3,IGFBP4,INSIG1,JUN,NAMPT,NPC2,PANX1,PLAT,PSMC5,PTEN,RANBP1,RND3,SLC2A1,SQSTM1,SREBF2,TGFBR1,TRADD,UBE2K,XBP1
CNR1	3.401	G-protein coupled receptor		-1.803	0.0196	ALPL,APOE,BIRC5,BMP7,CCNB2,CDCA3,CDK1,CNR1,COX4I1,DLL1,GPX1,HPRT1,HSPA4,MDK,NDN,NME2,NTN1,PAX6,TDGF1
MYO6		other		0.302	0.0198	ACTA2,ARL4D,HES5,IER3,KLF9,MAN2A2,NLGN2,NR2F1,OGDH,PTEN,RHOB,SEMA3A
SOX11	1.359	transcription regulator	Activated	2.14	0.02	BCL7A,CACYBP,CCND1,CD9,DBN1,EBF1,FGFR3,HSPD1,IER2,MYO1B,NREP,NTN1,RNF122,SKAP2,TGFBR1,TUBA1A,TUBB3,YPEL1
INHBA		growth factor		-0.941	0.02	ACTA2,ACVR2A,AGO1,BAMBI,CCND1,EGLN3,EIF4G2,FST,GDF3,GRSF1,IRX1,KRAS,LEFTY1,MYCL,NODAL,NR5A1,NRK,PLOD2,POU5F1,PTBP2,PTEN,RGS16,SOX4,VANGL2,VIM
NRAS	-0.139	enzyme		0.539	0.02	CCNB1,CCNB2,CCND1,CRABP2,CX3CL1,ETV5,FHL1,GJA1,HLA-A,HOMER3,IRX3,KRAS,LGALS1,MCM3,MEST,NCAM1,NSG1,OIP5,PKIA,PRDX2,RBPMS,RHOB,SLC2A1,TUBB2A,ZNF703
BRCA1	-0.832	transcription regulator		-0.235	0.0202	ACTB,BCKDHB,BIRC5,CCNB1,CCNB2,CCND1,Cd24a,DDIT4,ENPP2,H3-3A/H3-3B,HMOX1,HSPB1,NOTCH1,PCBP2,PHLDA1,PLK1,PTEN,RAD51,RUVBL2,SIRT1,VCAN,VIM
SPI1		transcription regulator		-0.65	0.0202	ACTA2,ACTB,BCL11A,BCL7A,CCNB1,CCNB2,CCND1,CDK1,COX4I1,DDX21,E2F2,EBF1,FBL,FTH1,GPX1,HMBS,HSPA8,ID2,ID3,JUN,NDUFB11,NDUFB7,Nolc1,POLR1D,PRDX2,PRDX4,PTEN,RACK1,RAD51,RPL18,SNU13,TCP1,VIM
atorvastatin		chemical drug	Activated	3.271	0.0202	APOE,APP,CYP51A1,ENPP3,F2R,FDFT1,FDPS,GJA1,GJC1,GSR,HMGCR,HMGCS1,HMOX1,IER3,JUN,LPL,MAP1LC3A,MSMO1,NSDHL,P4HB,PLAT,PRNP,RHOB,SQLE,TSC22D3,USP49
GCG		other		-0.232	0.0204	ACKR3,BTG2,EIF4B,FDPS,FST,GFRA1,HMGCR,IGFBP4,MTFR1L,NEUROD1,ODC1,PALM,PDHA1,PLK3,PPP1R1A,SLC2A1,SREBF2
carbon tetrachloride		chemical toxicant		1.694	0.0204	ACTA2,APOE,Calm1 (includes others),CNR1,DCLK1,DHFR,GPX4,Gsta4,HDGF,HMOX1,HSP90AA1,HSPB1,HSPD1,IGFBP5,JUN,JUND,MAP2K1,Mt1,Mt2,ODC1,PPARD,PRNP,QDPR,RBP1,SLC2A1,SORD,TGFBR1,VIM
AGER		transmembrane receptor		-1.139	0.0207	APP,CCND1,Cd59a,CHGA,CHGB,LPL,NEFL,RNF5,Rpl34 (includes others),Rps3a1,SIRT1,TUBB3,TXNIP,ULK1
ZEB1	1.47	transcription regulator		1.041	0.0207	AP1S2,CCNG2,COMMD3-BMI1,HK2,KIF13A,LOXL2,MAP1B,PKM,PTPRZ1,RPL30,S100A10,SREBF2,VIM,ZEB1
deferasirox		chemical drug		1.287	0.0207	ADGRG1,AKT1,ANXA2,CCND3,FAM20C,JUN,SULF2
MTTP		transporter		0.647	0.0207	EIF2S1,GOT1,HMGCR,HMOX1,JUN,SOAT1,XBP1
ezetimibe		chemical drug	Activated	2.626	0.0207	CYP51A1,FDFT1,FDPS,HMGCR,HMGCS1,SCD,SREBF2
EIF4G2	0.793	translation regulator	Activated	2.236	0.0207	ACTB,JUN,PLAT,POU5F1,SOS1
MAPK12	-1.834	kinase		0.488	0.0207	CCND1,ITGB8,JUN,MAPK12,PRDX1
SMARCE1	1.127	transcription regulator			0.0207	CCNB1,CDK1,L1CAM,NPC2,SMARCE1
PPIA	-1.822	enzyme		-1.501	0.0207	ACTA2,POU5F1,PPIA,RARB,TAGLN2
sertraline		chemical drug		-1.4	0.0207	ATF4,DDIT4,PDCD4,SLC1A5,SLC7A5
farnesol		chemical reagent		0.524	0.0207	CCNB1,HERPUD1,PHLDA1,PHLDA2,XBP1
selenomethylselenocysteine		chemical - endogenous mammalian		1.342	0.0207	ATP1A1,CLU,JUN,RPS11,RPS12
ONECUT1		transcription regulator			0.0213	AASS,AKIRIN2,C11orf1,CCT8,CDCA5,CLCN4,COPS7A,COX4I1,CYP51A1,EID1,FABP5,HMGCR,HNRNPR,LPL,LRRC59,ORC1,PFKL,PHB2,POLR3G,PPARD,PPFIBP1,SCD,SH3BGRL,SLC1A3,SNRPD2,SPAST,STMN2,TBX2,TMOD2,TRPC4AP,TSG101
CPE	1.964	peptidase		-1.715	0.0215	CHGA,CHGB,HMGCR,IGFBP2,SOX9,SREBF2
lomustine		chemical drug	Inhibited	-2.53	0.0215	A2M,ANXA2,ASNS,CLU,IER3,MCM3,S100A10,TGIF1,UPP1,VIM
sorbitol		chemical - endogenous mammalian			0.0216	AKR1B1,GJA1,SLC1A3,SORD
PMID 35110406 compound 9		chemical reagent		1	0.0216	NDUFB1,PDCD4,PEG10,SLC25A4
NAE1	-0.573	enzyme		-1	0.0216	AURKA,BIRC5,CCND1,CCND3
Betacatenin/TCF		complex		0	0.0216	ALPL,CCND1,GJA1,JUN
SIAH2	-1.192	transcription regulator			0.0216	CHEK2,EGLN3,PLK3,TINF2
miR-10a-5p (and other miRNAs w/seed ACCCUGU)		mature microRNA		0	0.0216	HOXA1,POU5F1,PTEN,VIM
OGG1	-1.085	enzyme		-0.689	0.0216	ACTA2,CAD,NCL,VIM
KIF1B	1.327	transporter		1.067	0.0216	ASCL1,CCND1,NEFL,PHOX2B
ACVR1B	0.349	kinase		-1	0.0216	CCNG2,FST,LEFTY1,NODAL
DEK	-0.677	transcription regulator		1.091	0.0216	AKT1,CCNB2,PRDX6,RPS6
24-hydroxycholesterol		chemical - endogenous mammalian		-1.989	0.0216	APOE,APP,HMGCR,SREBF2
ruxolitinib		chemical drug		-1.508	0.0216	CCND1,COX4I1,MAP1LC3B,NAMPT,NDUFB11,NDUFB7,PRDX2,PRDX4,PSAT1,RAD51,SOCS2,SQSTM1
miR-200b-3p (and other miRNAs w/seed AAUACUG)		mature microRNA		-1.639	0.0217	ERBIN,GSE1,NOTCH1,PDK1,PTEN,VIM,WDR37,ZEB1
vincristine		chemical drug		-1.053	0.0217	AKT1,GAP43,HNRNPF,HSP90AB1,JUN,NCAM1,TUBB2A,YWHAQ
GPD1		enzyme			0.0221	ACLY,ALPL,ANXA2,APP,ASNS,CAMK2N2,CCND1,CD63,ELOVL6,MCM2,MTHFD1L,Mup1 (includes others),PSAT1
STX18	1.138	transporter		-1.291	0.0223	ARHGAP29,BUB1,DPYSL3,FLNB,H2AZ2,ID2,IGFBP4,LOXL2,MCM5,NCK2,PMEPA1,RFC5,SFRP1,SLC7A1,SSRP1
NKX2-1		transcription regulator		1.29	0.0225	Bex1,BTG3,CHRNA5,CKS1B,CLU,EMP2,ENC1,ENPP2,Gsta4,HELLS,HLA-A,IER3,LRP2,MAPT,Nes,NOP56,PFN2,RAD51,SCD,SREBF2,Tcf7,WNT7B
mir-155		microRNA	Inhibited	-2.826	0.0227	ACTA2,ALDOA,ANXA2,CCND1,GAPDH,GPI,HK2,HMOX1,ISYNA1,MSH6,PDCD4,PELI1,PGAM1,PKM,PTEN,SDCBP,TAB2,YWHAZ
VCAN	2.166	other	Activated	2.982	0.0228	APOE,ATRN,Calm1 (includes others),CLU,CPE,CXCL12,ENPP2,FABP5,FST,IGFBP4,LAMB1,MAP1B,MIF,PTGIS,RBP1,RXRA,SPATS2L,VCAN,YBX3,ZNF618
TFAM	-0.096	transcription regulator		1.155	0.0235	CRMP1,DCLK1,FABP3,FABP5,GDPD5,LDHA,LDHB,PGAM1,PGK1,PKM,SLC25A20,SLC2A1
fatty acid		chemical - endogenous mammalian		-1.283	0.0236	AKT1,HMOX1,LPL,MACROH2A1,MAFA,MAPK12,NEUROD1,NPY,PPA1,PPARD,PTEN,RXRA,SCD,SIRT1,SLC2A1,SQSTM1
SKP2	-0.687	other		0	0.0237	CCND1,ODC1,PHB2,POU5F1,SLC2A1,VIM,ZEB1
ITCH	0.062	enzyme	Activated	2.646	0.0237	CCNB2,CSE1L,ELOVL5,MCM6,SLC1A5,SLC2A3,SLC7A5
FGFR3	3.789	kinase		-0.447	0.0237	CCND1,CDKN2D,DLL1,HK2,NEUROG2,PROX1,SOX9
BTG2	2.229	transcription regulator		-1.165	0.0237	BTG2,CCND1,HMOX1,IGFBP2,IGFBP4,NCAM1,RARB
CYLD-AS1		other		-1	0.0237	ABCB6,AKR1B1,BLVRB,FTH1,HMOX1,PRDX1,PRDX6,RXRA,SQSTM1,TALDO1
SOD2	-0.252	enzyme		0.997	0.024	ATP1A1,CCNB1,COLEC12,HMOX1,ID2,MAP2,ODC1,PLAGL1,POU5F1,PRMT8,SKP1,SYP,YWHAZ,ZNF358
hexachlorobenzene		chemical toxicant	Inhibited	-2.345	0.0244	A2M,ANXA2,ASNS,CLU,IER3,S100A10,TGIF1,UPP1,VIM
NKX3-1		transcription regulator			0.0244	BTG2,CA2,CTSV,CTSZ,IGFBP3,POU5F1,SOAT1,SOX4,STEAP1
DETA-NONOate		chemical reagent		-1.794	0.0244	ACTA2,AKT1,CCND1,HMGCR,HMOX1,LOXL2,ODC1,TAGLN2,TXNIP
ZMPSTE24	-0.07	peptidase		-0.09	0.0244	BTG2,CTSV,DDIT4,GADD45G,IGFBP3,IGFBP5,RGS16,SOCS2
MASTL	-0.549	kinase		-1.363	0.0244	CDK1,DENR,IPO5,NUP160,RAB11FIP1,SLC2A3,TUBB6,UBQLN2
ZBTB16		transcription regulator		0.401	0.0245	ASL,ATF1,BID,BMP7,CCND1,Cd24a,DDC,DHRS3,EMB,F2R,FABP7,FGFR3,GOT1,HOXC6,ID2,ID3,NDUFB5,ODC1,PBX1,PIK3R3,SCD,SLC2A1,TMEM176B,TSC22D3,UCK2
MAPK14	-0.561	kinase		-0.188	0.0245	ACTA2,BTG2,CALR,CCNB1,CCND1,CYP51A1,DLL1,FDPS,GJA1,GNAS,HMGCR,HMOX1,ITGB8,JUN,JUND,MAPT,NGFR,NPY,PRDX1,PTEN,SELENOW,SOX9,SREBF2,Tpm2,TXN
MSGN1		transcription regulator			0.0247	DLL1,DLL3,NOTCH1
Ck2		complex			0.0247	ATF4,BID,NGFR
Bcl9-Cbp/p300-Ctnnb1-Lef/Tcf		complex			0.0247	CCND1,GJA1,PPARD
bendamustine		chemical drug			0.0247	AURKA,CCNB1,PLK1
A-443654		chemical drug			0.0247	DCLK1,MAP1LC3B,SQSTM1
TRIB2	2.433	kinase			0.0247	CHGA,POU3F2,SYP
MEMO1	0.287	other			0.0247	CA2,CCND1,JUN
PNU282987		chemical reagent			0.0247	HMOX1,MAFA,PPARD
AGRN	0.499	other			0.0247	MAP1B,MAP2,MAPT
miR-455-3p (miRNAs w/seed CAGUCCA)		mature microRNA			0.0247	ACTA2,CCND1,HDAC2
GNRH2		other			0.0247	JUN,RPLP2,RPSA
SLC30A3		transporter			0.0247	APP,DCX,SNAP25
ziprasidone		chemical drug			0.0247	HMGCR,HMGCS1,SYP
lead acetate		chemical toxicant			0.0247	CCND1,Gsta4,GSTM5
cholic acid		chemical - endogenous mammalian		-0.514	0.0249	CIRBP,FABP7,FDFT1,HMGCR,IGFBP5,LPL,LRP2,MDK,RBP1,SQLE,SREBF2
ID1	-0.019	transcription regulator		0.313	0.0249	CCND1,DTX4,FAM110D,FGFR3,IGFBP3,NEUROD1,NOTCH1,POU5F1,SCD,SIRT1,VIM
4-O-carboxymethylascochlorin		chemical reagent		-1.109	0.0249	CALR,FUBP1,LONP1,PHB1,PRDX1
SKI	0.729	transcription regulator		0.811	0.0249	ACTA2,CYP26A1,Nes,ODC1,PMP22
ACTB	0.389	other		-0.277	0.0249	ACTA2,AURKA,Cald1,CCNB2,DSTN
Zn2+		chemical - endogenous mammalian		-1.029	0.0249	APP,Mt1,Mt2,PTEN,SLC39A6
17-alpha-ethinylestradiol		chemical drug		-0.616	0.0249	AARS1,ALDH18A1,APOE,ARRDC3,ASNS,ATF4,BCAT1,CDK1,CKB,EIF2S2,FABP7,Gsta4,ISYNA1,JUN,ODC1,PLK3,SNAPC2,SPOCK2,VEZF1
caspase		group		0.243	0.025	APP,CCND1,CCND3,CDK1,HERPUD1,PTEN
Ubiquitin		group		1.982	0.025	CDKN2D,FAM89B,HSP90AA1,HSPA4,HSPA9,HSPD1
RNF181	0.289	enzyme		0.816	0.025	CDK1,CELSR2,CXCL12,MED28,OLFM1,PDCD4
MECOM		transcription regulator		0.278	0.025	GADD45G,ITGA6,PBX1,RPS6,RPS6KA1,SOX9
CCNK	0.74	kinase		-0.721	0.025	FANCD2,RFC5,SMARCC2,SMARCD3,TAF10,UBE2T
citarinostat		chemical drug		1.633	0.025	BTG1,PHLDA2,POLR1C,TSC22D3,TSPAN13,TXNIP
fluvoxamine		chemical drug			0.025	ACTB,GAPDH,GNAQ,RACK1,RPL13A,RPS9
amphetamine		chemical drug		1.282	0.0256	ATF1,ATF4,BUB1,DDC,EIF4G2,HSPA4,HSPA8,JPT1,JUN,SYP,TLN1,UCHL1
DDX25	-1.135	enzyme		0.705	0.0256	APLP1,ATP1B2,BID,BZW1,DDR1,DPYSL3,EEF1D,FABP5,Gm12854/S100a11,HMGCR,IGFBP3,RBM4B,S100A10,SREBF2,TUBA4A
indomethacin		chemical drug	Inhibited	-2.882	0.0257	A2M,ANXA2,APP,ASNS,BIRC5,BTG2,CAPN2,CBX4,CCNB1,CCND1,CLU,DDC,HMOX1,IER3,LOXL2,LPL,MCM3,NGFR,P4HB,PPARD,RPS21,RXRA,S100A10,SLC7A5,TGIF1,UPP1,VCAN,VIM
SLC25A13		transporter			0.0258	ACLY,ALPL,ANXA2,APP,ASNS,CAMK2N2,CCND1,CD63,ELOVL6,MCM2,MTHFD1L,Mup1 (includes others),PSAT1
DNMT3B	-5.463	enzyme		0.687	0.0261	ACTB,APP,CDK1,CNR1,DNMT3B,EPM2AIP1,FBXL16,HOXA1,MYL6,PAX6,PLAAT3,PLP2,POU5F1,PPP1R1A,PRNP,PTEN,RAB39B,RGS16,RPL10A,RPL13,SFRP2
EGLN1	-0.454	enzyme		1.463	0.0261	AURKA,DLL1,EGLN3,PDK1,PFKL,PGK1,SLC2A1,SOX9,TGFBR1,TPI1
mitomycin C		chemical drug		0.475	0.0261	BIRC5,BTG2,CCNB2,CCND1,JUN,POU5F1,PRKCE,SESN2,SRSF6,SRSF7
fluvastatin		chemical drug		-1.462	0.0269	APP,CCND1,CD9,DCLK1,HMOX1,PLAT,PTGIS
miR-27a-3p (and other miRNAs w/seed UCACAGU)		mature microRNA		-0.426	0.027	ACLY,GOSR2,JUN,NOTCH1,ODC1,PHB1,RXRA,SIRT1,SRM
brefeldin A		chemical - endogenous non-mammalian		-0.406	0.027	APP,GJA1,HLA-A,HMOX1,HSPA9,LONP1,LPL,PRNP,SESN2
carbonyl cyanide m-chlorophenyl hydrazone		chemical toxicant		-0.426	0.027	ATF4,CTSV,DDIT4,HK2,MAP1LC3B,NAMPT,PHLDA1,RND3,ZFP36L1
ursolic acid		chemical drug		1.929	0.0271	AKR1B1,CCND1,EIF2S2,EIF4EBP1,HK2,LARS1,MARS1,NARS1,PDCD4,SARS1,SLC38A2
2500002B13Rik		other		-0.152	0.0272	ATP5F1B,COX4I1,HINT1,NDUFB8
ZFP91	0.563	transcription regulator		1	0.0272	BCAT1,CDK1,CRABP2,HK2
miR-214-3p (and other miRNAs w/seed CAGCAGG)		mature microRNA		1.21	0.0272	ATF4,BIRC5,ING4,PTEN
ACACB		enzyme		-1.067	0.0272	ACLY,HMGCR,SCD,SREBF2
Gm12602		other		-1.98	0.0272	BASP1,BRSK1,BTG2,RGS16
costunolide		chemical - endogenous non-mammalian		-1	0.0272	BIRC5,CCNB1,CDK1,CHEK2
IACS-010759		chemical drug	Inhibited	-2	0.0272	RPL11,RPL14,RPL35A,RPS8
ITGA5		transmembrane receptor		0.577	0.0274	APOE,CCND1,ENPP2,GAS1,GJA1,HOXB9,IGFBP2,JUN
guanidinopropionic acid		chemical drug		1.296	0.0274	ATP5MC1,COX4I1,NDUFA1,NDUFA3,NDUFA5,NDUFB8,PPARD,UQCRB
TWIST1		transcription regulator		1.634	0.0275	ACTA2,CLU,CXCL12,DPYSL3,ENPP3,FAT4,FGFR3,IGFBP4,IGFBP5,ITGB5,NCAM1,PCDH18,PTPRZ1,PXDN,SDC3,SPOCK2,ST8SIA2,VCAN,VIM,YBX1,ZEB1
romidepsin		biologic drug	Activated	2.208	0.0277	ARF4,CASZ1,CCND1,Cdc42,CDKN2D,DDX21,GADD45G,GTF2B,JUN,RHOB,SMARCB1,VHL
tert-butyl-hydroquinone		chemical reagent		-0.587	0.0279	CNR1,DDAH2,FTH1,GSR,Gsta4,GSTM5,HERPUD1,HMOX1,HSPA8,JUN,PSMA5,SESN2,WNT5A
epicatechin		chemical drug		1.387	0.0279	DSE,ELOVL6,EXOSC2,HEY1,LAMB1,LPL,MAPK12,MFAP2,NOTCH1,NUP43,RPL35,SNAP25,SULF2
fenofibrate		chemical drug		-0.325	0.028	APP,ASNS,CCND1,CLU,ECI2,FABP7,GAPDH,GOT1,GOT2,Gsta4,HADHB,HDGFL3,HMOX1,HOXC6,ID2,JUN,LDHB,LPL,MEST,PAICS,PCK2,PIK3R3,SCD,SLC25A20,SLC27A4,SREBF2,THRA,TXNIP,VEGFB
VEGFA	-1.107	growth factor		-1.18	0.0281	ACTA2,AKT1,ALDH2,BIRC5,CCND1,CTSV,CXCL12,DLL1,E2F2,ETV5,GART,GJA1,HEY1,HMOX1,ID3,IGFBP4,IGFBP5,KARS1,LDB1,ME2,NDUFA1,NME2,NOTCH1,NR2F2,PLAT,PPA1,SET,SHMT2,SNCG,TOMM20,TOMM70,TSPO,UQCRB
simvastatin		chemical drug		1.152	0.0283	ACTA2,APOE,APP,ASL,BIRC5,CCND1,CD9,ENC1,F2R,GJA1,HMGCR,HMOX1,IGFBP3,LPL,MAP1LC3B,MAPT,NONO,PALS2,PLAT,RHOB,SOAT1,TSC22D3,UNC13A,VIM,ZIK1
BACH2		transcription regulator		0.634	0.0286	EGLN3,ETV5,FAM20C,HMOX1,ID3,JUN,MYCL,PTEN,RARB,XBP1
triamterene		chemical drug	Inhibited	-2.563	0.0286	A2M,ANXA2,ASNS,CLU,IER3,MCM3,S100A10,TGIF1,UPP1,VIM
BAK1	-0.974	other		-0.728	0.0289	DNAJB9,ERO1A,HLA-A,Ifitm1,IFITM2,XBP1
ALDH1A2		enzyme		0.896	0.0289	Cdc42,HOXA1,HOXA4,HOXD4,IGFBP4,RARB
mir-193		microRNA		-0.128	0.0289	FAT1,MAPT,NOTCH1,PIK3R3,Podxl,PTEN
miR-23a-3p (and other miRNAs w/seed UCACAUU)		mature microRNA		1.044	0.0289	ATAT1,CXCL12,HK2,LDHA,NOTCH1,PTEN
APEX1	0.383	enzyme		-0.538	0.0289	ABCB10,CAD,FTH1,GFRA1,NCL,SIRT1
Gm15807/Hmgn5	-0.272	other			0.0289	ABL1,Mup1 (includes others),SHISA2,Srsf5,SUMO1,Tpm2
ELAVL1	-1.563	other		-1.067	0.0295	ACTA2,ASCL1,Bst2,CYP51A1,FLNA,HLA-A,HMOX1,Ms4a4c (includes others),NCAPG,NCL,NDUFB8,PDCD4,PLA2G7,PLCG2,PSAP,RACK1,RFC5,RPL13,RPN2,RPS6,SIRT1,SQSTM1,SRSF7,TSC22D3,VIM,WNT5A,ZEB1
TFAP2C		transcription regulator		-0.798	0.0296	ANTXR2,F2R,FKBP4,FST,GPX1,GPX4,HOXA1,HOXA2,IGFBP5,Meis1,XBP1
cerivastatin		chemical drug		1.403	0.0296	ENPP3,FDPS,GPX1,HMGCR,HMGCS1,HMOX1,HSPB1,JUN,NR2F6,PLAT,TSC22D3
isotretinoin		biologic drug		1.673	0.0296	CKS1B,CRABP2,GAP43,HOXA5,IGFBP3,MAPT,NGFR,ODC1,PTGIS,RARB,RBP1
alvespimycin		chemical drug		-1.446	0.0296	CCND1,FDFT1,HMGCR,SCD,SREBF2
EIF2A	-0.837	translation regulator			0.0296	ATF4,IGFBP2,JUN,PCK2,PMP22
RNF138	0.711	enzyme		0.447	0.0296	IER3,NAMPT,PLK3,RGS16,ZMIZ2
LYL1		transcription regulator			0.0296	ADGRG1,BTG2,CCND3,ID3,ID4
miR-18a-5p (and other miRNAs w/seed AAGGUGC)		mature microRNA		0.555	0.0296	BTG3,CCND1,E2F2,KRAS,PTEN
LCAT		enzyme		0.447	0.0296	APOE,APP,CCND1,CLU,HMGCR
paroxetine		chemical drug		-1.406	0.0296	APP,BNIP3,ID2,MAP2,PDK1
diosgenin		chemical - endogenous non-mammalian		1.477	0.0296	BID,CCND1,HMGCR,HMGCS1,SREBF2
HBEGF		growth factor		-1.414	0.0298	ALDOA,CCND1,GJA1,HK2,IGFBP3,LDHA,PKM,SLC16A3,ZEB1
LRP1	-0.082	transmembrane receptor		-0.692	0.0298	APP,GSR,PPIA,PRDX4,SERPINF1,SLC2A3,SPTAN1,SQSTM1,WNT5A
N4		chemical reagent			0.0301	BIRC5,CCND1
UMI-77		chemical reagent			0.0301	ACTA2,VIM
toyocamycin		chemical - endogenous non-mammalian			0.0301	POU5F1,XBP1
RHBDD1	-0.218	peptidase			0.0301	ACTA2,VIM
GLIPR2	0.885	other			0.0301	ACTA2,VIM
HP1BP3	4.966	other			0.0301	IGFBP2,WNT7B
LBX1	5.281	transcription regulator			0.0301	LBX1,ZEB1
LEO1	-0.582	other			0.0301	Meis1,SOX4
SLC13A5		transporter			0.0301	ACLY,CCNB1
tri-o-cresyl phosphate		chemical reagent			0.0301	MAP2,MAPT
TEX11		other			0.0301	CCNB1,CCND1
RETREG1	0.308	other			0.0301	ATF4,XBP1
STIL		other			0.0301	FLNA,NODAL
ATMIN	0.899	transcription regulator			0.0301	MUTYH,TRIM28
MUCL1		other			0.0301	CCND1,CCND3
AGAP2-AS1		other			0.0301	LIN28A,POU5F1
asparagine		chemical - endogenous mammalian			0.0301	ASNS,ODC1
AZD7762		chemical drug			0.0301	CCNB1,RAD51
firtecan pegol		chemical drug			0.0301	BNIP3,SLC2A1
DIO1		enzyme			0.0301	SLC16A1,SLC16A3
CHFR	0.616	enzyme			0.0301	AURKA,PLK1
GALNS	-0.736	enzyme			0.0301	GAP43,MAP2
ARID5B		transcription regulator			0.0301	ACTA2,UQCRB
mir-340		microRNA			0.0301	KRAS,PLAT
miR-625-5p (and other miRNAs w/seed GGGGGAA)		mature microRNA			0.0301	IGF2BP1,PTEN
NNMT		enzyme			0.0301	ACTA2,SYP
ANKH	0.744	transporter			0.0301	SOX9,WNT5A
DLL3	3.328	other			0.0301	HES5,HEY1
GCN1	-0.571	translation regulator			0.0301	CCNB1,CDK1
RNASEH1	-0.405	enzyme			0.0301	RPS21,RPS3
AP2A1	-0.893	transporter			0.0301	APP,TALDO1
LSM1	0.337	other			0.0301	CDK1,NPM1
RNF139	0.203	enzyme			0.0301	FDFT1,HMGCR
SNRK		kinase			0.0301	CACYBP,CCND1
S3I-1757		chemical reagent			0.0301	BIRC5,CCND1
APPL1	-0.38	other			0.0301	SNAP25,VAMP2
GLUD1	-0.179	enzyme			0.0301	LPL,SLC2A1
CFL1	0.119	other			0.0301	DSTN,JUN
RPL35A	-1.531	other			0.0301	IGF2BP1,PDCD4
HMGN2		other			0.0301	IER3,PHLDA2
ARF1	0.39	enzyme			0.0301	CCND1,MCM6
G3BP2	-0.154	enzyme			0.0301	HDGF,POU5F1
RPL12	-1.767	other			0.0301	IGF2BP1,PDCD4
LAMB2	0.482	enzyme			0.0301	LAMA5,LAMB1
selinexor		chemical drug			0.0301	HOXB4,HOXB9
CKS2	-0.978	kinase			0.0301	CCNB1,CDK1
PCCA-DT		other			0.0301	ENO1,VIM
LOC105369760		other			0.0301	ACLY,SCD
4-(4-(3-(4-trifluoromethoxy-phenyl)ureido)cyclohexyloxy)benzoic acid		chemical reagent			0.0301	MAP1LC3B,SQSTM1
LY5		chemical reagent			0.0301	BIRC5,CCND1
DEETGE-CAL-Tat		chemical reagent			0.0301	GPX1,HMOX1
griseofulvin		chemical drug			0.0301	GJA1,HMOX1
lamotrigine		chemical drug			0.0301	HDAC2,HDAC5
methyl cellosolve		chemical reagent			0.0301	PLK1,SQSTM1
4-methylcatechol		chemical - endogenous mammalian			0.0301	HMOX1,JUN
cadmium sulfate		chemical toxicant			0.0301	HMOX1,Mt1
ammonia		chemical - endogenous mammalian			0.0301	PAX2,SLC1A3
SF2523		chemical drug			0.0301	MAP1LC3B,SQSTM1
sertindole		chemical drug			0.0301	ACTB,APP
phosphoramidon		chemical - endogenous non-mammalian			0.0301	APP,EDNRB
insulin glargine		biologic drug			0.0301	MAFA,NPY
CYM-5520		chemical reagent			0.0301	MAP2,NEUROD1
cyclohexanecarboxylic acid		chemical reagent			0.0301	NCAM1,SYP
vigabatrin		chemical drug			0.0301	DDC,RPS6
karenitecin		chemical drug			0.0301	CCNB1,CDK1
resatorvid		chemical drug	Activated	2.052	0.0304	ALDOA,HK2,LDHA,PKM,PROX1,SLC2A1,SLC2A3
NORAD		other		1.89	0.0304	BASP1,ID3,IGFBP3,IGFBP4,JUN,RHOB,SSBP3
NFYC	0.588	transcription regulator			0.0304	CCNB1,CCNB2,CDCA8,PTTG1,RHOB,SALL4,YBX3
PCGF2	0.74	transcription regulator		-0.572	0.0304	HOXB7,HOXB8,HOXB9,HOXD4,NOTCH1,VIM,ZEB1
NR1D1		ligand-dependent nuclear receptor		0.152	0.0304	ACLY,BNIP3,CTSV,NAMPT,SIRT1,SLC2A1,ULK1
M344		chemical reagent		1.276	0.0304	APBA2,APP,CLU,MAPT,SIRT1,SIRT7,TGFBR1
histone deacetylase		complex		0.152	0.0304	CCND1,ID2,NEUROD1,NOTCH1,PLAT,PTGIS,SSTR2
lithocholic acid		chemical - endogenous mammalian		1	0.0305	CHAC1,GRN,GSR,Gsta4,GSTM5,LRP2,RARB,TGFBR1
sphingosine-1-phosphate		chemical - endogenous mammalian		0.767	0.0307	ACTA2,ANXA2,ATOH8,CASZ1,CCND1,CRMP1,ENPP2,GAP43,HDAC2,ID2,JUN,NCAM1,Nefm,NSG2,PRPH,RXRA,ST8SIA2,VIM
Collagen type I (complex)		complex		0	0.0313	ACTA2,APOE,APP,CCND1,EIF4EBP1,HDGF,PLOD2,PTEN,S100A10,VIM
fenamic acid		chemical reagent	Inhibited	-2.578	0.0313	A2M,ANXA2,ASNS,CLU,IER3,MCM3,S100A10,TGIF1,UPP1,VIM
TGFB2		growth factor		-1.37	0.0314	ACTA2,GAS1,HEY1,HMOX1,ID4,ITGB5,JAM2,MLLT3,NOTCH1,PLOD2,PTEN,SCD,TGFBR1,VCAN,VIM
BCL2		transporter	Activated	2.191	0.0319	BNIP3,CCND1,CDK1,CHGB,GAP43,NDRG1,NNAT,NSG2,PTEN,SCG3,SNAP25,SOX9,SQSTM1,VDAC1
caffeic acid phenethyl ester		chemical drug		-0.897	0.0319	ABCB10,ABL1,BIRC5,CCND1,FTH1,GSR,HMOX1,HSPB1,NGFR,RARB,RHOB,RXRA,TCP1,VIM
MAP2K1/2		group		0.065	0.0321	CCND1,CDK1,GJA1,HERPUD1,HK2,HMOX1,HSPB1,JUN,PHLDA1,PRKCI,VIM
PRKCE	3.425	kinase		-0.359	0.0321	ACTA2,APP,BIRC5,CCND1,CCND3,HSP90AB1,JUN,ODC1,PDCD4,PRKCE,SYP
allopurinol		chemical drug		-1.835	0.0323	A2M,ANXA2,ASNS,CLU,HMOX1,IER3,MCM3,S100A10,SLC2A1,TGIF1,TXNIP,UPP1,VIM
halofuginone		chemical drug			0.0325	Cd24a,CKB,CLIP2,DBN1,EDNRB,EHD3,F2R,FGFR3,GOT1,HSPA4,IFITM2,IGFBP3,LGALS1,PKM,PMP22,SCPEP1,SELENOW,WNT5A
dimethyl sulfoxide		chemical drug		0.078	0.0326	ACTB,BIRC5,BNIP3,CALR,CCND3,EIF4EBP1,HEBP1,HMOX1,HSP90AB1,JUN,JUND,LPL,NR2F2,SMPD3,SQSTM1,Tcf7
RANBP3L		other		1	0.0328	ALDH2,ATP6V0E2,BCKDHB,HDGFL3,HOXD8,NRK,PMP22,TSPAN13,ZNF22
IL9		cytokine		-1	0.0328	CAPN2,CAPZB,DSTN,IQGAP1,NCK1,PIM2,PLS3,S100A10,SPTAN1
Fgf		group			0.0331	CCND1,CCND3,GNL3,JUN,ODC1,OTX2
fluoromethyl 2,2-difluoro-1-(trifluoromethyl)vinyl ether		chemical toxicant		-0.896	0.0331	CLU,HMOX1,HSPB1,MCM6,ODC1,UCHL1
UPF2	0.21	other		0.896	0.0331	CAMK2N1,CLU,GRN,HEY1,NEO1,TSPAN13
PAX2	5.672	transcription regulator		1.342	0.0331	GRIK3,PAX2,PAX6,SFRP2,SSTR2,WNT5A
ICMT	-0.076	enzyme			0.0331	ATP5F1B,CRABP1,GDI1,GJA1,GPC4,SERINC1
imipramine blue		chemical drug		0.133	0.0331	AURKA,CCNB1,CCND1,E2F2,PLK1,SOX9
rosuvastatin		chemical drug		1.633	0.0331	CYP51A1,FDFT1,FDPS,HMGCR,HMGCS1,HMOX1
diallyl disulfide		chemical - endogenous non-mammalian		-1.966	0.0331	BID,CCNB1,GJA1,GSR,GSTM5,HMOX1
L-threonine		chemical - endogenous mammalian			0.0334	CCND1,EIF2S1,POU5F1
C430049B03Rik		other			0.0334	ASCL1,SCD,SNCG
EHT-1864		chemical reagent			0.0334	ACTA2,APP,CXCL12
cercosporin		chemical - endogenous non-mammalian			0.0334	ACTA2,BIRC5,CCND1
DCLK1	3.977	kinase			0.0334	KRAS,NOTCH1,ZEB1
mir-338		microRNA			0.0334	CCND1,SOX4,VIM
mir-217		microRNA			0.0334	HMOX1,PTEN,SIRT1
WZ-4002		chemical drug			0.0334	HK2,LDHA,NDUFB8
RELN		peptidase			0.0334	APP,FABP7,HES5
PTCD1		other			0.0334	NDUFB8,NDUFB9,UQCRB
MAD2L2	1.189	enzyme			0.0334	NOTCH1,POU5F1,VIM
NPC1L1		transporter			0.0334	HMGCR,HMGCS1,SREBF2
STX3		transporter			0.0334	ANAPC5,RPL30,VCAN
ATF5	1.771	transcription regulator			0.0334	EIF4EBP1,PLAT,TXNIP
ADAM9	-1.313	peptidase			0.0334	CHAC1,DDIT4,SLC1A4
Nedd4	0.303	enzyme			0.0334	CYP26B1,POU5F1,SOX9
INCB054329		chemical drug			0.0334	CCND1,FGFR3,NSD2
PCI-34051		chemical reagent			0.0334	ACTA2,BMP7,VIM
2-hydroxy-1-naphthylaldehyde isonicotinoyl hydrazone		chemical reagent			0.0334	CCNB1,CCND1,CCND3
largazole		chemical - endogenous non-mammalian			0.0334	GAPDH,HK2,PDK1
tiron		chemical reagent			0.0334	HMOX1,KRAS,PRDX2
retinol acetate		chemical drug			0.0334	ALPL,RARB,RXRA
CGP 42112		chemical reagent			0.0334	MAP2,MAPT,TUBB3
N-chlorotaurine		chemical - kinase inhibitor			0.0334	HMOX1,PRDX1,TXN
SMAD2	1.124	transcription regulator		1.019	0.0335	ACTA2,ALPL,BIRC5,CCNG2,CKS1B,CYP51A1,FDFT1,HMOX1,IRX1,MAFA,NEUROD1,POU5F1,TGFBR1,TPM3,VIM
SLC30A7	-0.713	transporter		0.283	0.0335	AKT1,ALPL,FABP3,SLC27A4
NOP2	-0.988	other		0	0.0335	CCNG2,MAP1LC3B,SESN2,SLC1A3
SLC40A1		transporter		1.192	0.0335	BNIP3,FTH1,PDK1,PGK1
SRSF3	-0.445	other		-0.225	0.0335	CCND1,CCND3,JUN,PDCD4
FANCD2	-2.24	other		0	0.0335	GPX1,GPX4,SCD,SCP2
ARG1	2.886	enzyme		-1	0.0335	CCND3,CDK5R1,MAPT,SQSTM1
TOR1A	0.163	enzyme			0.0335	BASP1,MPST,NEFL,SNCG
glutamyl-Se-methylselenocysteine		chemical - endogenous mammalian		1	0.0335	ATP1A1,CLU,JUN,RPS11
TEAD2	-0.428	transcription regulator		0	0.0339	CCND1,CDK1,GPR37,IGFBP5,MCM6,PCDH18,RAD51,SDC2
sorafenib		chemical drug		-0.038	0.0339	ACTA2,ATF4,BID,CCND1,CCND3,SCD,VIM,ZEB1
STIM1		ion channel		-1.265	0.0342	ATF4,GPX1,HMOX1,ITGA6,PRDX1,RPL26,RPS12,RPS19,RPS23,TGFBR1
FASN	-0.202	enzyme		-0.529	0.0342	ACLY,ACTA2,DDIT4,EDNRB,ELOVL6,LPL,MRAS,SCD,SFRP2,VIM
puromycin aminonucleoside		chemical reagent	Inhibited	-2.724	0.0342	A2M,ACTB,ANXA2,ASNS,CLU,CTSV,HSPD1,IER3,MCM3,PRDX3,S100A10,TGIF1,UPP1,VIM
KDM3A	1.045	transcription regulator		-0.894	0.0342	ACTA2,CCND1,CD9,GNG2,HMOX1,LOXL2,PLOD2
mir-148		microRNA		1.336	0.0342	ACTA2,DNMT3B,PKM,PTEN,SKP1,TGFBR1,VIM
ATF1	-1.964	transcription regulator		0.351	0.0342	ATP1A1,CYP51A1,FTH1,HMOX1,JUN,SST,YWHAZ
BAG1	0.272	other		0.721	0.0342	ACTB,CCND1,JUN,MAPT,PTEN,VIM,ZEB1
formaldehyde		chemical - endogenous mammalian	Activated	2.449	0.0342	BNIP3,GABBR1,HK2,JUN,JUND,NDRG1,NGFR
phenacetin		chemical drug		-1.912	0.0342	A2M,ANXA2,CLU,IER3,S100A10,UPP1,VIM
cephaloridine		chemical drug		-1.362	0.0347	CCNB1,CDT1,CHAF1B,DDIT4,FOXE1,GSTM5,HMOX1,MCM3,MCM5,MCM6,NGFR,PIR,TRIB3
PRKCA		kinase		0.799	0.0347	APP,ARL4C,ARPC2,BCL11A,CCND1,HEY1,ID2,ID3,IGFBP3,INSIG1,JUN,LPL,PEG10,PHLDA2,PTEN,SDCBP
NCOR-LXR-Oxysterol-RXR-9 cis RA		complex	Inhibited	-2.236	0.0348	APOE,CYP51A1,FDFT1,LPL,SCD
E2F5	-0.932	transcription regulator			0.0348	CDK1,DHFR,PA2G4,RANBP1,VEGFB
PCYT1A	1.16	enzyme		0.555	0.0348	FST,GFRA1,INSL6,SCD,TUBB3
ECM1		transporter		1.253	0.0348	AKT1,GRN,POU5F1,VIM,ZEB1
arecoline		chemical drug		-0.97	0.0348	ACTA2,F2R,HMOX1,MAP2K1,PSME3
GNA12	0.709	enzyme		0	0.0348	ACTA2,CFL2,F2R,GSR,Gsta4,IQGAP1,ITGA6,MAP2K1,RRAS2,SOS1,VIM
SOX3	0.516	transcription regulator		-1.108	0.0348	ACVR2A,CYP26A1,DLL1,GDF3,IRX3,NR5A1,PCDH18,SOX9,TDGF1,TNFRSF19,WNT5A
ESRRG		ligand-dependent nuclear receptor	Inhibited	-2.149	0.0357	ACO2,ALDOC,ATP5F1B,ENO1,FABP3,GAPDH,HK2,IDH3A,LDHA,LPL,PDHA1,PKM,SUCLG2,TPI1,VEGFB
paraquat		chemical toxicant	Inhibited	-2.263	0.0357	BID,BNIP3,CCDC88A,CRLF2,GPX1,GSR,Gsta4,HMOX1,ITGB8,Mt1,Mt2,PLCE1,SIRT1,TXN,ZNF580
PTF1A		transcription regulator		1.718	0.0361	ABAT,CRABP1,GBX1,GBX2,GRIK3,NPY,PAX2,SSTR2,UNCX
EHMT2	-0.443	transcription regulator		0.314	0.0361	BIRC5,CXCL12,HOXA1,KMT2E,MAP1LC3B,POLR1F,SIAH1,SNRPN,STMN2
Tcf7	-3.095	transcription regulator		0.768	0.0368	ACSBG1,C3orf70,Cd24a,CDK1,CHCHD10,CPE,ENPP2,FDPS,FYN,GPX1,ID2,ID3,ITGB8,JAM2,KIF13A,LRIG1,MAPK12,MSMO1,NNAT,NR2F2,NTN4,P4HB,PHLDA1,PLA2G7,PRDX4,PSAP,PTEN,RBPMS,SCP2,SOAT1,SOCS2,SQLE,SREBF2,TNFRSF19,VEGFB
Pdgf (complex)		complex		-0.939	0.0372	AKT1,CCND1,EIF2S1,GJA1,HEY1,HMOX1,JUN,MCM6,MCM7,NCAM1,NOTCH1,ODC1,PIK3R3
RHO		G-protein coupled receptor		-0.707	0.0372	APP,CRABP1,DPYSL3,HK2,Mt1,NCAM1,PLA2G7,PRPH,PSME4,XBP1
CBFA2T3		transcription regulator	Inhibited	-3.132	0.0372	Bst2,CHGA,CHGB,ID2,INSM1,NEUROD1,PAX6,SST,STXBP1,TCF12
LIF		cytokine		0.78	0.0372	A2M,ACTA2,BMP7,CCND1,CD9,CYP26A1,E2F2,ENPP2,HES5,HEY1,HK2,ID2,JAM2,JUN,LPL,Nes,NPY,PAX6,PELI1,POU5F1,PRPH,SOCS2,TMEM176B,WNT5A,XBP1
DMD		other			0.0374	ATP1B2,BTG2,CFL2,DCX,DNAJB6,EEF1A1,FTH1,FZD3,HSPA8,Marcks,MLLT3,Mup1 (includes others),PKM,PROX1,S100A10,SCHIP1,SH3GLB1,Tmsb4x (includes others),TPI1,TPM3,TTL,UCK2,VIM,WWC1
RETNLB		other		0.194	0.0377	ACTA2,AKT1,DNER,HEY1,Mup1 (includes others),NDN,PTEN,SFRP1,SOCS2,UBE2T,WNT5A
miR-145-5p (and other miRNAs w/seed UCCAGUU)		mature microRNA		0.405	0.0377	ACTA2,DDR1,FSCN1,LIN28A,NDUFA4,NGFR,NR5A1,POU5F1,SOX9,TPM3,UNG
PTTG1	-0.998	transcription regulator		-0.664	0.0377	CCNB1,CCND1,CDKN2D,CLU,MIF,RAD50,RBM4,SUMO1,UBE2B,UNG,VIM
Smad2/3-Smad4		complex		-0.765	0.0378	ACTA2,IGFBP3,IGFBP5,ITGB5,UTF1,VIM
CRTC2		other		-0.555	0.0378	CCND1,GOT1,IDH3A,MAFA,MTA3,SREBF2
pituitary adenylate cyclase-activating polypeptide		biologic drug			0.0384	BAMBI,CCND1,CCND3,DPYSL3,EGLN3,ELAVL4,SEMA6D
GSK2816126		chemical drug		1.858	0.0395	ALPL,BIRC5,CDCA3,CKS2,HEY1,HOXD4,HOXD8,MUTYH,ZEB1
mir-29		microRNA		-0.527	0.0399	ACTA2,ARPC3,CCND1,Cdc42,DNMT3B,HMGA1,LPL,PMP22,PTEN,SFRP2,TRAF4,VIM,ZFP36L1
WNT5A	2.757	cytokine		0.251	0.0403	ARPC3,BTG2,CCND1,CXCL12,DLL1,ENPP2,F2R,FLNA,FZD5,FZD8,GJA1,HMOX1,ID2,ID3,LIN28B,MRPS6,NR5A1,NRK,PRKAR2A,PRKCI,PTEN,SPAG9,SYT1,TULP3,VANGL2,VIM
PLAU		peptidase		-0.095	0.0405	ACTA2,CCND1,GJA1,IGFBP2,ITGB5,NPY,PHLDA1,PLK3,SLC2A1,VIM
beta-galactosidase		group			0.0405	CXCL12,GAS1,NEO1,RGMB,WNT5A
BPIFB1		other		-0.391	0.0405	CCND1,JUN,MAP2K1,PHB1,SLC2A1
CDC73	-0.282	other			0.0405	APP,CCND1,HMGA1,IGFBP4,Meis1
ATP2A2	0.503	transporter		0.391	0.0405	APP,CCND1,SCD,SYT1,XBP1
arotinoid acid		chemical toxicant		1.307	0.0405	CNR1,ODC1,RARB,SCD,SOX9
adenine		chemical - endogenous mammalian			0.0406	BIRC5,BMP7,MCM6,MYH9
Pdgf Ab		complex		-1.117	0.0406	BIRC5,CCND1,HMOX1,SCD
KLK4		peptidase			0.0406	CCNB1,CCNB2,CDC34,E2F2
PPP4R3B	0.371	other			0.0406	IRX1,IRX3,OTX2,TUBB3
ALDH1A1		enzyme		1.131	0.0406	CNR1,NOTCH1,PPARD,TUBB3
telapristone acetate		chemical drug			0.0406	BUB1,CCNB2,CDK1,PTTG1
XRCC6	-1.246	enzyme			0.0406	APOE,HSPA4,SIRT1,SLC38A2
mir-137		microRNA		0	0.0406	APP,CKS1B,NEFL,SOX1
mir-205		microRNA		-1.841	0.0406	PRKCE,SQLE,VIM,ZEB1
RAB2A	1.113	enzyme		-0.45	0.0406	ACLY,CYP51A1,FABP5,PLIN3
erastin		chemical drug			0.0406	FTH1,GPX4,HMOX1,MAP1LC3B
HK2	-2.891	kinase		0	0.0406	NDUFB8,POU5F1,VIM,ZEB1
MAML1	-0.18	transcription regulator			0.0406	CCND1,HES5,HEY1,RND3
APOC1		transporter		0	0.0406	APOE,FSCN1,HSP90AA1,ZEB1
latrunculin B		chemical reagent		1	0.0406	ACTA2,ACTB,PFN1,PFN2
SKF-38393		chemical reagent		-0.106	0.0406	Calm1 (includes others),CTH,HSPA9,NPY
NF-Y		complex			0.0407	CCNB1,CCNB2,CDK1,CHRNB4,FTH1,HMGCR,HOXB4,MTAP,PKM,TAX1BP3,XBP1
MACROH2A1	2.646	other		1.633	0.0407	AKT1,ANXA2,ASCL1,CDK5R1,CDKN2C,LIN28B,LPL,POU5F1,PPA1,SLC2A1,SOCS2
miR-155-5p (miRNAs w/seed UAAUGCU)		mature microRNA		-1.155	0.041	ABHD16A,CCND1,CUL4B,CYP51A1,DCAF7,FGD4,HSDL1,KRAS,LPL,MSH6,MYO10,NARS1,PELI1,PHC2,PRKCI,RAB5C,SDCBP,TAB2,TWF1
CCN5		growth factor		-0.788	0.0415	ACTA2,CCND1,JUN,LPL,TGFBR1,VIM,XBP1,ZEB1
advanced glycation end-products		chemical - endogenous mammalian		1.238	0.0415	CXCL12,DDAH2,F2R,GJA1,LRP2,PFN1,SERPINF1,SIRT1
KLF4		transcription regulator		0.83	0.0417	ACTA2,ACVR2A,ALPL,ASCL1,CCNB1,CCND1,CRABP2,CYP26A1,DLL1,ERAS,FOXE1,GBX2,GDF3,HEY1,HSPB1,ID3,IRX3,KLHL24,LIN28A,MRPL19,NOTCH1,ODC1,OTX2,PAX2,PCDH18,PLAT,POLR3G,POU5F1,TDGF1,TGFBR1,TNFRSF19,UBE2E3,VIM,WNT5A
mir-22		microRNA		0.12	0.0428	ACTA2,BMP7,CCND3,CLIP2,HK2,MYCBP,YWHAZ
miR-92a-3p (and other miRNAs w/seed AUUGCAC)		mature microRNA		-0.346	0.0428	CCND1,CCND3,CDK1,CDKN2C,EDNRB,PTEN,TRAF4
POSTN		other		0.243	0.0428	ACTA2,ATF4,HEY1,LOXL2,NOTCH1,VEGFB,VIM
pinometostat		chemical drug		-1.195	0.0428	ABCB10,ENHO,NOTCH1,PBX3,PIM2,PTEN,XBP1
leucine		chemical - endogenous mammalian		0.298	0.0428	ASNS,ATF4,BTG1,EEF1A1,HERPUD1,TRIB3
BCYRN1		other		-0.816	0.0428	CKS1B,CTXN1,RPL15,RPL18A,RPL35A,SELENOH
methyl-beta-cyclodextrin		chemical drug		1.4	0.0428	ARL6IP5,CCND1,FDFT1,HMGCR,MAPT,POU5F1
IL33		cytokine	Inhibited	-2.425	0.043	ACTB,ALDOA,APOE,APP,ARFGAP3,BNIP3,CCND1,CDC16,CDK5R1,CX3CL1,EGLN3,FAM162A,GOSR2,GSTM5,HACD3,HMOX1,HSPE1,ID2,IER3,Ifitm1,KLC1,LAMA5,LGALS1,Marcks,MDK,MIEN1,MIF,MRPL54,NHP2,ODC1,P4HA1,PFKL,PGK1,PIM2,PLAT,PRDX1,PSAT1,RAMP3,RANBP1,SOS1,TPI1,TUBB6
bleomycin		biologic drug		1.487	0.0431	ACKR3,ACTA2,AKT1,APOE,ARRDC3,BASP1,BRMS1L,CXCL12,DNER,F2R,HEY1,HSP90AA1,MAP1LC3B,MIF,Mup1 (includes others),NDN,PLAT,PTEN,PTTG1,SFRP1,SFRP2,SIKE1,SOCS2,SQSTM1,TBC1D9,TGFBR1,TP53INP2,UBE2T,VHL,WNT5A
TCF7L1	-2.153	transcription regulator		0.333	0.0432	ENPP2,JAM2,JUN,NNAT,NODAL,NR2F2,SOX1,STMN2,TNFRSF19
GHR		transmembrane receptor		0.64	0.0432	ACTA2,CCND1,IGFBP2,IGFBP3,IGFBP4,LPL,NPY,SOCS2,SST
Irp		group			0.0434	ACO2,APP,FTH1
azathioprine		chemical drug			0.0434	ACLY,ATP9A,CALR
HOXA-AS2		other			0.0434	HOXA3,KRAS,PLK3
MGAT1	0.394	enzyme			0.0434	ACTA2,ITGB5,VIM
DGCR5		other			0.0434	AKT1,VIM,ZEB1
SNHG20		other			0.0434	CCND1,VIM,ZEB1
G2535		chemical reagent			0.0434	PTEN,VIM,ZEB1
DAB2IP	0.324	other			0.0434	CLU,VIM,ZEB1
salinomycin		chemical - endogenous non-mammalian			0.0434	ACTA2,CCND1,SQSTM1
DLEU2		other			0.0434	ACTA2,HK2,VIM
RUVBL2	-1.25	transcription regulator			0.0434	CCND1,CDKN2C,MCM3
LNX2		other			0.0434	HES5,HES6,NOTCH1
AIMP2	-1.099	other			0.0434	CDKN2D,KRAS,SLC2A1
LIMA1		other			0.0434	ID2,VCAN,VIM
ST3-Hel2A-2		chemical reagent			0.0434	HERPUD1,IER3,PHLDA1
PTK7	-1.199	kinase			0.0434	BANF1,RPL27,RPS4Y1
clioquinol		chemical drug			0.0434	APP,CCND1,JUN
7-(4-fluorobenzylamino)-1,3,4,8-tetrahydropyrrolo[4,3,2-de]quinolin-8(1H)-one		chemical reagent			0.0434	CCND1,CDK1,CHEK2
sphingomyelin		chemical - endogenous mammalian			0.0434	ELOVL5,ELOVL6,SCD
TPH1		enzyme		0.194	0.0439	ARRDC3,CDCA8,HMOX1,HSPA8,JUN,Mapre2,MAPT,NCAPG,PIGX,PLA2G7,RPS15A
CXCL12	-3.324	cytokine		-0.512	0.045	ACTA2,CA2,CCND1,CD9,CX3CL1,CXCL12,F2R,FLNA,FYN,GSR,HEY1,JUN,LOXL2,MAPK12,MAPK8IP2,MSH6,NCK1,NR2F6,Podxl,RRAS,SEPTIN7,SOCS2,VIM
CAV1		transmembrane receptor		-0.313	0.0451	AKT1,CCND1,HK2,HMOX1,HSPA8,NOTCH1,NPM1,POU5F1,PTEN,RPS9,SCG5,SLC25A12,SLC2A3,SPAG9,TGFB1I1,TGFBR1,VIM,ZEB1
methamphetamine		chemical drug		-0.494	0.0451	ALDH18A1,BID,BMP7,GPX4,GRIK3,H3-3A/H3-3B,HMOX1,JUN,JUND,LGALS1,NAT8L,NDUFA4,NDUFB8,NPY,OTX2,SIGMAR1,SLC25A20,TXN
ShK-223		chemical reagent		-1.941	0.0455	BID,CCNG2,CLSTN1,HAT1,ITGB5,MAP2K1,PACC1,PLCG2,RPL28,RPS10,RPS9,RTN4RL1,TGFBR1
ascorbic acid		chemical - endogenous mammalian		0.792	0.0455	ACTA2,ALPL,CCNB2,FTH1,IGFBP2,IGFBP3,IGFBP4,IGFBP5,NDRG1,PMP22,POU5F1,SLC2A1,SREBF2
CD3 group		group	Inhibited	-2.621	0.0456	CCND3,FYN,HK2,LDHA,ODC1,SCD,SLC16A3,SLC7A5
BAX	-1.432	transporter		-0.728	0.0456	CCNB1,CDK1,DNAJB9,ERO1A,HLA-A,Ifitm1,IFITM2,XBP1
NOG		growth factor		-1.254	0.0456	BMP7,FST,ID3,ID4,NCAM1,NGFR,VCAN,WNT5A
BMP10		growth factor		1.772	0.0465	A2M,AASS,HEY1,HLA-A,ID2,ID3,NCAM1,PHLDA1,RPL22,SHMT1,SOX9,VCAN
ATF2	1.781	transcription regulator		1.411	0.0465	ACTB,ASNS,CCND1,DUSP8,ITGB8,JUN,MEIS2,NOTCH1,PTEN,RHOB,SST,TRIB3
MEIS2	5.017	transcription regulator	Activated	2	0.0467	ID3,PAX6,PBX1,SOX11,WNT5A
miR-205-5p (and other miRNAs w/seed CCUUCAU)		mature microRNA		0.463	0.0467	ATP1A1,PRKCE,PTEN,SALL4,ZEB1
NKX2-2-AS1		other		-1.342	0.0467	CHCHD10,FAM162A,LETMD1,NUBPL,PDK1
DLX5		transcription regulator		-1.179	0.0467	CYP26A1,GBX2,Irx5,PLAGL1,POU3F3
Mt1	-2.37	other			0.0467	CCND1,JUN,LPL,MEST,Mt1
4-nitroquinoline-1-oxide		chemical toxicant	Inhibited	-2	0.0467	AURKA,CCNB1,CCNB2,Cdc42,CDK1
cyanocobalamin		chemical - endogenous mammalian	Inhibited	-2.191	0.0467	APP,JUN,NOTCH1,PRNP,SFRP1
kaempferol		chemical toxicant			0.0467	BIRC5,CDK1,CXCL12,HMOX1,JUN
SIN3A	-1.29	transcription regulator			0.047	CCNG2,E2F2,INA,NCL,Nefm,PMM1,RARB,SET,TXNIP
EOMES		transcription regulator		-0.437	0.0471	ACTA2,BHLHE22,CRABP1,CYP26A1,FZD8,IGFBP3,NEFL,Nefm,NHLH1,NXPH4,PMP22,POU5F1,RND3,TSHZ1
DNMT3A	-1.168	enzyme		0.193	0.0474	CNR1,CPLX2,DNMT3B,E2F2,ERO1A,ETV5,GRINA,HOXA1,IGFBP5,JUN,LRP2,Mt1,PLA2G7,PLK1,POU5F1,PRKCI,PTEN,RGS16,RRAS2,SNRPN,Tcf7,TPCN1
TBP	-0.722	transcription regulator			0.0475	ACTB,ASNS,BRF1,GAPDH,HLA-A,HMGCR,IER3,LEFTY1,RANBP1,RPS10
silibinin		chemical drug		0.381	0.0475	BIRC5,CCNB1,CCND1,CDK1,HK2,IGFBP3,LDHA,SLC2A1,VIM,ZEB1
HAX1	-1.896	other		0.378	0.0475	ACO2,IDH3A,NDUFB9,OGDH,PDHA1,SUCLG2,UQCRB
ouabain		chemical drug		0.063	0.0475	ACTB,ATP1A1,HSPA8,HSPA9,PHB1,VIM,YWHAQ
FOXA1		transcription regulator		-1.116	0.0477	ACTA2,ASTN1,DCX,DDC,DDIT4,DSE,EFHD1,FKBP4,LEFTY1,NDUFV3,NEUROG2,NPY,PAX6,PRNP,SOX9,SST,Tpm2,WNT7B,XBP1
ILX-23-7553		chemical drug			0.0477	CCND1,CLU
globotriaosylceramide		chemical - endogenous mammalian			0.0477	EEA1,POU5F1
vildagliptin		chemical drug			0.0477	NPY,SIRT1
CPT1		group			0.0477	LIN28A,POU5F1
antioxidant		group			0.0477	GJA1,HMOX1
FICD		enzyme			0.0477	HSP90AA1,HSPB1
DACT1		other			0.0477	CCND1,JUN
GSDMB		other			0.0477	HK2,LDHA
CDK12	0.03	kinase			0.0477	FANCD2,SMARCC2
NSRP1	0.201	other			0.0477	TGFBR1,VIM
ATOH7		transcription regulator			0.0477	SOX11,SOX4
LINC00887		other			0.0477	VIM,ZEB1
BUD23	-0.366	enzyme			0.0477	PLAGL1,TSC22D3
JADE2		enzyme			0.0477	BTG2,TOMM20
Ftx		other			0.0477	JUN,PTEN
ZMIZ2	2.206	transcription regulator			0.0477	CCND1,JUN
KIF26B		other			0.0477	ACTA2,MYH9
CDH16		enzyme			0.0477	CCNB1,CCND1
SLC39A4		transporter			0.0477	CCND1,Mt1
IgG2b		complex			0.0477	APP,MAPT
Cathepsin		group			0.0477	ACTA2,CCND1
SH3GLB1	1.724	enzyme			0.0477	MAP1LC3B,SQSTM1
DDX21	-1.319	enzyme			0.0477	RPS21,RPS3
CTSD	-0.416	peptidase			0.0477	EEF2,TXN
MAL		other			0.0477	NGFR,RPS6
LRP8	2.339	transmembrane receptor			0.0477	CLU,GPX4
FOXK1	-0.263	transcription regulator			0.0477	MCM2,RPL22
miR-381-3p (and other miRNAs w/seed AUACAAG)		mature microRNA			0.0477	BIRC5,KLF9
miR-873-5p (and other miRNAs w/seed CAGGAAC)		mature microRNA			0.0477	IGF2BP1,PTEN
LGMN	-0.956	peptidase			0.0477	APP,MAPT
TIAL1	-0.515	transcription regulator			0.0477	MAP1LC3B,SIRT1
ELAVL4	4.899	translation regulator			0.0477	GAP43,MAPT
CDR2	0.237	other			0.0477	EGLN3,SLC2A1
WFS1	-0.523	enzyme			0.0477	ERO1A,XBP1
PFN1	-0.783	other			0.0477	ANXA2,SQSTM1
PORCN		enzyme			0.0477	BIRC5,CCND1
MYCT1		other			0.0477	CD9,MXD4
GTF2H4	-1.28	transcription regulator			0.0477	CAD,NCL
BCAR3	0.483	other			0.0477	CCND1,RRAS
APLP2	0.375	other			0.0477	APP,PRNP
MPO		enzyme			0.0477	APP,EDNRB
HOXD12		transcription regulator			0.0477	CCNB1,CDK1
Meis1	2.304	transcription regulator			0.0477	HOXB2,Meis1
CMP5		chemical reagent			0.0477	BIRC5,CCND1
scoparone		chemical - endogenous non-mammalian			0.0477	BIRC5,CCND1
SQ 29548		chemical reagent			0.0477	CCNB1,CDK1
necrostatin-1s		chemical reagent			0.0477	APP,Gm21596/Hmgb1
phloretin		chemical - endogenous non-mammalian			0.0477	HMOX1,TXNIP
sodium azide		chemical toxicant			0.0477	CCNB1,TXNIP
sodium chlorate		chemical reagent			0.0477	BMP7,PRNP
floxuridine		chemical drug			0.0477	CCNB1,UNG
kb-NB 142-70		chemical drug			0.0477	DNAJB9,XBP1
TFDP1	-0.683	transcription regulator			0.0483	CCND1,CCND3,CDK1,CDKN2C,DHFR,PTTG1
GSR	-1.171	enzyme		1.633	0.0483	BLVRB,Gsta4,GSTM5,HMOX1,SCD,SLC2A1
FKBP5	-0.95	enzyme		-1.408	0.0483	CCND1,CRABP2,E2F2,LPL,SLC2A1,TM2D2
HSPG2	-1.748	enzyme		1.982	0.0483	ACTA2,FGFR3,HSP90AA1,MAP1LC3A,SIRT1,SQSTM1
SU6656		chemical toxicant		0	0.0483	CCND1,IER3,Mt1,Mt2,PHLDA1,ZFP36L1
GW3965		chemical reagent		-0.673	0.0483	APOE,APP,CCNB1,CHEK2,CYTH1,FABP5,FDPS,GADD45G,GNG2,IER3,LPL,PCYT2,RAD51,SCD,SYN1
5-hydroxytryptamine		chemical - endogenous mammalian		0.785	0.0483	AP2S1,ASIC1,Calm1 (includes others),Cdc42,COPE,EIF4EBP1,F2R,GNB2,MYL6,PFN1,PLIN3,RPS6KA1,SUMO1,TUBA4A,VIM
Rp-cAMPS		chemical - kinase inhibitor		0	0.0485	ALDH2,HMOX1,INA,RBP1
FGFR		group		0.152	0.0485	BIRC5,HEY1,HMOX1,PAX6
TLX3		transcription regulator		1.997	0.0485	ASCL1,NEUROD1,NEUROG1,SST
RHOJ		enzyme			0.0485	CNBP,MYH9,PLAT,RND3
PANX1	1.54	transporter			0.0485	ACTA2,FTH1,Gm21596/Hmgb1,HMOX1
HNF1A-AS1		other		-1	0.0485	BIRC5,H2BC5,NCAPG,SOX21
volasertib		chemical drug		1.982	0.0485	FANCD2,HELLS,MCM2,UNG
mir-143		microRNA		1.136	0.0485	HK2,KRAS,PRKCE,SLC2A1
thiostrepton		chemical - endogenous non-mammalian		1.114	0.0485	CCND1,CDCA8,GPX4,NCAPG
PDCD4	2.391	other		0.152	0.0485	ARF4,JUN,PDCD4,YBX1
FDFT1	1.728	enzyme		-1.982	0.0485	FDPS,HMGCR,SQLE,SREBF2
GNA11	0.419	enzyme		0	0.0485	ALPL,CTSV,GNAQ,LGR4
superoxide		chemical - endogenous mammalian			0.0485	CLU,HMOX1,ID3,MARCKSL1
phencyclidine		chemical drug		-0.254	0.0485	DDC,IER3,LY6H,SYP
MR-409		chemical reagent		1	0.0485	F2R,Gm21596/Hmgb1,HMGA1,RHOB
vanadate		chemical - other		0.339	0.0485	CCND1,JUN,NPM1,ODC1
phenylephrine		chemical drug		0	0.0498	EDNRB,FHL1,FST,GJA1,HMOX1,JUN,MAP1LC3A,PLAGL1,RAPH1,SQSTM1,TCF25,THRA
SB-431542		chemical reagent	Activated	2.384	0.05	ACTA2,BIRC5,CCND1,FST,GJA1,HMGCS1,ID2,ID3,LEFTY1,NODAL,NSDHL,PAX6,POU5F1,SCD,SQLE,TGFBR1,TGIF1,VIM
resiquimod		chemical drug	Inhibited	-3.12	0.05	ACTB,ARPC1B,ARPC2,ATF4,C1QBP,CMTM8,CXCL12,DLL1,DNAJB9,F2R,FEZ1,GNG2,GPX1,GRHPR,HDAC5,HERPUD1,HEY1,HSP90AA1,HSP90AB1,HSPB1,HSPD1,IER3,IGFBP4,JUN,LAP3,LGALS1,NAMPT,PHB1,PKM,PLAT,PRDX1,PRDX6,PRKCE,PSMA5,PSMB3,PSMC5,PSMD3,PSME3,RPS6,STOML2,XBP1,ZFP36L1
1,25-dihydroxyvitamin D		chemical drug	Inhibited	-2.159	0.0555	BCAT1,BNIP3,CCND1,CCNG2,FST,MAPK12,SLC7A5,VIM,ZEB1
ERVW-1		other		1.969	0.0571	CDCA8,MCM2,SLC1A4,XBP1
KT5823		chemical - kinase inhibitor		1.969	0.0571	ACTA2,S100A10,SLC2A1,TAGLN2
CD40LG		cytokine		-1.755	0.0572	ACY1,ANXA6,BNIP3,BTG1,BTG3,CA2,CCND3,CCNG2,CD63,CDK5R1,CLU,DCTN1,DDX46,E2F2,EIF2S1,FBL,FSCN1,GRSF1,HK2,HSP90AA1,ID2,ID3,JUN,JUND,MARCKSL1,MIF,NAMPT,NAP1L1,NINJ1,NOC2L,RAD50,RNF5,TGIF1,TPD52L2,TRADD,TRAF4,WNT5A,YBX3,ZFP36L1
TRIB1	0.848	kinase	Activated	2.813	0.0597	COX14,NDUFA4,NDUFB11,NDUFB5,NDUFB8,SCD,Smim27,SOCS2
KAT2B	1.044	transcription regulator	Inhibited	-2.02	0.0597	ALDOA,COMMD3-BMI1,HK2,LDHA,PGK1,PKM,RARB,SLC2A1
ASXL2	0.012	other	Inhibited	-2.236	0.0609	FAM162A,HK2,LPL,PGK1,SCD
methylnitronitrosoguanidine		chemical toxicant	Activated	2.219	0.0609	BTG1,BTG2,CCND1,PLAT,POLB
SPZ1		transcription regulator		1.965	0.0666	CCND1,VIM,WNT5A,ZEB1
IDO1		enzyme		-1.941	0.0666	SLC1A4,SLC1A5,SLC3A2,SLC7A5
captopril		chemical drug	Inhibited	-3.148	0.0685	A2M,ASNS,BIRC5,CLU,CSRP2,HMOX1,IER3,MCM3,S100A10,UPP1
folic acid		chemical - endogenous mammalian	Inhibited	-2.064	0.0685	ACTA2,APP,CERS6,CLU,HOXA1,JUN,LGALS1,MSI1,SFRP1,UNG
HCAR1		G-protein coupled receptor	Inhibited	-2	0.0767	HK2,LDHA,SLC16A1,SLC16A3
tamibarotene		chemical drug		1.961	0.0767	GAP43,HMOX1,HOXA1,RARB
mir-146		microRNA	Activated	2.6	0.078	ALDOA,APBA3,ATN1,CADM4,GAPDH,Gm20594,GPI,HK2,LDB1,MRPS28,PGAM1,PKM,RNF5
IL6		cytokine	Activated	2.42	0.0856	A2M,ACTA2,ACVR2A,ADGRB1,AKT1,APOE,APP,ARL4C,BAMBI,BIRC5,BTG2,BUB1,CCNB1,CCNB2,CCND1,CDK1,CDKN2D,CHRNB4,CLU,COX4I1,DHFR,E2F2,EGLN3,ELAVL4,ENPP2,ERBIN,FSCN1,GADD45G,GAP43,Gsta4,HLA-A,HMOX1,HOMER3,ID2,IGFBP3,IGFBP4,IGFBP5,ITGB5,JUN,JUND,LGALS1,LGR4,LIN28A,LPL,MAP2,MAP2K1,MCM3,MRAS,Mt1,Mt2,NAMPT,NOTCH1,NPY,NSD2,OIP5,PHB1,PLAT,POU5F1,PRNP,PRPH,PTTG1,SEMA6D,SH3GLB1,SOCS2,SOX4,Srsf5,SST,SYP,TBC1D9,TGFBR…
LMX1B		transcription regulator		1.98	0.0877	GBX2,NDUFA3,NDUFA4,PAX2
Ro41-5253		chemical reagent		-1.96	0.0877	CRABP2,PLAT,RARB,SMPD3
diallyl trisulfide		chemical - endogenous non-mammalian		-1.982	0.0877	CCNB1,GSR,HMOX1,JUN
NPPB		other	Inhibited	-2.213	0.0956	ACAT2,FDFT1,HMGCR,HMGCS1,MSMO1
lipid		chemical - endogenous mammalian	Inhibited	-2	0.0979	ACLY,CLU,FDPS,HMGCR,PCK2,SQLE
FOXC1		transcription regulator	Activated	2.06	0.098	ALPL,CLU,DLL1,FGFR3,HES5,IGFBP3,NOTCH1,PAX6,PLOD1,RNASEL,SOX9,SSTR2,TRIM8,UNCX,VEZF1,WNT5A
SIX5	0.747	transcription regulator		1.969	0.0993	ATP1A1,FZD8,IGFBP5,SFRP2
CYP7A1		enzyme		1.982	0.0993	FDFT1,FDPS,HMGCR,SREBF2
IKBKG		kinase		-1.846	0.104	CLU,CTSZ,CX3CL1,CXCL12,ENPP2,GRN,HK2,HLA-A,Mt1,Mt2,NOCT,PTEN,RGS16,SFRP1,TMEM176B
GRB2	0.738	other		-1.89	0.105	ACTA2,ASCL1,CRABP2,GBX2,OTX2,PAX2,SLC7A1
RPS6KB1	0.156	kinase	Activated	2.183	0.107	ATP1A1,CCND1,EIF1AX,HMGCR,MAPT,SREBF2
SB203580		chemical drug	Activated	2.497	0.112	ACTA2,ALPL,BIRC5,CCNB1,CCND1,CCNG2,Cd24a,CDK1,CDK5R1,CHEK2,COMMD3-BMI1,CX3CL1,CYP26B1,CYP51A1,DCHS1,EDNRB,EMP2,ENO1,FABP3,FDFT1,GDI2,GJA1,GPI,Gsta4,HK2,HMOX1,IER3,IGFBP3,JUN,JUND,MAPK12,MCM6,NAMPT,P4HA1,PAX2,PLAT,PPARD,PRDX1,RCN3,RFX4,S100A10,SELENOW,SLC2A1,TRADD,VIM
artesunic acid		chemical drug	Activated	2	0.124	BIRC5,MAFA,NEUROD1,VIM
CNGA3		ion channel	Inhibited	-2	0.138	ATF6B,CALR,CAPN2,SREBF2
ATOH1		transcription regulator		1.96	0.138	DLL1,HES5,MAFA,MGAT5B,SST
histone deacetylase inhibitor		chemical drug	Inhibited	-2.236	0.138	ABL1,IGFBP3,PHLDA2,SLC9A3R1,TXNIP
1,1-diarylethylene-diammonium derivative		chemical reagent	Activated	2.646	0.139	AURKA,BIRC5,BTG1,CCNB1,CCNB2,CDK1,PLK1
ELL2	-2.944	transcription regulator		1.89	0.139	ARFGAP3,CYP26A1,DNAJB9,HDLBP,HOXA1,SRPRA,XBP1
RUNX1-RUNX1T1		fusion gene/product	Activated	2.121	0.14	HNRNPDL,HNRNPR,ID2,ID3,KLHL24,RAD51,RND3,RNF144A,RPS17,SOX4,SRSF7,XBP1,ZFP36L1
MAF		transcription regulator	Activated	2.415	0.149	CYP51A1,FABP7,FDFT1,HMGCR,RAD50,SCG5,SQLE,TXN
mir-182		microRNA		-1.757	0.156	BRMS1L,CXCL12,GADD45G,NCAM1,NLGN2,SOS1,SQSTM1,VIM,ZEB1
USP7	-0.305	peptidase		-1.89	0.158	ACKR3,CAD,FLNA,GMPS,HLTF,L3MBTL2,P4HB
LEF1		transcription regulator		1.941	0.161	ACSBG1,ACTA2,BIRC5,C3orf70,CCND1,Cd24a,CDK1,CHCHD10,CPE,ENPP2,ID2,ITGB8,KIF13A,LRIG1,MAPK12,NCAM1,NNAT,NR2F2,NTN4,NUMBL,PHLDA1,PLA2G7,POU3F2,PRDX4,RBPMS,SMPD3,SOX9,VIM
TNFSF13		cytokine	Activated	2.236	0.162	HOXC4,MCM2,MCM5,MCM6,XBP1
26s Proteasome		complex		-1.845	0.162	ATP6V1H,BHLHE22,CDK1,HSBP1,MAP1LC3B,MYCBP,NOTCH1,PRNP,PSAP,PSMB3,PTEN,SQSTM1,TRAF4,TXNIP,VIM
TERT		enzyme	Inhibited	-2.15	0.17	ASNS,BIRC5,BNIP3,Bst2,CCND1,CX3CL1,DNER,F2R,HOXB6,IGFBP4,MTHFD1L,NEUROD1,PAX6,PLOD2,POU5F1,PRSS23,SASH1,VIM,XBP1
TIMP3		other	Inhibited	-2.219	0.178	APP,BAMBI,JUN,LRP8,TGFBR1,VIM
miR-291a-3p (and other miRNAs w/seed AAGUGCU)		mature microRNA	Inhibited	-2.046	0.203	ANKRD13B,APP,CCND1,CFL2,HERPUD1,LEFTY1,MED28,MKRN1,PHC2,SLC25A23
PSMB11		peptidase		-1.796	0.206	CCND1,CNTN2,CTSV,CXCL12,GNG13,HMOX1,L1CAM,MAPK12,NCAM1,NTN4,RHOB,VCAN
CD3E		transmembrane receptor	Inhibited	-2.795	0.211	BNIP3,CDT1,JUN,KRAS,MCM2,MCM5,MCM6,MCM7,RAD51,RFC2
lactic acid		chemical - endogenous mammalian		-1.919	0.229	CXCL12,PCK2,SLC16A1,SLC16A3,TXN
EGLN3	-4.338	enzyme		-1.98	0.229	LDHA,POU5F1,SCD,SLC2A1
POU2AF1		transcription regulator		-1.798	0.23	CCND3,CDC37,GADD45G,HLA-A,ID3,LGALS1,RBP1,RPL22,RPS3,S100A10,SOX4,UNG
TNFRSF9		transmembrane receptor	Inhibited	-2.828	0.235	BIRC5,CDT1,MCM2,MCM5,MCM6,MCM7,RAD51,RFC2
CpG ODN 2006		chemical reagent	Inhibited	-2.711	0.236	ACTB,ARPC1B,ARPC2,C1QBP,DLL1,FEZ1,GRHPR,HDAC5,HSP90AA1,HSP90AB1,HSPD1,LGALS1,PHB1,PRKCE,PSMA5,PSMB3,PSMC5,PSMD3,PSME3,RPS6,STOML2,XBP1,ZFP36L1
NTF3		growth factor		1.982	0.246	GJA1,JUN,SST,XBP1
32-134D		chemical reagent	Activated	2.425	0.276	CX3CL1,CXCL12,GPI,LDHA,NODAL,SLC2A1
NCSTN	1.523	peptidase		1.98	0.28	APP,GRN,NOTCH1,VIM
losartan potassium		chemical drug		1.796	0.294	APP,ATF4,ATP1A1,BMP7,GJA1,ITGB5,KRAS,MAP2,MAPT,TGFBR1,TUBB3,XBP1,ZEB1
GDF9		growth factor	Activated	2	0.314	ID2,ID3,ITGA6,VCAN
NR1H4		ligand-dependent nuclear receptor	Activated	2.167	0.315	ACTA2,APOE,CRABP1,CTSZ,FABP5,FABP7,GPX1,Gsta4,GSTM5,LDHA,MAFA,NEUROD1,PGAM1,PGM1,RARB,RXRA,SQSTM1,SREBF2,TPI1,TXNIP
KEAP1	1.852	transcription regulator		1.98	0.366	HMOX1,MAP1LC3A,MAP1LC3B,PRDX1
MFAP5		other	Activated	2.236	0.376	F2R,FBXO5,HSPE1,MFAP2,MRAS
TGM2		enzyme	Activated	2.524	0.384	ALPL,BNIP3,BTG2,CA2,CAD,CCND1,CXCL12,GJA1,ITGA6,NPC2,PALS2,PHLDA1,SDCBP,SLC16A1,SLC25A20,TIMM8A,TPCN1,VHL,ZEB1
S100A8		other	Activated	2.324	0.39	A2M,ALPL,CCNB1,CCND1,DDC,DDIT4,ENPP2,ETV5,HMOX1,NGFR,PHLDA1,PLK3,TXNIP,UNC5A,VCAN
NFAT5		transcription regulator	Inhibited	-2.04	0.398	AKR1B1,CHEK2,DDIT4,FABP3,JAM2,MCM6,PLAT,PPARD,PTGIS,RFC1,RFC2,RPA1,SLC6A6
S100A9		other	Activated	2.138	0.407	A2M,ALPL,CCNB1,CCND1,DDC,DDIT4,ENPP2,ETV5,NGFR,PHLDA1,PLK3,TXNIP,UNC5A,VCAN
sunitinib		chemical drug	Activated	2.395	0.424	BIRC5,CCND3,ITGA6,ITGB5,LAMB1,RBP1
STAT6	-1.878	transcription regulator	Activated	3.19	0.431	ACTB,ALDH2,APOE,Bst2,CA2,CCDC86,Cd24a,Cd59a,CDK1,CHST1,CKAP4,CYTH1,FSCN1,GADD45G,Gm12854/S100a11,HMGCR,HNRNPH3,HROB,IER2,KIDINS220,Ms4a4c (includes others),NMD3,PHF21B,PIM2,PRNP,RAD50,S100A10,SERPINB6,SERPINF1,SOCS2,SQSTM1,Tcf7,TMEM176B,TP53I11,UBL3,VIM,XBP1
NDRG1	-2.496	kinase		-1.827	0.464	AKT1,CCND1,JUN,MAP1LC3B,VIM,ZEB1
G protein alpha i		group	Inhibited	-2.2	0.491	Bst2,F2R,HLA-A,TAGLN2,TINF2,TUBB6
hemin		chemical - endogenous mammalian	Inhibited	-2.191	0.494	ABCB6,CCND1,FTH1,HEBP1,HMOX1,HSP90AB1,JUN,TXN
carbon monoxide		chemical - endogenous mammalian	Inhibited	-2.193	0.51	ATF4,CXCL12,HMOX1,PRDX1,XBP1
D-galactosamine		chemical - endogenous mammalian	Activated	2	0.518	JUN,JUND,SDC3,TRADD
MAVS		other	Inhibited	-2.449	1	ALPL,COLEC12,CXCL12,HERPUD1,HLA-A,POU5F1
IL12 (family)		group	Inhibited	-2.359	1	CCND3,CTH,DDIT4,ENPP2,ETV5,GAPDH,ODC1,PIM2,SLC2A3,SOCS2,TAB2
JAK1	0.269	kinase		-1.98	1	BID,ENPP2,HLA-A,SLC1A3
miR-182-5p (and other miRNAs w/seed UUGGCAA)		mature microRNA		-1.982	1	GADD45G,NCAM1,NLGN2,SOS1
IRF1		transcription regulator		-1.89	1	ACTA2,CCNB1,CCND1,EIF4A3,ODC1,PLAAT3,POU5F1,TRADD
IRF3	-0.229	transcription regulator	Inhibited	-2.804	1	Bst2,CX3CL1,FST,MFAP2,Ms4a4c (includes others),PLCG2,PNP,PRNP,VIM
concanavalin a		chemical drug	Inhibited	-2.2	1	APP,HDGF,HELLS,LGALS1,MIF
Pam3-Cys-Ser-Lys4		chemical reagent	Inhibited	-2.194	1	CX3CL1,HLA-A,IER3,JUN,NAMPT,SLC16A3,SLC2A1,SLC3A2,XBP1
ionomycin		chemical reagent		-1.96	1	BID,CCNG2,EIF4EBP1,HK2,HSPA4,ITM2A,LDHA,NCL,PKM,SIRT1,SLC2A1,SLC3A2,SLC6A6,SOCS2
