# Supplementary material for: A unique poly(A) tail profile uncovers the stability and translational activation of TOP transcripts during neuronal differentiation
Source: iScience. 2023 Jul 27;26(9):107511. doi: 10.1016/j.isci.2023.107511 (PMC10448114; doi:10.1016/j.isci.2023.107511)
Supplement: Table S5. MEME analysis, related to Figure 3C — Tab1 shows a screenshot of the discovered motifs at the 5′UTR of transcripts showing an accumulation with <30-nt long tails during differentiation (from D0 to D6). Tab2 shows details for the most enriched motifs associated to Tab1. Tab3 same as Tab1, but for transcripts accumulating with ∼60-nt long tails during differentiation (from D0 to D6). Tab4 shows details for the most enriched motifs associated to Tab3. Tab5 shows a screenshot of the discovered motifs at the 3′UTR of transcripts showing an accumulation with <30-nt long tails during differentiation (from D0 to D6). Tab6 shows details for the most enriched motifs associated to Tab5. Tab7 same as Tab5, but for transcripts accumulating with ∼60-nt long tails during differentiation (from D0 to D6). Tab8 shows details for the most enriched motifs associated to Tab7. [file mmc6.xlsx]

## Sheet: 5UTR.30nts.DiscoveredMotifs
Table S5. MEME analysis, related to Figure 3C.

## Sheet: 5UTR.30nts.CUYYCUCUUYCSGCBYYC
Table S5. MEME analysis, related to Figure 3C.
Motif	CUYYCUCUUYCSGCBYYC
Sequence name	Start	P-value	Upstream	Site	Downstream
ENSMUST00000102536	19	1.63e-08	GGAAGUCUCC	CUCUCUCUUCCUGUUCUC	CACC
ENSMUST00000078804	26	4.52e-08	CGGGGCUUGC	CUUCCUCUUUCCGCCAUC	UUGGCGCCUG
ENSMUST00000150576	81	1.43e-07	GGGCCUUUCU	CUUUCUCUUCCGGUCUCC	GG
ENSMUST00000059080	37	9.37e-07	GCACGAGCUA	CUUCCUUUCUGCGCUCUC	GCUGGACAAG
ENSMUST00000079716	42	1.08e-06	AGCCUUCGCG	CUUCCUCUUCCUGUAAGC	GGCCAGAGGU
ENSMUST00000106602	53	1.24e-06	GCGGAAGCCU	CGUUCUUUCCCCGUUCUC	UUCGGUUCUC
ENSMUST00000102898	30	1.42e-06	UCCCCCACAA	UUCCCUCUUCUUUCUUUC	UCCAGCAGCC
ENSMUST00000079085	48	1.63e-06	UCACCCGCCC	CUUCCUUUUCCUCUUCCG	GGGACGGUGC
ENSMUST00000065678	50	1.85e-06	ACUUCACGAC	UUCCCUCUUCCUGCCUCC	UGUGCCCACC
ENSMUST00000073868	67	2.4e-06	CGGGCUCGCU	CGUUCUCUUUCUGCCGCC	AUCUUGGUUC
ENSMUST00000067298	18	3.08e-06	GACUCCGUAG	CUUCCGCUUCCGGUCCGC	AGAGACCCGG
ENSMUST00000004072	4	3.08e-06	CUA	UUUCCUCUUUCGGCCUUG	CUUGCCGGCA
ENSMUST00000113211	29	3.93e-06	CGGCUCUAGC	CUCUCUCUUUCCGAGCUG	CUAGCGCUCC
ENSMUST00000080813	17	4.97e-06	CUCUCUUGUG	UUUCCUGUUUCCUCUUUU	ACCGAGACCC
ENSMUST00000120912	32	6.99e-06	UGGGAGGCUC	CGUUAUUUUCCCGCGCCC	AAGGAGUAGG
ENSMUST00000010550	3	6.99e-06	CA	CUUCCGGUUCCCUUGCUC	CGGC
ENSMUST00000176683	36	7.81e-06	AGCAGUAGGC	CUCCCUCUCCGCCCUCUC	GGUCUUAGCG
ENSMUST00000177163	27	7.81e-06	AGCAGUAGGC	CUCCCUCUCCGCCCUCUC	GGUCUUAGCG
ENSMUST00000073471	3	7.81e-06	GU	AGUUCUCUUUCCUUUUGC	GGCCAUCGGU
ENSMUST00000025511	45	8.7e-06	CCGCCCGCCC	CUUCCGCCUCUCUCUUUC	CGGUGGAGGA
ENSMUST00000040154	2	9.7e-06	A	UUUCCGCUUCCGGCGCGC	CGGUGUAGUU
ENSMUST00000131374	25	1.2e-05	UUGCCCGGCC	CACUCUCUUUCUGCCAUC	UUCCCUCGCC
ENSMUST00000100483	14	1.62e-05	AGCUCGGGGA	CUUCAUUUUCCGGAACGC	CAGCAGCAGA
ENSMUST00000025163	76	2.17e-05	GGGUUCGGGG	AUCUCUUCUUUCGCUCUC	CUUUGCC
ENSMUST00000165532	68	2.39e-05	AGGGCGGGCC	CUCUCUCUUCUCGCUGAG	CGCCGCCAAC
ENSMUST00000090938	52	2.39e-05	CCCGAGCCUC	CUCCCUCCUCCUCCUCCU	CCUCCUCCUU
ENSMUST00000035105	25	2.39e-05	AGCGGAAGUU	CUCCCUUUUUGCUUAGCC	UGCUUUGCCA
ENSMUST00000043931	20	2.62e-05	CGGCAACUCU	CUUCCGUUCCUUGCUUGC	UGGAGAGAGA
ENSMUST00000235307	64	2.88e-05	GUGUCCACGG	CACCCUCUUUCCUUGCUU	UGCAGCGAUC
ENSMUST00000194649	39	2.88e-05	GGCGCAAGCC	CGUUCUCUUCCCACGGCU	GCAGCUCAAC
ENSMUST00000043867	72	2.88e-05	GGCGCAAGCC	CGUUCUCUUCCCACGGCU	GCAGCUCAAC
ENSMUST00000080492	1	3.77e-05	.	CUUCCUGUCCCGGCCGCC	AUCGGAGAGC
ENSMUST00000075242	57	4.12e-05	CUCCCCUUUU	CUUCCGCCUCCGGCCGCC	CGCGUCGGCC
ENSMUST00000021728	23	4.49e-05	CCAGCGCCCU	UGGCCUUUUCCCGCGCCC	UGCAUUCCAG
ENSMUST00000169826	5	5.32e-05	CUCU	UUUCCUCCUCUCCAGCUC	CGGCGCCGUA
ENSMUST00000220449	7	5.78e-05	GGUUAG	AUUUCUGUUUGGGAUUCC	AAAGAGACUC
ENSMUST00000081840	1	5.78e-05	.	CUUCCUUCUUCCUCGGCG	CUGCCUACGA
ENSMUST00000070112	3	7.97e-05	GG	CUUACGCUUCGCCUCCUC	CAGCGGCCCU
ENSMUST00000004554	25	0.0001	CCGCUGCGCG	CGGCCUCUUCCUGUCUGU	AUCAGGGCGG
ENSMUST00000068408	4	0.000108	GUA	CUUCCUUUUCCGAGUAAC	CGCCAAG
ENSMUST00000045356	7	0.000116	CUCUUC	CGGUCUCUUUGGCCUCGC	CGGUAGAAGC
ENSMUST00000042235	50	0.000135	UCGCCUUGGA	CGUUCUUUUUCGCAACGG	GUUUGCCGUC
ENSMUST00000032597	81	0.000144	GUCGUCCCGC	CUCUCGUGUCUCUCUUUC	CG
ENSMUST00000087871	45	0.000155	CAGCGGCGCU	CGCUAGCUCCCGGCUCUC	UGGGCUCGGG
--------------------------------------------------------------------------------

## Sheet: 5UTR.60nts.DiscoveredMotifs
Table S5. MEME analysis, related to Figure 3C.

## Sheet: 5UTR.60nts.CUCUUYCUYUYC
Table S5. MEME analysis, related to Figure 3C.
Motif	CUCUUYCUYUYC
Sequence name	Start	P-value	Upstream	Site	Downstream
ENSMUST00000102814	79	3.59e-07	GCGGGCCUUU	CUCUUUCUCUUC	CGGUCUCCGG
ENSMUST00000081940	51	3.59e-07	UUCCGCUGUC	CUCUUUCUCUUC	AACGAGGCGG
ENSMUST00000147407	29	6.84e-07	CGGCUCUAGC	CUCUCUCUUUCC	GAGCUGCUAG
ENSMUST00000025511	52	6.84e-07	CCCCUUCCGC	CUCUCUCUUUCC	GGUGGAGGAG
ENSMUST00000080281	80	8.61e-07	GGAGAAAGCC	UUCUUCCUUUCC	UCUGGCGGC
ENSMUST00000032998	83	1.24e-06	GCCCGCGAGC	CACUUCCUUUCC	UUUCAG
ENSMUST00000079085	52	2.85e-06	CCGCCCCUUC	CUUUUCCUCUUC	CGGGGACGGU
ENSMUST00000150350	20	4.46e-06	GCGACAAGAC	CUCCUCCUUUCC	CAGGCGGCUG
ENSMUST00000017548	33	4.46e-06	GGCCCACAAG	CUCUUUCCUUUC	GCUGCUGCGG
ENSMUST00000004554	29	4.46e-06	UGCGCGCGGC	CUCUUCCUGUCU	GUAUCAGGGC
ENSMUST00000043074	3	4.72e-06	AC	UUCUUCCUCUUU	CUUGACUCCA
ENSMUST00000068408	2	4.72e-06	G	UACUUCCUUUUC	CGAGUAACCG
ENSMUST00000073791	18	6.78e-06	UCCGGCAACU	CUCUUCCGUUCC	UUGCUUGCUG
ENSMUST00000131374	25	7.86e-06	UUGCCCGGCC	CACUCUCUUUCU	GCCAUCUUCC
ENSMUST00000073471	7	7.86e-06	GUAGUU	CUCUUUCCUUUU	GCGGCCAUCG
ENSMUST00000035105	23	7.86e-06	GGAGCGGAAG	UUCUCCCUUUUU	GCUUAGCCUG
ENSMUST00000059080	35	8.85e-06	AGGCACGAGC	UACUUCCUUUCU	GCGCUCUCGC
ENSMUST00000086535	65	1.04e-05	AACCCUCGCG	CCCUUCCUUUCC	UACUUGGGCC
ENSMUST00000042564	53	1.04e-05	CUCGUCCUCG	CUCUUCAUCUCC	CUGGGCAGAG
ENSMUST00000028592	32	1.11e-05	UGUACGGCAC	CGCUCUCUUUUC	CGGUCGGCGU
ENSMUST00000167571	51	1.61e-05	AAGCGGAAGC	CUCGUUCUUUCC	CCGUUCUCUU
ENSMUST00000077915	27	1.61e-05	AAGCGGAAGC	CUCGUUCUUUCC	CCGUUCUCUU
ENSMUST00000032597	88	1.94e-05	CGCCUCUCGU	GUCUCUCUUUCC	G
ENSMUST00000023269	77	1.94e-05	GGAGGAGAUU	CUCUCCCUCUGC	CCUAUAAGGU
ENSMUST00000008812	9	2.37e-05	GUCACUUC	CGCUCUCUCUUC	CACAGGAGGC
ENSMUST00000033683	72	2.71e-05	GAAGGCGAGU	CUCUUUCCGUUC	CUAGCGCAGC
ENSMUST00000169826	6	2.91e-05	CUCUU	UUCCUCCUCUCC	AGCUCCGGCG
ENSMUST00000034966	40	3.33e-05	GGAGCGUGGC	CUUCUCCUCUCC	CCGUC
ENSMUST00000078804	26	3.98e-05	CGGGGCUUGC	CUUCCUCUUUCC	GCCAUCUUGG
ENSMUST00000066070	7	3.98e-05	ACACCU	CUCUUCCGGUCC	UCUAGUGCUA
ENSMUST00000165532	66	5.33e-05	GCAGGGCGGG	CCCUCUCUCUUC	UCGCUGAGCG
ENSMUST00000004072	2	5.65e-05	C	UAUUUCCUCUUU	CGGCCUUGCU
ENSMUST00000212129	81	6.3e-05	GAUUGCACAG	UGCUCUCUCUCC	CAGUCAGG
ENSMUST00000189661	59	6.3e-05	UGGGGGCCUG	CGCUUUAUCUUC	CUCCGUAGCC
ENSMUST00000110020	1	6.3e-05	.	GUCUUUCCUUUC	AGUCUUCUGU
ENSMUST00000103146	49	6.3e-05	CCCCUGUACU	AACUUCCUUUCU	GACCCUUUCC
ENSMUST00000045356	1	6.3e-05	.	CUCUUCCGGUCU	CUUUGGCCUC
ENSMUST00000022341	45	7.41e-05	CCUCACCUCG	CUUCUCCUGUCC	CGGCGGAGGC
ENSMUST00000217381	66	0.000104	UGGAGACUCC	CGCCCCCUUUUC	CUGAGAGUUU
ENSMUST00000009039	2	0.000104	C	CUUUCUCGCUCC	CCGGCCAUCU
ENSMUST00000109526	22	0.000113	UUGUGUUUCC	UGUUUCCUCUUU	UACCGAGACC
ENSMUST00000081650	53	0.000113	CUCCUGGUCG	CUCUCUAUCUGC	GGCGUGUGGC
ENSMUST00000049628	35	0.000113	AGGCGGCUUU	CAUUCUCUGUCU	UCCGCCUCAG
ENSMUST00000010550	1	0.000113	.	CACUUCCGGUUC	CCUUGCUCCG
ENSMUST00000138502	61	0.000121	CGCCGUCCGG	CCCCUCCUUUCU	GAGCCCCGGC
ENSMUST00000025542	58	0.000132	CUGAAGCCCG	CUCUGCCUUUGC	AUCCGGAGAC
ENSMUST00000006496	42	0.000132	CAACCGCCUU	GUCUCUCUUUGU	CUCGGGCCUG
ENSMUST00000218107	76	0.000153	CACCGCCGGC	CUUUUCCCCUGC	CGCCGCCGAC
ENSMUST00000033342	1	0.000254	.	CUCUUUCUCGGC	AAG
ENSMUST00000075738	30	0.000254	GUCGGAAUUC	CGCUUCCCGUCU	GACAUUGGCG
--------------------------------------------------------------------------------

## Sheet: 3UTR.30nts.DiscoveredMotifs
Table S5. MEME analysis, related to Figure 3C.

## Sheet: 3UTR.30nts.AAUAAAR
Table S5. MEME analysis, related to Figure 3C.
Motif	AAUAAAR
Sequence name	Start	P-value	Upstream	Site	Downstream
ENSMUST00000127477	76	0.000173	GACCAGAAUA	AAUAAAG	CCUUAGAGUU
ENSMUST00000217317	46	0.000173	AUGGAAGGAA	AAUAAAG	UUGCUAAAAG
ENSMUST00000125184	37	0.000173	CCCGGGACCA	AAUAAAG	UCCCCUUCCA
ENSMUST00000178310	25	0.000173	CUGCCAUGCU	AAUAAAG	CCACUGUGUC
ENSMUST00000173844	64	0.000173	GCAACUGUUA	AAUAAAG	CAUUUAUAUU
ENSMUST00000117757	81	0.000173	GAAUACCAUC	AAUAAAG	UUCGCUGCAC
ENSMUST00000131374	78	0.000173	GUGUGAAUAA	AAUAAAG	CAUUUUUUUU
ENSMUST00000180095	79	0.000173	GUGUUUAUGG	AAUAAAG	GAGAAUGGAA
ENSMUST00000233430	75	0.000173	CUCUGUGGAG	AAUAAAG	CACCCUGUGU
ENSMUST00000087342	60	0.000173	GCAACUGUUA	AAUAAAG	CAUUUAUAUU
ENSMUST00000073868	72	0.000173	UUCUAUCACU	AAUAAAG	UUGUGGCUUC
ENSMUST00000080178	65	0.000173	AAGUUUCUCA	AAUAAAG	GAAAUAAAAU
ENSMUST00000087871	15	0.000173	CAGCAACAGA	AAUAAAG	AAAUAAAUGA
ENSMUST00000099173	64	0.000173	UAACUGCGUG	AAUAAAG	CAAGGAUCAG
ENSMUST00000051955	73	0.000173	UGUCAAGUUU	AAUAAAG	UGUCAUAGAG
ENSMUST00000100483	78	0.000173	GGACUUGUCC	AAUAAAG	UACCAUAUCA
ENSMUST00000081593	76	0.000173	UCUAUUAAAC	AAUAAAG	AUGUCCACUA
ENSMUST00000068408	9	0.000173	CCGAGGCC	AAUAAAG	ACUGGUUUUG
ENSMUST00000082134	74	0.000173	GAGUGCUGGG	AAUAAAG	GCGUGGACCA
ENSMUST00000078976	81	0.000173	AAGAUGUAAG	AAUAAAG	CUUUGCCGCA
ENSMUST00000112172	81	0.000173	UUAAUAUGCA	AAUAAAG	UUUUAAAACC
ENSMUST00000103146	79	0.000173	GGGUCCCUAA	AAUAAAG	UGGUGUGUUC
ENSMUST00000075853	72	0.000173	UGUUUUGUUA	AAUAAAG	UUUGUAUAUU
ENSMUST00000032216	70	0.000173	UGUAUAAUUU	AAUAAAG	AAACGGUCGC
ENSMUST00000038108	66	0.000173	UUGAUUGAUC	AAUAAAG	AUGCCAGCGG
ENSMUST00000025743	76	0.000173	AAUGAAAACA	AAUAAAG	UAUUUUUUAG
ENSMUST00000033582	82	0.000173	UUGCUGAAGA	AAUAAAG	GCUAUCUGUU
ENSMUST00000030401	79	0.000173	AGUAUGUGGA	AAUAAAG	AAUUACUCAG
ENSMUST00000022196	77	0.000173	UAAUCAGGUA	AAUAAAG	GAGUAUAUGA
ENSMUST00000033433	76	0.000173	AUUCAUAUAA	AAUAAAG	UUAACCAUUU
ENSMUST00000034742	82	0.000173	AUUGAAGGAA	AAUAAAG	CUAUUGAUCU
ENSMUST00000024739	77	0.000173	AAGUAUGCAA	AAUAAAG	AAGAUGCAGU
ENSMUST00000029002	73	0.000173	AGCUGUGAUG	AAUAAAG	AAUUGGAGUU
ENSMUST00000029046	82	0.000173	AAUUUUAUAG	AAUAAAG	GGAGAUCCAA
ENSMUST00000032998	67	0.000173	GGGUAUUAUG	AAUAAAG	UGUGCAACCU
ENSMUST00000020681	76	0.000173	UUCUUUUGUU	AAUAAAG	AUGCAAUUGA
ENSMUST00000008036	22	0.000173	UAAGUUGGCU	AAUAAAG	AGCUGAACCU
ENSMUST00000000090	74	0.000173	CUUGGACUUU	AAUAAAG	GGAAAUGAGU
ENSMUST00000002551	17	0.000173	UUGGCAUUUC	AAUAAAG	UUCUUUUGGG
ENSMUST00000004072	13	0.000173	UUCAGGAGCU	AAUAAAG	UACGUCCUUU
ENSMUST00000021559	65	0.000173	CUCAGUGAAA	AAUAAAG	AAAUGUUCUG
ENSMUST00000235307	66	0.000456	UACAUGCAAA	AAUAAAA	GCCGCAGAAG
ENSMUST00000161308	79	0.000456	UUUGAAAAAU	AAUAAAA	GUACCAAUAG
ENSMUST00000139685	4	0.000456	UGU	AAUAAAA	UGGAAACUUG
ENSMUST00000194649	65	0.000456	UUUAUGAGAA	AAUAAAA	GUCAUUUCAC
ENSMUST00000115231	42	0.000456	UUUGUCCAGU	AAUAAAA	UAUAGAACCU
ENSMUST00000116380	79	0.000456	AAAUUUUGUC	AAUAAAA	AGCUGACUGC
ENSMUST00000118198	62	0.000456	GGUGUCCUUC	AAUAAAA	UUUUGUUUAC
ENSMUST00000167504	79	0.000456	GUAAAAAAUA	AAUAAAA	ACCACCUGCC
ENSMUST00000210640	19	0.000456	CUUAACUGUU	AAUAAAA	AAAACAUUGG
ENSMUST00000138502	72	0.000456	UAAAUAGUGC	AAUAAAA	AUUAACCAUU
ENSMUST00000220449	62	0.000456	AAAUAACAGU	AAUAAAA	UAACAGUACA
ENSMUST00000111309	54	0.000456	UUAAGAAAUG	AAUAAAA	UAAACUCACU
ENSMUST00000079735	19	0.000456	GUUUUCCUUU	AAUAAAA	CUUUGCCAGA
ENSMUST00000102844	14	0.000456	UGUAUGCGUU	AAUAAAA	AGAAGGAACU
ENSMUST00000067298	59	0.000456	UUUUCUCUAU	AAUAAAA	ACUCCAUCAC
ENSMUST00000102845	14	0.000456	UGUAUGCGUU	AAUAAAA	AGAAGGAACU
ENSMUST00000043867	65	0.000456	UUUAUGAGAA	AAUAAAA	GUCAUUUCAC
ENSMUST00000054450	42	0.000456	UAAAAACUUA	AAUAAAA	ACUAAAAACU
ENSMUST00000105372	82	0.000456	GCCUUGUGGG	AAUAAAA	UGUAGAAAUG
ENSMUST00000084299	82	0.000456	UAGUUGGAAA	AAUAAAA	CAUUUACUUC
ENSMUST00000047616	80	0.000456	UUACCUAUUU	AAUAAAA	ACGGAUACAU
ENSMUST00000059080	27	0.000456	AUUUGUUACA	AAUAAAA	GUUUUAAGUA
ENSMUST00000080300	47	0.000456	CCUGAAAGAA	AAUAAAA	ACUUAGCAAG
ENSMUST00000110557	79	0.000456	CAAAAAAAUC	AAUAAAA	UACUUAGAAA
ENSMUST00000113211	21	0.000456	UUAUGAAGAC	AAUAAAA	UCUUGACCUU
ENSMUST00000081840	28	0.000456	UUUAUGUUUA	AAUAAAA	UCACAAAACC
ENSMUST00000069579	7	0.000456	UUCCCC	AAUAAAA	AAAAUUUGGC
ENSMUST00000075242	82	0.000456	AACAUUUCCA	AAUAAAA	UGAUGUAAAU
ENSMUST00000090938	81	0.000456	CUGUUUCAAA	AAUAAAA	UUAUAUGUGU
ENSMUST00000043931	33	0.000456	GCCGACAUGA	AAUAAAA	CAUUUAAAUA
ENSMUST00000079085	20	0.000456	UUUUUUAAGU	AAUAAAA	AUCAAGACUU
ENSMUST00000078804	19	0.000456	AGAGUAAAUA	AAUAAAA	GUAGAUUUGU
ENSMUST00000088169	79	0.000456	AUUAAUUAUA	AAUAAAA	AACACAGUGA
ENSMUST00000043675	24	0.000456	CUGCUAUCUG	AAUAAAA	UACUAGGUGU
ENSMUST00000080492	14	0.000456	ACCCUCCCCC	AAUAAAA	GAUGGUUCCU
ENSMUST00000034276	79	0.000456	GGUCCAUGCU	AAUAAAA	GACCAGUUUA
ENSMUST00000041111	79	0.000456	AAAUUAAGUC	AAUAAAA	GAUCAAUGAA
ENSMUST00000033486	75	0.000456	CUAAAUAAAC	AAUAAAA	AUAAUGUUUA
ENSMUST00000032936	81	0.000456	AAAAAAUUCU	AAUAAAA	GAAGAAAAAU
ENSMUST00000023036	77	0.000456	AGUUAAUUUU	AAUAAAA	AUAUUUAUGU
ENSMUST00000037023	69	0.000456	GUACACAAAG	AAUAAAA	AUGUGAAGAA
ENSMUST00000025045	22	0.000456	GAUACUCAUC	AAUAAAA	CUGCCUGGUU
ENSMUST00000034763	73	0.000456	GGUUUGGGAU	AAUAAAA	GUCCAUGUUU
ENSMUST00000016571	76	0.000456	UGAAAUGCAU	AAUAAAA	AAUUUUAAAA
ENSMUST00000020504	73	0.000456	UUCUGUGCCU	AAUAAAA	GACAUUGUUG
ENSMUST00000006496	47	0.000456	CCAGCUGAAA	AAUAAAA	AAGAAUUGAU
ENSMUST00000001989	78	0.000456	UCAAUCAAUC	AAUAAAA	ACAGUGAUCA
ENSMUST00000179857	73	0.000625	UGGCAUUUCA	AAUAAAC	ACCUUCAUGA
ENSMUST00000176010	67	0.000625	GCUCGUGUAC	AAUAAAC	CCUCUUGCAG
ENSMUST00000139253	82	0.000625	CUACAGUUUA	AAUAAAC	CUCAGCACUG
ENSMUST00000169826	81	0.000625	UGAGAGGACA	AAUAAAC	U
ENSMUST00000150576	77	0.000625	UGUUCUUACA	AAUAAAC	UCAGGCAAGA
ENSMUST00000176683	67	0.000625	GCUCGUGUAC	AAUAAAC	CCUCUUGCAG
ENSMUST00000177163	67	0.000625	GCUCGUGUAC	AAUAAAC	CCUCUUGCAG
ENSMUST00000114882	23	0.000625	UGUUGUAUUG	AAUAAAC	UUUAAAGAAA
ENSMUST00000076657	73	0.000625	AGGUGGGAGC	AAUAAAC	GGUGACCUAG
ENSMUST00000065678	71	0.000625	UUCUAUGGCU	AAUAAAC	UUUGGAAUUG
ENSMUST00000045897	50	0.000625	AAUGUCCAAC	AAUAAAC	CGGAAUUUUA
ENSMUST00000080813	20	0.000625	CCAUAUUUUC	AAUAAAC	CUGAAAACAA
ENSMUST00000100799	30	0.000625	AUUCAUAUCC	AAUAAAC	AAUUUAGGAC
ENSMUST00000034623	79	0.000625	GCAAUGCUGA	AAUAAAC	AUUCCUUUGU
ENSMUST00000004554	18	0.000625	GCUGCUGCCU	AAUAAAC	UGUGUCCUUU
ENSMUST00000021728	79	0.000625	GUAACAAGUG	AAUAAAC	CUCUUUAUAU
ENSMUST00000001975	77	0.000625	UGCUGAUAAG	AAUAAAC	AAGACGCCUU
ENSMUST00000020640	73	0.000625	AAAAAAAGCA	AAUAAAC	ACUUUUUUUU
ENSMUST00000014457	74	0.000625	AGUUUCUUUC	AAUAAAC	AGUAAUUAUA
ENSMUST00000164470	80	0.00091	CUCGUUACCA	AAUAAAU	CAUUUCUCUC
ENSMUST00000161807	19	0.00091	UUAGAAGGAA	AAUAAAU	GAUUUAUACU
ENSMUST00000125172	71	0.00091	AGCCGCUGUC	AAUAAAU	GACACCCAGA
ENSMUST00000129339	78	0.00091	UAUAAUAAUA	AAUAAAU	CUUUUUUAAA
ENSMUST00000204978	1	0.00091	.	AAUAAAU	CUCUGAAACU
ENSMUST00000165532	61	0.00091	AACCCUAACA	AAUAAAU	UUCCCACCAA
ENSMUST00000090541	74	0.00091	UCAUAUAAUA	AAUAAAU	UUUUUAAAAA
ENSMUST00000048642	72	0.00091	AAAGUUGUGA	AAUAAAU	GUUUCUAUCU
ENSMUST00000022803	51	0.00091	CCAUGGCUAU	AAUAAAU	AAUAGUACCU
ENSMUST00000040154	70	0.00091	AGAUGCCUUA	AAUAAAU	AACUUAAACU
ENSMUST00000038169	78	0.00091	AGCCGGGAGA	AAUAAAU	GGUUUAUAAG
ENSMUST00000025511	26	0.00091	AUUUUCUGUU	AAUAAAU	UGCUUUGUGU
ENSMUST00000005826	78	0.00091	AAUUAAAAAU	AAUAAAU	GUUUUUAUUA
ENSMUST00000000756	20	0.00091	GGAGAGCUGC	AAUAAAU	UUUCCAUAAA
ENSMUST00000004389	58	0.00091	UCCAGAGGAU	AAUAAAU	GUACUUGUGA
ENSMUST00000073471	23	0.00108	CACGGCUUUC	AUUAAAG	ACUGCUUAAG
ENSMUST00000050884	80	0.00108	AGGUGCUAAG	AUUAAAG	AUUUAUACCA
ENSMUST00000086519	82	0.00108	CCAGGUGUGA	AUUAAAG	GUGUAUGUCA
ENSMUST00000193210	79	0.00137	GAGUGCUGGG	AUUAAAA	GUAUCUGCCA
ENSMUST00000120912	74	0.00137	UACAUUGAAA	AUUAAAA	UACUUGUGUA
ENSMUST00000045356	76	0.00137	AGAGCUACAC	AUUAAAA	CUCUUAAUUC
ENSMUST00000077856	20	0.00137	UGUUUUGGUC	AUUAAAA	AUUAAAAAAA
ENSMUST00000094065	75	0.00137	CAGAAAAGAA	AUUAAAA	GAAAAAGGCA
ENSMUST00000106602	22	0.00137	GCGUGUGACU	AUUAAAA	ACCCUGAAAA
ENSMUST00000086535	73	0.00137	AACGAUUUUU	AUUAAAA	ACCUUGAGGA
ENSMUST00000070112	81	0.00137	UUUCCUGUCC	AUUAAAA	AUUUUAAAGG
ENSMUST00000042235	74	0.00137	UUUUGAGACC	AUUAAAA	CAAGUUUAAU
ENSMUST00000022341	26	0.00137	AUAAGCAAUG	AUUAAAA	UUCUAUUUUA
ENSMUST00000056578	80	0.00154	UAUUAUUAAC	AUUAAAC	AAAUGUUAAC
ENSMUST00000079716	59	0.00154	GAAGCAUGUU	AUUAAAC	AGUGAAAUAG
ENSMUST00000033683	67	0.00154	UACAUGCUAG	AUUAAAC	AGCAUGGUGA
ENSMUST00000123836	74	0.00164	UUUGUCUUAC	CAUAAAG	AAUGGACUGA
ENSMUST00000100527	71	0.00164	CUGUAGUGUA	CAUAAAG	AUGCAGAUAC
ENSMUST00000061326	75	0.00181	UGACCCCAAC	CAUAAAA	UUAUUUUGGU
ENSMUST00000034441	16	0.00181	CAGAGUAAAA	CAUAAAA	ACUAUUUUAU
ENSMUST00000044277	74	0.0021	UGCACCGUCU	AUUAAAU	AUCUCGAUUU
ENSMUST00000023851	38	0.0021	UAAAUGUGCA	AUUAAAU	GCUCUGUGAU
ENSMUST00000035105	70	0.0021	AUUGUAAGAC	AUUAAAU	UGUGUCAUUA
ENSMUST00000032485	81	0.00264	AAACUCAAUG	ACUAAAA	CAACUUCAAA
ENSMUST00000084434	84	0.00292	CCUGAAUUGA	AAAAAAA	UUUUUUUUUG
ENSMUST00000014438	72	0.00292	UCCUCAAAAA	AAAAAAA	AAAAAAAACC
ENSMUST00000020949	75	0.00292	CUCAAAGAGU	AAAAAAA	UACAAUGGUU
ENSMUST00000002121	77	0.00309	GCUGGAAUUA	CAUAAAU	GAUACACGUG
ENSMUST00000032597	81	0.00329	AGAAAAUGUC	AACAAAG	UCUAGUGUUU
ENSMUST00000102898	7	0.00407	AUGUAC	ACUAAAU	UUUCUGUACC

## Sheet: 3UTR.60nts.DiscoveredMotifs
Table S5. MEME analysis, related to Figure 3C.

## Sheet: 3UTR.60nts.HAAUAAAR
Table S5. MEME analysis, related to Figure 3C.
Motif	HAAUAAAR
Sequence name	Start	P-value	Upstream	Site	Downstream
ENSMUST00000102842	81	3.28e-05	AGCAAAGUAU	CAAUAAAG	CUUAUAGACU
ENSMUST00000117757	80	3.28e-05	UGAAUACCAU	CAAUAAAG	UUCGCUGCAC
ENSMUST00000080861	12	3.28e-05	AUGACAACGA	CAAUAAAG	UGCGAGACUG
ENSMUST00000068408	8	3.28e-05	CCGAGGC	CAAUAAAG	ACUGGUUUUG
ENSMUST00000070681	77	3.28e-05	AAAAAAAAAC	CAAUAAAG	GUAUUUAAGC
ENSMUST00000021217	79	3.28e-05	UUUUCUAAAA	CAAUAAAG	ACUUUGGAAC
ENSMUST00000026328	33	3.28e-05	UGGACCUUCU	CAAUAAAG	GUCAUUGUGU
ENSMUST00000138502	71	0.00014	AUAAAUAGUG	CAAUAAAA	AUUAACCAUU
ENSMUST00000125184	36	0.00014	CCCCGGGACC	AAAUAAAG	UCCCCUUCCA
ENSMUST00000109737	71	0.00014	AAAUGCACAG	AAAUAAAG	AAACUAGCAC
ENSMUST00000089430	36	0.00014	CCCCGGGACC	AAAUAAAG	UCCCCUUCCA
ENSMUST00000129909	36	0.00014	CCCCGGGACC	AAAUAAAG	UCCCCUUCCA
ENSMUST00000143107	75	0.00014	UGGAGUAAAU	AAAUAAAG	CCCAAGAUCC
ENSMUST00000081650	37	0.00014	GGGGUCUCAC	CAAUAAAA	UAUUUCUACU
ENSMUST00000105778	75	0.00014	AGACAGUGAA	CAAUAAAA	GUGCUGAGCG
ENSMUST00000103146	78	0.00014	UGGGUCCCUA	AAAUAAAG	UGGUGUGUUC
ENSMUST00000081940	36	0.00014	CCCCGGGACC	AAAUAAAG	UCCCCUUCCA
ENSMUST00000126610	70	0.00014	UGCAUUUUUC	CAAUAAAA	UUGUAUUUAG
ENSMUST00000131374	77	0.00014	UGUGUGAAUA	AAAUAAAG	CAUUUUUUUU
ENSMUST00000113211	20	0.00014	GUUAUGAAGA	CAAUAAAA	UCUUGACCUU
ENSMUST00000087511	70	0.00014	UCUGUAACAU	CAAUAAAA	UAUUUUUAUA
ENSMUST00000173844	63	0.00014	UGCAACUGUU	AAAUAAAG	CAUUUAUAUU
ENSMUST00000217317	45	0.00014	GAUGGAAGGA	AAAUAAAG	UUGCUAAAAG
ENSMUST00000087342	59	0.00014	UGCAACUGUU	AAAUAAAG	CAUUUAUAUU
ENSMUST00000046859	65	0.00014	CUUCCAGUUG	CAAUAAAA	AUUACUGAGU
ENSMUST00000069579	6	0.00014	UUCCC	CAAUAAAA	AAAAUUUGGC
ENSMUST00000038107	61	0.00014	UUGCCAAUGU	CAAUAAAA	AGUUAAGAAA
ENSMUST00000079625	78	0.00014	CUGGACUGGA	CAAUAAAA	ACAAGGUCAG
ENSMUST00000022612	73	0.00014	UAAGAAUAAA	CAAUAAAA	GACAGUUUUA
ENSMUST00000023269	20	0.00014	GCAGAGUUGG	AAAUAAAG	CUCUAUCUUU
ENSMUST00000022145	70	0.00014	GACCAUCAAA	AAAUAAAG	UACUGACCUU
ENSMUST00000016781	81	0.00014	CCAUGGUUUU	CAAUAAAA	UGAGAAGAGC
ENSMUST00000003521	27	0.00014	GCCCUAGAAC	AAAUAAAG	UUAUUUUCCA
ENSMUST00000010198	74	0.00014	UGUUCAAUUU	CAAUAAAA	GUUAUUUGUA
ENSMUST00000007139	59	0.00014	UGCGGCUUAA	CAAUAAAA	AGAAAGUGUG
ENSMUST00000109621	79	0.000229	UUCACUUUUC	AAAUAAAA	UGGAAUGUCA
ENSMUST00000109526	29	0.000229	CCUCCACCAA	AAAUAAAA	AAAUGGACCU
ENSMUST00000099272	12	0.000229	GUACACAAAG	AAAUAAAA	UACCAGCACC
ENSMUST00000080300	46	0.000229	GCCUGAAAGA	AAAUAAAA	ACUUAGCAAG
ENSMUST00000091924	76	0.000229	UUGUACUUUU	AAAUAAAA	UGUUUGUAUC
ENSMUST00000102476	89	0.000229	CUUUUACUAA	AAAUAAAA	AACU
ENSMUST00000081840	27	0.000229	UUUUAUGUUU	AAAUAAAA	UCACAAAACC
ENSMUST00000112696	76	0.000229	AGAAAUCACU	AAAUAAAA	AGACUUCAAG
ENSMUST00000042564	84	0.000229	CUAAUUUCUG	AAAUAAAA	GUUUCAGCU
ENSMUST00000059980	78	0.000229	AGUCUUUCAG	AAAUAAAA	AUGUUGCUAA
ENSMUST00000078804	18	0.000229	GAGAGUAAAU	AAAUAAAA	GUAGAUUUGU
ENSMUST00000050078	70	0.000229	CUCAAAAAAG	AAAUAAAA	UUAAAAAUAA
ENSMUST00000059080	26	0.000229	AAUUUGUUAC	AAAUAAAA	GUUUUAAGUA
ENSMUST00000034966	82	0.000229	AAAAUUUUUU	AAAUAAAA	UUUCAUUCUC
ENSMUST00000073791	32	0.000229	GGCCGACAUG	AAAUAAAA	CAUUUAAAUA
ENSMUST00000058860	75	0.000229	UAAAUUAAGU	AAAUAAAA	CUUAAAAAAA
ENSMUST00000022528	60	0.000229	GUCUUUCAAU	AAAUAAAA	UAACUUUUAA
ENSMUST00000029722	23	0.000229	UAAUAGUGAC	AAAUAAAA	AGUCCUAUUU
ENSMUST00000031766	78	0.000229	GCAUGAAAAG	AAAUAAAA	GUUUCACAUC
ENSMUST00000006496	46	0.000229	UCCAGCUGAA	AAAUAAAA	AAGAAUUGAU
ENSMUST00000021066	77	0.000229	UUUUUUAAUG	AAAUAAAA	ACAUUUUUAA
ENSMUST00000017548	60	0.000229	UCAGUCUUUA	AAAUAAAA	CAAGCCUUUG
ENSMUST00000130201	73	0.000261	GCAGUUUGUU	CAAUAAAC	AGAAUUCCUA
ENSMUST00000080813	19	0.000261	GCCAUAUUUU	CAAUAAAC	CUGAAAACAA
ENSMUST00000134479	47	0.000261	GGAAACUGGA	CAAUAAAC	AAGUGCUGUC
ENSMUST00000199317	79	0.000261	UCAUUAUGGC	CAAUAAAC	CUGUUCUGAG
ENSMUST00000176683	66	0.000261	AGCUCGUGUA	CAAUAAAC	CCUCUUGCAG
ENSMUST00000176010	66	0.000261	AGCUCGUGUA	CAAUAAAC	CCUCUUGCAG
ENSMUST00000053150	34	0.000261	GGAACCUUCC	CAAUAAAC	ACGUUUUGGA
ENSMUST00000042334	8	0.000261	GAUGCUC	CAAUAAAC	CUCACUGCUG
ENSMUST00000027373	78	0.000261	GUACUGGUGU	CAAUAAAC	CAUAUAUUCA
ENSMUST00000087241	67	0.000368	GAUCUUAACA	UAAUAAAG	CCAUCCCAUG
ENSMUST00000230489	82	0.000368	UUUUUUUUUU	AAAUAAAC	UUUUUAAUUA
ENSMUST00000169826	80	0.000368	CUGAGAGGAC	AAAUAAAC	U
ENSMUST00000091374	74	0.000368	AGCUUCAUUA	AAAUAAAC	AAUAUUUGUA
ENSMUST00000216990	72	0.000368	CUACACAGAA	UAAUAAAG	GUUCUUUUUG
ENSMUST00000178310	24	0.000368	CCUGCCAUGC	UAAUAAAG	CCACUGUGUC
ENSMUST00000131011	79	0.000368	AAAAAAUUGU	AAAUAAAC	UAAUGACAUA
ENSMUST00000166950	76	0.000368	AAUAAUUUCA	AAAUAAAC	ACUUUUUCCA
ENSMUST00000115632	77	0.000368	AAGAAUUAUC	UAAUAAAG	AUUUGUUUUU
ENSMUST00000150576	76	0.000368	CUGUUCUUAC	AAAUAAAC	UCAGGCAAGA
ENSMUST00000102696	16	0.000368	AUGUGUAGUG	UAAUAAAG	GUGUCUGCUG
ENSMUST00000210139	56	0.000368	UCUCUAAGUG	AAAUAAAC	AGGUUUCCAG
ENSMUST00000053664	79	0.000368	CCGCUUCCCC	UAAUAAAG	GGACUGUUCU
ENSMUST00000042608	83	0.000368	GUGUAGUUCC	UAAUAAAG	ACCAUGAUUG
ENSMUST00000051955	72	0.000368	UUGUCAAGUU	UAAUAAAG	UGUCAUAGAG
ENSMUST00000043074	24	0.000368	CCUGCCAUGC	UAAUAAAG	CCACUGUGUC
ENSMUST00000066070	13	0.000368	CAGUGUGCGU	UAAUAAAG	AUUUGUUCAC
ENSMUST00000030051	86	0.000368	UUACCUUAAU	AAAUAAAC	AUGGUCC
ENSMUST00000027264	54	0.000368	AGUUACCUCA	AAAUAAAC	AGCUGCUGCC
ENSMUST00000008036	21	0.000368	UUAAGUUGGC	UAAUAAAG	AGCUGAACCU
ENSMUST00000004072	12	0.000368	GUUCAGGAGC	UAAUAAAG	UACGUCCUUU
ENSMUST00000020640	72	0.000368	CAAAAAAAGC	AAAUAAAC	ACUUUUUUUU
ENSMUST00000164542	75	0.000455	CUACACAUGU	UAAUAAAA	UGCUUAUUUG
ENSMUST00000114459	78	0.000455	AUUUAUGAUU	UAAUAAAA	UAAUUCUAAA
ENSMUST00000115231	41	0.000455	GUUUGUCCAG	UAAUAAAA	UAUAGAACCU
ENSMUST00000210640	18	0.000455	UCUUAACUGU	UAAUAAAA	AAAACAUUGG
ENSMUST00000188151	4	0.000455	UUG	UAAUAAAA	UGGAAACUUG
ENSMUST00000102845	13	0.000455	GUGUAUGCGU	UAAUAAAA	AGAAGGAACU
ENSMUST00000062370	78	0.000455	UAAAGUGCCU	UAAUAAAA	GAAGUUGAUA
ENSMUST00000046644	75	0.000455	UGAGUUCAUC	UAAUAAAA	UUGUUUGUUU
ENSMUST00000079085	19	0.000455	AUUUUUUAAG	UAAUAAAA	AUCAAGACUU
ENSMUST00000072503	18	0.000455	UCUUAACUGU	UAAUAAAA	AAAACAUUGG
ENSMUST00000034276	78	0.000455	UGGUCCAUGC	UAAUAAAA	GACCAGUUUA
ENSMUST00000079735	18	0.000455	AGUUUUCCUU	UAAUAAAA	CUUUGCCAGA
ENSMUST00000029946	76	0.000455	UAGGUUCAUU	UAAUAAAA	AGAAGUUUUA
ENSMUST00000009039	18	0.000455	AGUUUUCCUU	UAAUAAAA	CUUUGCCAGA
ENSMUST00000087210	69	0.000507	UGUACAUUAA	UAAUAAAC	AGUGGAAAGA
ENSMUST00000115272	73	0.000507	AAAAUUCACA	UAAUAAAC	AAUGUUGUGA
ENSMUST00000047864	75	0.000507	AUCAUUGGAG	UAAUAAAC	UACAGUGGUU
ENSMUST00000058437	36	0.000507	UCUGGUCAGU	UAAUAAAC	AGUCACAGCU
ENSMUST00000030636	68	0.000507	CUUGAAUGGU	UAAUAAAC	UGCACAGUGC
ENSMUST00000004554	17	0.000507	AGCUGCUGCC	UAAUAAAC	UGUGUCCUUU
ENSMUST00000219143	74	0.00056	UAUAAGGUUU	CAAUAAAU	AAAUUGCAAA
ENSMUST00000094869	28	0.00056	UAUUCCUUGU	CAAUAAAU	GCCUGCUAGC
ENSMUST00000219896	70	0.00056	GAGAGCAGGC	CAAUAAAU	CGCUGCUGGG
ENSMUST00000077408	81	0.00056	UCCGUCAUGA	CAAUAAAU	GCCUCAACAG
ENSMUST00000078803	78	0.00056	AUAUCACCCA	CAAUAAAU	AUUUGUCUAA
ENSMUST00000002625	78	0.00056	GAGGGAGAAU	CAAUAAAU	AACAUAAAAC
ENSMUST00000000756	19	0.00056	UGGAGAGCUG	CAAUAAAU	UUUCCAUAAA
ENSMUST00000016396	73	0.00056	UUGACUAUGC	CAAUAAAU	UAACAUGGUU
ENSMUST00000147407	81	0.00068	CCCUUGUUUU	GAAUAAAG	GAUGCUCCCA
ENSMUST00000154169	73	0.00068	GGACAUAGAG	AAAUAAAU	AUAGUGUGGA
ENSMUST00000189661	74	0.00068	AGAAUGUGAU	AAAUAAAU	AUAUUUAGAA
ENSMUST00000165532	60	0.00068	UAACCCUAAC	AAAUAAAU	UUCCCACCAA
ENSMUST00000105447	83	0.00068	AUGAUAUAUA	AAAUAAAU	AAUUUGAAAC
ENSMUST00000082134	73	0.00068	CGAGUGCUGG	GAAUAAAG	GCGUGGACCA
ENSMUST00000129339	77	0.00068	AUAUAAUAAU	AAAUAAAU	CUUUUUUAAA
ENSMUST00000102814	16	0.00068	UAAGAGCAAC	AAAUAAAU	AAUGACCUUG
ENSMUST00000217381	73	0.00068	ACAGAAAAAU	AAAUAAAU	ACAGCAUUGU
ENSMUST00000180140	76	0.00068	CCCCAUUAGU	GAAUAAAG	ACCUGUGAGC
ENSMUST00000040154	69	0.00068	GAGAUGCCUU	AAAUAAAU	AACUUAAACU
ENSMUST00000044355	74	0.00068	GUUCCCGGUU	GAAUAAAG	UUUGGAUGAG
ENSMUST00000049628	39	0.00068	CGUUGAGAAC	GAAUAAAG	CUUCAUUGUG
ENSMUST00000048915	77	0.00068	AUAUAAUAAU	AAAUAAAU	CUUUAAAAAA
ENSMUST00000032998	66	0.00068	AGGGUAUUAU	GAAUAAAG	UGUGCAACCU
ENSMUST00000021187	78	0.00068	AAACCCCCUG	GAAUAAAG	CGAGCUGACU
ENSMUST00000017629	80	0.00068	CUUUUUACUA	AAAUAAAU	CAUCAUUUGA
ENSMUST00000160682	80	0.000734	CAGUUCACAU	GAAUAAAA	ACUUGGCUGC
ENSMUST00000212129	80	0.000734	GAGACCCACU	GAAUAAAA	ACUUGAGACU
ENSMUST00000043675	23	0.000734	ACUGCUAUCU	GAAUAAAA	UACUAGGUGU
ENSMUST00000037023	68	0.000734	UGUACACAAA	GAAUAAAA	AUGUGAAGAA
ENSMUST00000082223	77	0.000853	CUGAACUUUU	UAAUAAAU	GAGUCAUUUG
ENSMUST00000108429	18	0.000853	GAUGCUGGGU	UAAUAAAU	UGCCUCAUUC
ENSMUST00000150350	76	0.000853	UUUUAUGUGC	UAAUAAAU	UAUUUGACUU
ENSMUST00000108430	18	0.000853	GAUGCUGGGU	UAAUAAAU	UGCCUCAUUC
ENSMUST00000114882	22	0.000853	AUGUUGUAUU	GAAUAAAC	UUUAAAGAAA
ENSMUST00000235603	25	0.000853	UAUUUUCUGU	UAAUAAAU	UGCUUUGUGU
ENSMUST00000080281	77	0.000853	UCAACUAAAG	UAAUAAAU	GUCUUAAACA
ENSMUST00000031978	76	0.000853	AUUACAAUAA	UAAUAAAU	GCUAUAAAGG
ENSMUST00000025095	72	0.000853	CCGGACUGCG	GAAUAAAC	ACUGGAAUGA
ENSMUST00000025511	25	0.000853	UAUUUUCUGU	UAAUAAAU	UGCUUUGUGU
ENSMUST00000025081	76	0.000853	AUAGGAGAUG	UAAUAAAU	GACUGCCUUG
ENSMUST00000008812	20	0.000853	CCUUUGCUGU	UAAUAAAU	AGUUUAUAUA
ENSMUST00000117242	78	0.000885	UAAAUCUGGC	CAUUAAAG	CAACAAUCAC
ENSMUST00000089651	76	0.000885	AGACAAAUCU	CAUUAAAG	CCAGCUUGGG
ENSMUST00000073471	22	0.000885	GCACGGCUUU	CAUUAAAG	ACUGCUUAAG
ENSMUST00000077367	41	0.000885	UUAGCAUGGA	CAUUAAAG	GGAAAGAGU
ENSMUST00000144099	74	0.000991	UGAAAUGUAU	AAUUAAAG	UGUGCAUUGC
ENSMUST00000086519	81	0.000991	UCCAGGUGUG	AAUUAAAG	GUGUAUGUCA
ENSMUST00000051888	78	0.000991	GUUUUUGUGG	AAUUAAAG	UGCUGCUGCU
ENSMUST00000042235	73	0.000991	AUUUUGAGAC	CAUUAAAA	CAAGUUUAAU
ENSMUST00000033880	71	0.000991	ACCAUGUACC	CAUUAAAA	AAGGUAGCAU
ENSMUST00000077856	19	0.000991	UUGUUUUGGU	CAUUAAAA	AUUAAAAAAA
ENSMUST00000045356	75	0.000991	CAGAGCUACA	CAUUAAAA	CUCUUAAUUC
ENSMUST00000034547	83	0.000991	CAAGAACCAU	CAUUAAAA	AUGGGUGUUG
ENSMUST00000223194	73	0.00108	AGAAAAAGAG	AAUUAAAA	CCCUGAAAGU
ENSMUST00000135091	11	0.00108	AAAAAACUAA	AAUUAAAA	AAAAUAAUGC
ENSMUST00000114276	76	0.00108	UUUUUAAAAA	AAUUAAAA	GAAUUAUGUU
ENSMUST00000103092	84	0.00108	UAUUCAAAAG	AAUUAAAA	UGGCUCUGC
ENSMUST00000040005	75	0.00108	UCAUUAAGCA	AAUUAAAA	AUUGCUCUGG
ENSMUST00000018311	81	0.00108	GAUUUGAGCC	AAUUAAAA	ACAUGAAAUA
ENSMUST00000150459	76	0.00127	GUAUUUCAAC	AAUUAAAC	AUUUUUAUCC
ENSMUST00000062802	73	0.00127	UGGCUGUAAU	AAUUAAAC	GUGAACUAAU
ENSMUST00000086535	72	0.00135	GAACGAUUUU	UAUUAAAA	ACCUUGAGGA
ENSMUST00000106602	21	0.00135	UGCGUGUGAC	UAUUAAAA	ACCCUGAAAA
ENSMUST00000077915	21	0.00135	UGCGUGUGAC	UAUUAAAA	ACCCUGAAAA
ENSMUST00000024885	55	0.00135	UGAAAUCUGA	UAUUAAAA	AAAAAUCACU
ENSMUST00000237431	59	0.00141	AGAAGCAUGU	UAUUAAAC	AGUGAAAUAG
ENSMUST00000080202	80	0.00141	GAGCAAGUCU	UAUUAAAC	AUCUCUCAAU
ENSMUST00000023064	81	0.00141	CUCUUUUUUU	UAUUAAAC	GGUGUUCAAU
ENSMUST00000028771	2	0.00141	U	UAUUAAAC	CUCAGGAGCA
ENSMUST00000035983	76	0.00146	AUUCUGUUAG	CAUUAAAU	GCACUGGAGA
ENSMUST00000035105	69	0.00146	GAUUGUAAGA	CAUUAAAU	UGUGUCAUUA
ENSMUST00000112544	80	0.00158	AUCUGCACCC	AAUUAAAU	GUUCUUUAUA
ENSMUST00000126534	62	0.00158	CAAGUGCUGG	GAUUAAAG	GUGUGCACUG
ENSMUST00000106190	74	0.00163	GCAGAGUCUU	GAUUAAAA	GGAAAUCUGC
ENSMUST00000022341	25	0.00163	AAUAAGCAAU	GAUUAAAA	UUCUAUUUUA
ENSMUST00000167571	74	0.00174	CACAUAUGGC	UAUUAAAU	UACAUAAAAU
ENSMUST00000033683	66	0.00174	AUACAUGCUA	GAUUAAAC	AGCAUGGUGA
ENSMUST00000064240	64	0.00188	CAUGGUUCUA	AAGUAAAA	UUAGAUUCAC
ENSMUST00000148633	74	0.00202	CUGACCAUCC	AAGUAAAC	GAUUCACUUA
ENSMUST00000065793	79	0.00202	AACUAAUACC	UAGUAAAG	AAUUCUUAAC
ENSMUST00000021083	76	0.00202	CUGUUGCUUA	AAGUAAAC	AAUACCCACC
ENSMUST00000034512	65	0.00211	CACAACAAAA	CAAAAAAG	AGAACAGAGA
ENSMUST00000064639	71	0.00225	AUAUAUAUAU	AAAAAAAG	GAGAAAAAAA
ENSMUST00000028592	31	0.00225	GUUCGUUGAG	AAAAAAAG	UUCUAAGUAA
ENSMUST00000084434	83	0.00237	GCCUGAAUUG	AAAAAAAA	UUUUUUUUUG
ENSMUST00000016033	41	0.00237	CCUUUUUUUU	AAAAAAAA	AAAAAAUUGA
ENSMUST00000029850	77	0.0031	UCUUAACCUG	GAGUAAAU	UCUGUAGAAC
--------------------------------------------------------------------------------
