# Supplementary material for: A unique poly(A) tail profile uncovers the stability and translational activation of TOP transcripts during neuronal differentiation
Source: iScience. 2023 Jul 27;26(9):107511. doi: 10.1016/j.isci.2023.107511 (PMC10448114; doi:10.1016/j.isci.2023.107511)
Supplement: Table S6. Hypergeometric test for the overlap between transcripts with differential poly(A) tails during differentiation (from D0 to D6) and TOP mRNAs, related to Figure 3D — Tab1 shows the mgi gene symbols for independent population of transcripts and their overlap. Here, the transcripts accumulating with <30-nt long tails during differentiation (from D0 to D6) are the test population. Tab2 shows the details of the hypergeometric test corresponding to Tab1 with k (number of successes), number of known TOP mRNA within the tested population; s (sample size), number of transcripts within our tested population; M (number of successes in the population), number of known TOP mRNA available in our RNA-seq dataset; and N (population size), total number of transcripts available in our RNA-seq dataset. Tab3 same as Tab1, but here the transcripts accumulating with ∼60-nt long tails during differentiation (from D0 to D6) are the test population. Tab4 showing the details of the hypergeometric test corresponding to Tab3. [file mmc7.xls]

## Sheet: 30tails.PopulationOverlap
Table S6. Hypergeometric test for the overlap between transcripts with differential poly(A) tails during differentiation (from D0 to D6) and TOP mRNAs, related to Figure 3D.
Universe(N)	TOPtranscripts	30ntsTails_enriched(s)	Universe.TOPtranscripts(M)	Universe.30ntsTails_enriched	TOPtranscripts.30ntsTails_enriched	Universe.TOPtranscripts.30ntsTails_enriched(k)
gnai3	rpsa	cox5a	rpl13	cox5a	rpsa	rpl13
cdc45	rps2	rpl13	rps11	rpl13	rps3	rpl8
igf2	rps3	nacc1	rpl8	nacc1	rps4x	rps5
klf6	rps3a	uba1	rps5	uba1	rps5	rps9
scmh1	rps4x	supt6	rps9	supt6	rps9	rpl30
cox5a	rps4y	snrpd1	rps18	snrpd1	rps10	rack1
fer	rps5	rpl8	rpl10	puf60	rps12	rps10
actr2	rps6	grcc10	rpl30	mea1	rps14	rps14
gna12	rps7	rps5	rpl19	rpl8	rps15	rps3
sdhd	rps8	cs	rack1	grcc10	rps15a	rps4x
ccnd2	rps9	rps9	eif3h	rps5	rps16	rpsa
ncs1	rps10	cdk4	eif3e	cs	rps17	rps29
btbd17	rps11	rplp1	rpl24	rps9	rps20	rpl37
lhx2	rps12	mrpl52	rps10	cdk4	rps21	rps23
gmpr	rps13	ndufa2	rps14	rplp1	rps23	rpl27a
scpep1	rps14	cox6c	eif3a	rpl30	rps24	rpl18a
mnt	rps15	ndufa1	rps26	mrpl52	rps25	rps21
hddc2	rps15a	hint1	vim	ndufa2	rps27a	rpl34
rtca	rps16	rack1	rpl6	cox6c	rps28	rps15
dbt	rps17	slu7	rps3	ndufa1	rps29	rpl18
dazap2	rps18	map2k6	eif3f	hint1	rpl7a	rpl26
mcts1	rps19	erh	rps4x	rack1	rpl8	rpl27
trappc10	rps20	siva1	rpl4	slu7	rpl11	rpl15
ccm2	rps21	ap3b1	rpsa	map2k6	rpl13	rpl17
tbrg4	rps23	rtraf	rpl21	erh	rpl14	rps25
galnt1	rps24	psmb5	rps29	siva1	rpl15	rpl36
mkrn2	rps25	rbx1	rpl10a	ap3b1	rpl17	rps17
raf1	rps26	ndufa5	rpl37	rtraf	rpl18	rpl32
plin2	rps27	hsp90ab1	eef2	psmb5	rpl18a	rps16
mcm7	rps27a	uqcc2	rps23	rbx1	rpl22	rpl31
tamalin	rps28	pfdn6	eef1g	ndufa5	rpl23	rps28
sox9	rps29	rps14	rpl27a	hsp90ab1	rpl23a	rpl23a
rdx	rps30	mrpl21	rpl18a	uqcc2	rpl26	rpl11
c1d	rpp0	stmn2	rps2	rps10	rpl27	rps27a
gm2a	rpp1	fabp5	rpl9	pfdn6	rpl27a	rpl7a
clcn4	rpp2	ndufs5	rpl7	rps14	rpl30	rpl23
hk2	rpl3	ptms	rps21	rtn3	rpl31	rpl22
kat2b	rpl4	mrpl51	rpl34	mrpl21	rpl32	rps15a
rab5b	rpl5	rpl28	rps15	mdk	rpl34	rpl36a
rpl13	rpl6	ppp4c	nap1l1	stmn2	rpl36	rpl39
chmp1a	rpl7	rps3	rpl18	fabp5	rpl36a	eef1b2
rpa1	rpl7a	rbmx2	rpl26	rpn2	rpl37	rps20
serpinf1	rpl8	plp2	rps7	ndufs5	rpl39	rpl14
polr3d	rpl9	cox7b	npm1	paics	rpl41	rps24
ddx3x	rpl10	rps4x	rpl27	aimp2	eef1b2	rpl41
tpd52l2	rpl11	cox4i1	rpl15	mlf2	rack1	rps12
pxmp4	rpl10a	aars	rpl17	ptms
mmp11	rpl12	trappc4	rps25	mrpl51
smarcb1	rpl13	ccnb2	rpl36	rpl28
hip1r	rpl13a	rp9	rps17	ppp4c
nsun5	rpl14	rpsa	rpl35	rps3
top1mt	rpl15	rps29	rpl3	rbmx2
oxa1l	rpl17	ndufc1	rpl32	plp2
heatr6	rpl18	mif	rps16	cox7b
ilf2	rpl18a	cox6a1	rpl5	rps4x
chtop	rpl19	sem1	rpl31	cox4i1
sec24b	rpl21	eef1a1	rps28	kars
rmnd5b	rpl22	atp5l	eef1d	aars
add1	rpl23	rpl22l1	rpl23a	trappc4
grk6	rpl23a	atp5h	rpl11	ccnb2
poldip2	rpl24	chmp4b	rps8	rp9
pcbp3	rpl26	rpl37	rpl12	rpsa
araf	rpl27	ptma	rps6	rps29
ankrd39	rpl27a	jmjd6	rps27a	ndufc1
gmcl1	rpl30	parl	rpl7a	mif
snrnp27	rpl31	hmgn1	rpl23	cox6a1
ocrl	rpl32	rps23	rpl22	sem1
calm1	rpl34	rpl27a	rps15a	eef1a1
agpat3	rpl35	rpl18a	rps19	fau
gatd3a	rpl36	pdcd2	rpl36a	atp5l
uhrf1	rpl36a	bri3	rpl39	rpl22l1
lsr	rpl37	rps21	eef1b2	atp5h
gramd1a	rpl39	uqcrq	rps20	chmp4b
ckb	rpl40	sec61b	rpl13a	rpl37
efnb2	rpl41	mrps21	rpl14	ptma
sp1	eif3a	rps15	eif4b	jmjd6
rrp15	eif3e	elob	rps24	parl
rnd2	eif3f	ndufa8	rps27	hmgn1
vps50	eif3h	rpl26	rps13	polr1d
hars	eif4b	naca	rpl41	rps23
zmat2	eef1a	hspe1	rps12	rpl27a
smg5	eef1b2	cks2		rpl18a
cct3	eef1d	ndufa3		pdcd2
mef2d	eef1g	rpl27		bri3
snd1	eef2	rpl35a		rps21
kpnb1	rack1	zfp706		rpl29
npepps	pabp	rpl34		uqcrq
mrpl10	hnrnp	rpl17		rpl34
cyp51	npm1	rpl30		rps15
tubb6	nap1l1	pabpc4		sec61b
afg3l1	tctp	rps25		mrps21
vwa5a	vim	rpl36		elob
itfg2		rps17		ndufa8
tulp3		pgk1		rpl18
gtf2h4		rpl32		rpl26
tubb5		rps16		gapdh
flot1		akirin2		naca
ell2		rplp2		hspe1
fkbp10		rplp0		cks2
nom1		rpl31		eno1b
ifrd1		rps28		ndufa3
stk38l		gnas		rpl27
cabin1		rtn3		rpl38
ddt		snrpg		pabpc4
ddx18		atp5g1		rpl35a
eef1e1		sars		zfp706
akt1		dap3		rpl15
naglu		gm10275		rpl17
coasy		tmem256		rps25
pabpc1		eif2s2		rpl36
smo		aimp2		rps17
crnkl1		puf60		h3f3a
chordc1		rpl15		pgk1
rtcb		rpl23a		rpl32
pwp1		rpl11		uba52
capns1		rps27a		rps16
clpb		rpl7a		akirin2
zdhhc4		rpl23		rplp2
aif1l		gpx4		rplp0
tollip		rpl38		rpl31
trmt1		gm7336		rps28
nacc1		dnajc19		gnas
uba1		polr1d		snrpg
spa17		tpt1		atp5g1
emd		mdk		sars
ccdc47		tmsb4x		dap3
taco1		rpl36a		gm10275
pdzd4		rps10		tmem256
abcd1		rpl39		gpx4
ssr4		rpn2		eif2s2
bcap31		gapdh		serf2
ift46		gtf2a2		rpl23a
trappc6a		paics		rpl11
supt6		uxt		rps27a
unc119		phb		rpl7a
rab34		uba52		rpl23
sdf2		ndufb5		rpl22
bbc3		eef1b2		rps15a
sf3a1		rps15a		gm7336
vrk3		rps20		dnajc19
smg9		serf2		tpt1
uchl3		rpl22		psme2
paxip1		rpl29		tmsb4x
rmnd5a		h3f3a		rpl36a
rhoc		psme2		rpl39
ciao3		kars		gtf2a2
dbf4		rpl14		uxt
cd320		tma7		phb
gmpr2		rps24		ndufb5
mdp1		rpl41		eef1b2
dhrs1		fau		rps20
ncan		gm20594		rpl14
tmem161a		tomm20		tma7
borcs8		mlf2		rps24
snx9		cox5b		rpl41
ranbp3		ndufa4		gm20594
ndufa11		rpl18		tomm20
nr2f6		rps12		cox5b
babam1		btf3l4b		ndufa4
braf		mea1		rps12
meis3		eno1b		btf3l4b
hltf
tle5
prpf6
rgs19
snrpd1
puf60
uck1
mien1
axl
ccdc97
akap8
pdcd2l
gtf2f1
clpp
alkbh7
cox16
cse1l
naa20
prkra
ykt6
baz1b
tmed5
ppp2r5d
pex6
mrpl2
mea1
kdelr1
flii
qtrt1
hdgfl2
chaf1a
adprh
tmem39a
timmdc1
lamb1
timm44
ap2a2
pnkp
med25
cdkn1b
ap1m1
rab8a
fam32a
stk11
efna2
atp5d
ppp5c
prkd3
cnot11
foxj2
sh3gl1
irf3
bcl2l12
ranbp2
grk5
abcf3
eif2b5
amph
mrpl4
abhd17a
mob3a
cacnb3
fkbp11
ddx23
ogdh
grik5
prkcsh
elavl3
nosip
rps11
supt5
paf1
med29
ncstn
gars
tpm4
ess2
slc25a1
ddr1
ercc1
as3mt
homer3
rnf215
aven
crot
brd4
ciao1
insig2
shkbp1
coq8b
mxi1
brd8
farsa
gcdh
mast2
rad23a
calr
nob1
gys1
efnb3
mmd
kpna1
fam162a
rpl8
ssbp2
fancl
gstm5
gstm7
gstm1
map3k11
hmox2
cdip1
cwc15
dnmt1
ppan
eif3g
angptl2
hira
dyrk2
psap
g6pdx
phb2
emg1
lpcat3
grcc10
atp6v1f
clcn5
utp20
ddx56
tmed4
rps5
bid
ralb
dnajb11
zfp110
slc1a4
coro1c
mcoln1
arhgef18
etfb
cnn2
polr2e
eif2b2
ulk2
traf6
prpsap2
chmp2b
plod3
mapk14
lbr
prcc
hdgf
crabp2
u2af2
ldha
tmem242
thop1
pias4
map2k1
sgta
hspb1
kdm5a
cstb
sh2b2
wdr1
ndrg1
prdx2
senp3
spc25
ufd1
app
letm1
txn2
slc1a3
msh6
fbxo11
hmox1
pafah1b3
rfx1
prkaca
asf1b
pkn1
dnajb1
ndufs3
por
igf1r
trim28
chmp2a
ube2m
ctr9
snx6
mthfd2
tomm40l
cs
bcas2
ctcf
psmb4
bloc1s6
adh5
reep5
ergic3
smpd4
ctns
rcn1
trap1
kptn
napa
snf8
vps54
ctsb
tbcb
inpp5k
crkl
lrwd1
zbtb17
atp6v1b2
tep1
ttc5
aamp
tmem147
rps9
gcat
elovl1
tpbg
cdc20
peds1
srm
rbm14
sptbn1
mvd
stimate
rundc3a
ubtf
cdt1
aprt
gtf2h1
aplp1
qars
qrich1
pola1
gmnn
acot13
cdk4
b4galnt1
kat2a
acat2
wtap
sod2
ik
ctnnb1
acly
eif1b
psmd2
ap2m1
abhd16a
neu1
ddah2
clic1
lsm2
pole
mrpl49
gatad1
m6pr
ppp2r1a
tinf2
tgfbr1
arpp19
bcl2l1
khsrp
ccdc124
0610009b22rik
rhoa
hnrnpa0
rbm28
ddx49
id3
rplp1
ttc9b
phox2a
abhd8
mid1ip1
cers4
phax
snrpb2
prpf31
carhsp1
herpud2
rdh13
nutf2
dnajb6
ubqln4
rps18
rpl10
zfp955a
gprc5b
coro1b
man1a2
acyp1
sptbn2
rala
vdac3
rpl30
mta1
vps72
gabpa
stk38
bmp7
dynll1
pdcl
zmat5
ap1b1
bcl2l13
dgcr8
xpo6
zfp212
pttg1ip
elk1
rnmt
srp14
cdk9
tor2a
ppp2cb
g0s2
p4ha1
ubp1
sdhb
snap47
tmem115
hyal2
ifrd2
tusc2
nprl2
slc3a2
nxf1
tmem223
tmem179b
stx5a
wdr77
spire2
fdx2
2610507b11rik
ai597479
rdm1
nedd8
gosr1
mrpl52
kansl3
fads1
cars
apip
pdhx
brf1
thg1l
sugp1
acad9
fsd1
pgam1
snapc2
gltp
dgcr2
kif11
zmiz2
rpa3
tnpo3
amotl1
zkscan17
gfod2
enkd1
atp6v0d1
arih2
igf2bp1
fgfrl1
commd8
ndufs2
fnbp4
atraid
cad
pten
pea15a
timm23
crbn
ppp1r12c
ehmt2
elof1
pip4k2c
rnf170
clip3
dynlt2b
chp1
tvp23b
dnajc7
cacybp
ankrd17
ndufa2
pam16
glis2
cox6c
anapc1
tsg101
rnf166
ankrd28
u2af1
wdfy2
rbsn
slc25a11
chfr
tex261
tbp
psmb1
dll1
nol3
tppp3
tmem208
e2f4
surf4
surf2
dnajb9
ppp1cb
tlk2
tsen15
limk1
efr3a
trappc2l
edf1
fbxw5
cnksr3
hmgb3
nipsnap3b
lage3
gdi1
sash1
slc39a1
endog
clpx
plxnd1
atf6b
notch4
rnf5
lpl
atp6v0e
bnip1
lama5
steap1
hspa8
pdzd11
setdb1
prune1
cers2
capza2
plekho1
vps45
prpf3
aph1a
ppil4
cnih1
surf1
qdpr
sqstm1
lta4h
rrbp1
macroh2a1
bola1
castor2
adss
actr8
fnta
wasf3
plpp1
celsr1
atp5e
nelfcd
ctsz
prelid3b
ube2a
slc25a5
ppdpf
nkap
pds5b
ndufa1
ppfibp1
mtif3
dyrk3
mapkapk2
lamp2
cul4a
cul4b
foxred2
h3f3b
myh9
ift27
ttll1
ttll12
mrps18c
kctd5
sdc4
rnd3
brca1
coa3
med24
psmd3
casc3
exosc10
glod4
taok1
dnttip1
mpp2
traf4
rpl19
cacnb1
arl5b
zfp207
psmd11
pipox
timp2
cant1
top2b
igfbp4
suz12
tnfaip1
rab11fip4
wsb1
rhbdl3
serinc3
slc12a7
zswim1
crk
mlx
retreg3
rab5a
nkiras2
ift52
mybl2
ptgis
ddx27
rac3
rrp7a
cyb5r3
ints2
h2bc4
csnk1d
pick1
stard3
mfng
vmp1
uchl5
cdc73
stk4
pmp22
zcchc10
psmb6
spag7
pfn1
prpf8
ywhab
ksr1
kpna2
vezf1
cuedc1
mrm1
kansl1
drg2
dhx40
akap1
nol11
rpain
appbp2
ncor1
cenpv
cwc25
pip4k2b
gabarap
phf23
g3bp1
sparc
mief2
shmt1
pdlim4
tada2a
cog1
copz2
slc25a39
aatf
dync1h1
ap2b1
pex12
ndel1
myh10
mpdu1
fxr2
atp5g3
avpi1
rad51d
pank3
rars
wwc1
mrpl45
septin9
slc22a5
pelp1
med11
natd1
map2k3
ywhah
sart3
hnrnpd
gga3
slc35b4
use1
dalrd3
fis1
plod1
strn4
med8
atp6ap1
scrn1
bc005537
isyna1
tmem160
rab5c
mdh2
rnf145
atp6v1e1
dvl2
tecr
tmem129
nop9
rnf31
psmc3ip
psme3
d8ertd738e
calm3
cops3
ddx39a
gipc1
plscr3
xab2
cdc37
trip10
cops6
ubb
ap4m1
armc6
rcn3
haus5
dusp9
arid3a
ubxn6
mydgf
plin3
ccdc12
fmc1
mrpl24
gle1
zfp451
leng1
polr2i
fbxo5
mtrf1l
hdac2
rwdd1
katna1
sec63
snx3
pex3
ltv1
cd164
smpd2
wasf1
gtf3c6
hebp2
abracl
asf1a
gopc
qrsl1
reep3
fabp7
serinc1
echdc1
ccdc59
lims1
zwint
ube2d1
cdk1
rhobtb1
atp2b1
actr6
uhrf1bp1l
tmpo
ikbip
hbs1l
med23
nedd1
enpp3
stx7
pex7
snrpf
ndufa12
cep83
socs2
nudt4
nuak1
cry1
hsp90b1
ascl1
washc3
gnptab
herc4
hnrnph3
ccar1
ddx50
supv3l1
macroh2a2
tysnd1
sar1a
ppa1
eif4ebp2
pald1
anapc16
ddit4
cand1
tbk1
pno1
usp15
tbc1d15
2310011j03rik
rab21
rab1a
ndufs7
pwwp3a
uqcr11
rab3ip
frs2
yeats4
snrpd3
csrp2
mdm2
ap3d1
mdm1
timm13
vps13d
llph
tmbim4
helb
prmt2
hmg20b
ncln
txnrd1
nopchap1
wdr82
pofut2
appl2
sumo3
hint1
papolg
pfkl
pex13
mpg
ahsa2
nprl3
nsg2
xpo1
cdc34
asb3
tpgs1
ccng1
nudcd2
hmmr
ppp2ca
hspa4
mapk9
canx
rack1
rufy1
mrnip
rad50
sar1b
ube2b
kremen1
med7
slu7
hus1
pttg1
btg2
castor1
igfbp3
pes1
arf5
2310033p09rik
drg1
cfap36
ppp4r3b
pnpt1
mrps24
dynll2
ccdc117
ska2
smg8
gdpd1
mrpl22
cnot8
sap30l
rnft1
mfap3
fam114a2
ppm1d
srebf1
tom1l1
bzw2
pctp
polr1f
sypl
nampt
tspan13
rock2
e2f6
laptm4a
sdc1
trib2
hs1bp3
gna13
smc6
rdh14
map2k6
trappc12
adi1
rnaseh1
rnf144a
id2
dus4l
rrm2
klf11
dnmt3a
kif3c
rab10
taf15
lig3
ddx42
ftsj3
psmc5
smarcd2
polg2
ddx5
psmd12
cacng4
slc9a3r1
fdxr
nt5c
jpt1
sumo2
nup85
mif4gd
slc25a19
grb2
pafah1b1
recql5
galk1
ten1
srp68
tsen54
ncbp3
ube2g1
med31
txndc17
pimreg
mxra7
mfsd11
0610010k14rik
eral1
dhrs13
blmh
cpd
timm22
nxn
rflnb
nme2
lrrc59
slc35b1
snx11
vamp2
aurkb
pfas
stx8
tmem101
lsm12
eftud2
kif18b
dcakd
nmt1
gosr2
fkbp3
scfd1
ap4s1
dtd2
gtf2a1
sel1l
dnaaf2
pole2
klhdc2
nemf
l2hgdh
dmac2l
sec23a
gemin2
trappc6b
pnn
galc
polr2h
2700097o09rik
ppp2r3c
prorp
psma6
nfkbia
mbip
sptlc2
ahsa1
snw1
nova1
mthfd1
ppp2r5e
rab15
sav1
tmx1
actr10
timm9
dhrs7
ppm1a
glrx5
mnat1
hif1a
snapc1
atp6v1d
zfp36l1
actn1
galnt16
erh
pcnx
wdr37
gtpbp4
cdca7l
psmc1
nrde2
trip11
atxn3
lgmn
golga5
pitrm1
dcaf4
coq6
isca2
npc2
fcf1
ylpm1
erg28
angel1
evl
yy1
hsp90aa1
zfyve21
atp5mpl
siva1
gpr137b
trim27
mrs2
tmem14c
elovl2
nedd9
nup153
tpmt
dek
id4
cenpp
wrnip1
eci2
fars2
ssr1
riok1
gadd45g
auh
ror2
sptlc1
ptch1
habp4
sfxn1
ctsl
zfp346
lman2
prelid1
dbn1
ddx41
fam193b
txndc15
caml
ptdss1
mterf3
uqcrb
cetn3
ccnh
naa35
golm1
trip13
pdcd6
sdha
ccdc127
rhobtb3
glrx
nsun2
med10
ndufs6
mrpl36
lpcat1
clptm1l
xrcc4
atg10
zcchc9
ak6
rad17
serf1
smn1
mccc2
ptcd2
btf3
hexb
hmgcr
aggf1
ap3b1
scamp1
dimt1
kif2a
dhfr
erbin
trappc13
trim23
ppwd1
cenpk
cwc27
srek1ip1
emb
mrps30
psmd6
pdhb
kctd6
mtrex
gpx8
ndufs4
vdac2
ube2e1
glud1
nid2
rtraf
ecd
dnajc9
vcl
ero1a
psmc6
ppif
arf4
eaf1
bap1
oxnad1
nisch
glt8d1
ebpl
kpna3
spryd7
rnaseh2b
pspc1
zmym2
eef1akmt1
pinx1
tkt
dcp1a
ska3
mrpl57
micu2
hmbox1
extl3
rcbtb1
cab39l
mtmr6
spata13
esd
nufip1
tsc22d1
wbp4
elp3
pbk
esco2
ccdc25
clu
trim35
dpysl2
bnip3l
nefm
nefl
loxl2
rhobtb2
bin3
rb1
itm2b
med4
gpr180
dnajc3
ttc33
rab2b
tox4
mettl3
dad1
lrp10
haus4
4931414p19rik
acin1
psmb5
efs
ngdn
sub1
jph4
dhrs4
cct5
tars
brix1
rad1
mtdh
laptm4b
sdc2
ank
retreg1
myo10
rnf19a
ywhaz
atp6v1c1
dcaf13
lrp12
eif3h
rad21
shcbp1
rida
khdrbs3
eif3e
emc2
washc5
sqle
ndufb9
tbc1d31
derl1
mtbp
l3mbtl2
rbx1
slc25a17
adsl
mief1
tab1
dnal4
nptxr
dscc1
josd1
tomm22
cby1
fam118a
samm50
parvb
ndufa6
smdt1
twf1
naga
septin3
slc38a2
srebf2
rpap3
pmm1
polr3h
aco2
phf5a
col2a1
pde1b
ppp1r1a
litaf
nubp1
1810013l24rik
mgrn1
crebbp
hes1
glyr1
rogdi
cyc1
sharpin
maf1
hgh1
dgat1
bop1
fbxl6
slc52a2
gpaa1
grina
gfus
rpl24
cep97
trappc9
lmf2
chkb
mapk8ip2
rabl2
nectin3
atg3
mzt2
mcm4
cep20
nde1
ntan1
rrn3
bfar
mrpl40
pmm2
arl6
riox2
cldnd1
tbc1d23
nit2
lztr1
snap29
sdf2l1
ppil2
ncbp2
top3b
pak2
wdr53
dnm1l
tfrc
fyttd1
snx4
gsk3b
klhl24
umps
ndufb4
rabl3
gtf2e1
iqcb1
pdia5
slc49a4
senp2
tmem41a
tra2b
btg3
cxadr
usp25
rfc4
eif4a2
robo1
st6gal1
atp5j
dyrk1a
vps26c
psmg1
chaf1b
atp5o
donson
gart
tmem50b
ifnar1
cfap298
sod1
lmbr1l
nckap5l
tmbim6
racgap1
smarcd1
cox14
cers5
atf1
slc11a2
prr13
map3k12
tarbp2
calcoco1
nus1
noct
ndufa5
fhl1
msrb2
rfc2
denr
prmt5
sympk
get1
ivns1abp
rpp14
serping1
scg5
acy1
creld2
twf2
ube2j2
marchf5
trip6
agap3
prph
pcbp4
cdca3
c1qtnf12
ogfod2
mrps23
rps6ka2
agpat4
riok2
chd1
cep43
phf10
hcfc1r1
pkmyt1
paqr4
flywch2
tnfrsf21
cd2ap
tbc1d5
cdc5l
aars2
mrpl14
sgo1
hsp90ab1
vegfa
gtpbp2
fbxl17
mrps18a
med20
usp49
bysl
ppil1
cmtr1
rnf8
glo1
arhgap28
ndc80
lbh
ehd3
spast
slc30a6
yipf4
ttc27
cebpz
ndufaf7
pja2
vapa
ralbp1
twsg1
ndufv2
tedc2
atp6v0c
rhoq
pigf
cript
mcfd2
msh2
nme3
spag9
jpt2
ift140
nme4
mrpl28
arhgdig
luc7l
dusp1
cuta
bak1
kdm4b
uqcc2
nudt3
rps10
mllt1
taf11
pdzph1
bambi
mtpap
zeb1
kif5b
cox7a2l
dync2li1
polr2d
sap130
elp2
mapre2
thoc1
esco1
tapbp
pfdn6
cdh2
wdr46
vps52
ring1
slc39a7
brd2
pfdn1
dnajc18
sil1
hspa9
etf1
epb41l4a
stard4
ercc3
iws1
csnk2b
bag6
prrc2a
wdr33
riok3
rmc1
mrpl27
zfp521
impact
dhx16
mrps18b
dele1
rpp21
dcp2
ap3s1
yipf5
tcerg1
hsd17b4
smad4
sec11c
impa2
srfbp1
afg3l2
psmg2
ppic
ptpn2
seh1l
cep192
me2
rbfa
pcyox1l
napg
nars
lmnb1
c330018d20rik
prrc1
isoc1
dctn4
rbm22
rps14
tmx3
gnaq
psat1
cndp2
timm21
incenp
fth1
fads2
tmem138
tmem216
sdhaf2
osbp
fam111a
rfk
ostf1
carnmt1
ccdc86
prpf19
tmem132a
ddb1
fen1
zfand5
cemip2
rtn3
naa40
otub1
ehd1
ppp2r5b
ak3
snx15
cdca5
jak2
zfpl1
vps51
tm7sf2
rpp30
frmd8
tnks2
uhrf2
rad9a
mrpl21
ighmbp2
pola2
eif1ad
banf1
aip
sf3b2
gldc
cdk2ap2
pacs1
grk2
klc2
rab1b
cnih2
yif1a
cbwd1
rce1
minpp1
mrpl11
ppp6r3
fibp
dpp3
drap1
lrp5
rnaseh2c
rela
znrd2
arl2
prdx5
bad
plcb3
vegfb
dnajc4
stip1
spindoc
smc3
pdcd4
shoc2
cyp26a1
eif3a
dennd10
prdx3
noc3l
hells
aldh18a1
ccnj
tm9sf3
kctd1
smndc1
add3
trim8
arl3
maoa
fundc1
taf5
pcgf6
slk
gsto1
trub1
gfra1
btbd1
p4hb
alyref
ints4
anapc11
pcyt2
pycr1
aspscr1
lrrc45
maged1
dcxr
arhgap19
zdhhc16
rfng
ogfod3
ubtd1
wdr45b
r3hcc1l
got1
chuk
cwf19l1
scd2
ndufb8
twnk
poll
oga
gbf1
fbxl15
bbs4
parp6
limd1
sacm1l
lztfl1
ribc1
hsd17b10
huwe1
tsr2
fgd1
gnl3l
sat1
acot9
prdx4
sp4
sbds
bloc1s1
cd63
gdf11
ormdl2
dnajc14
cdk2
rps26
pa2g4
esyt1
myl6b
smarcc2
chmp6
baiap2
nabp2
cnpy2
faap100
atp5b
prim1
nab2
shmt2
ddit3
mbd6
dctn2
ttc4
ier3ip1
rnf165
atp5a1
clns1a
paip1
paox
echs1
fuom
tubgcp2
dpysl4
bet1l
ric8a
psmd13
ptdss2
hras
taldo1
tspan4
tmem192
apool
chm
crcp
tm9sf2
syngr2
tnrc6c
tk1
cbx2
cbx8
cbx4
gaa
eif4a3
rptor
tma16
podxl
mkln1
bach1
cct8
usp16
hprt
ccdc51
uqcrc1
tmem47
wdr73
sec11a
pigq
rab40c
mettl26
mcrip2
jmjd8
wdr24
prps2
hadhb
hadha
tyms
plk4
taf3
exosc7
zdhhc3
st8sia2
slc25a10
nudt5
iscu
fam20c
dnaaf5
get4
cplx2
higd2a
nop16
4833439l19rik
thoc3
tspan17
unc5a
uimc1
cwf19l2
lypla1
rb1cc1
cops5
tram1
lactb2
fastkd2
ndufs1
maip1
rftn2
hspd1
coq10b
sf3b1
slc39a10
wdr75
lancl1
acadl
rpe
wdr12
als2
trak2
ndufb3
orc2
sgo2a
ercc5
tex30
ptp4a1
pdcl3
chst10
rev1
eif5b
mrpl30
mitd1
stk17b
asnsd1
osgepl1
ormdl1
pms1
unc50
coa5
tmem131
plekhb2
imp4
prim2
sdhaf4
smap1
rnf25
bcs1l
ctdsp1
ppm1f
pecr
atic
abcb6
stk16
trip12
itm2c
psmd1
ncl
pde6d
cops7b
epha4
mrpl44
serpine2
ndufa10
rnpepl1
capn10
mterf4
pask
ppp1r7
septin2
stk25
bok
atg4b
dtymk
dgkd
agap1
scly
ilkap
asb1
cln8
actr3
slc35f5
ccnt2
ubxn4
mcm6
dars
tsn
nifk
dbi
ddx59
csrp1
arl8a
ube2t
rbbp5
cyb5r1
adipor1
xpr1
stx6
rgs16
lamc1
ahctf1
tfb2m
efcab2
parp1
acbd3
cox20
desi2
srp9
nvl
pycr2
opn3
fh1
copa
vangl2
tada1
mpc2
atp1b1
blzf1
ccdc181
kifap3
ralgps2
smyd2
bpnt1
iars2
mark1
nek2
dtl
pacc1
plxna2
suv39h2
hspa14
fam107b
dusp12
sephs1
atf6
phyh
uhmk1
mcm10
hsd17b7
nuf2
aldh9a1
mgst3
eef1aknmt
rsu1
vim
bmi1
psmb7
ppp6c
orc4
kif5c
mindy3
yme1l1
mastl
slc2a8
niban2
coq4
med27
dpm2
gtf3c5
[truncated: 5,935 more rows]

## Sheet: 30tails.HypergeomTest
Table S6. Hypergeometric test for the overlap between transcripts with differential poly(A) tails during differentiation (from D0 to D6) and TOP mRNAs, related to Figure 3D.
Universe(N)	30ntsTails_enriched(s)	Universe.TOPtranscripts(M)	Universe.TOPtranscripts.30ntsTails_enriched(k)	expected	direction	fold_change	pval
7933	161	81	46	1.64389	enriched	27.9824	7.69621e-59

## Sheet: 60tails.PopulationOverlap
Table S6. Hypergeometric test for the overlap between transcripts with differential poly(A) tails during differentiation (from D0 to D6) and TOP mRNAs, related to Figure 3D.
Universe(N)	TOPtranscripts	60ntsTails_enriched(s)	Universe.TOPtranscripts(M)	Universe.60ntsTails_enriched	TOPtranscripts.60ntsTails_enriched	Universe.TOPtranscripts.60ntsTails_enriched(k)
gnai3	rpsa	rpl13	rpl13	rpl13	rpsa	rpl13
cdc45	rps2	uck1	rps11	uck1	rps3	rps11
igf2	rps3	rps11	rpl8	rps11	rps4x	rpl8
klf6	rps3a	rpl8	rps5	rpl8	rps5	rps5
scmh1	rps4x	rps5	rps9	rps5	rps6	rps9
cox5a	rps4y	rps9	rps18	rps9	rps8	rps18
fer	rps5	eif1b	rpl10	eif1b	rps9	rpl30
actr2	rps6	neu1	rpl30	neu1	rps10	rpl19
gna12	rps7	rplp1	rpl19	rplp1	rps11	rack1
sdhd	rps8	rps18	rack1	rps18	rps12	rpl24
ccnd2	rps9	rpl30	eif3h	rpl30	rps14	rps10
ncs1	rps10	tusc2	eif3e	tusc2	rps15	rps14
btbd17	rps11	mrpl52	rpl24	mrpl52	rps15a	rpl6
lhx2	rps12	brf1	rps10	brf1	rps16	rps3
gmpr	rps13	lta4h	rps14	lta4h	rps17	eif3f
scpep1	rps14	atp5e	eif3a	atp5e	rps18	rps4x
mnt	rps15	ift27	rps26	ift27	rps19	rpl4
hddc2	rps15a	rpl19	vim	rpl19	rps20	rpsa
rtca	rps16	top2b	rpl6	top2b	rps21	rpl21
dbt	rps17	stard3	rps3	stard3	rps23	rps29
dazap2	rps18	gtf3c6	eif3f	akap1	rps24	rpl10a
mcts1	rps19	rack1	rps4x	gtf3c6	rps25	rpl37
trappc10	rps20	cacng4	rpl4	timm13	rps27a	eef2
ccm2	rps21	jpt1	rpsa	rack1	rps28	rps23
tbrg4	rps23	dhrs13	rpl21	cacng4	rps29	rpl27a
galnt1	rps24	nme2	rps29	jpt1	rpl3	rpl18a
mkrn2	rps25	serf1	rpl10a	dhrs13	rpl4	rpl7
raf1	rps26	rtraf	rpl37	nme2	rpl5	rps21
plin2	rps27	pinx1	eef2	lgmn	rpl6	rpl34
mcm7	rps27a	pbk	rps23	ndufs6	rpl7	rps15
tamalin	rps28	cby1	eef1g	serf1	rpl8	nap1l1
sox9	rps29	rpl24	rpl27a	rtraf	rpl10a	rpl18
rdx	rps30	yipf4	rpl18a	pinx1	rpl12	rpl26
c1d	rpp0	cebpz	rps2	pbk	rpl13	rpl27
gm2a	rpp1	zeb1	rpl9	cby1	rpl13a	rpl15
clcn4	rpp2	cox7a2l	rpl7	rpl24	rpl14	rpl17
hk2	rpl3	rps14	rps21	hcfc1r1	rpl15	rps25
kat2b	rpl4	psat1	rpl34	yipf4	rpl17	rps17
rab5b	rpl5	rnaseh2c	rps15	cebpz	rpl18	rpl35
rpl13	rpl6	prdx4	nap1l1	rps10	rpl18a	rpl3
chmp1a	rpl7	asnsd1	rpl18	zeb1	rpl19	rpl32
rpa1	rpl7a	ppm1f	rpl26	cox7a2l	rpl21	rps16
serpinf1	rpl8	eif3m	rps7	rps14	rpl22	rpl5
polr3d	rpl9	nusap1	npm1	psat1	rpl23	rpl31
ddx3x	rpl10	rps3a1	rpl27	rnaseh2c	rpl23a	rps28
tpd52l2	rpl11	cryz	rpl15	prdx4	rpl24	rpl23a
pxmp4	rpl10a	rragd	rpl17	asnsd1	rpl26	rps8
mmp11	rpl12	txn1	rps25	ppm1f	rpl27	rpl12
smarcb1	rpl13	mycbp	rpl36	eif3m	rpl27a	rps6
hip1r	rpl13a	stmn1	rps17	nusap1	rpl30	rps27a
nsun5	rpl14	rpl6	rpl35	rps3a1	rpl31	rpl23
top1mt	rpl15	asns	rpl3	cryz	rpl32	rpl22
oxa1l	rpl17	mrps33	rpl32	rragd	rpl34	rps15a
heatr6	rpl18	rpl28	rps16	txn1	rpl35	rps19
ilf2	rpl18a	rps3	rpl5	aptx	rpl36a	rpl36a
chtop	rpl19	eif3f	rpl31	mycbp	rpl37	rpl39
sec24b	rpl21	rps4x	rps28	stmn1	rpl39	eef1b2
rmnd5b	rpl22	eif4ebp1	eef1d	rpl6	rpl41	rps20
add1	rpl23	cox4i1	rpl23a	asns	eif3f	rpl13a
grk6	rpl23a	oaf	rpl11	mrps33	eef1b2	rpl14
poldip2	rpl24	acat1	rps8	rpl28	eef2	rps24
pcbp3	rpl26	rpl4	rpl12	rps3	rack1	rpl41
araf	rpl27	rpsa	rps6	eif3f	nap1l1	rps12
ankrd39	rpl27a	rpl21	rps27a	rps4x
gmcl1	rpl30	rps29	rpl7a	eif4ebp1
snrnp27	rpl31	cited2	rpl23	cox4i1
ocrl	rpl32	alkbh3	rpl22	mre11a
calm1	rpl34	cox6a1	rps15a	oaf
agpat3	rpl35	eef1a1	rps19	acat1
gatd3a	rpl36	rpl10a	rpl36a	chek1
uhrf1	rpl36a	1110032a03rik	rpl39	rpl4
lsr	rpl37	ghitm	eef1b2	rpsa
gramd1a	rpl39	acd	rps20	rpl21
ckb	rpl40	fau	rpl13a	hnrnpa1
efnb2	rpl41	atp5l	rpl14	rps29
sp1	eif3a	cd209c	eif4b	cited2
rrp15	eif3e	selenow	rps24	golim4
rnd2	eif3f	rpl37	rps27	alkbh3
vps50	eif3h	tbca	rps13	cox6a1
hars	eif4b	foxn3	rpl41	eef1a1
zmat2	eef1a	eef2	rps12	rpl10a
smg5	eef1b2	rbm8a		1110032a03rik
cct3	eef1d	atp5k		ndufv1
mef2d	eef1g	sdf4		ghitm
snd1	eef2	borcs6		acd
kpnb1	rack1	rps23		fau
npepps	pabp	rps27rt		cul7
mrpl10	hnrnp	rpl27a		atp5l
cyp51	npm1	tmx2		atp5h
tubb6	nap1l1	rpl18a		cd209c
afg3l1	tctp	rpl7		selenow
vwa5a	vim	usf2		rpl37
itfg2		rps21		zfp644
tulp3		rpl37a		tbca
gtf2h4		wdr89		foxn3
tubb5		lyrm2		eef2
flot1		cbll1		rbm8a
ell2		ubap2l		atp5k
fkbp10		phgdh		sdf4
nom1		eif3k		borcs6
ifrd1		rps15		rps23
stk38l		elob		rps27rt
cabin1		gid4		rpl27a
ddt		rpl18		tmx2
ddx18		rpl26		rpl18a
eef1e1		atp5h		rpl7
akt1		cox6b1		usf2
naglu		gba		rps21
coasy		bloc1s3		rpl29
pabpc1		rpl27		rpl37a
smo		rpl38		rtn4
crnkl1		vps28		wdr89
chordc1		rpl35a		rpl34
rtcb		rpl34		rps15
pwp1		tor3a		lyrm2
capns1		sirt7		cbll1
clpb		rpl15		ubap2l
zdhhc4		rps25		phgdh
aif1l		rps17		nap1l1
tollip		rpl35		eif3k
trmt1		rpl3		elob
nacc1		rpl32		hnrnpa2b1
uba1		uba52		gid4
spa17		rps16		sys1
emd		rpl5		rpl18
ccdc47		rplp2		rpl26
taco1		rplp0		gapdh
pdzd4		rpl31		cox6b1
abcd1		ppp1r10		gba
ssr4		shisa3		bloc1s3
bcap31		rps28		rpl27
ift46		tmem128		rpl38
trappc6a		cenpm		vps28
supt6		gm11808		rpl35a
unc119		snrpg		rpl15
rab34		dok1		tor3a
sdf2		sars		rpl17
bbc3		sumo1		gspt1
sf3a1		polr3gl		sirt7
vrk3		gm10275		rps25
smg9		gm1673		rps17
uchl3		rpl37rt		rpl35
paxip1		b2m		apeh
rmnd5a		rpl23a		rpl3
rhoc		rps8		rpl32
ciao3		rps6		uba52
dbf4		rtn4		rps16
cd320		rps27a		rpl5
gmpr2		ctsa		rplp2
mdp1		rpl23		pih1d1
dhrs1		vps26a		fxyd6
ncan		prdm2		rplp0
tmem161a		1110065p20rik		rpl31
borcs8		pip5k1a		ppp1r10
snx9		rps19		shisa3
ranbp3		sys1		rps28
ndufa11		nnat		tmem128
nr2f6		tox3		rnps1
babam1		h2az2		sri
braf		lgmn		cenpm
meis3		tpt1		gm11808
hltf		gm15446		snrpg
tle5		zfp644		dok1
prpf6		rpl36a		sars
rgs19		rcn2		sumo1
snrpd1		hnrnpa2b1		polr3gl
puf60		rps10		vps26a
uck1		rpl39		gm10275
mien1		septin7		h2az2
axl		mre11a		gm1673
ccdc97		golim4		inip
akap8		gapdh		rpl37rt
pdcd2l		cul7		b2m
gtf2f1		ucp2		rpl23a
clpp		rpl12		rps8
alkbh7		inip		rpl12
cox16		aptx		rps6
cse1l		eef1b2		rps27a
naa20		mrpl15		ctsa
prkra		cox7c		rpl23
ykt6		rps15a		rpl22
baz1b		tcp11l1		prdm2
tmed5		gm15501		1110065p20rik
ppp2r5d		ndufv1		rps15a
pex6		mtln		pip5k1a
mrpl2		rps20		rps19
mea1		akap1		nnat
kdelr1		cdk5rap2		tox3
flii		ndufs6		sec61g
qtrt1		sri		tpt1
hdgfl2		rpl13a		gm15446
chaf1a		1500009l16rik		rpl36a
adprh		rpl29		rcn2
tmem39a		rell1		rpl39
timmdc1		gm10177		septin7
lamb1		ubl5		mrpl15
timm44		mrpl13		ucp2
ap2a2		rpl14		eef1b2
pnkp		tmem176b		ubl5
med25		sec61g		rps20
cdkn1b		gspt1		cox7c
ap1m1		rps24		tcp11l1
rab8a		chek1		gm15501
fam32a		rpl41		mtln
stk11		hcfc1r1		cdk5rap2
efna2		gm29216		lamtor5
atp5d		gm28439		rpl13a
ppp5c		rpl22		1500009l16rik
prkd3		gm28661		rell1
cnot11		soat1		gm10177
foxj2		gm10925		mrpl13
sh3gl1		gm28437		rpl14
irf3		apeh		tmem176b
bcl2l12		lamtor5		rps24
ranbp2		ndufa4		rpl41
grk5		pih1d1		gm29216
abcf3		fxyd6		gm28439
eif2b5		rps12		gm28661
amph		nap1l1		soat1
mrpl4		timm13		gm10925
abhd17a		sirt5		gm28437
mob3a		hnrnpa1		ndufa4
cacnb3		rnps1		rps12
fkbp11		rpl17		sirt5
ddx23
ogdh
grik5
prkcsh
elavl3
nosip
rps11
supt5
paf1
med29
ncstn
gars
tpm4
ess2
slc25a1
ddr1
ercc1
as3mt
homer3
rnf215
aven
crot
brd4
ciao1
insig2
shkbp1
coq8b
mxi1
brd8
farsa
gcdh
mast2
rad23a
calr
nob1
gys1
efnb3
mmd
kpna1
fam162a
rpl8
ssbp2
fancl
gstm5
gstm7
gstm1
map3k11
hmox2
cdip1
cwc15
dnmt1
ppan
eif3g
angptl2
hira
dyrk2
psap
g6pdx
phb2
emg1
lpcat3
grcc10
atp6v1f
clcn5
utp20
ddx56
tmed4
rps5
bid
ralb
dnajb11
zfp110
slc1a4
coro1c
mcoln1
arhgef18
etfb
cnn2
polr2e
eif2b2
ulk2
traf6
prpsap2
chmp2b
plod3
mapk14
lbr
prcc
hdgf
crabp2
u2af2
ldha
tmem242
thop1
pias4
map2k1
sgta
hspb1
kdm5a
cstb
sh2b2
wdr1
ndrg1
prdx2
senp3
spc25
ufd1
app
letm1
txn2
slc1a3
msh6
fbxo11
hmox1
pafah1b3
rfx1
prkaca
asf1b
pkn1
dnajb1
ndufs3
por
igf1r
trim28
chmp2a
ube2m
ctr9
snx6
mthfd2
tomm40l
cs
bcas2
ctcf
psmb4
bloc1s6
adh5
reep5
ergic3
smpd4
ctns
rcn1
trap1
kptn
napa
snf8
vps54
ctsb
tbcb
inpp5k
crkl
lrwd1
zbtb17
atp6v1b2
tep1
ttc5
aamp
tmem147
rps9
gcat
elovl1
tpbg
cdc20
peds1
srm
rbm14
sptbn1
mvd
stimate
rundc3a
ubtf
cdt1
aprt
gtf2h1
aplp1
qars
qrich1
pola1
gmnn
acot13
cdk4
b4galnt1
kat2a
acat2
wtap
sod2
ik
ctnnb1
acly
eif1b
psmd2
ap2m1
abhd16a
neu1
ddah2
clic1
lsm2
pole
mrpl49
gatad1
m6pr
ppp2r1a
tinf2
tgfbr1
arpp19
bcl2l1
khsrp
ccdc124
0610009b22rik
rhoa
hnrnpa0
rbm28
ddx49
id3
rplp1
ttc9b
phox2a
abhd8
mid1ip1
cers4
phax
snrpb2
prpf31
carhsp1
herpud2
rdh13
nutf2
dnajb6
ubqln4
rps18
rpl10
zfp955a
gprc5b
coro1b
man1a2
acyp1
sptbn2
rala
vdac3
rpl30
mta1
vps72
gabpa
stk38
bmp7
dynll1
pdcl
zmat5
ap1b1
bcl2l13
dgcr8
xpo6
zfp212
pttg1ip
elk1
rnmt
srp14
cdk9
tor2a
ppp2cb
g0s2
p4ha1
ubp1
sdhb
snap47
tmem115
hyal2
ifrd2
tusc2
nprl2
slc3a2
nxf1
tmem223
tmem179b
stx5a
wdr77
spire2
fdx2
2610507b11rik
ai597479
rdm1
nedd8
gosr1
mrpl52
kansl3
fads1
cars
apip
pdhx
brf1
thg1l
sugp1
acad9
fsd1
pgam1
snapc2
gltp
dgcr2
kif11
zmiz2
rpa3
tnpo3
amotl1
zkscan17
gfod2
enkd1
atp6v0d1
arih2
igf2bp1
fgfrl1
commd8
ndufs2
fnbp4
atraid
cad
pten
pea15a
timm23
crbn
ppp1r12c
ehmt2
elof1
pip4k2c
rnf170
clip3
dynlt2b
chp1
tvp23b
dnajc7
cacybp
ankrd17
ndufa2
pam16
glis2
cox6c
anapc1
tsg101
rnf166
ankrd28
u2af1
wdfy2
rbsn
slc25a11
chfr
tex261
tbp
psmb1
dll1
nol3
tppp3
tmem208
e2f4
surf4
surf2
dnajb9
ppp1cb
tlk2
tsen15
limk1
efr3a
trappc2l
edf1
fbxw5
cnksr3
hmgb3
nipsnap3b
lage3
gdi1
sash1
slc39a1
endog
clpx
plxnd1
atf6b
notch4
rnf5
lpl
atp6v0e
bnip1
lama5
steap1
hspa8
pdzd11
setdb1
prune1
cers2
capza2
plekho1
vps45
prpf3
aph1a
ppil4
cnih1
surf1
qdpr
sqstm1
lta4h
rrbp1
macroh2a1
bola1
castor2
adss
actr8
fnta
wasf3
plpp1
celsr1
atp5e
nelfcd
ctsz
prelid3b
ube2a
slc25a5
ppdpf
nkap
pds5b
ndufa1
ppfibp1
mtif3
dyrk3
mapkapk2
lamp2
cul4a
cul4b
foxred2
h3f3b
myh9
ift27
ttll1
ttll12
mrps18c
kctd5
sdc4
rnd3
brca1
coa3
med24
psmd3
casc3
exosc10
glod4
taok1
dnttip1
mpp2
traf4
rpl19
cacnb1
arl5b
zfp207
psmd11
pipox
timp2
cant1
top2b
igfbp4
suz12
tnfaip1
rab11fip4
wsb1
rhbdl3
serinc3
slc12a7
zswim1
crk
mlx
retreg3
rab5a
nkiras2
ift52
mybl2
ptgis
ddx27
rac3
rrp7a
cyb5r3
ints2
h2bc4
csnk1d
pick1
stard3
mfng
vmp1
uchl5
cdc73
stk4
pmp22
zcchc10
psmb6
spag7
pfn1
prpf8
ywhab
ksr1
kpna2
vezf1
cuedc1
mrm1
kansl1
drg2
dhx40
akap1
nol11
rpain
appbp2
ncor1
cenpv
cwc25
pip4k2b
gabarap
phf23
g3bp1
sparc
mief2
shmt1
pdlim4
tada2a
cog1
copz2
slc25a39
aatf
dync1h1
ap2b1
pex12
ndel1
myh10
mpdu1
fxr2
atp5g3
avpi1
rad51d
pank3
rars
wwc1
mrpl45
septin9
slc22a5
pelp1
med11
natd1
map2k3
ywhah
sart3
hnrnpd
gga3
slc35b4
use1
dalrd3
fis1
plod1
strn4
med8
atp6ap1
scrn1
bc005537
isyna1
tmem160
rab5c
mdh2
rnf145
atp6v1e1
dvl2
tecr
tmem129
nop9
rnf31
psmc3ip
psme3
d8ertd738e
calm3
cops3
ddx39a
gipc1
plscr3
xab2
cdc37
trip10
cops6
ubb
ap4m1
armc6
rcn3
haus5
dusp9
arid3a
ubxn6
mydgf
plin3
ccdc12
fmc1
mrpl24
gle1
zfp451
leng1
polr2i
fbxo5
mtrf1l
hdac2
rwdd1
katna1
sec63
snx3
pex3
ltv1
cd164
smpd2
wasf1
gtf3c6
hebp2
abracl
asf1a
gopc
qrsl1
reep3
fabp7
serinc1
echdc1
ccdc59
lims1
zwint
ube2d1
cdk1
rhobtb1
atp2b1
actr6
uhrf1bp1l
tmpo
ikbip
hbs1l
med23
nedd1
enpp3
stx7
pex7
snrpf
ndufa12
cep83
socs2
nudt4
nuak1
cry1
hsp90b1
ascl1
washc3
gnptab
herc4
hnrnph3
ccar1
ddx50
supv3l1
macroh2a2
tysnd1
sar1a
ppa1
eif4ebp2
pald1
anapc16
ddit4
cand1
tbk1
pno1
usp15
tbc1d15
2310011j03rik
rab21
rab1a
ndufs7
pwwp3a
uqcr11
rab3ip
frs2
yeats4
snrpd3
csrp2
mdm2
ap3d1
mdm1
timm13
vps13d
llph
tmbim4
helb
prmt2
hmg20b
ncln
txnrd1
nopchap1
wdr82
pofut2
appl2
sumo3
hint1
papolg
pfkl
pex13
mpg
ahsa2
nprl3
nsg2
xpo1
cdc34
asb3
tpgs1
ccng1
nudcd2
hmmr
ppp2ca
hspa4
mapk9
canx
rack1
rufy1
mrnip
rad50
sar1b
ube2b
kremen1
med7
slu7
hus1
pttg1
btg2
castor1
igfbp3
pes1
arf5
2310033p09rik
drg1
cfap36
ppp4r3b
pnpt1
mrps24
dynll2
ccdc117
ska2
smg8
gdpd1
mrpl22
cnot8
sap30l
rnft1
mfap3
fam114a2
ppm1d
srebf1
tom1l1
bzw2
pctp
polr1f
sypl
nampt
tspan13
rock2
e2f6
laptm4a
sdc1
trib2
hs1bp3
gna13
smc6
rdh14
map2k6
trappc12
adi1
rnaseh1
rnf144a
id2
dus4l
rrm2
klf11
dnmt3a
kif3c
rab10
taf15
lig3
ddx42
ftsj3
psmc5
smarcd2
polg2
ddx5
psmd12
cacng4
slc9a3r1
fdxr
nt5c
jpt1
sumo2
nup85
mif4gd
slc25a19
grb2
pafah1b1
recql5
galk1
ten1
srp68
tsen54
ncbp3
ube2g1
med31
txndc17
pimreg
mxra7
mfsd11
0610010k14rik
eral1
dhrs13
blmh
cpd
timm22
nxn
rflnb
nme2
lrrc59
slc35b1
snx11
vamp2
aurkb
pfas
stx8
tmem101
lsm12
eftud2
kif18b
dcakd
nmt1
gosr2
fkbp3
scfd1
ap4s1
dtd2
gtf2a1
sel1l
dnaaf2
pole2
klhdc2
nemf
l2hgdh
dmac2l
sec23a
gemin2
trappc6b
pnn
galc
polr2h
2700097o09rik
ppp2r3c
prorp
psma6
nfkbia
mbip
sptlc2
ahsa1
snw1
nova1
mthfd1
ppp2r5e
rab15
sav1
tmx1
actr10
timm9
dhrs7
ppm1a
glrx5
mnat1
hif1a
snapc1
atp6v1d
zfp36l1
actn1
galnt16
erh
pcnx
wdr37
gtpbp4
cdca7l
psmc1
nrde2
trip11
atxn3
lgmn
golga5
pitrm1
dcaf4
coq6
isca2
npc2
fcf1
ylpm1
erg28
angel1
evl
yy1
hsp90aa1
zfyve21
atp5mpl
siva1
gpr137b
trim27
mrs2
tmem14c
elovl2
nedd9
nup153
tpmt
dek
id4
cenpp
wrnip1
eci2
fars2
ssr1
riok1
gadd45g
auh
ror2
sptlc1
ptch1
habp4
sfxn1
ctsl
zfp346
lman2
prelid1
dbn1
ddx41
fam193b
txndc15
caml
ptdss1
mterf3
uqcrb
cetn3
ccnh
naa35
golm1
trip13
pdcd6
sdha
ccdc127
rhobtb3
glrx
nsun2
med10
ndufs6
mrpl36
lpcat1
clptm1l
xrcc4
atg10
zcchc9
ak6
rad17
serf1
smn1
mccc2
ptcd2
btf3
hexb
hmgcr
aggf1
ap3b1
scamp1
dimt1
kif2a
dhfr
erbin
trappc13
trim23
ppwd1
cenpk
cwc27
srek1ip1
emb
mrps30
psmd6
pdhb
kctd6
mtrex
gpx8
ndufs4
vdac2
ube2e1
glud1
nid2
rtraf
ecd
dnajc9
vcl
ero1a
psmc6
ppif
arf4
eaf1
bap1
oxnad1
nisch
glt8d1
ebpl
kpna3
spryd7
rnaseh2b
pspc1
zmym2
eef1akmt1
pinx1
tkt
dcp1a
ska3
mrpl57
micu2
hmbox1
extl3
rcbtb1
cab39l
mtmr6
spata13
esd
nufip1
tsc22d1
wbp4
elp3
pbk
esco2
ccdc25
clu
trim35
dpysl2
bnip3l
nefm
nefl
loxl2
rhobtb2
bin3
rb1
itm2b
med4
gpr180
dnajc3
ttc33
rab2b
tox4
mettl3
dad1
lrp10
haus4
4931414p19rik
acin1
psmb5
efs
ngdn
sub1
jph4
dhrs4
cct5
tars
brix1
rad1
mtdh
laptm4b
sdc2
ank
retreg1
myo10
rnf19a
ywhaz
atp6v1c1
dcaf13
lrp12
eif3h
rad21
shcbp1
rida
khdrbs3
eif3e
emc2
washc5
sqle
ndufb9
tbc1d31
derl1
mtbp
l3mbtl2
rbx1
slc25a17
adsl
mief1
tab1
dnal4
nptxr
dscc1
josd1
tomm22
cby1
fam118a
samm50
parvb
ndufa6
smdt1
twf1
naga
septin3
slc38a2
srebf2
rpap3
pmm1
polr3h
aco2
phf5a
col2a1
pde1b
ppp1r1a
litaf
nubp1
1810013l24rik
mgrn1
crebbp
hes1
glyr1
rogdi
cyc1
sharpin
maf1
hgh1
dgat1
bop1
fbxl6
slc52a2
gpaa1
grina
gfus
rpl24
cep97
trappc9
lmf2
chkb
mapk8ip2
rabl2
nectin3
atg3
mzt2
mcm4
cep20
nde1
ntan1
rrn3
bfar
mrpl40
pmm2
arl6
riox2
cldnd1
tbc1d23
nit2
lztr1
snap29
sdf2l1
ppil2
ncbp2
top3b
pak2
wdr53
dnm1l
tfrc
fyttd1
snx4
gsk3b
klhl24
umps
ndufb4
rabl3
gtf2e1
iqcb1
pdia5
slc49a4
senp2
tmem41a
tra2b
btg3
cxadr
usp25
rfc4
eif4a2
robo1
st6gal1
atp5j
dyrk1a
vps26c
psmg1
chaf1b
atp5o
donson
gart
tmem50b
ifnar1
cfap298
sod1
lmbr1l
nckap5l
tmbim6
racgap1
smarcd1
cox14
cers5
atf1
slc11a2
prr13
map3k12
tarbp2
calcoco1
nus1
noct
ndufa5
fhl1
msrb2
rfc2
denr
prmt5
sympk
get1
ivns1abp
rpp14
serping1
scg5
acy1
creld2
twf2
ube2j2
marchf5
trip6
agap3
prph
pcbp4
cdca3
c1qtnf12
ogfod2
mrps23
rps6ka2
agpat4
riok2
chd1
cep43
phf10
hcfc1r1
pkmyt1
paqr4
flywch2
tnfrsf21
cd2ap
tbc1d5
cdc5l
aars2
mrpl14
sgo1
hsp90ab1
vegfa
gtpbp2
fbxl17
mrps18a
med20
usp49
bysl
ppil1
cmtr1
rnf8
glo1
arhgap28
ndc80
lbh
ehd3
spast
slc30a6
yipf4
ttc27
cebpz
ndufaf7
pja2
vapa
ralbp1
twsg1
ndufv2
tedc2
atp6v0c
rhoq
pigf
cript
mcfd2
msh2
nme3
spag9
jpt2
ift140
nme4
mrpl28
arhgdig
luc7l
dusp1
cuta
bak1
kdm4b
uqcc2
nudt3
rps10
mllt1
taf11
pdzph1
bambi
mtpap
zeb1
kif5b
cox7a2l
dync2li1
polr2d
sap130
elp2
mapre2
thoc1
esco1
tapbp
pfdn6
cdh2
wdr46
vps52
ring1
slc39a7
brd2
pfdn1
dnajc18
sil1
hspa9
etf1
epb41l4a
stard4
ercc3
iws1
csnk2b
bag6
prrc2a
wdr33
riok3
rmc1
mrpl27
zfp521
impact
dhx16
mrps18b
dele1
rpp21
dcp2
ap3s1
yipf5
tcerg1
hsd17b4
smad4
sec11c
impa2
srfbp1
afg3l2
psmg2
ppic
ptpn2
seh1l
cep192
me2
rbfa
pcyox1l
napg
nars
lmnb1
c330018d20rik
prrc1
isoc1
dctn4
rbm22
rps14
tmx3
gnaq
psat1
cndp2
timm21
incenp
fth1
fads2
tmem138
tmem216
sdhaf2
osbp
fam111a
rfk
ostf1
carnmt1
ccdc86
prpf19
tmem132a
ddb1
fen1
zfand5
cemip2
rtn3
naa40
otub1
ehd1
ppp2r5b
ak3
snx15
cdca5
jak2
zfpl1
vps51
tm7sf2
rpp30
frmd8
tnks2
uhrf2
rad9a
mrpl21
ighmbp2
pola2
eif1ad
banf1
aip
sf3b2
gldc
cdk2ap2
pacs1
grk2
klc2
rab1b
cnih2
yif1a
cbwd1
rce1
minpp1
mrpl11
ppp6r3
fibp
dpp3
drap1
lrp5
rnaseh2c
rela
znrd2
arl2
prdx5
bad
plcb3
vegfb
dnajc4
stip1
spindoc
smc3
pdcd4
shoc2
cyp26a1
eif3a
dennd10
prdx3
noc3l
hells
aldh18a1
ccnj
tm9sf3
kctd1
smndc1
add3
trim8
arl3
maoa
fundc1
taf5
pcgf6
slk
gsto1
trub1
gfra1
btbd1
p4hb
alyref
ints4
anapc11
pcyt2
pycr1
aspscr1
lrrc45
maged1
dcxr
arhgap19
zdhhc16
rfng
ogfod3
ubtd1
wdr45b
r3hcc1l
got1
chuk
cwf19l1
scd2
ndufb8
twnk
poll
oga
gbf1
fbxl15
bbs4
parp6
limd1
sacm1l
lztfl1
ribc1
hsd17b10
huwe1
tsr2
fgd1
gnl3l
sat1
acot9
prdx4
sp4
sbds
bloc1s1
cd63
gdf11
ormdl2
dnajc14
cdk2
rps26
pa2g4
esyt1
myl6b
smarcc2
chmp6
baiap2
nabp2
cnpy2
faap100
atp5b
prim1
nab2
shmt2
ddit3
mbd6
dctn2
ttc4
ier3ip1
rnf165
atp5a1
clns1a
paip1
paox
echs1
fuom
tubgcp2
dpysl4
bet1l
ric8a
psmd13
ptdss2
hras
taldo1
tspan4
tmem192
apool
chm
crcp
tm9sf2
syngr2
tnrc6c
tk1
cbx2
cbx8
cbx4
gaa
eif4a3
rptor
tma16
podxl
mkln1
bach1
cct8
usp16
hprt
ccdc51
uqcrc1
tmem47
wdr73
sec11a
pigq
rab40c
mettl26
mcrip2
jmjd8
wdr24
prps2
hadhb
hadha
tyms
plk4
taf3
exosc7
zdhhc3
st8sia2
slc25a10
nudt5
iscu
fam20c
dnaaf5
get4
cplx2
higd2a
nop16
4833439l19rik
thoc3
tspan17
unc5a
uimc1
cwf19l2
lypla1
rb1cc1
cops5
tram1
lactb2
fastkd2
ndufs1
maip1
rftn2
hspd1
coq10b
sf3b1
slc39a10
wdr75
lancl1
acadl
rpe
wdr12
als2
trak2
ndufb3
orc2
sgo2a
ercc5
tex30
ptp4a1
pdcl3
chst10
rev1
eif5b
mrpl30
mitd1
stk17b
asnsd1
osgepl1
ormdl1
pms1
unc50
coa5
tmem131
plekhb2
imp4
prim2
sdhaf4
smap1
rnf25
bcs1l
ctdsp1
ppm1f
pecr
atic
abcb6
stk16
trip12
itm2c
psmd1
ncl
pde6d
cops7b
epha4
mrpl44
serpine2
ndufa10
rnpepl1
capn10
mterf4
pask
ppp1r7
septin2
stk25
bok
atg4b
dtymk
dgkd
agap1
scly
ilkap
asb1
cln8
actr3
slc35f5
ccnt2
ubxn4
mcm6
dars
tsn
nifk
dbi
ddx59
csrp1
arl8a
ube2t
rbbp5
cyb5r1
adipor1
xpr1
stx6
rgs16
lamc1
ahctf1
tfb2m
efcab2
parp1
acbd3
cox20
desi2
srp9
nvl
pycr2
opn3
fh1
copa
vangl2
tada1
mpc2
atp1b1
blzf1
ccdc181
kifap3
ralgps2
smyd2
bpnt1
iars2
mark1
nek2
dtl
pacc1
plxna2
suv39h2
hspa14
fam107b
dusp12
sephs1
atf6
phyh
uhmk1
mcm10
hsd17b7
nuf2
aldh9a1
mgst3
eef1aknmt
rsu1
vim
bmi1
psmb7
ppp6c
orc4
kif5c
mindy3
yme1l1
mastl
slc2a8
niban2
coq4
med27
dpm2
gtf3c5
[truncated: 5,935 more rows]

## Sheet: 60tails.HypergeomTest
Table S6. Hypergeometric test for the overlap between transcripts with differential poly(A) tails during differentiation (from D0 to D6) and TOP mRNAs, related to Figure 3D.
Universe(N)	60ntsTails_enriched(s)	Universe.TOPtranscripts(M)	Universe.TOPtranscripts.60ntsTails_enriched(k)	expected	direction	fold_change	pval
7933	224	81	63	2.28715	enriched	27.5451	6.46794e-85
