# Supplementary material for: A unique poly(A) tail profile uncovers the stability and translational activation of TOP transcripts during neuronal differentiation
Source: iScience. 2023 Jul 27;26(9):107511. doi: 10.1016/j.isci.2023.107511 (PMC10448114; doi:10.1016/j.isci.2023.107511)
Supplement: Table S7. Gene ontology analysis for transcripts with differential poly(A) tails during differentiation (from D0 to D6), related to Figure 3B — Tab1 shows gene ontologies associated with transcripts accumulating with <30-nt long tails during differentiation. Tab2 same as Tab1 with transcripts depleted in tails <30-nt long during differentiation. Tab3 shows gene ontologies associated with transcripts accumulating with ∼60-nt long tails during differentiation. Tab4 same as Tab3 with transcripts depleted in tails ∼60-nt long during differentiation. [file mmc8.xls]

## Sheet: 30nts_enriched
Table S7. Gene ontology analysis for transcripts with differential poly(A) tails during differentiation (from D0 to D6), related to Figure 3B.
	GO_ID	GO_Term	pvalue
1	GO:0002181	cytoplasmic translation	< 1e-30
2	GO:0006518	peptide metabolic process	< 1e-30
3	GO:0006412	translation	< 1e-30
4	GO:0043043	peptide biosynthetic process	< 1e-30
5	GO:0043604	amide biosynthetic process	5.3e-30
6	GO:0043603	cellular amide metabolic process	1.4e-29
7	GO:1901566	organonitrogen compound biosynthetic pro...	1.8e-28
8	GO:0034645	cellular macromolecule biosynthetic proc...	4.9e-27
9	GO:0044271	cellular nitrogen compound biosynthetic ...	2.5e-18
10	GO:1901576	organic substance biosynthetic process	4.6e-16
11	GO:0009058	biosynthetic process	1.3e-15
12	GO:0044249	cellular biosynthetic process	1.8e-15
13	GO:0009059	macromolecule biosynthetic process	3.2e-14
14	GO:0034641	cellular nitrogen compound metabolic pro...	1.4e-13
15	GO:1901564	organonitrogen compound metabolic proces...	2.1e-11
16	GO:0010467	gene expression	6.9e-11
17	GO:0044237	cellular metabolic process	3.1e-10
18	GO:0044260	cellular macromolecule metabolic process	3.6e-10
19	GO:0019538	protein metabolic process	4.7e-09
20	GO:0008152	metabolic process	1.2e-08
21	GO:0006807	nitrogen compound metabolic process	5.3e-08
22	GO:0044238	primary metabolic process	2.1e-07
23	GO:0071704	organic substance metabolic process	1.5e-06
24	GO:0022618	ribonucleoprotein complex assembly	5.7e-06
25	GO:0071826	ribonucleoprotein complex subunit organi...	9.5e-06
26	GO:0043933	protein-containing complex organization	1.4e-05
27	GO:0065003	protein-containing complex assembly	1.4e-05
28	GO:0006091	generation of precursor metabolites and ...	1.9e-05
29	GO:0009060	aerobic respiration	1.9e-05
30	GO:0009150	purine ribonucleotide metabolic process	4.6e-05
31	GO:0006163	purine nucleotide metabolic process	8.1e-05
32	GO:0045333	cellular respiration	8.5e-05
33	GO:0043170	macromolecule metabolic process	9.2e-05
34	GO:0009199	ribonucleoside triphosphate metabolic pr...	9.4e-05
35	GO:0009259	ribonucleotide metabolic process	0.00011
36	GO:0015980	energy derivation by oxidation of organi...	0.00012
37	GO:0072521	purine-containing compound metabolic pro...	0.00014
38	GO:0009141	nucleoside triphosphate metabolic proces...	0.00014
39	GO:0022613	ribonucleoprotein complex biogenesis	0.00015
40	GO:0019693	ribose phosphate metabolic process	0.00018
41	GO:0009165	nucleotide biosynthetic process	0.00032
42	GO:1901293	nucleoside phosphate biosynthetic proces...	0.00032
43	GO:0046390	ribose phosphate biosynthetic process	0.0004
44	GO:0009117	nucleotide metabolic process	0.00049
45	GO:0006753	nucleoside phosphate metabolic process	0.00052
46	GO:0042254	ribosome biogenesis	0.00085
47	GO:0055086	nucleobase-containing small molecule met...	0.00121
48	GO:0009987	cellular process	0.00219
49	GO:0140694	non-membrane-bounded organelle assembly	0.0044
50	GO:0019637	organophosphate metabolic process	0.00448
51	GO:0006364	rRNA processing	0.00467
52	GO:0090407	organophosphate biosynthetic process	0.00584
53	GO:0044085	cellular component biogenesis	0.00668
54	GO:0016072	rRNA metabolic process	0.01018
55	GO:0022607	cellular component assembly	0.01175
56	GO:0007005	mitochondrion organization	0.01287
57	GO:1902533	positive regulation of intracellular sig...	0.01636
58	GO:1901137	carbohydrate derivative biosynthetic pro...	0.0217
59	GO:1901135	carbohydrate derivative metabolic proces...	0.02265
60	GO:0034470	ncRNA processing	0.02682
61	GO:0034248	regulation of cellular amide metabolic p...	0.03002
62	GO:0006417	regulation of translation	0.03654
63	GO:0001816	cytokine production	0.03762
64	GO:0097193	intrinsic apoptotic signaling pathway	0.04602
65	GO:0030162	regulation of proteolysis	0.04853
66	GO:0034660	ncRNA metabolic process	0.05255
67	GO:0008219	cell death	0.05395
68	GO:0010942	positive regulation of cell death	0.06299
69	GO:2000112	regulation of cellular macromolecule bio...	0.06527
70	GO:0006605	protein targeting	0.06796
71	GO:0008284	positive regulation of cell population p...	0.07286
72	GO:0010608	post-transcriptional regulation of gene ...	0.07286
73	GO:0070997	neuron death	0.08132
74	GO:0012501	programmed cell death	0.08133
75	GO:0010941	regulation of cell death	0.08366
76	GO:0051345	positive regulation of hydrolase activit...	0.08489
77	GO:0006915	apoptotic process	0.09289
78	GO:0002376	immune system process	0.09338
79	GO:0050877	nervous system process	0.10409
80	GO:0044281	small molecule metabolic process	0.10486
81	GO:0070925	organelle assembly	0.11767
82	GO:0006796	phosphate-containing compound metabolic ...	0.12505
83	GO:0009967	positive regulation of signal transducti...	0.13073
84	GO:0006793	phosphorus metabolic process	0.13115
85	GO:0060548	negative regulation of cell death	0.14735
86	GO:0043069	negative regulation of programmed cell d...	0.1681
87	GO:0043067	regulation of programmed cell death	0.17599
88	GO:0040007	growth	0.1837
89	GO:0006955	immune response	0.19662
90	GO:0001775	cell activation	0.20077
91	GO:0043085	positive regulation of catalytic activit...	0.20661
92	GO:0006396	RNA processing	0.2095
93	GO:0042981	regulation of apoptotic process	0.2153
94	GO:0040008	regulation of growth	0.21794
95	GO:0045321	leukocyte activation	0.21794
96	GO:0048589	developmental growth	0.21934
97	GO:0043066	negative regulation of apoptotic process	0.21961
98	GO:0010628	positive regulation of gene expression	0.22402
99	GO:2001233	regulation of apoptotic signaling pathwa...	0.22522
100	GO:0051338	regulation of transferase activity	0.22755

## Sheet: 30nts_depleted
Table S7. Gene ontology analysis for transcripts with differential poly(A) tails during differentiation (from D0 to D6), related to Figure 3B.
	GO_ID	GO_Term	pvalue
1	GO:0034470	ncRNA processing	0.011
2	GO:0006364	rRNA processing	0.022
3	GO:0034660	ncRNA metabolic process	0.024
4	GO:0016072	rRNA metabolic process	0.028
5	GO:0042254	ribosome biogenesis	0.048
6	GO:0009895	negative regulation of catabolic process	0.066
7	GO:0001558	regulation of cell growth	0.067
8	GO:0070997	neuron death	0.069
9	GO:0032386	regulation of intracellular transport	0.07
10	GO:0048667	cell morphogenesis involved in neuron di...	0.076
11	GO:0010975	regulation of neuron projection developm...	0.08
12	GO:0016049	cell growth	0.082
13	GO:0042176	regulation of protein catabolic process	0.084
14	GO:0048812	neuron projection morphogenesis	0.086
15	GO:0120039	plasma membrane bounded cell projection ...	0.09
16	GO:0048858	cell projection morphogenesis	0.093
17	GO:0022613	ribonucleoprotein complex biogenesis	0.096
18	GO:0032990	cell part morphogenesis	0.106
19	GO:0009894	regulation of catabolic process	0.106
20	GO:0098542	defense response to other organism	0.115
21	GO:0000904	cell morphogenesis involved in different...	0.119
22	GO:0032989	cellular component morphogenesis	0.119
23	GO:0006396	RNA processing	0.121
24	GO:0040008	regulation of growth	0.133
25	GO:0006417	regulation of translation	0.137
26	GO:0120035	regulation of plasma membrane bounded ce...	0.142
27	GO:0031326	regulation of cellular biosynthetic proc...	0.143
28	GO:0031344	regulation of cell projection organizati...	0.145
29	GO:0022603	regulation of anatomical structure morph...	0.155
30	GO:0009889	regulation of biosynthetic process	0.156
31	GO:0034248	regulation of cellular amide metabolic p...	0.156
32	GO:2000112	regulation of cellular macromolecule bio...	0.159
33	GO:0000226	microtubule cytoskeleton organization	0.174
34	GO:0009605	response to external stimulus	0.185
35	GO:0010608	post-transcriptional regulation of gene ...	0.192
36	GO:0043207	response to external biotic stimulus	0.192
37	GO:0051707	response to other organism	0.192
38	GO:0000902	cell morphogenesis	0.202
39	GO:0051129	negative regulation of cellular componen...	0.206
40	GO:0031175	neuron projection development	0.209
41	GO:0009607	response to biotic stimulus	0.214
42	GO:0040007	growth	0.214
43	GO:0006952	defense response	0.219
44	GO:0009628	response to abiotic stimulus	0.224
45	GO:0010468	regulation of gene expression	0.238
46	GO:0048666	neuron development	0.239
47	GO:0007017	microtubule-based process	0.258
48	GO:0071495	cellular response to endogenous stimulus	0.265
49	GO:0044419	biological process involved in interspec...	0.268
50	GO:0051171	regulation of nitrogen compound metaboli...	0.268
51	GO:0010556	regulation of macromolecule biosynthetic...	0.28
52	GO:0065008	regulation of biological quality	0.286
53	GO:0010467	gene expression	0.291
54	GO:0080090	regulation of primary metabolic process	0.291
55	GO:0051246	regulation of protein metabolic process	0.297
56	GO:0060341	regulation of cellular localization	0.301
57	GO:0044085	cellular component biogenesis	0.32
58	GO:0009719	response to endogenous stimulus	0.322
59	GO:0050793	regulation of developmental process	0.326
60	GO:0030182	neuron differentiation	0.327
61	GO:0042592	homeostatic process	0.327
62	GO:0010629	negative regulation of gene expression	0.328
63	GO:0060255	regulation of macromolecule metabolic pr...	0.329
64	GO:0071840	cellular component organization or bioge...	0.338
65	GO:0051130	positive regulation of cellular componen...	0.34
66	GO:0018193	peptidyl-amino acid modification	0.341
67	GO:0006886	intracellular protein transport	0.343
68	GO:0120036	plasma membrane bounded cell projection ...	0.346
69	GO:0006605	protein targeting	0.348
70	GO:0030001	metal ion transport	0.348
71	GO:0071407	cellular response to organic cyclic comp...	0.348
72	GO:0048699	generation of neurons	0.349
73	GO:0046907	intracellular transport	0.351
74	GO:0099536	synaptic signaling	0.351
75	GO:0007169	transmembrane receptor protein tyrosine ...	0.354
76	GO:0045087	innate immune response	0.357
77	GO:0030855	epithelial cell differentiation	0.36
78	GO:0030030	cell projection organization	0.36
79	GO:0051345	positive regulation of hydrolase activit...	0.362
80	GO:0009892	negative regulation of metabolic process	0.362
81	GO:0034504	protein localization to nucleus	0.365
82	GO:0051960	regulation of nervous system development	0.365
83	GO:0032870	cellular response to hormone stimulus	0.368
84	GO:0030154	cell differentiation	0.369
85	GO:0044249	cellular biosynthetic process	0.373
86	GO:0006979	response to oxidative stress	0.373
87	GO:0034220	ion transmembrane transport	0.373
88	GO:0045595	regulation of cell differentiation	0.374
89	GO:0050877	nervous system process	0.376
90	GO:0071417	cellular response to organonitrogen comp...	0.376
91	GO:0048869	cellular developmental process	0.378
92	GO:0009888	tissue development	0.385
93	GO:0043254	regulation of protein-containing complex...	0.387
94	GO:0051049	regulation of transport	0.39
95	GO:0051173	positive regulation of nitrogen compound...	0.391
96	GO:0007010	cytoskeleton organization	0.399
97	GO:0034330	cell junction organization	0.402
98	GO:0044089	positive regulation of cellular componen...	0.402
99	GO:0010639	negative regulation of organelle organiz...	0.405
100	GO:0030163	protein catabolic process	0.407

## Sheet: 60nts_enriched
Table S7. Gene ontology analysis for transcripts with differential poly(A) tails during differentiation (from D0 to D6), related to Figure 3B.
	GO_ID	GO_Term	pvalue
1	GO:0006412	translation	< 1e-30
2	GO:0043043	peptide biosynthetic process	< 1e-30
3	GO:0043604	amide biosynthetic process	< 1e-30
4	GO:0006518	peptide metabolic process	< 1e-30
5	GO:0043603	cellular amide metabolic process	< 1e-30
6	GO:0034645	cellular macromolecule biosynthetic proc...	< 1e-30
7	GO:1901566	organonitrogen compound biosynthetic pro...	< 1e-30
8	GO:0044271	cellular nitrogen compound biosynthetic ...	3.3e-17
9	GO:0044260	cellular macromolecule metabolic process	2e-15
10	GO:0044249	cellular biosynthetic process	1.1e-14
11	GO:1901576	organic substance biosynthetic process	4.1e-14
12	GO:0009058	biosynthetic process	1.2e-13
13	GO:0009059	macromolecule biosynthetic process	2.7e-13
14	GO:0034641	cellular nitrogen compound metabolic pro...	1.8e-11
15	GO:0010467	gene expression	5.5e-09
16	GO:0022613	ribonucleoprotein complex biogenesis	8.5e-09
17	GO:1901564	organonitrogen compound metabolic proces...	2.6e-07
18	GO:0019538	protein metabolic process	2.7e-07
19	GO:0044237	cellular metabolic process	5.1e-07
20	GO:0034470	ncRNA processing	1.8e-05
21	GO:0006807	nitrogen compound metabolic process	0.00044
22	GO:0034660	ncRNA metabolic process	0.00058
23	GO:0044238	primary metabolic process	0.00088
24	GO:0008152	metabolic process	0.00132
25	GO:0043170	macromolecule metabolic process	0.00287
26	GO:2000112	regulation of cellular macromolecule bio...	0.00306
27	GO:0034248	regulation of cellular amide metabolic p...	0.00476
28	GO:0071704	organic substance metabolic process	0.00583
29	GO:0007346	regulation of mitotic cell cycle	0.01121
30	GO:0010608	post-transcriptional regulation of gene ...	0.01554
31	GO:0065003	protein-containing complex assembly	0.03132
32	GO:0006396	RNA processing	0.0403
33	GO:0043933	protein-containing complex organization	0.06509
34	GO:0070925	organelle assembly	0.08021
35	GO:0051248	negative regulation of protein metabolic...	0.08431
36	GO:0044085	cellular component biogenesis	0.10212
37	GO:0051130	positive regulation of cellular componen...	0.14884
38	GO:1902533	positive regulation of intracellular sig...	0.16081
39	GO:0044770	cell cycle phase transition	0.16138
40	GO:0044772	mitotic cell cycle phase transition	0.16632
41	GO:1901700	response to oxygen-containing compound	0.17672
42	GO:0030162	regulation of proteolysis	0.21618
43	GO:1903047	mitotic cell cycle process	0.2423
44	GO:0043066	negative regulation of apoptotic process	0.24646
45	GO:0010628	positive regulation of gene expression	0.26793
46	GO:0043069	negative regulation of programmed cell d...	0.27616
47	GO:0060548	negative regulation of cell death	0.27772
48	GO:0051241	negative regulation of multicellular org...	0.30075
49	GO:0000278	mitotic cell cycle	0.30331
50	GO:0044092	negative regulation of molecular functio...	0.31722
51	GO:1901137	carbohydrate derivative biosynthetic pro...	0.32523
52	GO:0055086	nucleobase-containing small molecule met...	0.32878
53	GO:0009987	cellular process	0.33307
54	GO:0070201	regulation of establishment of protein l...	0.337
55	GO:0010564	regulation of cell cycle process	0.34738
56	GO:0010558	negative regulation of macromolecule bio...	0.35325
57	GO:0051726	regulation of cell cycle	0.37024
58	GO:0009890	negative regulation of biosynthetic proc...	0.3744
59	GO:0051338	regulation of transferase activity	0.37571
60	GO:0051172	negative regulation of nitrogen compound...	0.37614
61	GO:0042592	homeostatic process	0.38333
62	GO:0010605	negative regulation of macromolecule met...	0.39563
63	GO:0031324	negative regulation of cellular metaboli...	0.39884
64	GO:0009892	negative regulation of metabolic process	0.40153
65	GO:0010647	positive regulation of cell communicatio...	0.40263
66	GO:0031327	negative regulation of cellular biosynth...	0.40845
67	GO:0023056	positive regulation of signaling	0.413
68	GO:0042981	regulation of apoptotic process	0.41608
69	GO:1902531	regulation of intracellular signal trans...	0.4364
70	GO:0043067	regulation of programmed cell death	0.45178
71	GO:0010629	negative regulation of gene expression	0.45907
72	GO:0030097	hemopoiesis	0.46652
73	GO:0048878	chemical homeostasis	0.48043
74	GO:0010941	regulation of cell death	0.4954
75	GO:0022402	cell cycle process	0.51177
76	GO:0048534	hematopoietic or lymphoid organ developm...	0.52849
77	GO:0044281	small molecule metabolic process	0.53047
78	GO:0034097	response to cytokine	0.5305
79	GO:0006955	immune response	0.53525
80	GO:0010638	positive regulation of organelle organiz...	0.54213
81	GO:0009628	response to abiotic stimulus	0.56139
82	GO:0007420	brain development	0.56883
83	GO:0048285	organelle fission	0.56883
84	GO:1901701	cellular response to oxygen-containing c...	0.57407
85	GO:1901135	carbohydrate derivative metabolic proces...	0.57927
86	GO:0006811	ion transport	0.59137
87	GO:0051129	negative regulation of cellular componen...	0.59667
88	GO:0016567	protein ubiquitination	0.59779
89	GO:0032446	protein modification by small protein co...	0.599
90	GO:0007417	central nervous system development	0.60732
91	GO:0002376	immune system process	0.60795
92	GO:0051246	regulation of protein metabolic process	0.60805
93	GO:0006915	apoptotic process	0.62462
94	GO:0022607	cellular component assembly	0.6338
95	GO:0065008	regulation of biological quality	0.63746
96	GO:0035556	intracellular signal transduction	0.63791
97	GO:0002520	immune system development	0.63834
98	GO:0044087	regulation of cellular component biogene...	0.65547
99	GO:0009967	positive regulation of signal transducti...	0.66205
100	GO:0043207	response to external biotic stimulus	0.66245
101	GO:0051707	response to other organism	0.66245
102	GO:0060322	head development	0.66485
103	GO:0032880	regulation of protein localization	0.66962
104	GO:0019725	cellular homeostasis	0.67151
105	GO:0031175	neuron projection development	0.67401
106	GO:0012501	programmed cell death	0.68008
107	GO:0044093	positive regulation of molecular functio...	0.6814
108	GO:0044419	biological process involved in interspec...	0.69086
109	GO:0051336	regulation of hydrolase activity	0.69339
110	GO:0042221	response to chemical	0.69784
111	GO:0006952	defense response	0.7019
112	GO:0050790	regulation of catalytic activity	0.70281
113	GO:0008219	cell death	0.71026
114	GO:0031329	regulation of cellular catabolic process	0.71033
115	GO:0070887	cellular response to chemical stimulus	0.71468
116	GO:0006812	cation transport	0.71778
117	GO:0010942	positive regulation of cell death	0.71778
118	GO:0019637	organophosphate metabolic process	0.71801
119	GO:0009605	response to external stimulus	0.72799
120	GO:0051276	chromosome organization	0.73026
121	GO:0080135	regulation of cellular response to stres...	0.73474
122	GO:0045321	leukocyte activation	0.73625
123	GO:0045934	negative regulation of nucleobase-contai...	0.73639
124	GO:0009607	response to biotic stimulus	0.73918
125	GO:0051093	negative regulation of developmental pro...	0.73918
126	GO:0051050	positive regulation of transport	0.75252
127	GO:0019941	modification-dependent protein catabolic...	0.75277
128	GO:0048667	cell morphogenesis involved in neuron di...	0.75292
129	GO:0070647	protein modification by small protein co...	0.75576
130	GO:0006508	proteolysis	0.75762
131	GO:0010556	regulation of macromolecule biosynthetic...	0.77139
132	GO:0043632	modification-dependent macromolecule cat...	0.77708
133	GO:0048522	positive regulation of cellular process	0.77781
134	GO:0008284	positive regulation of cell population p...	0.79398
135	GO:0032990	cell part morphogenesis	0.79431
136	GO:0051603	proteolysis involved in protein cataboli...	0.79449
137	GO:0045892	negative regulation of DNA-templated tra...	0.79817
138	GO:0048666	neuron development	0.80015
139	GO:0009889	regulation of biosynthetic process	0.80098
140	GO:0006974	cellular response to DNA damage stimulus	0.80211
141	GO:0030182	neuron differentiation	0.805
142	GO:1902679	negative regulation of RNA biosynthetic ...	0.806
143	GO:1903507	negative regulation of nucleic acid-temp...	0.806
144	GO:0031326	regulation of cellular biosynthetic proc...	0.80806
145	GO:0048519	negative regulation of biological proces...	0.80808
146	GO:0044265	cellular macromolecule catabolic process	0.80991
147	GO:0048584	positive regulation of response to stimu...	0.8105
148	GO:0048589	developmental growth	0.81142
149	GO:0040011	locomotion	0.81448
150	GO:0048585	negative regulation of response to stimu...	0.81727
151	GO:0060341	regulation of cellular localization	0.81797
152	GO:0006139	nucleobase-containing compound metabolic...	0.82006
153	GO:0048812	neuron projection morphogenesis	0.82087
154	GO:0043549	regulation of kinase activity	0.82326
155	GO:0019752	carboxylic acid metabolic process	0.82357
156	GO:0120035	regulation of plasma membrane bounded ce...	0.82521
157	GO:0001775	cell activation	0.83181
158	GO:0031344	regulation of cell projection organizati...	0.83397
159	GO:0043436	oxoacid metabolic process	0.83405
160	GO:0007049	cell cycle	0.83431
161	GO:0042127	regulation of cell population proliferat...	0.83561
162	GO:0006082	organic acid metabolic process	0.83609
163	GO:0051052	regulation of DNA metabolic process	0.84031
164	GO:0120039	plasma membrane bounded cell projection ...	0.84364
165	GO:0043085	positive regulation of catalytic activit...	0.84706
166	GO:0016070	RNA metabolic process	0.84954
167	GO:0048858	cell projection morphogenesis	0.85
168	GO:0097190	apoptotic signaling pathway	0.85
169	GO:0071840	cellular component organization or bioge...	0.85253
170	GO:0048523	negative regulation of cellular process	0.85344
171	GO:0048699	generation of neurons	0.85512
172	GO:0008283	cell population proliferation	0.85732
173	GO:0048518	positive regulation of biological proces...	0.86114
174	GO:0120036	plasma membrane bounded cell projection ...	0.8636
175	GO:1901360	organic cyclic compound metabolic proces...	0.86471
176	GO:0032989	cellular component morphogenesis	0.86562
177	GO:0065009	regulation of molecular function	0.86777
178	GO:0051253	negative regulation of RNA metabolic pro...	0.87245
179	GO:0046483	heterocycle metabolic process	0.87346
180	GO:0008380	RNA splicing	0.87522
181	GO:0051240	positive regulation of multicellular org...	0.87584
182	GO:0071310	cellular response to organic substance	0.87618
183	GO:0051128	regulation of cellular component organiz...	0.87641
184	GO:0045596	negative regulation of cell differentiat...	0.88094
185	GO:0030334	regulation of cell migration	0.88225
186	GO:0000122	negative regulation of transcription by ...	0.88256
187	GO:0050877	nervous system process	0.88276
188	GO:0010562	positive regulation of phosphorus metabo...	0.88395
189	GO:0045937	positive regulation of phosphate metabol...	0.88395
190	GO:0051239	regulation of multicellular organismal p...	0.88438
191	GO:0006725	cellular aromatic compound metabolic pro...	0.88465
192	GO:0030030	cell projection organization	0.88556
193	GO:0009894	regulation of catabolic process	0.88657
194	GO:0010646	regulation of cell communication	0.88881
195	GO:0048513	animal organ development	0.88983
196	GO:0051049	regulation of transport	0.89032
197	GO:0006511	ubiquitin-dependent protein catabolic pr...	0.8945
198	GO:0023051	regulation of signaling	0.89514
199	GO:0009966	regulation of signal transduction	0.89524
200	GO:0044255	cellular lipid metabolic process	0.90101
201	GO:0051640	organelle localization	0.90137
202	GO:1901698	response to nitrogen compound	0.90144
203	GO:0046903	secretion	0.90284
204	GO:0033365	protein localization to organelle	0.90293
205	GO:0016477	cell migration	0.90319
206	GO:0010033	response to organic substance	0.9033
207	GO:0051247	positive regulation of protein metabolic...	0.90389
208	GO:0031399	regulation of protein modification proce...	0.90568
209	GO:0006281	DNA repair	0.90653
210	GO:0010648	negative regulation of cell communicatio...	0.9075
211	GO:0007155	cell adhesion	0.90926
212	GO:0007005	mitochondrion organization	0.90991
213	GO:0023057	negative regulation of signaling	0.91081
214	GO:0000226	microtubule cytoskeleton organization	0.91394
215	GO:2000145	regulation of cell motility	0.91525
216	GO:0009968	negative regulation of signal transducti...	0.91564
217	GO:0055085	transmembrane transport	0.91679
218	GO:0090304	nucleic acid metabolic process	0.9172
219	GO:1901565	organonitrogen compound catabolic proces...	0.91799
220	GO:0032940	secretion by cell	0.91858
221	GO:0000904	cell morphogenesis involved in different...	0.91907
222	GO:0030163	protein catabolic process	0.92017
223	GO:0007017	microtubule-based process	0.92237
224	GO:0007167	enzyme-linked receptor protein signaling...	0.92394
225	GO:0033043	regulation of organelle organization	0.92524
226	GO:0022008	neurogenesis	0.92828
227	GO:0040007	growth	0.92853
228	GO:0009887	animal organ morphogenesis	0.92855
229	GO:0010468	regulation of gene expression	0.9304
230	GO:0000165	MAPK cascade	0.9311
231	GO:0002682	regulation of immune system process	0.93167
232	GO:0033554	cellular response to stress	0.93178
233	GO:0040012	regulation of locomotion	0.93291
234	GO:0001932	regulation of protein phosphorylation	0.93363
235	GO:0040008	regulation of growth	0.93646
236	GO:0140352	export from cell	0.93646
237	GO:0048583	regulation of response to stimulus	0.9386
238	GO:0044248	cellular catabolic process	0.93937
239	GO:0006886	intracellular protein transport	0.93957
240	GO:0007399	nervous system development	0.93983
241	GO:0009896	positive regulation of catabolic process	0.94131
242	GO:0019220	regulation of phosphate metabolic proces...	0.94527
243	GO:0048870	cell motility	0.94527
244	GO:0010604	positive regulation of macromolecule met...	0.94553
245	GO:0051174	regulation of phosphorus metabolic proce...	0.94601
246	GO:0003008	system process	0.94616
247	GO:0043161	proteasome-mediated ubiquitin-dependent ...	0.94638
248	GO:0034654	nucleobase-containing compound biosynthe...	0.94739
249	GO:0009057	macromolecule catabolic process	0.94755
250	GO:0006629	lipid metabolic process	0.94845
251	GO:0006259	DNA metabolic process	0.94913
252	GO:0042327	positive regulation of phosphorylation	0.94923
253	GO:0051668	localization within membrane	0.94981
254	GO:0034330	cell junction organization	0.95015
255	GO:0048609	multicellular organismal reproductive pr...	0.95194
256	GO:0042325	regulation of phosphorylation	0.95207
257	GO:0010243	response to organonitrogen compound	0.95453
258	GO:0009790	embryo development	0.95546
259	GO:0080134	regulation of response to stress	0.95669
260	GO:0019953	sexual reproduction	0.95698
261	GO:0010557	positive regulation of macromolecule bio...	0.95818
262	GO:0032879	regulation of localization	0.95918
263	GO:0031328	positive regulation of cellular biosynth...	0.95961
264	GO:0009893	positive regulation of metabolic process	0.95963
265	GO:0035295	tube development	0.96028
266	GO:0006950	response to stress	0.96134
267	GO:0019438	aromatic compound biosynthetic process	0.96283
268	GO:0050896	response to stimulus	0.96283
269	GO:0006397	mRNA processing	0.96347
270	GO:0043009	chordate embryonic development	0.96406
271	GO:0018130	heterocycle biosynthetic process	0.96424
272	GO:0031323	regulation of cellular metabolic process	0.96522
273	GO:0032504	multicellular organism reproduction	0.96564
274	GO:0009891	positive regulation of biosynthetic proc...	0.96712
275	GO:0009792	embryo development ending in birth or eg...	0.96919
276	GO:0048468	cell development	0.96946
277	GO:0018193	peptidyl-amino acid modification	0.97016
278	GO:1901362	organic cyclic compound biosynthetic pro...	0.9702
279	GO:0071495	cellular response to endogenous stimulus	0.97049
280	GO:0001944	vasculature development	0.97255
281	GO:0006996	organelle organization	0.97264
282	GO:0007267	cell-cell signaling	0.97347
283	GO:0051493	regulation of cytoskeleton organization	0.97366
284	GO:1901575	organic substance catabolic process	0.97473
285	GO:0022414	reproductive process	0.9753
286	GO:0051716	cellular response to stimulus	0.97538
287	GO:0030029	actin filament-based process	0.97567
288	GO:0003006	developmental process involved in reprod...	0.97614
289	GO:0000003	reproduction	0.97648
290	GO:0016071	mRNA metabolic process	0.97648
291	GO:0072657	protein localization to membrane	0.97705
292	GO:2000026	regulation of multicellular organismal d...	0.97735
293	GO:0061061	muscle structure development	0.97859
294	GO:0009719	response to endogenous stimulus	0.97909
295	GO:0051649	establishment of localization in cell	0.97948
296	GO:0015031	protein transport	0.97972
297	GO:0010498	proteasomal protein catabolic process	0.98077
298	GO:0048731	system development	0.98094
299	GO:0071705	nitrogen compound transport	0.98132
300	GO:0097435	supramolecular fiber organization	0.98259

## Sheet: 60nts_depleted
Table S7. Gene ontology analysis for transcripts with differential poly(A) tails during differentiation (from D0 to D6), related to Figure 3B.
	GO_ID	GO_Term	pvalue
1	GO:0051246	regulation of protein metabolic process	0.00013
2	GO:0050789	regulation of biological process	0.00019
3	GO:0009790	embryo development	0.00024
4	GO:0007166	cell surface receptor signaling pathway	0.00039
5	GO:0009892	negative regulation of metabolic process	0.0005
6	GO:0050794	regulation of cellular process	0.00063
7	GO:0060255	regulation of macromolecule metabolic pr...	0.00067
8	GO:0048522	positive regulation of cellular process	0.00089
9	GO:0065007	biological regulation	0.00097
10	GO:0048609	multicellular organismal reproductive pr...	0.00102
11	GO:0048518	positive regulation of biological proces...	0.00102
12	GO:0043009	chordate embryonic development	0.00103
13	GO:0016071	mRNA metabolic process	0.00113
14	GO:0072657	protein localization to membrane	0.00114
15	GO:0019953	sexual reproduction	0.00133
16	GO:0009792	embryo development ending in birth or eg...	0.00144
17	GO:0031324	negative regulation of cellular metaboli...	0.00171
18	GO:0022414	reproductive process	0.00194
19	GO:0051668	localization within membrane	0.00201
20	GO:0019222	regulation of metabolic process	0.00202
21	GO:0034248	regulation of cellular amide metabolic p...	0.00207
22	GO:0000003	reproduction	0.00213
23	GO:0032504	multicellular organism reproduction	0.00219
24	GO:0032502	developmental process	0.00249
25	GO:0048856	anatomical structure development	0.0026
26	GO:0010604	positive regulation of macromolecule met...	0.0031
27	GO:0010605	negative regulation of macromolecule met...	0.00332
28	GO:0051301	cell division	0.00358
29	GO:0050793	regulation of developmental process	0.00381
30	GO:0009987	cellular process	0.00392
31	GO:0051128	regulation of cellular component organiz...	0.00467
32	GO:0010608	post-transcriptional regulation of gene ...	0.00484
33	GO:0031323	regulation of cellular metabolic process	0.0051
34	GO:0031399	regulation of protein modification proce...	0.00512
35	GO:0033043	regulation of organelle organization	0.0054
36	GO:0080090	regulation of primary metabolic process	0.00545
37	GO:0051171	regulation of nitrogen compound metaboli...	0.00548
38	GO:0010629	negative regulation of gene expression	0.00552
39	GO:0030030	cell projection organization	0.00552
40	GO:0048468	cell development	0.00564
41	GO:0051248	negative regulation of protein metabolic...	0.00567
42	GO:0007165	signal transduction	0.00583
43	GO:0019220	regulation of phosphate metabolic proces...	0.00584
44	GO:0051174	regulation of phosphorus metabolic proce...	0.006
45	GO:0002376	immune system process	0.00652
46	GO:0051254	positive regulation of RNA metabolic pro...	0.00658
47	GO:0045595	regulation of cell differentiation	0.00704
48	GO:0009893	positive regulation of metabolic process	0.00776
49	GO:0071310	cellular response to organic substance	0.00805
50	GO:0003006	developmental process involved in reprod...	0.00873
51	GO:0018193	peptidyl-amino acid modification	0.00962
52	GO:0007155	cell adhesion	0.00977
53	GO:0000904	cell morphogenesis involved in different...	0.01005
54	GO:0051172	negative regulation of nitrogen compound...	0.01039
55	GO:0051173	positive regulation of nitrogen compound...	0.01042
56	GO:0006397	mRNA processing	0.01069
57	GO:0048869	cellular developmental process	0.01113
58	GO:0007275	multicellular organism development	0.01114
59	GO:0048519	negative regulation of biological proces...	0.0114
60	GO:0031325	positive regulation of cellular metaboli...	0.01143
61	GO:0010468	regulation of gene expression	0.01151
62	GO:0010033	response to organic substance	0.01219
63	GO:0120035	regulation of plasma membrane bounded ce...	0.0128
64	GO:1901701	cellular response to oxygen-containing c...	0.01325
65	GO:0007049	cell cycle	0.01333
66	GO:0051130	positive regulation of cellular componen...	0.01345
67	GO:2000026	regulation of multicellular organismal d...	0.01379
68	GO:0051726	regulation of cell cycle	0.01421
69	GO:0000902	cell morphogenesis	0.01428
70	GO:0031344	regulation of cell projection organizati...	0.01445
71	GO:0012501	programmed cell death	0.01468
72	GO:0016043	cellular component organization	0.01538
73	GO:0071705	nitrogen compound transport	0.01615
74	GO:0023052	signaling	0.01629
75	GO:0048523	negative regulation of cellular process	0.0163
76	GO:0009889	regulation of biosynthetic process	0.01646
77	GO:0051336	regulation of hydrolase activity	0.01667
78	GO:0030154	cell differentiation	0.0176
79	GO:0031329	regulation of cellular catabolic process	0.01823
80	GO:0009894	regulation of catabolic process	0.01875
81	GO:0045184	establishment of protein localization	0.01914
82	GO:0007154	cell communication	0.01935
83	GO:0031328	positive regulation of cellular biosynth...	0.01967
84	GO:0006915	apoptotic process	0.02046
85	GO:0060429	epithelium development	0.0221
86	GO:0050790	regulation of catalytic activity	0.02308
87	GO:0071495	cellular response to endogenous stimulus	0.02319
88	GO:0006325	chromatin organization	0.02345
89	GO:0061024	membrane organization	0.02377
90	GO:0120036	plasma membrane bounded cell projection ...	0.02428
91	GO:0016477	cell migration	0.02512
92	GO:2000112	regulation of cellular macromolecule bio...	0.02541
93	GO:0045935	positive regulation of nucleobase-contai...	0.02554
94	GO:0048870	cell motility	0.02577
95	GO:0015031	protein transport	0.02578
96	GO:0009891	positive regulation of biosynthetic proc...	0.02635
97	GO:0031326	regulation of cellular biosynthetic proc...	0.02782
98	GO:0030029	actin filament-based process	0.02821
99	GO:0010557	positive regulation of macromolecule bio...	0.02921
100	GO:0043067	regulation of programmed cell death	0.02937
101	GO:2000145	regulation of cell motility	0.02941
102	GO:0032501	multicellular organismal process	0.02969
103	GO:0070887	cellular response to chemical stimulus	0.03091
104	GO:0042325	regulation of phosphorylation	0.03101
105	GO:0040011	locomotion	0.03151
106	GO:0006996	organelle organization	0.03436
107	GO:0071702	organic substance transport	0.03491
108	GO:0022402	cell cycle process	0.03524
109	GO:0009888	tissue development	0.03579
110	GO:0045893	positive regulation of DNA-templated tra...	0.03707
111	GO:1903508	positive regulation of nucleic acid-temp...	0.03707
112	GO:0033365	protein localization to organelle	0.0376
113	GO:1902680	positive regulation of RNA biosynthetic ...	0.04111
114	GO:0010628	positive regulation of gene expression	0.04144
115	GO:0040007	growth	0.04253
116	GO:0016570	histone modification	0.04274
117	GO:0051094	positive regulation of developmental pro...	0.04289
118	GO:0040012	regulation of locomotion	0.04292
119	GO:0051716	cellular response to stimulus	0.0433
120	GO:0008219	cell death	0.04405
121	GO:0045596	negative regulation of cell differentiat...	0.04511
122	GO:0043085	positive regulation of catalytic activit...	0.04575
123	GO:0051052	regulation of DNA metabolic process	0.04719
124	GO:0009057	macromolecule catabolic process	0.04753
125	GO:0044265	cellular macromolecule catabolic process	0.04812
126	GO:0030334	regulation of cell migration	0.04824
127	GO:0042981	regulation of apoptotic process	0.04998
128	GO:0034330	cell junction organization	0.05278
129	GO:0010556	regulation of macromolecule biosynthetic...	0.05295
130	GO:0006886	intracellular protein transport	0.0536
131	GO:0010647	positive regulation of cell communicatio...	0.054
132	GO:1903047	mitotic cell cycle process	0.05423
133	GO:1901700	response to oxygen-containing compound	0.05676
134	GO:0071840	cellular component organization or bioge...	0.05699
135	GO:0048589	developmental growth	0.05709
136	GO:0010564	regulation of cell cycle process	0.05754
137	GO:0023056	positive regulation of signaling	0.05772
138	GO:0051252	regulation of RNA metabolic process	0.06038
139	GO:0042127	regulation of cell population proliferat...	0.06236
140	GO:0008104	protein localization	0.06389
141	GO:0048731	system development	0.06458
142	GO:0010646	regulation of cell communication	0.06539
143	GO:0043549	regulation of kinase activity	0.06596
144	GO:0019219	regulation of nucleobase-containing comp...	0.06645
145	GO:0007267	cell-cell signaling	0.06682
146	GO:0070727	cellular macromolecule localization	0.06776
147	GO:0007399	nervous system development	0.06785
148	GO:0051093	negative regulation of developmental pro...	0.06882
149	GO:0009896	positive regulation of catabolic process	0.07091
150	GO:0023051	regulation of signaling	0.07102
151	GO:0022603	regulation of anatomical structure morph...	0.07176
152	GO:0008380	RNA splicing	0.07214
153	GO:0022607	cellular component assembly	0.07217
154	GO:0033036	macromolecule localization	0.07228
155	GO:0043412	macromolecule modification	0.07236
156	GO:0044772	mitotic cell cycle phase transition	0.07264
157	GO:0006952	defense response	0.0738
158	GO:0065008	regulation of biological quality	0.07383
159	GO:0008284	positive regulation of cell population p...	0.0741
160	GO:0061061	muscle structure development	0.0744
161	GO:0008283	cell population proliferation	0.07627
162	GO:0050877	nervous system process	0.078
163	GO:0032990	cell part morphogenesis	0.07885
164	GO:0016070	RNA metabolic process	0.07914
165	GO:0045321	leukocyte activation	0.07944
166	GO:0009966	regulation of signal transduction	0.08102
167	GO:0010941	regulation of cell death	0.0842
168	GO:0051649	establishment of localization in cell	0.08577
169	GO:0009719	response to endogenous stimulus	0.0864
170	GO:0050896	response to stimulus	0.0877
171	GO:0051129	negative regulation of cellular componen...	0.08909
172	GO:0009967	positive regulation of signal transducti...	0.08942
173	GO:0006259	DNA metabolic process	0.09147
174	GO:0044419	biological process involved in interspec...	0.09303
175	GO:0048583	regulation of response to stimulus	0.09315
176	GO:0009890	negative regulation of biosynthetic proc...	0.09347
177	GO:0010256	endomembrane system organization	0.09357
178	GO:0031327	negative regulation of cellular biosynth...	0.09592
179	GO:0031401	positive regulation of protein modificat...	0.09645
180	GO:0051493	regulation of cytoskeleton organization	0.09647
181	GO:0036211	protein modification process	0.09675
182	GO:0010558	negative regulation of macromolecule bio...	0.09702
183	GO:0031175	neuron projection development	0.09707
184	GO:0032989	cellular component morphogenesis	0.09987
185	GO:0045597	positive regulation of cell differentiat...	0.10013
186	GO:0043069	negative regulation of programmed cell d...	0.10353
187	GO:0046907	intracellular transport	0.10694
188	GO:0009653	anatomical structure morphogenesis	0.10843
189	GO:0001775	cell activation	0.10979
190	GO:0051276	chromosome organization	0.10979
191	GO:0040008	regulation of growth	0.1116
192	GO:0080134	regulation of response to stress	0.11348
193	GO:0032879	regulation of localization	0.11372
194	GO:0051239	regulation of multicellular organismal p...	0.11522
195	GO:0000278	mitotic cell cycle	0.11989
196	GO:0030036	actin cytoskeleton organization	0.12042
197	GO:0006396	RNA processing	0.12115
198	GO:0016310	phosphorylation	0.12222
199	GO:0090304	nucleic acid metabolic process	0.12312
200	GO:0010467	gene expression	0.12395
201	GO:0043066	negative regulation of apoptotic process	0.12557
202	GO:0072359	circulatory system development	0.12557
203	GO:0120039	plasma membrane bounded cell projection ...	0.12779
204	GO:0051247	positive regulation of protein metabolic...	0.133
205	GO:0043170	macromolecule metabolic process	0.13368
206	GO:0003008	system process	0.13472
207	GO:0010638	positive regulation of organelle organiz...	0.13531
208	GO:0048858	cell projection morphogenesis	0.13542
209	GO:0065009	regulation of molecular function	0.13619
210	GO:0051253	negative regulation of RNA metabolic pro...	0.13859
211	GO:0044087	regulation of cellular component biogene...	0.1417
212	GO:0048646	anatomical structure formation involved ...	0.1453
213	GO:0070201	regulation of establishment of protein l...	0.14622
214	GO:0043207	response to external biotic stimulus	0.14739
215	GO:0051707	response to other organism	0.14739
216	GO:0051338	regulation of transferase activity	0.14897
217	GO:0042221	response to chemical	0.15066
218	GO:1901362	organic cyclic compound biosynthetic pro...	0.15119
219	GO:0048584	positive regulation of response to stimu...	0.15208
220	GO:0032880	regulation of protein localization	0.15297
221	GO:0045934	negative regulation of nucleobase-contai...	0.15304
222	GO:0048285	organelle fission	0.15477
223	GO:0006796	phosphate-containing compound metabolic ...	0.15509
224	GO:0009605	response to external stimulus	0.15519
225	GO:0009607	response to biotic stimulus	0.15658
226	GO:0001932	regulation of protein phosphorylation	0.157
227	GO:0044092	negative regulation of molecular functio...	0.15867
228	GO:0044770	cell cycle phase transition	0.15892
229	GO:0006281	DNA repair	0.15916
230	GO:0006355	regulation of DNA-templated transcriptio...	0.16651
231	GO:0007346	regulation of mitotic cell cycle	0.16655
232	GO:0019438	aromatic compound biosynthetic process	0.16667
233	GO:0051641	cellular localization	0.16667
234	GO:0007010	cytoskeleton organization	0.16787
235	GO:0000122	negative regulation of transcription by ...	0.16798
236	GO:0044093	positive regulation of molecular functio...	0.16839
237	GO:0009725	response to hormone	0.17041
238	GO:0044271	cellular nitrogen compound biosynthetic ...	0.17187
239	GO:0045944	positive regulation of transcription by ...	0.17218
240	GO:0018130	heterocycle biosynthetic process	0.17223
241	GO:1903506	regulation of nucleic acid-templated tra...	0.17254
242	GO:0019538	protein metabolic process	0.17377
243	GO:0006793	phosphorus metabolic process	0.17875
244	GO:2001141	regulation of RNA biosynthetic process	0.18183
245	GO:0034654	nucleobase-containing compound biosynthe...	0.18302
246	GO:0035295	tube development	0.18706
247	GO:0048513	animal organ development	0.19375
248	GO:0060548	negative regulation of cell death	0.20247
249	GO:0051049	regulation of transport	0.20274
250	GO:0043933	protein-containing complex organization	0.20438
251	GO:0006351	DNA-templated transcription	0.20735
252	GO:0045892	negative regulation of DNA-templated tra...	0.20887
253	GO:0048666	neuron development	0.21144
254	GO:0002682	regulation of immune system process	0.21211
255	GO:0051241	negative regulation of multicellular org...	0.21243
256	GO:0006974	cellular response to DNA damage stimulus	0.21403
257	GO:0097659	nucleic acid-templated transcription	0.21411
258	GO:0030182	neuron differentiation	0.2157
259	GO:1902679	negative regulation of RNA biosynthetic ...	0.21927
260	GO:1903507	negative regulation of nucleic acid-temp...	0.21927
261	GO:0034641	cellular nitrogen compound metabolic pro...	0.2234
262	GO:0048667	cell morphogenesis involved in neuron di...	0.22731
263	GO:0032774	RNA biosynthetic process	0.2315
264	GO:0044085	cellular component biogenesis	0.23167
265	GO:0048699	generation of neurons	0.23362
266	GO:0048812	neuron projection morphogenesis	0.23538
267	GO:0097435	supramolecular fiber organization	0.23899
268	GO:1901576	organic substance biosynthetic process	0.24035
269	GO:0044260	cellular macromolecule metabolic process	0.24166
270	GO:0030162	regulation of proteolysis	0.24277
271	GO:0007417	central nervous system development	0.24702
272	GO:0051234	establishment of localization	0.25005
273	GO:0009058	biosynthetic process	0.253
274	GO:0065003	protein-containing complex assembly	0.25767
275	GO:0060341	regulation of cellular localization	0.25832
276	GO:0022008	neurogenesis	0.25994
277	GO:0030163	protein catabolic process	0.26123
278	GO:0006357	regulation of transcription by RNA polym...	0.26345
279	GO:0010562	positive regulation of phosphorus metabo...	0.2647
280	GO:0045937	positive regulation of phosphate metabol...	0.2647
281	GO:0080135	regulation of cellular response to stres...	0.26671
282	GO:1901575	organic substance catabolic process	0.26966
283	GO:1901698	response to nitrogen compound	0.27679
284	GO:0034097	response to cytokine	0.27814
285	GO:0009059	macromolecule biosynthetic process	0.27827
286	GO:0007167	enzyme-linked receptor protein signaling...	0.28198
287	GO:0019725	cellular homeostasis	0.2822
288	GO:0051240	positive regulation of multicellular org...	0.29203
289	GO:0044237	cellular metabolic process	0.2925
290	GO:0006807	nitrogen compound metabolic process	0.29518
291	GO:0044249	cellular biosynthetic process	0.29524
292	GO:0070925	organelle assembly	0.29916
293	GO:0009056	catabolic process	0.30361
294	GO:0043603	cellular amide metabolic process	0.30446
295	GO:0006468	protein phosphorylation	0.31032
296	GO:0010243	response to organonitrogen compound	0.31317
297	GO:1901564	organonitrogen compound metabolic proces...	0.31669
298	GO:0007017	microtubule-based process	0.31927
299	GO:0051050	positive regulation of transport	0.32062
300	GO:0051603	proteolysis involved in protein cataboli...	0.32267
