# Supplementary material for: A unique poly(A) tail profile uncovers the stability and translational activation of TOP transcripts during neuronal differentiation
Source: iScience. 2023 Jul 27;26(9):107511. doi: 10.1016/j.isci.2023.107511 (PMC10448114; doi:10.1016/j.isci.2023.107511)
Supplement: Table S8. Full report of Ingenuity Pathway Analysis (IPA) for the differential RNA translation associated with differentiation (from D0 to D6), related to Figure 4B — Tab1 shows details of the canonical pathways. Tab2 reports details of the upstream analysis. [file mmc9.xls]

## Sheet: Pathways
Full report of Ingenuity Pathway Analysis (IPA) for the differential RNA translation associated with differentiation (from D0 to D6), related to Figure 4B.
© 2000-2023 QIAGEN. All rights reserved.
Ingenuity Canonical Pathways	-log(p-value)	Ratio	z-score	Molecules
EIF2 Signaling	24.5	0.493	2.945	AGO1,AGO3,AKT1,AKT3,ATF4,BCL2,EIF1AX,EIF2AK2,EIF2B3,EIF2B5,EIF2S2,EIF2S3,EIF3A,EIF3C,EIF3D,EIF3E,EIF3F,EIF3G,EIF3H,EIF3I,EIF3K,EIF3L,EIF3M,EIF4A1,EIF4A2,EIF4A3,EIF4E,EIF4G1,EIF4G2,EIF4G3,EIF5,FAU,GRB2,HSPA5,INSR,KRAS,MAP2K1,MAP2K2,MAPK1,NRAS,PABPC1,PDPK1,PIK3CA,PIK3R1,PPP1CA,PPP1CB,Ppp1cc,PTBP1,RAF1,RALB,RAP2B,RPL10,RPL10A,RPL11,RPL12,RPL13,RPL13A,RPL15,RPL18,RPL19,RPL21,Rpl22l1,RPL23,RPL26,RPL27…
Regulation of eIF4 and p70S6K Signaling	15.9	0.459	0	AGO1,AGO3,AKT1,AKT3,EIF1AX,EIF2B3,EIF2B5,EIF2S2,EIF2S3,EIF3A,EIF3C,EIF3D,EIF3E,EIF3F,EIF3G,EIF3H,EIF3I,EIF3K,EIF3L,EIF3M,EIF4A1,EIF4A2,EIF4A3,EIF4E,EIF4G1,EIF4G2,EIF4G3,FAU,GRB2,IRS1,ITGA7,ITGAV,ITGB5,KRAS,MAP2K1,MAP2K2,MAPK1,MAPK11,MAPK14,NRAS,PABPC1,PAIP2,PDPK1,PIK3CA,PIK3R1,PPP2R1A,PPP2R1B,PPP2R2A,PPP2R2C,PPP2R3A,PPP2R5B,PPP2R5D,PTPA,RAF1,RALB,RAP2B,RPS10,RPS12,RPS13,RPS14,RPS15A,RPS17,RPS18,R…
Protein Ubiquitination Pathway	13.9	0.388	#NUM!	ANAPC1,ANAPC11,ANAPC5,BAP1,BIRC2,CBL,CDC23,CDC34,DNAJA1,DNAJB1,DNAJB11,DNAJC10,DNAJC12,DNAJC14,DNAJC16,DNAJC2,DNAJC27,DNAJC3,DNAJC5,DNAJC7,DNAJC8,ELOC,FBXW7,FZR1,HLA-A,HSP90AA1,HSP90AB1,HSP90B1,HSPA12A,HSPA4,HSPA5,HSPA8,HSPA9,HSPD1,HSPE1,MDM2,PSMA2,PSMA3,PSMA4,PSMA6,PSMA7,PSMB1,PSMB3,PSMB6,PSMB7,PSMC4,PSMC6,PSMD11,PSMD12,PSMD7,PSMD8,PSMD9,RPS27A,Sacs,SKP2,SMO,THOP1,Ubb,UBC,UBE2C,UBE2D2,UBE2D3,UBE…
mTOR Signaling	13.8	0.416	-0.302	AKT1,AKT3,DDIT4,DGKZ,EIF3A,EIF3C,EIF3D,EIF3E,EIF3F,EIF3G,EIF3H,EIF3I,EIF3K,EIF3L,EIF3M,EIF4A1,EIF4A2,EIF4A3,EIF4E,EIF4G1,EIF4G2,EIF4G3,FAU,FKBP1A,FNBP1,GPLD1,HMOX1,INSR,IRS1,KRAS,MAPK1,MAPKAP1,NAPEPLD,NRAS,PDPK1,PIK3CA,PIK3R1,PLD1,PLD2,PPP2R1A,PPP2R1B,PPP2R2A,PPP2R2C,PPP2R3A,PPP2R5B,PPP2R5D,PRKAG1,PRKAG3,PRKD3,PTPA,RALB,RAP2B,RHEB,RHOA,RHOBTB1,RHOT1,RICTOR,RND2,RND3,RPS10,RPS12,RPS13,RPS14,RPS15A…
Molecular Mechanisms of Cancer	12.7	0.333	#NUM!	ABL1,ACVR2B,ADCY1,ADCY6,AKT1,AKT3,APAF1,APC2,APH1A,Aph1c,ARHGEF11,ARHGEF15,ARHGEF18,ARHGEF7,ATR,AURKA,AXIN1,BAK1,BAX,BCL2,BCL2L11,BID,BIRC2,BMPR1B,BRAF,CAMK2B,CAMK2G,CBL,CCND3,CCNE1,CDC25A,CDH1,CDK13,CDK14,CDK16,CDK17,CDK2,CDK4,CDK8,CFLAR,CHEK1,CHEK2,CREBBP,CTNNA1,CTNNB1,DAXX,E2F1,E2F4,E2F5,E2F6,E2F8,ELK1,EP300,FANCD2,FNBP1,FYN,FZD5,FZD6,FZD8,GAB1,GNA11,GNAI2,GNAL,GNAS,GNB1,GNB2,GNB4,GNG5,GRB2,GS…
Coronavirus Pathogenesis Pathway	10	0.382	-2.982	ABL1,ADAM17,ADAM9,AR,ATF4,ATP6AP1,ATP6V1A,BAX,BCL2,BCL2L11,CCNE1,CDK2,CDK4,CHUK,DPP9,E2F1,E2F4,E2F5,E2F6,E2F8,EEF1A1,EIF4E,ELK1,EP300,FAU,HDAC1,HDAC11,HDAC5,HDAC6,HDAC9,IFNAR1,IL17RA,MAPK1,MAPK11,MAPK14,MAPK8,MAPK9,NFKB1,NFKBIA,NPC1,NPM1,NUP98,PA2G4,PIKFYVE,PTGES2,PYCARD,RAB7A,RBL1,RPS10,RPS12,RPS13,RPS14,RPS15A,RPS17,RPS18,RPS19,RPS2,RPS21,RPS23,RPS24,RPS25,RPS26,RPS27A,RPS27L,RPS28,RPS3,RPS5,RP…
Huntington's Disease Signaling	9.89	0.35	-0.164	AKT1,AKT3,APAF1,ATF2,ATF4,ATP5F1A,ATP5F1B,ATP5F1C,ATP5F1D,ATP5MC1,ATP5PB,BAX,BET1L,CACNA1B,CAPN7,CASP2,CDK5R1,CLTC,CPLX2,CREB5,CREBBP,DLG4,DNAJB1,DNAJC5,DNM1L,DNM3,EP300,GLS,GNA11,GNB1,GNB2,GNB4,GNG5,GOSR1,GOSR2,GRB2,HAP1,HDAC1,HDAC11,HDAC5,HDAC6,HDAC9,HIP1,HSPA4,HSPA5,HSPA8,HSPA9,HTT,ITPR1,MAPK1,MAPK8,MAPK9,NAPB,NCOR1,NCOR2,NEUROD1,PDPK1,PIK3CA,PIK3R1,PLCB1,PLCB3,POLR2C,POLR2D,POLR2L,PRKD3,PSMA2…
Sirtuin Signaling Pathway	8.95	0.338	0.478	AKT1,APEX1,APP,ATG14,ATG16L1,ATG2A,ATG2B,ATG3,ATG4B,ATG5,ATG7,ATP5F1A,ATP5F1B,ATP5F1C,ATP5F1D,ATP5MC1,ATP5PB,BAX,BCL2L11,BECN1,CDH1,CLOCK,CPT1C,DOT1L,E2F1,EPAS1,G6PD,GABARAPL1,GABARAPL2,GABPB2,GLS,GOT2,GTF3C2,H1-0,H1-10,H3-3A/H3-3B,H3C3,KAT2A,LDHA,MAP1LC3A,MAP1LC3B,MAPK1,MAPK4,MAPK6,MAPK7,MT-ATP6,MT-CYB,MT-ND1,MT-ND3,MT-ND4,MT-ND4L,NAMPT,NDUFA10,NDUFA12,NDUFA2,NDUFA8,NDUFAB1,NDUFB11,NDUFB2,NDUFB8…
Ribonucleotide Reductase Signaling Pathway	8.9	0.388	0.372	AKT1,AKT3,ARID1A,ATF2,ATF4,ATR,BCL2,BIRC5,BRAF,CCNF,CDC25A,CDC34,CDH1,CDH3,CDK2,CDK4,CHEK1,CREB5,CREBBP,CTNNB1,E2F1,E2F4,E2F5,E2F6,E2F8,EIF4E,FBXL5,FOXM1,H3-3A/H3-3B,H3C3,KRAS,MAPK1,MAPK11,MAPK14,MAPK8,MAPK9,MET,NFKB1,NFYA,NRAS,PARP11,PARP2,PARP3,PARP6,PBRM1,PHF10,PIK3CA,PIK3R1,RRM1,RRM2,RRM2B,SKP2,SMARCA4,SMARCB1,SMARCC1,SMARCC2,SP1,SRC,STAT3,TBRG4,THBS1,TNKS,TNKS2,VASH2,VEGFA,YBX1
Estrogen Receptor Signaling	8.31	0.308	-0.6	ADCY1,ADCY6,AKT1,AKT3,ATF2,ATF4,ATP5F1A,ATP5F1B,ATP5F1C,ATP5F1D,ATP5MC1,ATP5PB,BCL2,CACNA1B,CACNA1E,CACNB3,CACNG7,CARM1,CCNC,CDK8,CFL2,CREB5,CREBBP,DDX5,DLG4,EIF2B3,EIF2B5,EIF4E,EP300,FBXO32,GNA11,GNAI2,GNAL,GNAS,GNB1,GNB2,GNB4,GNG5,GRB2,GSK3A,HES1,HSP90AA1,HSP90AB1,HSP90B1,KRAS,LIMK1,MAP2K1,MAP2K2,MAPK1,MCU,MED1,MED10,MED12L,MED13L,MED14,MED16,MED21,MED23,MED31,MED4,MMP25,MT-ATP6,MT-CYB,MT-ND1,M…
Chronic Myeloid Leukemia Signaling	8.21	0.335	-0.209	ABL1,ADAR,AKT1,AKT3,AURKA,AURKB,AXIN1,BCL2,BCL2L11,BIRC5,Calm1 (includes others),CCND3,CDK4,CHUK,CTNNB1,DVL2,DVL3,E2F1,E2F4,E2F5,E2F6,E2F8,FOXM1,FZD5,FZD6,FZD8,GLI2,GLIS2,GRB2,HDAC1,HDAC11,HDAC5,HDAC6,HDAC9,HES1,HSP90AA1,HSP90AB1,HSP90B1,KRAS,LIG3,MAP2K1,MAP2K2,MAPK1,MDM2,MSI2,NFAT5,NFATC3,NFKB1,NOTCH1,NRAS,PA2G4,PCBP2,PDIA3,PIK3CA,PIK3R1,PLCB1,PLCB3,PLCE1,PLCL1,PLCL2,PPP3CA,PPP3CB,PPP3R1,PRKAG1,…
Pyridoxal 5'-phosphate Salvage Pathway	8.1	0.508	-1.061	ADPGK,ARAF,BRAF,CDK2,CDK4,CDK8,CSNK1A1,CSNK1D,DAPK1,EIF2AK2,FAM20B,GRK5,GRK6,HIPK1,IRAK1,LIMK1,MAP2K1,MAP2K2,MAP2K6,MAP3K9,MAPK1,MAPK6,MAPK7,MAPK8,MAPK9,PAK2,PAK3,PDXK,PKN1,POMK,PRPF4B,PSTK,TTK
Autophagy	7.89	0.352	-0.115	AKT1,AKT3,ARL8B,ATF2,ATF4,ATG14,ATG16L1,ATG2A,ATG2B,ATG3,ATG4B,ATG5,ATG7,ATR,BCL2,BECN1,BNIP3,Calm1 (includes others),CREB5,CREBBP,DAPK1,E2F1,ERN1,GABARAPL1,GABARAPL2,GORASP2,GSK3A,INSR,IRS1,LAMP2,MAP1LC3A,MAP1LC3B,MAP2K1,MAP2K2,MAPK1,MAPK8,MAPK9,NFKB1,NRBF2,PI4K2A,PIK3CA,PIK3R1,PPM1D,PPP2R1A,PPP2R1B,PPP2R2A,PPP2R2C,PPP2R3A,PPP2R5B,PPP2R5D,PPP3CA,PPP3CB,PPP3R1,PRKACB,PRKAG1,PRKAG3,PRKAR2B,PTPA,RA…
Myelination Signaling Pathway	7.76	0.318	-0.392	ACVR2B,ADAM17,ADAM22,AKT1,AKT3,APH1A,Aph1c,ARAF,ARF6,ARHGAP12,ARHGAP5,ASCL1,ATF2,ATF4,AXIN1,BACE1,BMPR1B,BRAF,Calm1 (includes others),CHD7,CHD8,CREB5,CREBBP,CTNNB1,DAG1,DLC1,EIF4E,EP300,ERBB3,ERBB4,FASN,FGFR1,FKBP1A,FYN,FZD5,FZD6,FZD8,GLI2,GLIS2,GRB2,HDAC1,HDAC11,HDAC5,HDAC6,HDAC9,HMGCR,ID4,IDI1,IRS1,ITGB5,KRAS,LAMB1,MAP2K1,MAP2K2,MAPK1,MBP,MYRF,NCSTN,NFATC3,NFKB1,NOTCH1,NRAS,NTRK2,PDK1,PIK3CA,PI…
CLEAR Signaling Pathway	7.29	0.323	1.46	AKT1,AKT3,ATF2,ATF4,ATP6AP1,ATP6AP2,ATP6V0A1,ATP6V0B,ATP6V0C,ATP6V0E2,ATP6V1A,ATP6V1B2,ATP6V1E1,BECN1,BLOC1S3,BMPR1B,BNIP3,CREB5,CREBBP,CTSA,CTSB,DDIT4,DEPDC5,EP300,FGFR1,FLCN,FLT1,GAA,GLB1,GLMP,GSK3A,HEXB,INSR,ITPR1,KRAS,LAMTOR3,LAMTOR5,M6PR,MAPK1,MAPK11,MAPK14,MAPK4,MAPK6,MAPK7,MAPK9,MCOLN1,MID1,MIOS,NEU1,NRAS,NRBF2,NTRK2,PIP4P1,PLBD2,PML,PPP2R1A,PPP2R1B,PPP2R2A,PPP2R2C,PPP2R3A,PPP2R5B,PPP2R5D,…
Senescence Pathway	7.13	0.318	0.329	ACVR2B,AKT1,AKT3,ANAPC1,ANAPC11,ANAPC5,ANAPC7,ARAF,ASXL1,ASXL2,ATR,BHLHE40,BRAF,CACNA1B,CACNA1E,CACNB3,CACNG7,Calm1 (includes others),CAPN7,CBX7,CCNB1,CCND3,CCNE1,CDC23,CDC25A,CDC26,CDK2,CDK4,CGAS,CHEK1,CHEK2,CHUK,CREBBP,E2F1,E2F4,E2F5,E2F6,E2F8,EIF4E,ELK3,EP300,EZH2,FZR1,HIPK2,ING1,KRAS,MAP2K1,MAP2K2,MAP2K5,MAP2K6,MAPK1,MAPK14,MAPK4,MAPK6,MAPK7,MAPKAPK2,MCU,MDM2,NF1,NFAT5,NFATC3,NFKB1,NRAS,PCGF2…
Sumoylation Pathway	7.09	0.417	0.507	AR,CBX4,CDH1,CREBBP,DAXX,DNMT3A,EP300,FNBP1,HDAC1,KDM1A,MAPK8,MAPK9,MDM2,MYB,NFKB1,NFKBIA,PIAS4,PML,RANGAP1,RCC1,RFC1,RFC3,RHOA,RHOBTB1,RHOT1,RND2,RND3,RNF4,SAE1,SENP2,SENP3,SENP5,SENP6,SERBP1,SIRT1,SP1,SP3,SUMO2,SUMO3,TDG,UBA2,UBE2I,XIAP
Mitochondrial Dysfunction	7.04	0.307	-1.073	APH1A,Aph1c,APP,ATF2,ATF4,ATP1A3,ATP1B1,ATP1B2,Atp5e,ATP5F1A,ATP5F1B,ATP5F1C,ATP5F1D,ATP5MC1,ATP5PB,ATP5PD,ATP5PO,ATPAF2,BACE1,BAX,BCL2,BECN1,BID,CACNA1B,CACNA1E,CACNB3,CACNG7,Calm1 (includes others),CAMK2B,CAMK2G,CAPN7,COX4I1,COX5A,COX6B1,COX7A2L,CREB5,CREBBP,DNM1L,FBXW7,GPD2,GPX1,GPX4,HAP1,HTT,ITPR1,MAOA,MAPK7,MAPK8,MAPK9,MCU,MDM2,MFN1,MFN2,MGST3,MT-ATP6,MT-CO1,MT-CO2,MT-CO3,MT-CYB,MT-ND1,MT-ND…
Prostate Cancer Signaling	7	0.404	#NUM!	ABL1,AKT1,AKT3,AR,ATF2,ATF4,BCL2,CCNE1,CDK2,CHUK,CREB5,CREBBP,CTNNB1,E2F1,E2F4,E2F5,E2F6,GRB2,HDAC1,HDAC11,HDAC5,HDAC6,HDAC9,HSP90AA1,HSP90AB1,HSP90B1,KRAS,MAP2K1,MAP2K2,MAPK1,MDM2,NFKB1,NFKBIA,NRAS,PA2G4,PDPK1,PIK3CA,PIK3R1,RAF1,RALB,RAP2B,RBL1,SOS1,SOS2,SUV39H1,TFDP1
Pancreatic Adenocarcinoma Signaling	6.82	0.389	-1.3	ABL1,AKT1,AKT3,BCL2,BIRC5,BRCA2,CCNE1,CDK2,CDK4,E2F1,E2F4,E2F5,E2F6,E2F8,ELK1,GPLD1,GRB2,HDAC1,HDAC11,HDAC5,HDAC6,HDAC9,HMOX1,KRAS,MAP2K1,MAP2K2,MAPK1,MAPK8,MAPK9,MDM2,NAPEPLD,NFKB1,NOTCH1,PA2G4,PIK3CA,PIK3R1,PLD1,PLD2,RAD51,RAF1,RALGDS,RBL1,SMAD3,STAT3,SUV39H1,TFDP1,TGFB1,VEGFA,VEGFB
RAR Activation	6.74	0.341	#NUM!	ADCY1,ADCY6,AKR1B1,Akr1c19,AKT1,AKT3,ARID1A,CARM1,CITED2,CRABP1,CREBBP,CSNK2A2,DHRS3,EP300,GTF2H1,GTF2H3,GTF2H5,IGFBP3,LRAT,MAP2K1,MAPK1,MAPK11,MAPK14,MAPK8,MAPK9,MAPKAPK2,MED1,NCOA1,NCOR1,NCOR2,NFKB1,NR2F1,NR2F2,NR2F6,NRIP1,PBRM1,PDPK1,PHF10,PIK3CA,PIK3R1,PML,PNRC1,PRKACB,PRKAG1,PRKAR2B,PRKD3,PRMT1,RARA,RBP1,RDH10,RDH11,RDH13,RDH16,RPL7A,RXRA,SMAD1,SMAD3,SMAD7,SMAD9,SMARCA4,SMARCB1,SMARCC1,SMARC…
Ephrin Receptor Signaling	6.66	0.342	-0.674	ABL1,ACP1,ACTR3,AKT1,AKT3,ARHGEF15,ARPC1B,ARPC4,ARPC5,ATF2,ATF4,AXIN1,BCAR1,CFL2,CREB5,CREBBP,CXCL12,EFNA5,EPHA4,EPHA5,EPHA7,EPHB1,EPHB2,EPHB4,FYN,GNA11,GNAI2,GNAL,GNAS,GNB1,GNB2,GNB4,GNG5,GRB2,GRIN2A,GRINA,ITGA7,ITGAV,ITGB5,ITSN1,KALRN,KRAS,LIMK1,MAP2K1,MAP2K2,MAP4K4,MAPK1,NCK1,NRAS,PAK2,PAK3,PAK4,PTK2,RAF1,RALB,RAP2B,RAPGEF1,RHOA,ROCK1,ROCK2,SDC2,SH2D3C,SHC1,SOS1,SOS2,SRC,STAT3,VEGFA,VEGFB
Hypoxia Signaling in the Cardiovascular System	6.6	0.447	1.265	AKT1,ATF2,ATF4,CDC34,CREB5,CREBBP,CSNK1D,EP300,HSP90AA1,HSP90AB1,HSP90B1,LDHA,MDM2,NFKBIA,P4HB,UBE2C,UBE2D2,UBE2D3,UBE2E1,UBE2E3,UBE2F,UBE2G1,UBE2I,UBE2K,UBE2L3,UBE2N,UBE2Q1,UBE2Q2,UBE2R2,UBE2S,UBE2T,UBE2V2,UBE2W,VEGFA
Synaptogenesis Signaling Pathway	6.55	0.308	-0.211	ACTR3,ADCY1,ADCY6,AKT1,AKT3,AP2A1,Ap2b1,AP2M1,ARHGEF7,ARPC1B,ARPC4,ARPC5,ATF2,ATF4,BET1L,BRAF,CACNA1B,CACNB3,CADM1,Calm1 (includes others),CAMK2B,CAMK2G,CDH1,CDH22,CDH3,CDH4,CHN1,CLASP2,CPLX2,CREB5,CREBBP,CTNNB1,DAB1,DLG4,DNAJC5,EFNA5,EPHA4,EPHA5,EPHA7,EPHB1,EPHB2,EPHB4,FYN,GOSR1,GOSR2,GRB2,GRIA2,GRIA3,GRIN2A,GRINA,HSPA8,ITPR1,ITSN1,KALRN,KRAS,LIMK1,LRP1,LRP8,MAP1B,MAPK1,MAPK14,NAP1L1,NAP1L4,NAPB…
ATM Signaling	6.54	0.41	-0.87	ABL1,ATF2,ATF4,ATR,BID,BLM,CBX1,CBX3,CBX5,CCNB1,CDC25A,CDK2,CHEK1,CHEK2,CREB5,CREBBP,FANCD2,HP1BP3,MAPK11,MAPK14,MAPK8,MAPK9,MDM2,NFKBIA,PPM1D,PPP2R1A,PPP2R1B,PPP2R2A,PPP2R2C,PPP2R3A,PPP2R5B,PPP2R5D,PTPA,RAD51,RBBP8,SUV39H1,TLK2,TOPBP1,TP53BP1,TRIM28,TRRAP
Cell Cycle: G1/S Checkpoint Regulation	6.3	0.456	-0.6	ABL1,ATR,CCND3,CCNE1,CDC25A,CDC34,CDK2,CDK4,E2F1,E2F4,E2F5,E2F6,E2F8,FBXL5,HDAC1,HDAC11,HDAC5,HDAC6,HDAC9,MAX,MDM2,PA2G4,PAK1IP1,RBL1,RPL11,RPL5,SKP2,SMAD3,SUV39H1,TFDP1,TGFB1
Epithelial Adherens Junction Signaling	6.22	0.357	-0.267	ACTR3,ACVR2B,AKT1,AKT3,ARPC1B,ARPC4,ARPC5,CDH1,CFL2,CTNNA1,CTNNB1,DIAPH1,DLL1,ECT2,FGFR1,FYN,IQGAP1,KRAS,LATS1,LIMK1,MAGI1,MET,MYH10,NANOS1,NECTIN2,NF2,NOTCH1,NRAS,PAK2,PAK3,PAK4,PPP2R1A,PPP2R1B,PPP2R2A,PPP2R2C,PPP2R3A,PPP2R5B,PPP2R5D,PRKAG1,PRKAG3,PTPA,RALB,RAP2B,RAPGEF1,RHOA,ROCK1,ROCK2,SRC,STK4,TCF3,TCF4,Tcf7,TGFBR3,WASF1,YWHAB,ZBTB33
Inhibition of ARE-Mediated mRNA Degradation Pathway	6.09	0.352	-0.469	AGO1,AGO3,AKT1,AKT3,CNOT1,CNOT2,CNOT3,CNOT4,DDX6,EDC3,EDC4,EXOSC7,MAPK1,MAPK11,MAPK14,MAPK4,MAPK6,MAPK7,MAPKAPK2,PABPN1,PAPOLA,PARN,PPP2R1A,PPP2R1B,PPP2R2A,PPP2R2C,PPP2R3A,PPP2R5B,PPP2R5D,PRKACB,PRKAG1,PRKAR2B,PSMA2,PSMA3,PSMA4,PSMA6,PSMA7,PSMB1,PSMB11,PSMB3,PSMB6,PSMB7,PSMC4,PSMC6,PSMD11,PSMD12,PSMD7,PSMD8,PSMD9,PSME3,PSME4,PTPA,TIA1,TNFRSF1B,TNFSF10,XRN1,YWHAB
Insulin Receptor Signaling	6.04	0.364	0	AKT1,AKT3,ASIC2,CBL,EIF2B3,EIF2B5,EIF4E,EPM2A,FYN,GAB1,GRB2,GSK3A,GYS1,INPP5F,INSR,IRS1,KRAS,MAP2K1,MAP2K2,MAPK1,MAPK8,NCK1,NRAS,OCRL,PDPK1,PIK3CA,PIK3R1,PPP1CA,PPP1CB,Ppp1cc,PPP1R10,PPP1R14B,PPP1R7,PRKACB,PRKAG1,PRKAR2B,PTPN1,PTPRF,RAF1,RALB,RAP2B,RAPGEF1,RPS6KB1,SHC1,SOCS3,SOS1,SOS2,STXBP4,SYNJ1,TSC1,TSC2
MicroRNA Biogenesis Signaling Pathway	5.91	0.337	0.378	ABL1,ADAR,AGO1,AGO3,AHCTF1,AKT1,AKT3,CSDE1,DDX1,DDX17,DDX19B,DDX5,DGCR8,DICER1,DNAJB1,DROSHA,EXOSC7,Fus,HMOX1,HNRNPA2B1,HSP90AA1,HSP90AB1,HSP90B1,HSPA8,ILF2,ILF3,KHSRP,KRAS,LIN28A,MAPK1,MAPK11,MAPK14,MTCL1,NRAS,NUP153,NUP155,NUP160,NUP205,NUP35,NUP54,NUP88,NUP93,NUP98,PIK3CA,PIK3R1,PNPT1,POLR2C,POLR2D,POLR2L,QKI,RAE1,RALB,RAP2B,RPS6KB1,SMAD1,SMAD3,SMAD9,SRSF1,SRSF3,TGFB1,TUT4,VEGFA,XRN1
NGF Signaling	5.8	0.375	-0.926	AKT1,AKT3,ATF2,ATF4,BAX,CHUK,CREB5,CREBBP,ELK1,GAB1,GRB2,KRAS,MAP2K1,MAP2K2,MAP3K11,MAP3K12,MAP3K15,MAP3K2,MAP3K3,MAP3K4,Map3k7,MAP3K9,MAPK1,MAPK7,MAPK8,MAPK9,NFKB1,NRAS,PDPK1,PIK3CA,PIK3R1,RAF1,RALB,RAP2B,RHOA,ROCK1,ROCK2,RPS6KA6,RPS6KB1,SHC1,SHC2,SMPD4,SOS1,SOS2,TRIO
Adipogenesis pathway	5.75	0.36	-0.283	ACVR2B,AKT1,ATG5,ATG7,BMPR1B,CLOCK,CTNNB1,EBF1,EZH2,FBXW7,FGFR1,FZD5,FZD6,FZD8,GTF2H1,GTF2H3,GTF2H5,HAT1,HDAC1,HDAC11,HDAC5,HDAC6,HDAC9,KAT2A,KAT6A,Kat6b,KDM1A,KLF3,KLF5,KMT2B,LPL,NR2F2,PPIP5K1,RBP1,RPS6KB1,RUNX1T1,SAP130,SENP2,SIN3B,SIRT1,SMAD1,SMAD3,SMAD9,SMO,SOX9,STAT5B,TBL1XR1,TGFB1,TXNIP,WNT5A
Cyclins and Cell Cycle Regulation	5.73	0.412	0	ABL1,ATR,CCNB1,CCND3,CCNE1,CDC25A,CDC34,CDK2,CDK4,E2F1,E2F4,E2F5,E2F6,E2F8,FBXL5,HDAC1,HDAC11,HDAC5,HDAC6,HDAC9,PA2G4,PPP2R1A,PPP2R1B,PPP2R2A,PPP2R2C,PPP2R3A,PPP2R5B,PPP2R5D,PTPA,RAF1,RBL1,SKP2,SUV39H1,TFDP1,TGFB1
Axonal Guidance Signaling	5.64	0.273	#NUM!	ABL1,ACTR3,ADAM11,ADAM12,ADAM17,ADAM22,ADAM23,ADAM9,ADAMTS1,ADAMTS12,ADAMTS19,AFG3L2,AKT1,AKT3,ARHGEF11,ARHGEF15,ARHGEF7,ARPC1B,ARPC4,ARPC5,BCAR1,BRCC3,CFL2,CHMP1A,CXCL12,DCC,DPYSL2,DPYSL5,EFNA5,EIF3F,EIF3H,EIF4E,EPHA4,EPHA5,EPHA7,EPHB1,EPHB2,EPHB4,FYN,FZD5,FZD6,FZD8,GIT1,GLI2,GLIS2,GNA11,GNAI2,GNAL,GNAS,GNB1,GNB2,GNB4,GNG5,GRB2,ITGA7,ITGAV,ITGB5,ITSN1,KALRN,KLC1,KRAS,L1CAM,LIMK1,LNPEP,MAP2K1,MAP…
AMPK Signaling	5.63	0.314	-1.857	ACACB,AK9,AKT1,AKT3,ARID1A,ATF2,ATF4,CAB39,CFTR,CHRNA1,CHRNA3,CHRNA7,CHRNB2,CPT1C,CREB5,CREBBP,EEF2K,EP300,EPM2A,FASN,GNA11,GNAI2,GNAL,GNAS,GNB1,GNB2,GNB4,GNG5,GYS1,HMGCR,INSR,IRS1,MAPK1,MAPK11,MAPK14,PBRM1,PFKP,PHF10,PHLPP1,PIK3CA,PIK3R1,PPAT,PPM1A,PPM1D,PPM1F,PPM1K,PPP2R1A,PPP2R1B,PPP2R2A,PPP2R2C,PPP2R3A,PPP2R5B,PPP2R5D,PRKACB,PRKAG1,PRKAG3,PRKAR2B,PTPA,RAB11A,RAB1A,RAB22A,RAB6A,RAB7A,RPS6KB1,S…
Glioblastoma Multiforme Signaling	5.6	0.339	-0.447	AKT1,AKT3,APC2,AXIN1,CCND3,CCNE1,CDK2,CDK4,CTNNB1,E2F1,E2F4,E2F5,E2F6,E2F8,FNBP1,FZD5,FZD6,FZD8,GRB2,ITPR1,KRAS,MAP2K1,MAP2K2,MAPK1,MDM2,NF1,NF2,NRAS,PDIA3,PIK3CA,PIK3R1,PLCB1,PLCB3,PLCE1,PLCL1,PLCL2,RAF1,RALB,RAP2B,RHOA,RHOBTB1,RHOT1,RND2,RND3,RPS6KB1,SHC1,SHC2,SMO,SOS1,SOS2,SRC,TCF3,TSC1,TSC2,WNT3,WNT4,WNT5A,WNT7B
Protein Kinase A Signaling	5.54	0.282	1.238	ACP1,ADCY1,ADCY6,ADD1,AKAP10,AKAP11,AKAP12,AKAP13,AKAP6,AKAP8,ANAPC1,ANAPC11,ANAPC5,ANAPC7,APEX1,ATF2,ATF4,BRAF,Calm1 (includes others),CAMK2B,CAMK2G,CDC23,CDC25A,CDC26,CHUK,CREB5,CREBBP,CTNNB1,DCC,DUSP16,DUSP18,DUSP3,DUSP8,ELK1,EPM2A,FLNA,FLNB,GNAI2,GNAS,GNB1,GNB2,GNB4,GNG5,GRK1,GSK3A,GYS1,H1-0,H1-10,H3-3A/H3-3B,H3C3,HHAT,ITPR1,KDELR1,KDELR2,MAP2K1,MAP2K2,MAPK1,MTMR3,MYH10,NAPEPLD,NFAT5,NFATC3,N…
DNA Methylation and Transcriptional Repression Signaling	5.46	0.375	-0.333	ARID4B,CDK13,CDK14,CDK16,CDK17,CDK2,CDK4,CDK8,CHD3,DNMT1,DNMT3A,DNMT3B,E2F1,E2F4,E2F5,E2F6,E2F8,ERCC5,GATAD2A,H3-3A/H3-3B,H4C13,H4C15,HDAC1,HOXB3,MBD3,MECP2,MTA1,RBL1,SAP130,SP1,SUDS3,SUV39H1,TCF12,TCF25,TCF3,TCF4,TDG,TET2,TET3,TFE3,UHRF1,ZNF354A
Ovarian Cancer Signaling	5.37	0.342	0.626	ABL1,AKT1,AKT3,ARRB1,AXIN1,BCL2,BRAF,BRCA2,CDK4,CTNNB1,E2F1,E2F4,E2F5,E2F6,FZD5,FZD6,FZD8,GJA1,HDAC1,HDAC11,HDAC5,HDAC6,HDAC9,KRAS,MAP2K1,MAP2K2,MAPK1,MSH2,NRAS,PA2G4,PIK3CA,PIK3R1,PRKACB,PRKAG1,PRKAR2B,RAD51,RAF1,RALB,RAP2B,RBL1,RPS6KB1,SMO,SRC,SUV39H1,TCF3,TCF4,Tcf7,TFDP1,VEGFA,VEGFB,WNT3,WNT4,WNT5A,WNT7B
Ferroptosis Signaling Pathway	5.31	0.356	1.313	ACSL4,ARAF,Arf2,ARF4,ARF5,ARF6,ATF4,BAP1,BECN1,BID,BRAF,CHAC1,CTSB,CYBB,FANCD2,FTH1,FTL,GPX4,H2AZ1,HMGCR,HMOX1,IREB2,KRAS,MACROH2A1,MAP2K1,MAP2K2,MAPK1,NCOA4,NRAS,PRKAG1,PRKAG3,RAF1,RALB,RAP2B,RBL1,SLC1A5,SLC38A1,SLC39A14,SLC39A8,SP1,SQSTM1,SREBF2,STAT3,TFRC,TXNRD1,VDAC2,WWTR1
tRNA Charging	5.24	0.513	1.342	AARS1,CARS2,DARS1,EPRS1,FARSB,HARS1,IARS2,KARS1,LARS1,LARS2,MARS1,NARS1,RARS1,SARS1,TARS1,TARS2,VARS1,WARS2,YARS1,YARS2
Small Cell Lung Cancer Signaling	5.21	0.385	-0.728	ABL1,AKT1,AKT3,APAF1,BCL2,BID,BIRC2,CCND3,CCNE1,CDK2,CDK4,CHUK,CKS1B,E2F1,E2F4,E2F5,E2F6,HDAC1,HDAC11,HDAC5,HDAC6,HDAC9,MAX,NFKB1,NFKBIA,PA2G4,PIK3CA,PIK3R1,PTK2,RBL1,RXRA,SKP2,SUV39H1,TFDP1,TRAF2,TRAF3,TRAF5
Mouse Embryonic Stem Cell Pluripotency	5.12	0.375	-0.493	AKT1,AKT3,APC2,AXIN1,CREBBP,CTNNB1,DVL2,DVL3,FZD5,FZD6,FZD8,GRB2,ID4,IL6ST,KRAS,LIFR,MAP2K1,MAP2K2,MAPK1,MAPK11,MAPK14,NANOG,NRAS,PIK3CA,PIK3R1,POU5F1,RAF1,RALB,RAP2B,SMAD1,SMAD9,SMO,SOS1,SOS2,STAT3,TCF3,TCF4,Tcf7,XIAP
Renal Cell Carcinoma Signaling	5.12	0.405	1.091	AKT1,AKT3,CREBBP,EGLN3,ELOC,EP300,FH,GAB1,GRB2,KRAS,MAP2K1,MAP2K2,MAPK1,MET,NRAS,PAK2,PAK3,PAK4,PIK3CA,PIK3R1,RAF1,RALB,RAP2B,RAPGEF1,RPS27A,SLC2A1,SOS1,SOS2,TGFB1,Ubb,UBC,VEGFA
Salvage Pathways of Pyrimidine Ribonucleotides	5.09	0.381	-1	ADPGK,AK9,ARAF,BRAF,CDK2,CDK4,CDK8,CSNK1A1,CSNK1D,DAPK1,EIF2AK2,FAM20B,GRK5,GRK6,HIPK1,IRAK1,LIMK1,MAP2K1,MAP2K2,MAP2K6,MAP3K9,MAPK1,MAPK6,MAPK7,MAPK8,MAPK9,NME1,NME7,PAK2,PAK3,PKN1,POMK,PRPF4B,PSTK,TTK,UCK2,UPRT
Telomerase Signaling	5.08	0.37	0	ABL1,AKT1,AKT3,E2F1,ELK3,GRB2,HDAC1,HDAC11,HDAC5,HDAC6,HDAC9,HSP90AA1,HSP90AB1,HSP90B1,KRAS,MAP2K1,MAP2K2,MAPK1,NRAS,PDPK1,PIK3CA,PIK3R1,PPP2R1A,PPP2R1B,PPP2R2A,PPP2R2C,PPP2R3A,PPP2R5B,PPP2R5D,PTPA,RAF1,RALB,RAP2B,SHC1,SOS1,SOS2,SP1,TERF1,TERF2IP,TPP1
Endocannabinoid Developing Neuron Pathway	5.05	0.354	-0.16	ADCY1,ADCY6,AKT1,AKT3,ARAF,ATF2,ATF4,BRAF,CNR1,CREB5,CREBBP,CTNNB1,GNAI2,GNAL,GNB1,GNB2,GNB4,GNG5,KRAS,MAP2K1,MAP2K2,MAP2K5,MAP2K6,MAPK1,MAPK11,MAPK14,MAPK4,MAPK6,MAPK7,MAPK8,MAPK9,NRAS,PAX6,PIK3CA,PIK3R1,PRKACB,PRKAG1,PRKAR2B,RAF1,RALB,RAP2B,RHOA,SRC,STAT3,STMN2
Germ Cell-Sertoli Cell Junction Signaling	5	0.329	#NUM!	ACTN1,AKT1,AXIN1,BCAR1,CDH1,CFL2,CTNNA1,CTNNB1,EPN1,EPN2,FNBP1,IQGAP1,KRAS,LIMK1,MAP2K1,MAP2K2,MAP2K6,MAP3K11,MAP3K12,MAP3K15,MAP3K2,MAP3K3,MAP3K4,Map3k7,MAP3K9,MAPK1,MAPK14,MAPK8,MAPK9,MTMR2,NECTIN2,NRAS,PAK2,PAK3,PAK4,PDPK1,PIK3CA,PIK3R1,PLS1,PTK2,RAB8B,RALB,RAP2B,RHOA,RHOBTB1,RHOT1,RND2,RND3,SRC,TGFB1,TJP1,TUBA1B,TUBA1C,TUBA4A,TUBB,TUBB2B
WNT/β-catenin Signaling	5	0.328	-0.866	ACVR2B,AKT1,AKT3,APC2,APPL1,AXIN1,AXIN2,BCL9,CDH1,CDH3,CREBBP,CSNK1A1,CSNK1D,CSNK1G1,CSNK2A2,CTNNB1,DVL2,DVL3,EP300,FZD5,FZD6,FZD8,GJA1,GSK3A,HDAC1,LRP1,LRP5,MARK2,MDM2,POU5F1,PPP2R1A,PPP2R1B,PPP2R2A,PPP2R2C,PPP2R3A,PPP2R5B,PPP2R5D,PTPA,RARA,RPS27A,SFRP2,SMO,SOX21,SOX9,SRC,TCF3,TCF4,Tcf7,TGFB1,TGFBR3,TLE3,Ubb,UBC,WNT3,WNT4,WNT5A,WNT7B
HER-2 Signaling in Breast Cancer	4.94	0.308	-0.662	AHCTF1,AKT1,AKT3,ARAF,Arf2,ARF4,ARF5,ARF6,BCL2L11,BIRC5,BRAF,CCNE1,CDK4,CHUK,COX4I1,COX5A,COX6B1,COX7A2L,DDX19B,ELK1,ELK3,ERBB3,FYN,GRB2,GSK3A,ITGB5,KRAS,MAP2K1,MAP2K2,MAPK1,MDM2,MT-CO1,MT-CO2,MT-CO3,MTCL1,NFKB1,NFKBIA,NRAS,NUP153,NUP155,NUP160,NUP205,NUP35,NUP54,NUP88,NUP93,NUP98,PARD3,PARD6B,PDK1,PIK3CA,PIK3R1,PRKD3,RAE1,RAF1,RALB,RAP2B,RBL1,RHEB,RPS6,RPS6KB1,SMAD3,SOS1,SOS2,SP1,SRC,STAT3,TSC1,…
RANK Signaling in Osteoclasts	4.94	0.385	-1.219	AKT1,AKT3,BIRC2,Calm1 (includes others),CBL,CHUK,ELK1,MAP2K1,MAP2K2,MAP2K6,MAP3K11,MAP3K12,MAP3K15,MAP3K2,MAP3K3,MAP3K4,Map3k7,MAP3K9,MAPK1,MAPK11,MAPK14,MAPK8,MAPK9,NFKB1,NFKBIA,PIK3CA,PIK3R1,PPP3CA,PPP3CB,PPP3R1,RAF1,SRC,TRAF2,TRAF5,XIAP
Mitotic Roles of Polo-Like Kinase	4.86	0.418	-1.387	ANAPC1,ANAPC11,ANAPC5,ANAPC7,CCNB1,CDC23,CDC25A,CDC26,CHEK2,ESPL1,FZR1,HSP90AA1,HSP90AB1,HSP90B1,PLK4,PPP2R1A,PPP2R1B,PPP2R2A,PPP2R2C,PPP2R3A,PPP2R5B,PPP2R5D,PRC1,PTPA,RAD21,SLK,STAG2,TGFB1
Cardiac Hypertrophy Signaling	4.61	0.295	-0.728	ADCY1,ADCY6,ADSS2,AKT1,ATF2,CACNA1B,CACNA1E,CACNB3,CACNG7,Calm1 (includes others),CREBBP,EIF2B3,EIF2B5,EIF4E,ELK1,EP300,FNBP1,GNA11,GNAI2,GNAL,GNAS,GNB1,GNB2,GNB4,GNG5,GRB2,IL6R,IRS1,KRAS,MAP2K1,MAP2K2,MAP2K6,MAP3K11,MAP3K12,MAP3K15,MAP3K2,MAP3K3,MAP3K4,Map3k7,MAP3K9,MAPK1,MAPK11,MAPK14,MAPK8,MAPK9,MAPKAPK2,MEF2A,MEF2D,NRAS,PDIA3,PIK3CA,PIK3R1,PLCB1,PLCB3,PLCE1,PLCL1,PLCL2,PPP3CA,PPP3CB,PPP3R1,PR…
Non-Small Cell Lung Cancer Signaling	4.59	0.372	1.147	ABL1,AKT1,AKT3,CCND3,CDK4,E2F1,E2F4,E2F5,E2F6,GRB2,HDAC1,HDAC11,HDAC5,HDAC6,HDAC9,ITPR1,KRAS,MAP2K1,MAP2K2,MAPK1,NRAS,PA2G4,PDPK1,PIK3CA,PIK3R1,RAF1,RALB,RAP2B,RBL1,RXRA,SOS1,SOS2,STK4,SUV39H1,TFDP1
Integrin Signaling	4.55	0.307	0	ABL1,ACTN1,ACTR3,AKT1,AKT3,Arf2,ARF4,ARF5,ARF6,ARHGAP5,ARHGEF7,ARPC1B,ARPC4,ARPC5,ASAP1,BCAR1,BRAF,CAPN7,FNBP1,FYN,GIT1,GRB2,ITGA7,ITGAV,ITGB5,KRAS,MAP2K1,MAP2K2,MAP3K11,MAPK1,MAPK8,NCK1,NRAS,PAK2,PAK3,PAK4,PARVA,PARVB,PFN2,PIK3CA,PIK3R1,PIKFYVE,PPP1CB,PTK2,RAF1,RALB,RAP2B,RAPGEF1,RHOA,RHOBTB1,RHOT1,RND2,RND3,ROCK1,SHC1,SOS1,SOS2,SRC,TLN2,TSPAN2,TSPAN3,TSPAN5,TSPAN7,TTN,VASP
Polyamine Regulation in Colon Cancer	4.53	0.424	-1	AKT1,AKT3,ARAF,AZIN1,BCL2L11,BRAF,CSNK2A2,CTNNB1,DOHH,EIF5A,KRAS,LIN28A,MAP2K1,MAP2K2,MAP2K5,MAP2K6,MAPK1,MTA1,OAZ1,ODC1,RAF1,RHOA,SRM,STIM1,TCF4
Role of OCT4 in Mammalian Embryonic Stem Cell Pluripotency	4.48	0.457	1.342	AQR,ASH2L,CCNF,IGF2BP1,JARID2,KDM5B,MEF2A,NANOG,NR2F1,NR2F2,NR2F6,NR5A1,NR6A1,PCGF6,PHB1,PHC1,PHC3,POU5F1,RARA,TASOR,WWP2
BAG2 Signaling Pathway	4.47	0.381	1	CHRNA7,CTSB,HSP90AA1,HSPA4,HSPA5,HSPA8,HSPA9,MAPK1,MAPK14,MAPKAPK2,MDM2,NFKB1,PSMA2,PSMA3,PSMA4,PSMA6,PSMA7,PSMB1,PSMB11,PSMB3,PSMB6,PSMB7,PSMC4,PSMC6,PSMD11,PSMD12,PSMD7,PSMD8,PSMD9,PSME3,PSME4,SP1
Superpathway of Inositol Phosphate Compounds	4.46	0.299	-2.324	ACP1,CDC25A,DOT1L,DUSP16,DUSP8,FIG4,HACD2,IGBP1,INPP5A,INPP5F,ITPKB,ITPKC,MINPP1,MTMR2,MTMR6,MTMR9,NUDT14,NUDT3,OCRL,PALD1,PAWR,PDXP,PI4K2A,PI4K2B,PI4KB,PIK3CA,PIK3R1,PIKFYVE,PIP4K2C,PIP4P1,PIP5K1A,PLCB1,PLCB3,PLCE1,PPFIA1,PPIP5K1,PPIP5K2,PPM1K,PPP1CA,PPP1CB,Ppp1cc,PPP1R10,PPP1R14B,PPP1R1A,PPP1R7,PPP2R1A,PPP2R1B,PPP2R2A,PPP2R2C,PPP2R3A,PPP2R5B,PPP2R5D,PPP3CA,PPP3CB,PPP3R1,PPP4C,PPP4R1,PRUNE1,PTPA…
ID1 Signaling Pathway	4.46	0.308	-0.254	ACVR2B,AKT1,AKT3,APP,ARAF,ATAD5,AURKA,BAX,BCL2,BHLHE40,Bhlhe41,BIRC5,BMPR1B,BRAF,CCNE1,CDK4,CHRNA1,CHRNA3,CHRNA7,CHRNB2,CREBBP,CTNNB1,DVL2,E2F1,EP300,FGFR1,FN1,FYN,FZR1,GLI2,GPRASP3,GSPT1,IL6R,KRAS,LIFR,MAPK1,MAPK11,MAPK14,MDM2,NANOG,NFKB1,NRAS,PIK3CA,PIK3R1,POU5F1,RAF1,RALB,RAP2B,SEMA4C,SMAD1,SMAD3,SMAD9,SRC,STAT3,TGFB1,TGFBR3,TNFRSF1B,VEGFA,VEGFB,VIM,WDR48,ZNF148
Oxidative Phosphorylation	4.37	0.351	1.121	Atp5e,ATP5F1A,ATP5F1B,ATP5F1C,ATP5F1D,ATP5MC1,ATP5PB,ATP5PD,ATP5PO,ATPAF2,COX4I1,COX5A,COX6B1,COX7A2L,MT-ATP6,MT-CO1,MT-CO2,MT-CO3,MT-CYB,MT-ND1,MT-ND3,MT-ND4,MT-ND4L,NDUFA10,NDUFA12,NDUFA2,NDUFA8,NDUFAB1,NDUFB11,NDUFB2,NDUFB8,NDUFS1,NDUFS2,NDUFS4,NDUFV2,NDUFV3,SDHC,UQCR10,UQCRQ
CDK5 Signaling	4.35	0.348	0.801	ABL1,ADCY1,ADCY6,CDK5R1,GNAL,GNAS,KRAS,LAMB1,MAP2K1,MAP2K2,MAPK1,MAPK11,MAPK14,MAPK4,MAPK6,MAPK7,MAPK8,MAPK9,NRAS,NTRK2,PPP1CA,PPP1CB,Ppp1cc,PPP1R10,PPP1R14B,PPP1R7,PPP2R1A,PPP2R1B,PPP2R2A,PPP2R2C,PPP2R3A,PPP2R5B,PPP2R5D,PRKACB,PRKAG1,PRKAR2B,PTPA,RAF1,RALB,RAP2B
D-myo-inositol-5-phosphate Metabolism	4.3	0.308	-1.98	ACP1,CDC25A,DOT1L,DUSP16,DUSP8,FIG4,HACD2,IGBP1,INPP5F,MINPP1,MTMR2,MTMR6,MTMR9,NUDT14,NUDT3,OCRL,PALD1,PAWR,PDXP,PIKFYVE,PIP4K2C,PIP4P1,PLCB1,PLCB3,PLCE1,PPFIA1,PPIP5K1,PPM1K,PPP1CA,PPP1CB,Ppp1cc,PPP1R10,PPP1R14B,PPP1R1A,PPP1R7,PPP2R1A,PPP2R1B,PPP2R2A,PPP2R2C,PPP2R3A,PPP2R5B,PPP2R5D,PPP3CA,PPP3CB,PPP3R1,PPP4C,PPP4R1,PRUNE1,PTPA,PTPN1,PTPRF,PTPRJ,SET,SGPP1,SOCS3,SSH1,SSH2,SYNJ1,TNS3,WBP11
GNRH Signaling	4.3	0.309	-0.7	ADCY1,ADCY6,ATF2,ATF4,CACNA1B,CACNA1E,CACNB3,CACNG7,Calm1 (includes others),CAMK2B,CAMK2G,CREB5,CREBBP,ELK1,GNA11,GNAI2,GNAS,GNB1,GNB2,GNB4,GNG5,GRB2,ITPR1,KRAS,MAP2K1,MAP2K2,MAP2K6,MAP3K11,MAP3K12,MAP3K15,MAP3K2,MAP3K3,MAP3K4,Map3k7,MAP3K9,MAPK1,MAPK11,MAPK14,MAPK7,MAPK8,MAPK9,NFKB1,NRAS,PAK2,PAK3,PAK4,PLCB1,PLCB3,PRKACB,PRKAG1,PRKAR2B,PRKD3,PTK2,RAF1,RALB,RAP2B,SOS1,SOS2,SRC
FLT3 Signaling in Hematopoietic Progenitor Cells	4.28	0.378	-0.365	AKT1,AKT3,ATF2,ATF4,CBL,CREB5,CREBBP,EIF4E,ELK1,GRB2,KRAS,MAP2K1,MAP2K2,MAPK1,MAPK11,MAPK14,NRAS,PDPK1,PIK3CA,PIK3R1,RAF1,RALB,RAP2B,RPS6KA6,RPS6KB1,SHC1,SOS1,SOS2,STAT3,STAT5B,STAT6
HIPPO signaling	4.24	0.372	-1.414	AJUBA,AMOT,CSNK1D,DLG1,DLG4,DLG5,LATS1,LLGL1,NF2,PARD3,PPP1CA,PPP1CB,Ppp1cc,PPP1R10,PPP1R14B,PPP1R7,PPP2R1A,PPP2R1B,PPP2R2A,PPP2R2C,PPP2R3A,PPP2R5B,PPP2R5D,PTPA,SAV1,SKP2,SMAD1,SMAD3,STK4,TEAD3,WWTR1,YWHAB
3-phosphoinositide Biosynthesis	4.18	0.302	-2.219	ACP1,CDC25A,DOT1L,DUSP16,DUSP8,FIG4,HACD2,IGBP1,INPP5F,MINPP1,MTMR2,MTMR6,MTMR9,NUDT14,NUDT3,OCRL,PALD1,PAWR,PDXP,PI4K2A,PI4K2B,PI4KB,PIK3CA,PIK3R1,PIKFYVE,PIP4K2C,PIP5K1A,PPFIA1,PPIP5K1,PPM1K,PPP1CA,PPP1CB,Ppp1cc,PPP1R10,PPP1R14B,PPP1R1A,PPP1R7,PPP2R1A,PPP2R1B,PPP2R2A,PPP2R2C,PPP2R3A,PPP2R5B,PPP2R5D,PPP3CA,PPP3CB,PPP3R1,PPP4C,PPP4R1,PRUNE1,PTPA,PTPN1,PTPRF,PTPRJ,SET,SGPP1,SOCS3,SSH1,SSH2,SYNJ1,T…
Regulation Of The Epithelial Mesenchymal Transition In Development Pathway	4.13	0.368	-1.134	ADAM17,APH1A,Aph1c,AXIN1,AXIN2,BCL9,CDH1,CTNNB1,DVL2,DVL3,FZD5,FZD6,FZD8,GLI2,GLIS2,JAG1,JAG2,NCSTN,NFKB1,NOTCH1,PSEN1,PTCH1,RBPJ,SMO,SUFU,TCF3,TCF4,Tcf7,WNT3,WNT4,WNT5A,WNT7B
IL-8 Signaling	4.12	0.3	-0.962	AKT1,AKT3,ARAF,BAX,BCL2,BRAF,CCND3,CDH1,CHUK,CXCR2,CYBB,FLT1,FNBP1,GNA11,GNAI2,GNAL,GNAS,GNB1,GNB2,GNB4,GNG5,GPLD1,HMOX1,IQGAP1,IRAK1,ITGAV,KRAS,LASP1,LIMK1,MAP2K1,MAP2K2,MAP4K4,MAPK1,MAPK8,MAPK9,NAPEPLD,NFKB1,NFKBIA,NRAS,PAK2,PIK3CA,PIK3R1,PLD1,PLD2,PRKD3,PTK2,RAB11FIP2,RAF1,RALB,RAP2B,RHOA,RHOBTB1,RHOT1,RND2,RND3,ROCK1,ROCK2,RPS6KB1,SRC,VASP,VCAM1,VEGFA,VEGFB
Role of BRCA1 in DNA Damage Response	4.09	0.375	0.229	ARID1A,ATR,ATRIP,BABAM1,BLM,BRCA2,BRCC3,CHEK1,CHEK2,E2F1,E2F4,E2F5,E2F6,E2F8,FANCD2,FANCM,MSH2,PBRM1,PHF10,POU2F1,RAD51,RBBP8,RBL1,RFC1,RFC3,SMARCA4,SMARCB1,SMARCC1,SMARCC2,TOPBP1
Role of NFAT in Cardiac Hypertrophy	4.03	0.295	-0.687	ADCY1,ADCY6,AKT1,AKT3,CABIN1,CACNA1B,CACNA1E,CACNB3,CACNG7,Calm1 (includes others),CAMK2B,CAMK2G,CSNK1A1,EP300,GNAI2,GNAS,GNB1,GNB2,GNB4,GNG5,GRB2,HDAC1,HDAC11,HDAC5,HDAC6,HDAC9,IL6R,IL6ST,ITPR1,KRAS,MAP2K1,MAP2K2,MAP2K6,MAPK1,MAPK11,MAPK14,MAPK8,MAPK9,MEF2A,MEF2D,NRAS,PDIA3,PIK3CA,PIK3R1,PLCB1,PLCB3,PLCE1,PLCL1,PLCL2,PPP3CA,PPP3CB,PPP3R1,PRKACB,PRKAG1,PRKAR2B,PRKD3,RAF1,RALB,RAP2B,SHC1,SHC2,SLC8…
Pulmonary Healing Signaling Pathway	4.03	0.302	-1.291	ACKR3,ARAF,BMPR1B,BRAF,CCNB1,CDH1,CFL2,CHRNA7,CTNNB1,CXCL12,EP300,ETV5,FGFR1,FOXM1,FYN,FZD5,FZD6,FZD8,GRB2,JAG1,KRAS,MAPK1,MAPK11,MAPK14,MAPK8,MAPK9,MMP25,NFKB1,NFKBIA,NOTCH1,NRAS,PECAM1,PRKAG1,PRKAG3,PRKD3,RAF1,RALB,RAP2B,RBPJ,SMAD1,SMAD9,SMO,SOS1,SOS2,SRC,STAT3,STAT5B,TCF3,TCF4,Tcf7,TGFB1,THBS1,TNFRSF1B,VEGFA,VEGFB,WNT3,WNT4,WNT5A,WNT7B,WWTR1
PPARα/RXRα Activation	4.02	0.303	0.146	ACVR2B,ADCY1,ADCY6,CHUK,CKAP5,CLOCK,CREBBP,EP300,FASN,GNA11,GNAS,GOT2,GPD2,GRB2,HSP90AA1,HSP90AB1,HSP90B1,INSR,IRS1,ITGB5,KRAS,LPL,MAP2K1,MAP2K2,MAP2K6,MAP4K4,MAPK1,MAPK14,MAPK8,MED1,MED23,NCOA3,NCOR1,NCOR2,NFKB1,NFKBIA,NR2F1,NRAS,PDIA3,PLCB1,PLCB3,PLCE1,PLCL1,PLCL2,PRKACB,PRKAG1,PRKAG3,PRKAR2B,RAF1,RALB,RAP2B,RXRA,SHC1,SMAD3,SOS1,SOS2,STAT5B,TGFB1,TGFBR3
D-myo-inositol (1,4,5,6)-Tetrakisphosphate Biosynthesis	3.98	0.307	-1.64	ACP1,CDC25A,DOT1L,DUSP16,DUSP8,FIG4,HACD2,IGBP1,INPP5F,MINPP1,MTMR2,MTMR6,MTMR9,NUDT14,NUDT3,OCRL,PALD1,PAWR,PDXP,PIKFYVE,PPFIA1,PPIP5K1,PPM1K,PPP1CA,PPP1CB,Ppp1cc,PPP1R10,PPP1R14B,PPP1R1A,PPP1R7,PPP2R1A,PPP2R1B,PPP2R2A,PPP2R2C,PPP2R3A,PPP2R5B,PPP2R5D,PPP3CA,PPP3CB,PPP3R1,PPP4C,PPP4R1,PRUNE1,PTPA,PTPN1,PTPRF,PTPRJ,SET,SGPP1,SOCS3,SSH1,SSH2,SYNJ1,TNS3,WBP11
D-myo-inositol (3,4,5,6)-tetrakisphosphate Biosynthesis	3.98	0.307	-1.64	ACP1,CDC25A,DOT1L,DUSP16,DUSP8,FIG4,HACD2,IGBP1,INPP5F,MINPP1,MTMR2,MTMR6,MTMR9,NUDT14,NUDT3,OCRL,PALD1,PAWR,PDXP,PIKFYVE,PPFIA1,PPIP5K1,PPM1K,PPP1CA,PPP1CB,Ppp1cc,PPP1R10,PPP1R14B,PPP1R1A,PPP1R7,PPP2R1A,PPP2R1B,PPP2R2A,PPP2R2C,PPP2R3A,PPP2R5B,PPP2R5D,PPP3CA,PPP3CB,PPP3R1,PPP4C,PPP4R1,PRUNE1,PTPA,PTPN1,PTPRF,PTPRJ,SET,SGPP1,SOCS3,SSH1,SSH2,SYNJ1,TNS3,WBP11
TGF-β Signaling	3.97	0.354	0.192	ACVR2B,BCL2,BMPR1B,CREBBP,EP300,FOXH1,GRB2,HDAC1,INHBB,KRAS,MAP2K1,MAP2K2,MAP2K6,MAPK1,MAPK11,MAPK14,MAPK8,MAPK9,NRAS,PIAS4,RAF1,RALB,RAP2B,RNF111,SKI,SMAD1,SMAD3,SMAD7,SMAD9,SOS1,SOS2,TFE3,TGFB1,ZFYVE9
Cell Cycle Control of Chromosomal Replication	3.96	0.411	-0.209	CDK13,CDK14,CDK16,CDK17,CDK2,CDK4,CDK8,CDT1,CHEK2,DBF4,MCM2,MCM5,MCM6,MCM7,MCM8,ORC2,ORC4,ORC5,POLA1,POLE,PRIM1,PRIM2,TOP2A
FAT10 Signaling Pathway	3.96	0.411	1.633	HTT,MAP1LC3B,PSMA2,PSMA3,PSMA4,PSMA6,PSMA7,PSMB1,PSMB11,PSMB3,PSMB6,PSMB7,PSMC4,PSMC6,PSMD11,PSMD12,PSMD7,PSMD8,PSMD9,PSME3,PSME4,SQSTM1,UBA6
HOTAIR Regulatory Pathway	3.96	0.313	-1.155	AEBP2,AGO1,AGO3,AKT1,AKT3,AR,ATG3,ATG7,ATXN1,CDH1,COL3A1,CREBBP,CTNNB1,DNMT3B,DZIP3,EP300,EZH2,FOXM1,H3-3A/H3-3B,H3C3,HDAC1,JARID2,KDM1A,KMT2A,KMT2C,LAMTOR5,MDM2,MET,MEX3B,MMP25,MTF2,NFKB1,NFKBIA,PCDH10,PIK3CA,PIK3R1,ROCK1,ROCK2,SRF,STAT3,STK38,TCF3,TCF4,Tcf7,TGFB1,VIM,WNT3,WNT4,WNT5A,WNT7B,XIAP
NER (Nucleotide Excision Repair, Enhanced Pathway)	3.93	0.346	1.134	COPS4,COPS7A,COPS7B,COPS8,CUL4A,DDB1,EP300,ERCC4,ERCC5,GPS1,GTF2H1,GTF2H3,GTF2H5,H3-3A/H3-3B,H4C13,H4C15,HMGN1,LIG3,LIG4,POLA1,POLD2,POLE,POLR2C,POLR2D,POLR2L,PRIM1,PRIM2,RAD23B,RFC1,RFC3,RNF111,TCEA1,TOP2A,UBE2I,UBE2N,XPC
Synaptic Long Term Potentiation	3.87	0.326	0.762	ADCY1,ATF2,ATF4,Calm1 (includes others),CAMK2B,CAMK2G,CREB5,CREBBP,EP300,GNA11,GRIA2,GRIA3,GRIN2A,GRINA,ITPR1,KRAS,MAP2K1,MAP2K2,MAPK1,NRAS,PDIA3,PLCB1,PLCB3,PLCE1,PLCL1,PLCL2,PPP1CA,PPP1CB,Ppp1cc,PPP1R10,PPP1R14B,PPP1R1A,PPP1R7,PPP3CA,PPP3CB,PPP3R1,PRKACB,PRKAG1,PRKAR2B,PRKD3,RAF1,RALB,RAP2B
BEX2 Signaling Pathway	3.86	0.366	-1.461	AKT1,AKT3,BAK1,BCL2,CTNNB1,LDB1,MAP2,MAPK8,MAPK9,NFKB1,NFKBIA,NHLH2,PLXNC1,PPP2R1A,PPP2R1B,PPP2R2A,PPP2R2C,PPP2R3A,PPP2R5B,PPP2R5D,PTPA,SMARCB1,STAT3,TCF3,TCF4,Tcf7,TSC1,TSC2,VEGFA,VEGFB
Sertoli Cell-Sertoli Cell Junction Signaling	3.84	0.296	#NUM!	ACTN1,AKT1,AKT3,ATF2,AXIN1,BCAR1,CDH1,CLDN12,CTNNA1,CTNNB1,DLG1,ELK1,EPB41,EPN1,EPN2,GSK3A,ITGA7,ITGAV,ITGB5,KRAS,MAP2K1,MAP2K2,MAP3K11,MAP3K12,MAP3K15,MAP3K2,MAP3K20,MAP3K3,MAP3K4,Map3k7,MAP3K9,MAPK1,MAPK11,MAPK14,MAPK8,MAPK9,MTMR2,NECTIN2,NRAS,PALS2,PLS1,PRKACB,PRKAG1,PRKAR2B,RAB8B,RAF1,RALB,RAP2B,SPTA1,SPTAN1,SPTBN1,SRC,SYMPK,TGFBR3,TJP1,TUBA1B,TUBA1C,TUBA4A,TUBB,TUBB2B,YBX3
Granzyme A Signaling	3.82	0.373	-0.756	APEX1,F2R,FN1,H1-0,H1-10,HMGB2,LMNB2,MBP,MT-ND1,MT-ND3,MT-ND4,MT-ND4L,NDUFA10,NDUFA12,NDUFA2,NDUFA8,NDUFAB1,NDUFB11,NDUFB2,NDUFB8,NDUFS1,NDUFS2,NDUFS4,NDUFV2,NDUFV3,NME1,SET,XRCC6
RAC Signaling	3.79	0.321	0	ABI2,ACTR3,ARPC1B,ARPC4,ARPC5,BRK1,CDK5R1,CFL2,CYBB,CYFIP2,ELK1,ELK4,IQGAP1,ITGA7,ITGAV,ITGB5,KRAS,LIMK1,MAP2K1,MAP2K2,MAP3K11,MAPK1,MAPK8,NCKAP1,NFKB1,NRAS,PAK2,PAK3,PAK4,PARD3,PIK3CA,PIK3R1,PIKFYVE,PIP4K2C,PIP5K1A,PLD1,PTK2,RAF1,RALB,RAP2B,RHOA,RPS6KB1,SH3RF1,WASF1
Semaphorin Signaling in Neurons	3.76	0.393	#NUM!	CFL2,DPYSL2,DPYSL3,DPYSL4,DPYSL5,FNBP1,FYN,LIMK1,MAPK1,MET,PAK2,PAK3,PAK4,PLXNA3,PTK2,RHOA,RHOBTB1,RHOT1,RND2,RND3,ROCK1,ROCK2,SEMA3A,SEMA4D
Opioid Signaling Pathway	3.75	0.279	-1.543	ADCY1,ADCY6,AKT1,AKT3,AP2A1,Ap2b1,AP2M1,ARRB1,ATF2,ATF4,BRAF,CACNA1B,CACNA1E,CACNB3,CACNG7,Calm1 (includes others),CAMK2B,CAMK2G,CLTC,CREB5,CREBBP,CTNNB1,ELK1,EP300,FYN,GNA11,GNAI2,GNAL,GNAS,GNB1,GNB2,GNB4,GNG5,GRIN2A,GRINA,GRK1,GRK3,GRK5,GRK6,ITPR1,KCNJ3,KRAS,MAP2K1,MAP2K2,MAP2K5,MAP2K6,MAPK1,MAPK4,MAPK6,MAPK7,NFKB1,NFKBIA,NRAS,PDE1B,PDK1,PLCB1,PLD2,PPP3CA,PPP3CB,PPP3R1,PRKACB,PRKAG1,PRKAR2B,PRK…
Ephrin B Signaling	3.74	0.375	-1.528	ACP1,AXIN1,CAP1,CBL,CFL2,CTNNB1,CXCL12,EPHB1,EPHB2,EPHB4,GNA11,GNAI2,GNAL,GNAS,GNB1,GNB2,GNB4,GNG5,HNRNPK,ITSN1,KALRN,LIMK1,MAPK1,PTK2,RHOA,ROCK1,ROCK2
3-phosphoinositide Degradation	3.73	0.298	-1.605	ACP1,CDC25A,DOT1L,DUSP16,DUSP8,FIG4,HACD2,IGBP1,INPP5F,MINPP1,MTMR2,MTMR3,MTMR6,MTMR9,NUDT14,NUDT3,OCRL,PALD1,PAWR,PDXP,PIKFYVE,PIP4P1,PPFIA1,PPIP5K1,PPM1K,PPP1CA,PPP1CB,Ppp1cc,PPP1R10,PPP1R14B,PPP1R1A,PPP1R7,PPP2R1A,PPP2R1B,PPP2R2A,PPP2R2C,PPP2R3A,PPP2R5B,PPP2R5D,PPP3CA,PPP3CB,PPP3R1,PPP4C,PPP4R1,PRUNE1,PTPA,PTPN1,PTPRF,PTPRJ,SET,SGPP1,SOCS3,SSH1,SSH2,SYNJ1,TNS3,WBP11
Hereditary Breast Cancer Signaling	3.71	0.317	#NUM!	AKT1,AKT3,ARID1A,ATR,BLM,BRCA2,CCNB1,CCND3,CDK4,CHEK1,CHEK2,CREBBP,E2F1,EP300,FANCD2,FANCM,HDAC1,HDAC11,HDAC5,HDAC6,HDAC9,KRAS,MSH2,NPM1,NRAS,PBRM1,PHF10,PIK3CA,PIK3R1,POLR2C,POLR2D,POLR2L,RAD51,RALB,RAP2B,RFC1,RFC3,RPS27A,SMARCA4,SMARCB1,SMARCC1,SMARCC2,Ubb,UBC,XPC
Reelin Signaling in Neurons	3.71	0.319	0.316	ACTR3,AKT1,AKT3,APP,ARHGEF11,ARHGEF15,ARHGEF18,ARHGEF40,ARHGEF7,ARPC1B,ARPC4,ARPC5,CAMK2B,CAMK2G,CDK5R1,CNR1,DAB1,DCX,FYN,GRIN2A,GRINA,LIMK1,LRP8,MAP1B,MAP2K1,MAP2K2,MAP2K5,MAP2K6,MAP3K11,MAP3K9,MAPK1,MAPK8,MAPK8IP1,MAPK9,PAFAH1B2,PDK1,PIK3CA,PIK3R1,RAPGEF1,RELN,RHOA,SRC,VLDLR,WASF1
Role of CHK Proteins in Cell Cycle Checkpoint Control	3.69	0.397	0.229	ATR,CDC25A,CDK2,CHEK1,CHEK2,CLSPN,E2F1,E2F4,E2F5,E2F6,E2F8,HUS1,PPP2R1A,PPP2R1B,PPP2R2A,PPP2R2C,PPP2R3A,PPP2R5B,PPP2R5D,PTPA,RFC1,RFC3,TLK2
Cholecystokinin/Gastrin-mediated Signaling	3.63	0.328	-1.298	ATF2,BCAR1,ELK1,EPHA4,FNBP1,GRB2,ITPR1,KRAS,MAP2K1,MAP2K2,MAP2K5,MAP2K6,MAPK1,MAPK14,MAPK7,MAPK8,MAPK9,MEF2A,MEF2D,NRAS,PLCB1,PLCB3,PRKD3,PTK2,RAF1,RALB,RAP2B,RHOA,RHOBTB1,RHOT1,RND2,RND3,ROCK1,ROCK2,SHC1,SOS1,SOS2,SRC,SRF
Cell Cycle Regulation by BTG Family Proteins	3.6	0.447	0	CCNE1,CDK2,CDK4,E2F1,E2F4,E2F5,E2F6,E2F8,PPP2R1A,PPP2R1B,PPP2R2A,PPP2R2C,PPP2R3A,PPP2R5B,PPP2R5D,PRMT1,PTPA
Gap Junction Signaling	3.55	0.293	#NUM!	ADCY1,ADCY6,AKT1,AKT3,CSNK1A1,CSNK1D,CSNK1G1,CTNNB1,DBN1,GJA1,GJA8,GJC1,GJC3,GNAI2,GNAS,GRB2,GRIA2,GRIA3,ITPR1,KRAS,MAP2K1,MAP2K2,MAP2K5,MAP3K2,MAPK1,MAPK7,NRAS,PDIA3,PIK3CA,PIK3R1,PLCB1,PLCB3,PLCE1,PLCL1,PLCL2,PPP3CA,PPP3CB,PPP3R1,PRKACB,PRKAG1,PRKAR2B,PRKD3,RAF1,RALB,RAP2B,SLC39A7,SMARCC2,SOS1,SOS2,SP1,SP3,SRC,TJP1,TUBA1B,TUBA1C,TUBA4A,TUBB,TUBB2B
CSDE1 Signaling Pathway	3.48	0.393	2.683	AGO1,AGO3,AKT1,AKT3,APAF1,CCND3,CSDE1,CTNNB1,DDX6,EDC3,EDC4,FN1,HNRNPC,PABPC1,PABPC4,PABPN1,PTBP1,RPL9,SYNCRIP,TGFB1,TRIO,VIM
Hepatic Fibrosis Signaling Pathway	3.48	0.258	-1.763	ACVR2B,AKT1,AKT3,APC2,ARAF,ATF2,ATF4,AXIN1,BAMBI,BCL2,BRAF,CACNA1B,CACNA1E,CACNB3,CACNG7,Calm1 (includes others),CD40,CHUK,CNR1,COL3A1,CREB5,CREBBP,CSNK1A1,CSNK1D,CSNK1G1,CTNNB1,CYBB,DVL2,DVL3,ELK1,EZH2,FGFR1,FLT1,FNBP1,FTH1,FTL,FZD5,FZD6,FZD8,GLI2,GLIS2,GNAI2,IL17RA,IRAK1,ITGA7,ITGAV,ITGB5,KRAS,LRP1,LRP5,MAP2K1,MAP2K2,MAP2K5,MAP2K6,MAPK1,MAPK11,MAPK14,MAPK8,MAPK9,NFKB1,NFKBIA,NRAS,PDCD4,PDK1,PIK…
Adrenomedullin signaling pathway	3.48	0.291	-0.272	ADCY1,ADCY6,AKT1,AKT3,ARAF,BAX,BCL2,BRAF,Calm1 (includes others),ELK1,GNA11,GNAS,GPR182,GRB2,GSK3A,ITPR1,KCNN4,KCNQ2,KCNQ3,KRAS,MAP2K1,MAP2K2,MAP2K5,MAP2K6,MAPK1,MAPK11,MAPK14,MAPK4,MAPK6,MAPK7,MAPK8,MAPK9,MAX,NFKB1,NRAS,PDIA3,PIK3CA,PIK3R1,PLCB1,PLCB3,PLCE1,PLCL1,PLCL2,PRKACB,PRKAG1,PRKAR2B,PTK2,RAF1,RALB,RAP2B,RXRA,SHC1,SHC2,SLC39A7,SMARCC2,SOS1,SOS2,TTN
Regulation of the Epithelial-Mesenchymal Transition Pathway	3.47	0.292	#NUM!	ADAM17,AKT1,AKT3,APH1A,Aph1c,ARAF,AXIN1,BCL9,BRAF,CDH1,CTNNB1,DVL2,DVL3,FGF11,FGFR1,FRS2,FZD5,FZD6,FZD8,GAB1,GRB2,JAG1,JAG2,KRAS,MAP2K1,MAP2K2,MAP2K5,MAP2K6,MAPK1,MET,NCSTN,NFKB1,NOTCH1,NRAS,PARD6B,PIK3CA,PIK3R1,PSEN1,RAF1,RALB,RAP2B,RBPJ,RHOA,SMAD3,SMO,SOS1,SOS2,STAT3,TCF3,TCF4,Tcf7,TGFB1,WNT3,WNT4,WNT5A,WNT7B,ZEB2
Pulmonary Fibrosis Idiopathic Signaling Pathway	3.42	0.267	-1.394	ACVR2B,ADAMTS1,AEBP2,AJUBA,AKT1,AKT3,ARAF,ATF2,BAX,BCL2,BIRC5,BRAF,CCN4,CDH1,COL11A1,COL12A1,COL22A1,COL3A1,COL4A1,COL5A2,CREBBP,CTNNB1,CXCL12,EP300,EPHB4,EZH2,F2R,FGFR1,FN1,FZD5,FZD6,FZD8,GLI2,GRB2,HES1,IL17RA,IL6ST,ITGAV,JAG1,JARID2,KRAS,LATS1,MAP2K1,MAP2K6,MAPK1,MAPK11,MAPK14,MAPK8,MAPK9,MMP25,MTF2,NFKB1,NOTCH1,NRAS,PEX13,PIK3CA,PIK3R1,PTK2,RAF1,RALB,RAP2B,RBPJ,RHOA,ROCK1,ROCK2,RPS6KA6,RPS6KB1…
p53 Signaling	3.4	0.337	0.816	AKT1,AKT3,APAF1,ATR,BAX,BCL2,BIRC5,CDK2,CDK4,CHEK1,CHEK2,CSNK1D,CTNNB1,E2F1,EP300,HDAC1,HDAC9,HIPK2,MAPK14,MAPK8,MDM2,MED1,PIK3CA,PIK3R1,PML,RPRM,RRM2B,SERPINE2,SIRT1,STAG1,THBS1,TNFRSF10A,TOPBP1
Acute Myeloid Leukemia Signaling	3.33	0.341	-0.378	AKT1,AKT3,ARAF,BRAF,GRB2,IDH3B,KIT,KRAS,MAP2K1,MAP2K2,MAP2K5,MAP2K6,MAPK1,NFKB1,NRAS,PIK3CA,PIK3R1,PIM2,PML,RAF1,RALB,RAP2B,RARA,RPS6KB1,SOS1,SOS2,STAT3,STAT5B,TCF3,TCF4,Tcf7
Aldosterone Signaling in Epithelial Cells	3.33	0.297	-0.816	ASIC2,DNAJA1,DNAJB1,DNAJB11,DNAJC10,DNAJC12,DNAJC14,DNAJC16,DNAJC2,DNAJC27,DNAJC3,DNAJC5,DNAJC7,DNAJC8,HSP90AA1,HSP90AB1,HSP90B1,HSPA12A,HSPA4,HSPA5,HSPA8,HSPA9,HSPD1,HSPE1,ITPR1,KCNMA1,KCNMB1,KRAS,MAP2K1,MAP2K2,MAPK1,PDIA3,PDPK1,PIK3CA,PIK3R1,PIKFYVE,PIP4K2C,PIP5K1A,PLCB1,PLCB3,PLCE1,PLCL1,PLCL2,PRKD3,RAF1,Sacs,SLC12A2,SLC9A1,SMO,SOS1,SOS2
14-3-3-mediated Signaling	3.31	0.315	0.928	AKT1,AKT3,BAX,CBL,EDC3,ELK1,GRB2,GSK3A,KRAS,MAP2K1,MAP2K2,MAPK1,MAPK8,MAPK9,NRAS,PDCD6IP,PDIA3,PIK3CA,PIK3R1,PLCB1,PLCB3,PLCE1,PLCL1,PLCL2,PRKD3,RAF1,RALB,RAP2B,SRC,STRADA,TRAF2,TSC1,TSC2,TUBA1B,TUBA1C,TUBA4A,TUBB,TUBB2B,VIM,YWHAB
Kinetochore Metaphase Signaling Pathway	3.3	0.324	2.058	ANAPC1,ANAPC11,ANAPC5,ANAPC7,ARPP19,AURKB,BIRC5,BUB1,BUB3,CCNB1,CDC23,CDC26,CDCA8,CENPA,CENPL,ESPL1,H2AZ1,KNL1,MACROH2A1,MAD2L1,PMF1/PMF1-BGLAP,PPP1CA,PPP1CB,Ppp1cc,PPP1R10,PPP1R14B,PPP1R7,PPP2R5B,Ppp2r5c,PPP2R5D,RAD21,SPC24,SPC25,STAG1,STAG2,TTK
Androgen Signaling	3.25	0.296	0.853	AR,CACNA1B,CACNA1E,CACNB3,CACNG7,Calm1 (includes others),CALR,CREBBP,DNAJB1,EP300,GNA11,GNAI2,GNAL,GNAS,GNB1,GNB2,GNB4,GNG5,GTF2H1,GTF2H3,GTF2H5,H3-3A/H3-3B,H3C3,HSP90AA1,HSPA4,ITPR1,MAPK1,NCOA1,NCOA2,NCOA4,NFKB1,POLR2C,POLR2D,POLR2L,PRKACB,PRKAG1,PRKAR2B,PRKD3,SHC1,SMAD3,SRC,TAF1,TAF10,TAF11,TAF12,TAF15,TAF2,TAF4,TAF5,TBP
PI3K/AKT Signaling	3.17	0.285	-0.885	AKT1,AKT3,BCL2,CHUK,CTNNB1,CXCR2,EIF4E,EPM2A,GAB1,GRB2,GSK3A,GYS1,HSP90AA1,HSP90AB1,HSP90B1,IFNAR1,IL17RA,IL6R,IL6ST,INPP5F,ITGA7,ITGAV,ITGB5,KRAS,MAP2K1,MAP2K2,MAPK1,MAPK8IP1,MDM2,NANOG,NFKB1,NFKBIA,NRAS,OCRL,PDPK1,PIK3CA,PIK3R1,PPP2R1A,PPP2R1B,PPP2R2A,PPP2R2C,PPP2R3A,PPP2R5B,PPP2R5D,PTPA,RAF1,RALB,RAP2B,RHEB,RPS6KB1,SHC1,SOS1,SOS2,SYNJ1,TSC1,TSC2,YWHAB
Glioma Signaling	3.15	0.312	0	ABL1,AKT1,AKT3,Calm1 (includes others),CAMK2B,CAMK2G,CCND3,CDK4,E2F1,E2F4,E2F5,E2F6,E2F8,GRB2,HDAC1,HDAC11,HDAC5,HDAC6,HDAC9,IDH3B,KRAS,MAP2K1,MAP2K2,MAPK1,MDM2,NRAS,PA2G4,PIK3CA,PIK3R1,PRKD3,RAF1,RALB,RAP2B,RBL1,SHC1,SOS1,SOS2,SUV39H1,TFDP1
Neuregulin Signaling	3.14	0.316	-0.365	ADAM17,AKT1,AKT3,CDK5R1,DLG4,ELK1,ERBB3,ERBB4,ERBIN,GRB2,HSP90AA1,HSP90AB1,HSP90B1,ITGA7,ITGAV,ITGB5,KRAS,MAP2K1,MAP2K2,MAPK1,NRAS,PDPK1,PIK3R1,PRKD3,PSEN1,RAF1,RALB,RAP2B,RNF41,RPS6,RPS6KB1,SHC1,SOS1,SOS2,SRC,STAT5B,TMEFF2
GM-CSF Signaling	3.14	0.357	0	AKT1,AKT3,CAMK2B,CAMK2G,ELK1,GRB2,KRAS,MAP2K1,MAP2K2,MAPK1,NRAS,PIK3CA,PIK3R1,PPP3CA,PPP3CB,PPP3R1,RACK1,RAF1,RALB,RAP2B,SHC1,SOS1,SOS2,STAT3,STAT5B
Unfolded protein response	3.07	0.333	2.982	ATF4,BCL2,CALR,CEBPZ,DNAJA1,DNAJA3,DNAJB1,DNAJB11,DNAJC10,DNAJC12,DNAJC14,DNAJC16,DNAJC3,DNAJC5,DNAJC7,DNAJC8,ERN1,ERO1B,HSP90B1,HSPA4,HSPA5,HSPA8,HSPA9,MAPK8,MBTPS1,P4HB,PDIA6,SEL1L,SREBF2,TRAF2
Notch Signaling	3.07	0.421	0.302	ADAM17,APH1A,Aph1c,CNTN1,DLL1,DTX2,HES1,JAG1,JAG2,MAML3,NCSTN,NOTCH1,NUMBL,PSEN1,RBPJ,RFNG
Melanocyte Development and Pigmentation Signaling	3.06	0.327	0	ADCY1,ADCY6,ATF2,ATF4,BCL2,CREB5,CREBBP,DCT,EP300,GNAS,GRB2,KIT,KRAS,MAP2K1,MAP2K2,MAPK1,NRAS,PIK3CA,PIK3R1,PRKACB,PRKAG1,PRKAR2B,RAF1,RALB,RAP2B,RPS6KA6,RPS6KB1,SH2B2,SHC1,SOS1,SOS2,SRC
Endocannabinoid Cancer Inhibition Pathway	3.05	0.299	1.982	ADCY1,ADCY6,AKT1,AKT3,ATF2,ATF4,CASP2,CCND3,CCNE1,CDH1,CNR1,CREB5,CREBBP,CTNNB1,GNAI2,GNAL,MAP2K1,MAP2K2,MAP2K5,MAP2K6,MAPK1,MAPK14,NSMAF,PIK3CA,PIK3R1,PRKACB,PRKAG1,PRKAG3,PRKAR2B,PTK2,RAF1,RHOA,ROCK1,ROCK2,SMPD4,SPTLC1,SPTLC2,SRC,TCF3,TCF4,Tcf7,VEGFA,VEGFB,VIM
Insulin Secretion Signaling Pathway	3.04	0.268	1.324	ADCY1,ADCY6,AGO1,AGO3,ASIC2,ATF2,ATF4,BET1L,CACNA1B,CACNA1E,CACNB3,CACNG7,CAMK2B,CAMK2G,CLCN3,CREB5,CREBBP,EIF2B3,EIF2B5,EIF2S2,EIF2S3,EIF4A1,EIF4A2,EIF4A3,EIF4E,EIF4G1,EIF4G2,EIF4G3,FYN,GLP1R,GNA11,GNAS,GOSR1,GOSR2,INSR,ITPR1,MAPK1,MAPK11,MAPK14,NAPB,NEUROD1,PABPC1,PDHX,PDIA3,PIK3CA,PIK3R1,PLCB1,PLCB3,PLCE1,PLCL1,PLCL2,PRKACB,PRKAG1,PRKAR2B,PRKD3,RPS6KB1,RYR2,SEC61G,SLC2A1,SLC2A3,SPCS2,SRC,SRP54…
EGF Signaling	3.04	0.375	-1.789	AKT1,AKT3,CSNK2A2,ELK1,GRB2,ITPR1,MAP2K1,MAPK1,MAPK11,MAPK14,MAPK8,PIK3CA,PIK3R1,RAF1,RPS6KB1,SHC1,SOS1,SOS2,SRC,SRF,STAT3
Spliceosomal Cycle	3.01	0.388	2.982	AQR,BCAS2,CASC3,CWC25,DDX23,DDX46,DHX15,DHX8,EFTUD2,EIF4A3,GPKOW,HSPA8,ISY1-RAB43,PRPF19,SF3B1,SF3B2,SF3B3,U2AF2,ZNF830
Endometrial Cancer Signaling	3	0.367	-0.655	AKT1,AKT3,APC2,AXIN1,CDH1,CTNNA1,CTNNB1,ELK1,GRB2,KRAS,MAP2K1,MAP2K2,MAPK1,NRAS,PDPK1,PIK3CA,PIK3R1,RAF1,RALB,RAP2B,SOS1,SOS2
PPAR Signaling	2.97	0.318	0.174	CHUK,CITED2,CREBBP,EP300,GRB2,HSP90AA1,HSP90AB1,HSP90B1,INSR,KRAS,MAP2K1,MAP2K2,MAP4K4,MAPK1,MED1,NCOA1,NCOR1,NCOR2,NFKB1,NFKBIA,NR2F1,NRAS,NRIP1,RAF1,RALB,RAP2B,RXRA,SHC1,SNW1,SOS1,SOS2,STAT5B,TNFRSF1B,TRAF2
CD27 Signaling in Lymphocytes	2.92	0.368	-1.342	APAF1,BID,CHUK,MAP2K1,MAP2K2,MAP2K5,MAP2K6,MAP3K11,MAP3K12,MAP3K15,MAP3K2,MAP3K3,MAP3K4,Map3k7,MAP3K9,MAPK8,MAPK9,NFKB1,NFKBIA,TRAF2,TRAF5
Role of NANOG in Mammalian Embryonic Stem Cell Pluripotency	2.92	0.306	-0.209	ACVR2B,AKT1,AKT3,APC2,AXIN1,BMPR1B,CTNNB1,FZD5,FZD6,FZD8,GAB1,GRB2,IL6ST,KRAS,LIFR,MAP2K1,MAP2K2,MAPK1,NANOG,NRAS,PIK3CA,PIK3R1,POU5F1,RAF1,RALB,RAP2B,RIF1,SHC1,SMAD1,SMAD9,SMO,SOS1,SOS2,STAT3,WNT3,WNT4,WNT5A,WNT7B
Colorectal Cancer Metastasis Signaling	2.88	0.266	-1.549	ADCY1,ADCY6,AKT1,AKT3,APPL1,ARRB1,AXIN1,BAX,BIRC5,BRAF,CDH1,CTNNB1,DCC,E2F4,FNBP1,FZD5,FZD6,FZD8,GNA11,GNAI2,GNAL,GNAS,GNB1,GNB2,GNB4,GNG5,GRB2,GRK3,IL6R,IL6ST,KRAS,LRP1,LRP5,MAP2K1,MAP2K2,MAPK1,MAPK8,MAPK9,MMP25,MSH2,NFKB1,NRAS,PIK3CA,PIK3R1,PRKACB,PRKAG1,PRKAR2B,RALB,RALGDS,RAP2B,RHOA,RHOBTB1,RHOT1,RND2,RND3,SIAH1,SMAD3,SMO,SOS1,SOS2,SRC,STAT3,TCF3,TCF4,Tcf7,TGFB1,VEGFA,VEGFB,WNT3,WNT4,WNT5A,WN…
Cell Cycle: G2/M DNA Damage Checkpoint Regulation	2.88	0.38	0.471	ABL1,ATR,AURKA,BORA,CCNB1,CDC34,CHEK1,CHEK2,CKS1B,EP300,FBXL5,HIPK2,MDM2,PPM1D,RPRM,SKP2,TOP2A,TRIP12,YWHAB
Estrogen-mediated S-phase Entry	2.84	0.462	0.302	CCNE1,CDC25A,CDK2,CDK4,E2F1,E2F4,E2F5,E2F6,E2F8,RBL1,SKP2,TFDP1
Methionine Degradation I (to Homocysteine)	2.84	0.462	-0.333	AHCYL1,ALKBH8,EHMT1,MAT2A,MAT2B,NSUN4,PRMT1,PRMT3,PRMT5,PRMT8,SUV39H1,THUMPD3
ERK/MAPK Signaling	2.82	0.274	0.137	ARAF,ATF2,ATF4,BCAR1,BRAF,CREB5,CREBBP,EIF4E,ELK1,ELK3,FYN,GRB2,H3-3A/H3-3B,H3C3,ITGA7,ITGAV,ITGB5,KRAS,LAMTOR3,MAP2K1,MAP2K2,MAPK1,NRAS,PAK2,PAK3,PAK4,PIK3CA,PIK3R1,PLA2G12A,PPP1CA,PPP1CB,PPP1R10,PPP1R14B,PPP1R7,PPP2R1A,PPP2R1B,PPP2R2A,PPP2R2C,PPP2R3A,PPP2R5B,PPP2R5D,PRKACB,PRKAG1,PRKAR2B,PTK2,PTPA,RAF1,RALB,RAP2B,RAPGEF1,SHC1,SOS1,SOS2,SRC,SRF,STAT3,TLN2,VRK2,YWHAB
IGF-1 Signaling	2.82	0.314	-0.73	AKT1,AKT3,CCN1,CSNK2A2,ELK1,GRB2,IGFBP3,IRS1,KRAS,MAP2K1,MAP2K2,MAPK1,MAPK8,NRAS,PDPK1,PIK3CA,PIK3R1,PRKACB,PRKAG1,PRKAR2B,PTK2,RAF1,RALB,RAP2B,RPS6KB1,SHC1,SOCS3,SOCS6,SOS1,SOS2,SRF,STAT3,YWHAB
ERBB Signaling	2.81	0.323	-0.557	AKT1,ELK1,ERBB3,ERBB4,GRB2,KRAS,MAP2K1,MAP2K2,MAP2K6,MAPK1,MAPK11,MAPK14,MAPK8,MAPK9,NCK1,NRAS,PAK2,PAK3,PAK4,PDPK1,PIK3CA,PIK3R1,PRKD3,RAF1,RALB,RAP2B,RPS6KB1,SHC1,SOS1,SOS2
PTEN Signaling	2.79	0.291	2.271	AKT1,AKT3,BCAR1,BCL2,BCL2L11,BMPR1B,CBL,CHUK,CSNK2A2,FGFR1,FLT1,GRB2,GSK3A,INPP5F,INSR,ITGA7,ITGAV,ITGB5,KRAS,MAGI1,MAGI3,MAP2K1,MAP2K2,MAPK1,MAST2,MCRS1,NFKB1,NRAS,NTRK2,OCRL,PDPK1,PIK3CA,PIK3R1,PTK2,RAF1,RALB,RAP2B,RPS6KB1,SHC1,SIRT6,SOS1,SOS2,SYNJ1,TGFBR3
WNT/Ca+ pathway	2.77	0.348	-1.877	ATF2,ATF4,AXIN1,CREB5,CREBBP,DVL2,DVL3,FZD5,FZD6,FZD8,NFAT5,NFATC3,NFKB1,PDE6H,PDIA3,PLCB1,PLCB3,PLCE1,PLCL1,PLCL2,PPP3CA,SMO,WNT5A
Amyloid Processing	2.76	0.373	1.134	AKT1,AKT3,APH1A,Aph1c,APP,BACE1,CAPN7,CDK5R1,CSNK1A1,CSNK1D,CSNK2A2,MAPK1,MAPK11,MAPK14,NCSTN,PRKACB,PRKAG1,PRKAR2B,PSEN1
Role of MAPK Signaling in Promoting the Pathogenesis of Influenza	2.75	0.307	0.522	ARAF,ATF2,ATP6AP1,ATP6AP2,ATP6V0A1,ATP6V0B,ATP6V0C,ATP6V0E2,ATP6V1A,ATP6V1B2,ATP6V1E1,BAX,BCL2,BECN1,BRAF,KRAS,MAP2K1,MAP2K2,MAP2K6,MAPK1,MAPK11,MAPK14,MAPK8,MAPK9,NFKB1,NFKBIA,NRAS,NUP153,PLA2G12A,PLAAT3,PNPLA8,PRDX6,RAF1,RALB,RAP2B
Neurotrophin/TRK Signaling	2.74	0.333	0	AKT1,ATF2,ATF4,CREB5,CREBBP,FRS2,GAB1,GRB2,KRAS,MAP2K1,MAP2K2,MAP2K5,MAP2K6,MAPK1,MAPK8,NRAS,NTRK2,PDPK1,PIK3CA,PIK3R1,RAF1,RALB,RAP2B,SHC1,SOS1,SOS2
Clathrin-mediated Endocytosis Signaling	2.73	0.274	#NUM!	AAK1,ACTR3,AP1B1,AP1S2,AP2A1,Ap2b1,AP2M1,AP3B1,AP4M1,AP5M1,AP5Z1,APOC4,APOF,ARF6,ARPC1B,ARPC4,ARPC5,ARRB1,CBL,CD2AP,CLTC,CSNK2A2,DNM1L,DNM3,EPHB2,EPN1,F2R,FGF11,GAK,GRB2,HIP1,HSPA8,ITGB5,LDLR,MDM2,MET,PICALM,PIK3CA,PIK3R1,PPP3CA,PPP3CB,PPP3R1,RAB11A,RAB5B,RAB7A,RPS27A,SH3GL1,SNAP91,SRC,SYNJ1,TFRC,TSG101,Ubb,UBC,USP9X,VEGFA,VEGFB
HIF1α Signaling	2.73	0.274	0.662	AKT1,AKT3,APEX1,ARAF,BRAF,CAMK2B,CAMK2G,CCNG2,CREBBP,CYBB,EGLN3,EIF4E,ELOC,EP300,FLT1,GPI,HK2,HMOX1,HSP90AA1,HSPA4,HSPA5,HSPA8,HSPA9,IL6R,KDM1A,KRAS,LDHA,MAP2K1,MAP2K2,MAP2K5,MAP2K6,MAPK1,MDM2,MET,MMP25,NCOA1,NRAS,PIK3CA,PIK3R1,PKM,PPP3CA,PPP3CB,PPP3R1,PRKD3,RACK1,RAF1,RALB,RAP2B,RPS6,RPS6KB1,SLC2A1,SLC2A3,STAT3,TGFB1,VEGFA,VEGFB,VIM
BER (Base Excision Repair) Pathway	2.73	0.386	1.213	APEX1,E2F1,HUWE1,LIG3,MAP2K1,MAP2K2,MAP2K5,MAP2K6,MAPK1,NF1,POLB,POLE,POLG,RFC1,RFC3,SP1,TDG
PFKFB4 Signaling Pathway	2.68	0.375	0.728	ATF2,ATF4,CREB5,CREBBP,GNAS,GPI,HK2,MAP2K1,MAP2K2,MAP2K5,MAP2K6,MAPK1,NCOA3,PRKACB,PRKAG1,PRKAR2B,TGFB1,XDH
Human Embryonic Stem Cell Pluripotency	2.64	0.274	-0.674	ACVR2B,AKT1,AKT3,APC2,ARAF,AXIN1,BMPR1B,BRAF,CTNNB1,ELK1,FGFR1,FZD5,FZD6,FZD8,GRB2,HSP90AA1,HSP90AB1,HSP90B1,ID4,KRAS,LIFR,MAP2K1,MAP2K2,MAP2K5,MAP2K6,MAPK1,NANOG,NFYA,NRAS,NTRK2,PDPK1,PIK3CA,PIK3R1,POU5F1,PRKD3,RAF1,RALB,RAP2B,RIF1,SMAD1,SMAD3,SMAD7,SMAD9,SMO,SOS1,SOS2,STAT3,TCF3,TDGF1,TFCP2L1,TGFB1,WNT3,WNT4,WNT5A,WNT7B
RHOA Signaling	2.63	0.298	0.667	ACTR3,ARHGAP12,ARHGAP5,ARHGEF11,ARPC1B,ARPC4,ARPC5,CFL2,DLC1,LIMK1,LPAR2,LPAR4,LPAR6,NRP2,PFN2,PIKFYVE,PIP4K2C,PIP5K1A,PKN1,PLD1,PPP1CB,PTK2,RAPGEF2,RAPGEF6,RHOA,RHPN2,RND3,ROCK1,ROCK2,SEPTIN10,SEPTIN2,SEPTIN3,SEPTIN5,SEPTIN6,SEPTIN7,TTN,WASF1
Phagosome Maturation	2.63	0.285	#NUM!	ATP6AP1,ATP6AP2,ATP6V0A1,ATP6V0B,ATP6V0C,ATP6V0E2,ATP6V1A,ATP6V1B2,ATP6V1E1,BET1L,CALR,CTSA,CTSB,CTSV,CTSZ,CYBB,DCTN4,DYNC1H1,Dync1i2,DYNC1LI1,DYNC1LI2,DYNC2H1,DYNLL1,DYNLT1,EEA1,GOSR1,GOSR2,HLA-A,LAMP2,M6PR,NAPB,PIKFYVE,PRDX1,PRDX2,PRDX6,RAB5B,RAB7A,TSG101,TUBA1B,TUBA1C,TUBA4A,TUBB,TUBB2B,TUBE1,TUBG2
Circadian Rhythm Signaling	2.62	0.261	#NUM!	ADCY1,ADCY6,ADCYAP1R1,ARAF,ATF2,ATF4,BHLHE40,BRAF,CACNA1B,CACNA1E,CACNB3,CACNG7,CAMK2B,CAMK2G,CIRBP,CLOCK,CREB5,CREBBP,CSNK1D,CSNK2A2,EIF4E,FBXL3,FYN,GNA11,GNAI2,GNAS,GNB1,GNB2,GNB4,GNG5,GRIA2,GRIA3,GRIN2A,GRINA,GSK3A,H3-3A/H3-3B,H3C3,ITPR1,KRAS,MAP2K1,MAP2K2,MAP2K5,MAP2K6,MAPK1,MDM2,NR1D2,NRAS,NTRK2,PDIA3,PLCB1,PLCB3,PLCE1,PLCL1,PLCL2,PRKACB,PRKAG1,PRKAG3,PRKAR2B,PRKD3,RACK1,RAF1,RALB,RAP2B,RORA…
ERBB4 Signaling	2.58	0.338	0.229	ADAM17,AKT1,APH1A,Aph1c,ERBB4,GRB2,KRAS,MAP2K1,MAP2K2,MAPK1,NCSTN,NRAS,PDPK1,PIK3CA,PIK3R1,PRKD3,PSEN1,RAF1,RALB,RAP2B,SHC1,SOS1,SOS2
Remodeling of Epithelial Adherens Junctions	2.58	0.338	1.732	ACTN1,ACTR3,ARF6,ARPC1B,ARPC4,ARPC5,CDH1,CTNNA1,CTNNB1,DNM1L,DNM3,IQGAP1,Mapre2,MET,NME1,RAB5B,RAB7A,SRC,TUBA1B,TUBA1C,TUBA4A,TUBB,TUBB2B
GDNF Family Ligand-Receptor Interactions	2.56	0.329	0.426	DOK6,FRS2,GAB1,GFRA1,GRB2,IRS1,ITPR1,KRAS,MAP2K1,MAP2K2,MAPK1,MAPK8,MAPK9,NCK1,NRAS,PDLIM7,PIK3CA,PIK3R1,RAF1,RALB,RAP2B,RET,SHC1,SOS1,SOS2
Cleavage and Polyadenylation of Pre-mRNA	2.55	0.583	#NUM!	CPSF1,CPSF2,CPSF6,CSTF2,NUDT21,PABPN1,PAPOLA
Cysteine Biosynthesis III (mammalia)	2.5	0.429	-0.333	AHCYL1,ALKBH8,EHMT1,MAT2A,MAT2B,NSUN4,PRMT1,PRMT3,PRMT5,PRMT8,SUV39H1,THUMPD3
ERB2-ERBB3 Signaling	2.49	0.338	0.426	AKT1,ELK1,ERBB3,GRB2,GSK3A,KRAS,MAP2K1,MAP2K2,MAPK1,NRAS,PDPK1,PIK3CA,PIK3R1,RAF1,RALB,RAP2B,SHC1,SOS1,SOS2,SP1,STAT3,STAT5B
Cardiac Hypertrophy Signaling (Enhanced)	2.42	0.236	-2.228	ACVR2B,ADCY1,ADCY6,AKAP13,AKT1,AKT3,APEX1,ATF2,CACNA1B,CACNA1E,CACNB3,CACNG7,Calm1 (includes others),CAMK2B,CAMK2G,CHUK,CTNNB1,CXCR2,CYBB,DIAPH1,Diaph2,DLG1,DVL2,DVL3,EDNRB,EIF2B3,EIF2B5,EIF4E,ELK1,EP300,FGF11,FGFR1,FZD5,FZD6,FZD8,GNA11,GNAI2,GNAS,GNB1,GNB2,GNB4,GNG5,GSK3A,HDAC1,HDAC11,HDAC5,HDAC6,HDAC9,IFNAR1,IL17RA,IL6R,IL6ST,INPP5F,ITGA7,ITGAV,ITGB5,ITPR1,KRAS,MAP2K1,MAP2K2,MAP2K5,MAP2K6,MAP3K…
Oncostatin M Signaling	2.4	0.372	0.258	ELK1,EPAS1,GRB2,IL6ST,KRAS,MAP2K1,MAP2K2,MAPK1,NRAS,RAF1,RALB,RAP2B,SHC1,SOS1,STAT3,STAT5B
Endocannabinoid Neuronal Synapse Pathway	2.4	0.282	-0.16	ADCY1,ADCY6,CACNA1B,CACNA1E,CACNB3,CACNG7,CNR1,GNA11,GNAI2,GNAL,GNB1,GNB2,GNB4,GNG5,GRIA2,GRIA3,GRIN2A,GRINA,ITPR1,KCNJ3,MAPK1,MAPK11,MAPK14,MAPK4,MAPK6,MAPK7,MAPK8,MAPK9,NAPEPLD,NDUFS2,PDIA3,PLCB1,PLCB3,PLCE1,PLCL1,PLCL2,PPP3CA,PPP3CB,PPP3R1,PRKACB,PRKAG1,PRKAR2B
Role of WNT/GSK-3β Signaling in the Pathogenesis of Influenza	2.39	0.321	-0.832	APC2,AXIN1,CSNK1A1,CSNK1D,CSNK1G1,CTNNB1,DVL2,DVL3,FZD5,FZD6,FZD8,IFNAR1,NCOA1,NCOA2,NCOA3,NCOA4,SIAH1,SMO,TCF3,TCF4,Tcf7,WNT3,WNT4,WNT5A,WNT7B
IL-7 Signaling Pathway	2.39	0.321	0	AKT1,AKT3,BAK1,BAX,BCL2,CCND3,CDC25A,CDK2,EBF1,FYN,GRB2,GSK3A,MAPK1,MAPK11,MAPK14,MET,PDPK1,PIK3CA,PIK3R1,PTK2,SHC1,SLC2A1,SOS1,SOS2,STAT5B
HGF Signaling	2.39	0.288	-1.029	AKT1,AKT3,ATF2,CDK2,ELK1,ELK3,GAB1,GRB2,ITGA7,ITGAV,ITGB5,KRAS,MAP2K1,MAP2K2,MAP3K11,MAP3K12,MAP3K15,MAP3K2,MAP3K3,MAP3K4,Map3k7,MAP3K9,MAPK1,MAPK8,MAPK9,MET,NRAS,PIK3CA,PIK3R1,PRKD3,PTK2,RAF1,RALB,RAP2B,RAPGEF1,SOS1,SOS2,STAT3
Superpathway of Cholesterol Biosynthesis	2.35	0.414	-0.577	ACAT1,CYP51A1,DHCR7,FDPS,HADHB,HMGCR,HMGCS1,IDI1,MSMO1,MVD,NSDHL,TM7SF2
UVC-Induced MAPK Signaling	2.35	0.353	0.5	ARAF,ATR,BRAF,KRAS,MAP2K1,MAP2K2,MAPK1,MAPK11,MAPK14,MAPK8,MAPK9,NRAS,PRKD3,RAF1,RALB,RAP2B,SMPD4,SRC
VEGF Signaling	2.35	0.303	-0.2	ACTN1,AKT1,AKT3,BCL2,EIF1AX,EIF2B3,EIF2B5,EIF2S2,EIF2S3,FLT1,GRB2,KRAS,MAP2K1,MAP2K2,MAPK1,NRAS,PIK3CA,PIK3R1,PTK2,RAF1,RALB,RAP2B,ROCK1,ROCK2,SHC1,SOS1,SOS2,SRC,VEGFA,VEGFB
Thrombin Signaling	2.34	0.262	0.59	ADCY1,ADCY6,AKT1,AKT3,ARHGEF11,ARHGEF15,ARHGEF18,ARHGEF40,ARHGEF7,CAMK2B,CAMK2G,ELK1,F2R,FNBP1,GNA11,GNAI2,GNAL,GNAS,GNB1,GNB2,GNB4,GNG5,GRB2,ITPR1,KRAS,MAP2K1,MAP2K2,MAPK1,MAPK11,MAPK14,NFKB1,NRAS,PDIA3,PDPK1,PIK3CA,PIK3R1,PLCB1,PLCB3,PLCE1,PLCL1,PLCL2,PPP1CB,PRKD3,PTK2,RAF1,RALB,RAP2B,RHOA,RHOBTB1,RHOT1,RND2,RND3,ROCK1,ROCK2,RPS6KB1,SHC1,SOS1,SRC,TBP
Dopamine-DARPP32 Feedback in cAMP Signaling	2.29	0.269	-0.457	ADCY1,ADCY6,ATF2,ATF4,CACNA1B,CACNA1E,CACNB3,CACNG7,Calm1 (includes others),CREB5,CREBBP,CSNK1A1,CSNK1D,CSNK1G1,GNAI2,GNAS,GRIN2A,GRINA,ITPR1,KCNJ10,KCNJ2,KCNJ3,PAWR,PDIA3,PLCB1,PLCB3,PLCE1,PLCL1,PLCL2,PPP1CA,PPP1CB,Ppp1cc,PPP1R10,PPP1R14B,PPP1R7,PPP2R1A,PPP2R1B,PPP2R2A,PPP2R2C,PPP2R3A,PPP2R5B,PPP2R5D,PPP3CA,PPP3CB,PPP3R1,PRKACB,PRKAG1,PRKAR2B,PRKD3,PTPA
Signaling by Rho Family GTPases	2.28	0.255	0.135	ACTR3,ARHGEF11,ARHGEF15,ARHGEF18,ARHGEF7,ARPC1B,ARPC4,ARPC5,CDH1,CDH22,CDH3,CDH4,CFL2,CYBB,ELK1,FNBP1,GNA11,GNAI2,GNAL,GNAS,GNB1,GNB2,GNB4,GNG5,IQGAP1,ITGA7,ITGAV,ITGB5,LIMK1,MAP2K1,MAP2K2,MAP3K11,MAP3K12,MAP3K20,MAP3K9,MAPK1,MAPK8,MAPK9,NFKB1,PAK2,PAK3,PAK4,PARD3,PIK3CA,PIK3R1,PIKFYVE,PIP4K2C,PIP5K1A,PKN1,PLD1,PTK2,RAF1,RHOA,RHOBTB1,RHOT1,RND2,RND3,ROCK1,ROCK2,SEPTIN10,SEPTIN2,SEPTIN3,SEPTIN5,SE…
TR/RXR Activation	2.24	0.31	#NUM!	AKT1,AKT3,ENO1,EP300,FASN,LDLR,MDM2,MED1,NCOA1,NCOA2,NCOA3,NCOA4,NCOR1,NCOR2,PFKP,PIK3CA,PIK3R1,RXRA,SCARB1,SLC16A3,SLC2A1,SREBF2,STRBP,TBL1XR1,THRA,THRB
PCP (Planar Cell Polarity) Pathway	2.23	0.333	-1.147	ATF2,CELSR1,DAAM1,DVL2,DVL3,FZD5,FZD6,FZD8,LGR4,MAPK8,MAPK9,PFN2,RHOA,ROCK1,ROCK2,SMO,WNT3,WNT4,WNT5A,WNT7B
Melatonin Signaling	2.23	0.319	0.894	ARAF,BRAF,Calm1 (includes others),CAMK2B,CAMK2G,GNAI2,MAP2K1,MAP2K2,MAP2K5,MAP2K6,MAPK1,PDIA3,PLCB1,PLCB3,PLCE1,PLCL1,PLCL2,PRKACB,PRKAG1,PRKAR2B,PRKD3,RAF1,RORA
Superpathway of Methionine Degradation	2.21	0.366	0	AHCYL1,ALKBH8,EHMT1,GOT2,MAT2A,MAT2B,MMUT,NSUN4,PRMT1,PRMT3,PRMT5,PRMT8,SUOX,SUV39H1,THUMPD3
Factors Promoting Cardiogenesis in Vertebrates	2.18	0.275	-0.801	ACVR2B,APC2,ATF2,ATF4,AXIN1,BMPR1B,CAMK2B,CAMK2G,CREB5,CREBBP,CTNNB1,FZD5,FZD6,FZD8,LRP1,LRP5,MAPK14,MAPK8,MAPK9,PDIA3,PLCB1,PLCB3,PLCE1,PLCL1,PLCL2,PRKD3,RHOA,ROCK1,ROCK2,SMAD1,SMAD9,SMO,TCF3,TCF4,Tcf7,TDGF1,TGFB1,TGFBR3,WNT3,WNT4,WNT5A,WNT7B
MSP-RON Signaling In Cancer Cells Pathway	2.18	0.279	-0.493	AKT1,AKT3,ARAF,ATF2,ATF4,BRAF,CREB5,CREBBP,CTNNB1,ELK3,FLNA,GRB2,KRAS,MAP2K1,MAP2K2,MAPK1,MET,NFKB1,NFKBIA,NRAS,PIK3CA,PIK3R1,PTK2,RAF1,RALB,RAP2B,SOS1,SOS2,SP1,SRC,STAT3,TCF3,TCF4,Tcf7,TRIM24,VEGFA,VEGFB,VIM,YWHAB
Cardiac β-adrenergic Signaling	2.15	0.267	-0.186	ADCY1,ADCY6,AKAP10,AKAP11,AKAP12,AKAP13,AKAP6,AKAP8,APEX1,CACNA1B,CACNA1E,CACNB3,CACNG7,GNA11,GNAI2,GNAL,GNAS,GNB1,GNB2,GNB4,GNG5,GRK3,NAPEPLD,PDE1B,PDE3A,PDE5A,PDE6H,PKIB,PPP1CA,PPP1CB,Ppp1cc,PPP1R10,PPP1R14B,PPP1R1A,PPP1R7,PPP2R1A,PPP2R1B,PPP2R2A,PPP2R2C,PPP2R3A,PPP2R5B,PPP2R5D,PRKACB,PRKAG1,PRKAR2B,PTPA,RYR2,SLC8A2
FGF Signaling	2.1	0.302	-0.2	AKT1,AKT3,ATF2,ATF4,CREB5,CREBBP,FGF11,FGFR1,FRS2,GAB1,GRB2,ITPR1,MAP2K1,MAP2K6,MAPK1,MAPK11,MAPK14,MAPK8,MAPKAPK2,MET,PIK3CA,PIK3R1,RAF1,SOS1,SOS2,STAT3
CXCR4 Signaling	2.09	0.268	0.316	ADCY1,ADCY6,AKT1,AKT3,ARHGEF11,BCAR1,CXCL12,ELK1,FNBP1,GNA11,GNAI2,GNAL,GNAS,GNB1,GNB2,GNB4,GNG5,ITPR1,KRAS,MAP2K1,MAP2K2,MAPK1,MAPK8,MAPK9,NRAS,PAK2,PAK3,PAK4,PIK3CA,PIK3R1,PLCB1,PLCB3,PRKD3,PTK2,RAF1,RALB,RAP2B,RHOA,RHOBTB1,RHOT1,RND2,RND3,ROCK1,ROCK2,SRC
Role of Macrophages, Fibroblasts and Endothelial Cells in Rheumatoid Arthritis	2.09	0.244	#NUM!	AKT1,AKT3,APC2,ATF2,ATF4,AXIN1,Calm1 (includes others),CAMK2B,CAMK2G,CEBPZ,CHUK,CREB5,CREBBP,CSNK1A1,CSNK1D,CSNK1G1,CTNNB1,CXCL12,DAAM1,FN1,FZD5,FZD6,FZD8,IL17RA,IL6R,IL6ST,IRAK1,KRAS,LRP1,LRP5,MAP2K1,MAP2K2,MAP2K6,MAPK1,MAPK14,MAPK9,MAPKAPK2,NFAT5,NFATC3,NFKB1,NFKBIA,NRAS,PDIA3,PIK3CA,PIK3R1,PLCB1,PLCB3,PLCE1,PLCL1,PLCL2,PPP3CA,PPP3CB,PPP3R1,PRKD3,RAF1,RALB,RAP2B,RHOA,ROCK1,ROCK2,RYK,SFRP2,SMO,S…
JAK/STAT Signaling	2.09	0.305	-0.2	AKT1,AKT3,GRB2,KRAS,MAP2K1,MAP2K2,MAPK1,NFKB1,NRAS,PIAS2,PIAS4,PIK3CA,PIK3R1,PTPN1,RAF1,RALB,RAP2B,SHC1,SOCS3,SOCS6,SOS1,SOS2,STAT3,STAT5B,STAT6
ERK5 Signaling	2.07	0.311	-1.46	AKT1,ATF2,ATF4,CREB5,CREBBP,ELK4,GAB1,IL6ST,KRAS,MAP2K5,MAP3K2,MAP3K3,MAPK7,MEF2A,MEF2D,NRAS,RALB,RAP2B,RPS6KA6,RPS6KB1,SRC,WNK1,YWHAB
Melanoma Signaling	2.07	0.34	1.5	AKT1,AKT3,BRAF,CDH1,CDK4,E2F1,KRAS,MAP2K1,MAP2K2,MAPK1,MDM2,NRAS,PIK3CA,PIK3R1,RAF1,RALB,RAP2B
MYC Mediated Apoptosis Signaling	2.07	0.34	1.213	APAF1,BAX,BCL2,BCL2L11,BID,CASP2,CFLAR,CHUK,CREBBP,MAX,MDM2,NFKB1,PRKACB,PRKAG1,PRKAR2B,TNFRSF1B,TRAF2
IL-6 Signaling	2.07	0.279	-1.183	AKT1,AKT3,CHUK,CSNK2A2,ELK1,GRB2,IL6R,IL6ST,KRAS,MAP2K1,MAP2K2,MAP2K6,MAP4K4,MAPK1,MAPK11,MAPK14,MAPK8,MAPK9,MAPKAPK2,NFKB1,NFKBIA,NRAS,PIK3CA,PIK3R1,RAF1,RALB,RAP2B,SHC1,SOCS3,SOS1,SOS2,SRF,STAT3,TNFRSF1B,TRAF2,VEGFA
IL-22 Signaling	2.06	0.417	-1	AKT1,AKT3,MAPK1,MAPK11,MAPK14,MAPK8,MAPK9,SOCS3,STAT3,STAT5B
Cancer Drug Resistance By Drug Efflux	2.06	0.328	0.688	ABCG2,AKT1,AKT3,ARAF,BRAF,KRAS,MAP2K1,MAP2K2,MAPK1,MDM2,NFKB1,NRAS,PDK1,PIK3CA,PIK3R1,RAF1,RALB,RAP2B,YBX1
IL-2 Signaling	2.06	0.323	0	AKT1,AKT3,CSNK2A2,ELK1,GRB2,KRAS,MAP2K1,MAP2K2,MAPK1,MAPK8,NRAS,PIK3CA,PIK3R1,RAF1,RALB,RAP2B,SHC1,SOS1,SOS2,STAT5B
Iron homeostasis signaling pathway	2.05	0.275	#NUM!	ABCB10,ATP6AP1,ATP6AP2,ATP6V0A1,ATP6V0B,ATP6V0C,ATP6V0E2,ATP6V1A,ATP6V1B2,ATP6V1E1,BMPR1B,CDC34,CIAO2A,CYBRD1,EPAS1,FBXL5,FECH,FTH1,FTL,FXN,HIF3A,HMOX1,HSPA9,IL6R,IREB2,LRP1,LYRM4,MAPK1,MCOLN1,MMS19,SKP2,SLC25A37,SLC39A14,SMAD1,SMAD3,STAT3,STAT5B,TFRC
Purine Nucleotides De Novo Biosynthesis II	2.05	0.545	1.633	ADSL,ADSS2,GMPS,PAICS,PFAS,PPAT
Renin-Angiotensin Signaling	2.03	0.281	-0.365	ADCY1,ADCY6,ATF2,ELK1,GRB2,ITPR1,KRAS,MAP2K1,MAP2K2,MAPK1,MAPK11,MAPK14,MAPK8,MAPK9,NFKB1,NRAS,PAK2,PAK3,PAK4,PIK3CA,PIK3R1,PRKACB,PRKAG1,PRKAR2B,PRKD3,PTK2,RAF1,RALB,RAP2B,SHC1,SHC2,SOS1,SOS2,STAT3
PDGF Signaling	2.03	0.299	-0.392	ABL1,ACP1,CSNK2A2,EIF2AK2,ELK1,GRB2,INPP5F,KRAS,MAP2K1,MAP2K2,MAPK1,MAPK8,NRAS,OCRL,PIK3CA,PIK3R1,RAF1,RALB,RAP2B,SHC1,SOS1,SOS2,SRC,SRF,STAT3,SYNJ1
IL-3 Signaling	2	0.304	-0.408	AKT1,AKT3,ELK1,GRB2,KRAS,MAP2K1,MAP2K2,MAPK1,NRAS,PIK3CA,PIK3R1,PPP3CA,PPP3CB,PPP3R1,PRKD3,RAF1,RALB,RAP2B,RAPGEF1,SHC1,SOS1,STAT3,STAT5B,STAT6
Thyroid Cancer Signaling	2	0.304	-0.816	AKT1,AKT3,BRAF,CDH1,CTNNB1,ELK1,INSR,IRS1,KRAS,MAP2K1,MAP2K2,MAPK1,NRAS,NTRK2,PDK1,PIK3CA,PIK3R1,RALB,RAP2B,RET,SHC1,TCF3,TCF4,Tcf7
Endoplasmic Reticulum Stress Pathway	1.99	0.429	1.414	ATF4,CALR,DNAJC3,ERN1,HSP90B1,HSPA5,MAPK8,MBTPS1,TRAF2
fMLP Signaling in Neutrophils	1.96	0.275	0.354	ACTR3,ARPC1B,ARPC4,ARPC5,Calm1 (includes others),CYBB,ELK1,GNA11,GNAI2,GNAL,GNAS,GNB1,GNB2,GNB4,GNG5,ITPR1,KRAS,MAP2K1,MAP2K2,MAPK1,NFAT5,NFATC3,NFKB1,NFKBIA,NRAS,PIK3CA,PIK3R1,PLCB1,PLCB3,PPP3CA,PPP3CB,PPP3R1,PRKD3,RAF1,RALB,RAP2B
PEDF Signaling	1.95	0.298	-0.626	AKT1,AKT3,BCL2,CFLAR,CHUK,ELK1,KRAS,MAPK1,MAPK11,MAPK14,NFKB1,NFKBIA,NRAS,PIK3CA,PIK3R1,RAF1,RALB,RAP2B,RHOA,ROCK1,ROCK2,SOD2,SRF,TCF12,TCF4
Apelin Endothelial Signaling Pathway	1.89	0.27	0.174	ADCY1,ADCY6,AKT1,AKT3,Calm1 (includes others),GNA11,GNAI2,GNAL,GNAS,GNB1,GNB2,GNB4,GNG5,HDAC5,KRAS,MAP2K1,MAP2K2,MAPK1,MAPK8,MAPK9,MEF2A,MEF2D,NFKB1,NRAS,PIK3CA,PIK3R1,PLCB1,PLCB3,PRKAG1,PRKAG3,PRKD3,RAF1,RALB,RAP2B,RPS6KB1,SMAD3,SP1,VCAM1
GADD45 Signaling	1.89	0.317	-0.229	ACVR2B,ATR,CCNB1,CCND3,CCNE1,CDK2,CDK4,MAP2K6,MAP3K4,MAPK1,MAPK11,MAPK14,MAPK8,MAPK9,NFKB1,NFYA,POU2F1,SMAD3,TGFB1
Choline Biosynthesis III	1.87	0.467	-0.378	CEPT1,GPLD1,HMOX1,NAPEPLD,PCYT1A,PLD1,PLD2
Chemokine Signaling	1.87	0.296	1.043	Calm1 (includes others),CAMK2B,CAMK2G,CXCL12,GNAI2,KRAS,LIMK1,MAP2K1,MAP2K2,MAPK1,MAPK11,MAPK14,MAPK8,NRAS,PLCB1,PLCB3,PPP1CB,PTK2,RAF1,RALB,RAP2B,RHOA,ROCK2,SRC
Zymosterol Biosynthesis	1.85	0.667	2	CYP51A1,MSMO1,NSDHL,TM7SF2
Immunogenic Cell Death Signaling Pathway	1.83	0.289	0	ATF4,ATG16L1,ATG5,BAK1,BAX,BCAP31,BCL2,BECN1,CALR,CFLAR,CGAS,DAPK1,HSP90AA1,HSP90AB1,HSP90B1,HSPA4,HSPA5,HSPA8,HSPA9,IFNAR1,LRP1,NFKB1,PDIA3,PYCARD,ROCK1,TNFRSF1B
Necroptosis Signaling Pathway	1.82	0.263	0.156	BIRC2,CAMK2B,CAMK2G,CAPN7,CFLAR,CHUK,CYBB,DAPK1,DNM1L,EIF2AK2,FKBP1A,GLUL,IFNAR1,MDM2,MERTK,PELI1,PLA2G12A,PPP3CA,PPP3CB,PPP3R1,PYCARD,RBCK1,RBL1,SLC25A3,SLC25A4,SLC25A5,TIMM22,TIMM8A,TNFRSF10A,TNFRSF1B,TNFSF10,TOMM22,TOMM34,TOMM40,TOMM6,TRAF2,TRPM7,UBC,VDAC1,VDAC2,VDAC3
CNTF Signaling	1.8	0.316	-0.471	AKT1,GRB2,IL6ST,KRAS,LIFR,MAP2K1,MAP2K2,MAPK1,NRAS,PIK3CA,PIK3R1,RAF1,RALB,RAP2B,RPS6KA6,RPS6KB1,SOS1,STAT3
Gαq Signaling	1.79	0.259	-0.822	AKT1,AKT3,Calm1 (includes others),CHUK,ELK1,EPM2A,FNBP1,GNA11,GNAI2,GNAL,GNAS,GNB1,GNB2,GNB4,GNG5,GPLD1,GYS1,HMOX1,ITPR1,MAP2K1,MAP2K2,MAPK1,NAPEPLD,NFATC3,NFKB1,NFKBIA,PIK3CA,PIK3R1,PLCB1,PLCB3,PLD1,PLD2,PPP3CA,PPP3CB,PPP3R1,PRKD3,RAF1,RHOA,RHOBTB1,RHOT1,RND2,RND3,ROCK1,ROCK2
Prolactin Signaling	1.79	0.284	1.043	CREBBP,EP300,FYN,GRB2,IRS1,KCNMA1,KCNMB1,KRAS,MAP2K1,MAP2K2,MAPK1,NRAS,PDPK1,PIK3CA,PIK3R1,PRKD3,RAF1,RALB,RAP2B,SHC1,SOCS3,SOCS6,SOS1,SOS2,SP1,STAT3,STAT5B
BMP signaling pathway	1.77	0.286	0	ACVR2B,ATF2,BMPR1B,CREBBP,GRB2,KRAS,MAP2K1,MAP2K2,MAPK1,MAPK11,MAPK14,MAPK8,MAPK9,NFKB1,NRAS,PRKACB,PRKAG1,PRKAR2B,RAF1,RALB,RAP2B,SMAD1,SMAD7,SMAD9,SOS1,XIAP
4-1BB Signaling in T Lymphocytes	1.73	0.353	0	ATF2,CHUK,MAP2K1,MAP2K2,MAPK1,MAPK11,MAPK14,MAPK8,MAPK9,NFKB1,NFKBIA,TRAF2
Inhibition of Angiogenesis by TSP1	1.73	0.353	0.632	AKT1,AKT3,FYN,MAPK1,MAPK11,MAPK14,MAPK8,MAPK9,SDC2,TGFB1,THBS1,VEGFA
Death Receptor Signaling	1.73	0.281	-1.347	ACIN1,APAF1,BCL2,BID,BIRC2,CASP2,CFLAR,CHUK,DAXX,LIMK1,MAP4K4,MAPK8,NFKB1,NFKBIA,PARP11,PARP2,PARP3,PARP6,ROCK1,SPTAN1,TNFRSF10A,TNFRSF1B,TNFSF10,TNKS,TNKS2,TRAF2,XIAP
April Mediated Signaling	1.71	0.333	-1.387	CHUK,ELK1,MAPK1,MAPK11,MAPK14,MAPK8,MAPK9,NFAT5,NFATC3,NFKB1,NFKBIA,TRAF2,TRAF3,TRAF5
DNA damage-induced 14-3-3σ Signaling	1.71	0.326	1.807	AKT1,AKT3,APAF1,ATR,BCL2,CASP2,CCNB1,CCNE1,CDK2,CHEK1,CHEK2,COP1,E2F1,HUS1,MDM2
Aryl Hydrocarbon Receptor Signaling	1.68	0.258	0.324	AHR,APAF1,ATR,BAX,CCND3,CCNE1,CDK2,CDK4,CHEK1,CHEK2,DCT,E2F1,EP300,HSP90AA1,HSP90AB1,HSP90B1,MAPK1,MAPK8,MCM7,MDM2,MED1,MGST3,NCOA2,NCOA3,NCOR2,NFIA,NFIB,NFIC,NFIX,NFKB1,NR2F1,NRIP1,POLA1,RARA,RBL1,RXRA,SMARCA4,SP1,SRC,TFDP1,TGFB1
CD40 Signaling	1.67	0.299	-1.147	CD40,CHUK,MAP2K1,MAP2K2,MAP2K5,MAP2K6,MAPK1,MAPK11,MAPK14,MAPK8,MAPK9,MAPKAPK2,NFKB1,NFKBIA,PIK3CA,PIK3R1,STAT3,TRAF2,TRAF3,TRAF5
ILK Signaling	1.64	0.249	0.146	ACTN1,AKT1,AKT3,ATF2,ATF4,CDH1,CFL2,CREB5,CREBBP,CTNNB1,FLNA,FLNB,FN1,FNBP1,GSK3A,IRS1,ITGB5,MAP2K6,MAPK1,MAPK8,MAPK9,MYH10,MYH8,NACA,NFKB1,PARVA,PARVB,PDPK1,PIK3CA,PIK3R1,PPP1R14B,PPP2R1A,PPP2R1B,PPP2R2A,PPP2R2C,PPP2R3A,PPP2R5B,PPP2R5D,PTK2,PTPA,RHOA,RHOBTB1,RHOT1,RICTOR,RND2,RND3,TESK1,VEGFA,VEGFB,VIM
Lymphotoxin β Receptor Signaling	1.64	0.309	-0.535	AKT1,AKT3,APAF1,BIRC2,CHUK,CREBBP,EP300,MAPK1,NFKB1,NFKBIA,PDPK1,PIK3CA,PIK3R1,TRAF2,TRAF3,TRAF5,VCAM1
Leptin Signaling in Obesity	1.64	0.289	-0.905	ADCY1,ADCY6,AKT1,AKT3,GRB2,MAP2K1,MAP2K2,MAPK1,PDE3A,PDIA3,PIK3CA,PIK3R1,PLCB1,PLCB3,PLCE1,PLCL1,PLCL2,PRKACB,PRKAG1,PRKAR2B,SOCS3,STAT3
Gα12/13 Signaling	1.63	0.263	-1.372	AKT1,AKT3,CDH1,CDH22,CDH3,CDH4,CHUK,CTNNB1,ELK1,F2R,KRAS,LPAR2,LPAR4,LPAR6,MAP2K1,MAP2K2,MAPK1,MAPK7,MAPK8,MAPK9,MEF2A,MEF2D,NFKB1,NFKBIA,NRAS,PIK3CA,PIK3R1,PTK2,RAF1,RALB,RAP2B,RHOA,ROCK1,ROCK2,SRC
B Cell Activating Factor Signaling	1.62	0.326	-1.155	CHUK,ELK1,MAPK1,MAPK11,MAPK14,MAPK8,MAPK9,NFAT5,NFATC3,NFKB1,NFKBIA,TRAF2,TRAF3,TRAF5
Paxillin Signaling	1.6	0.271	-0.6	ACTN1,ARF6,ARHGEF7,BCAR1,GRB2,ITGA7,ITGAV,ITGB5,KRAS,MAPK1,MAPK11,MAPK14,MAPK8,MAPK9,NCK1,NRAS,PAK2,PAK3,PAK4,PARVA,PIK3CA,PIK3R1,PTK2,RALB,RAP2B,SOS1,SOS2,SRC,TLN2
Fcγ Receptor-mediated Phagocytosis in Macrophages and Monocytes	1.59	0.277	-0.392	ACTR3,AKT1,AKT3,ARF6,ARPC1B,ARPC4,ARPC5,CBL,FYB1,FYN,GPLD1,HMOX1,MAPK1,MYO5A,NAPEPLD,NCK1,PIK3R1,PIP5K1A,PLD1,PLD2,PRKD3,RAB11A,RPS6KB1,SRC,TLN2,VASP
Bladder Cancer Signaling	1.59	0.267	2.333	ABL1,CDH1,CDK4,DAPK1,E2F1,E2F4,E2F5,E2F6,FGF11,HDAC1,HDAC11,HDAC5,HDAC6,HDAC9,KRAS,MAP2K1,MAP2K2,MAPK1,MDM2,MMP25,NRAS,PA2G4,RAF1,RALB,RAP2B,RBL1,SUV39H1,TFDP1,THBS1,VEGFA,VEGFB
CCR3 Signaling in Eosinophils	1.59	0.261	1.606	Calm1 (includes others),CFL2,GNA11,GNAI2,GNAL,GNAS,GNB1,GNB2,GNB4,GNG5,ITPR1,KRAS,LIMK1,MAP2K1,MAP2K2,MAPK1,MAPK11,MAPK14,NRAS,PAK2,PAK3,PAK4,PIK3CA,PIK3R1,PLA2G12A,PLCB1,PLCB3,PPP1CB,PRKD3,RAF1,RALB,RAP2B,RHOA,ROCK1,ROCK2
Oxytocin Signaling Pathway	1.58	0.238	-0.855	AKT1,AKT3,ARRB1,ATF2,ATF4,ATP2B1,ATP2B2,ATP2B4,CACNA1B,CACNA1E,CACNB3,CACNG7,Calm1 (includes others),CREB5,CREBBP,GJA1,GNA11,GNAI2,GNAL,GNB1,GNB2,GNB4,GNG5,GRB2,ITPR1,KRAS,LPL,MAP2K5,MAPK1,MAPK11,MAPK14,MAPK4,MAPK6,MAPK7,MAPK8,MAPK9,MFN2,MYH10,MYH8,NFKB1,NRAS,PIK3CA,PIK3R1,PLA2G12A,PLCB1,PLCB3,PPP1CB,PPP3CA,PPP3CB,PPP3R1,PRKACB,PRKAG1,PRKAG3,PRKAR2B,PRKD3,RAF1,RALB,RAP2B,RHOA,ROCK1,ROCK2,SHC1,SHC…
Endothelin-1 Signaling	1.56	0.247	-0.295	ADCY1,ADCY6,ARAF,BRAF,CASP2,EDNRB,GAB1,GNA11,GNAI2,GNAL,GNAS,GPLD1,GRB2,HMOX1,ITPR1,KRAS,MAPK1,MAPK11,MAPK14,MAPK4,MAPK6,MAPK7,MAPK8,MAPK9,NAPEPLD,NRAS,PDIA3,PIK3CA,PIK3R1,PLA2G12A,PLAAT3,PLCB1,PLCB3,PLCE1,PLCL1,PLCL2,PLD1,PLD2,PNPLA8,PRDX6,PRKD3,RAF1,RALB,RAP2B,SHC1,SHC2,SOS1,SRC
Ceramide Biosynthesis	1.56	0.571	2	KDSR,SPTLC1,SPTLC2,SPTSSA
Glycoaminoglycan-protein Linkage Region Biosynthesis	1.56	0.571	1	B3GALT6,B3GAT3,XYLT1,XYLT2
STAT3 Pathway	1.54	0.259	0	BCL2,BMPR1B,CDC25A,CXCR2,FGFR1,FLT1,IFNAR1,IL17RA,IL6R,IL6ST,INSR,KRAS,MAP2K1,MAP2K2,MAP3K11,MAP3K12,MAP3K20,MAP3K9,MAPK1,MAPK11,MAPK14,MAPK8,MAPK9,NRAS,NTRK2,RAF1,RALB,RAP2B,SOCS3,SOCS6,SRC,STAT3,TGFB1,TGFBR3,VEGFA
Agrin Interactions at Neuromuscular Junction	1.54	0.29	-1	AGRN,ARHGEF7,CHRNA1,DAG1,ERBB3,ERBB4,KRAS,LAMB1,MAPK1,MAPK8,MAPK9,NRAS,PAK2,PAK3,PAK4,PTK2,RALB,RAP2B,SRC,UTRN
D-myo-inositol (1,3,4)-trisphosphate Biosynthesis	1.54	0.412	1.134	INPP5A,INPP5F,ITPKB,ITPKC,MINPP1,OCRL,SYNJ1
NRF2-mediated Oxidative Stress Response	1.52	0.241	1.715	AKT1,ATF4,CCT7,CDC34,CREBBP,CYP2U1,DNAJA1,DNAJA3,DNAJB1,DNAJB11,DNAJC10,DNAJC12,DNAJC14,DNAJC16,DNAJC3,DNAJC5,DNAJC7,DNAJC8,EP300,ERP29,FMO1,FTH1,FTL,GCLM,HMOX1,HSP90AA1,HSP90AB1,HSP90B1,KRAS,MAP2K1,MAP2K2,MAP2K5,MAP2K6,MAPK1,MAPK14,MAPK7,MAPK8,MAPK9,MGST3,NRAS,PIK3CA,PIK3R1,PMF1/PMF1-BGLAP,PPIB,PRDX1,PRKD3,RAF1,RALB,RAP2B,SCARB1,SOD1,SOD2,SQSTM1,TXN,TXNRD1,UBE2E3,UBE2K
Ceramide Signaling	1.52	0.275	1.46	AKT1,AKT3,BCL2,CERK,KRAS,MAP2K1,MAPK8,NFKB1,NRAS,NSMAF,PIK3CA,PIK3R1,PPP2R1A,PPP2R1B,PPP2R2A,PPP2R2C,PPP2R3A,PPP2R5B,PPP2R5D,PTPA,RAF1,RALB,RAP2B,SMPD4,TNFRSF1B
α-Adrenergic Signaling	1.5	0.266	2	ADCY1,ADCY6,Calm1 (includes others),EPM2A,GNA11,GNAI2,GNAL,GNAS,GNB1,GNB2,GNB4,GNG5,GYS1,ITPR1,KRAS,MAP2K1,MAP2K2,MAPK1,NRAS,PHKG1,PRKACB,PRKAG1,PRKAR2B,PRKD3,PYGB,RAF1,RALB,RAP2B,SLC8A2
Calcium Signaling	1.46	0.241	-0.48	ASPH,ATF2,ATF4,ATP2B1,ATP2B2,ATP2B4,CABIN1,CACNA1B,CACNA1E,CACNB3,CACNG7,Calm1 (includes others),CALR,CAMK2B,CAMK2G,CHRNA1,CHRNA3,CHRNA7,CHRNB2,CREB5,CREBBP,EP300,GRIA2,GRIA3,GRIN2A,GRINA,HDAC1,HDAC11,HDAC5,HDAC6,HDAC9,ITPR1,LETM1,MAPK1,MCU,MEF2A,MEF2D,MYH10,MYH8,NFAT5,NFATC3,PPP3CA,PPP3CB,PPP3R1,PRKACB,PRKAG1,PRKAR2B,RAP2B,RYR2,SLC8A2,TPM3,Tpm4,TRPC6
DNA Double-Strand Break Repair by Homologous Recombination	1.46	0.429	#NUM!	ABL1,ATRX,BRCA2,GEN1,POLA1,RAD51
Mevalonate Pathway I	1.46	0.429	-1.633	ACAT1,HADHB,HMGCR,HMGCS1,IDI1,MVD
Spermidine Biosynthesis I	1.44	1	#NUM!	AMD1,SRM
P2Y Purigenic Receptor Signaling Pathway	1.43	0.256	-0.354	ADCY1,ADCY6,AKT1,AKT3,ATF2,ATF4,CREB5,CREBBP,GNAI2,GNB1,GNB2,GNB4,GNG5,KRAS,MAP2K1,MAP2K2,MAPK1,NFKB1,NRAS,PDIA3,PIK3CA,PIK3R1,PLCB1,PLCB3,PLCE1,PLCL1,PLCL2,PRKACB,PRKAG1,PRKAR2B,PRKD3,RAF1,RALB,RAP2B
Actin Nucleation by ARP-WASP Complex	1.41	0.269	0.688	ACTR3,ARPC1B,ARPC4,ARPC5,FNBP1,GRB2,ITGA7,ITGAV,ITGB5,KRAS,NCK1,NRAS,RALB,RAP2B,RHOA,RHOBTB1,RHOT1,RND2,RND3,ROCK1,ROCK2,SOS1,SOS2,VASP,WASF1
G Beta Gamma Signaling	1.41	0.256	-0.365	ADCY1,AKT1,AKT3,CACNA1B,CACNA1E,CACNB3,CACNG7,GNA11,GNAI2,GNAL,GNAS,GNB1,GNB2,GNB4,GNG5,GRB2,ITPR1,KCNJ3,KRAS,MAPK1,NRAS,PDPK1,PRKACB,PRKAG1,PRKAR2B,PRKD3,RAF1,RALB,RAP2B,SHC1,SOS1,SOS2,SRC
Superpathway of Geranylgeranyldiphosphate Biosynthesis I (via Mevalonate)	1.4	0.389	-1.89	ACAT1,FDPS,HADHB,HMGCR,HMGCS1,IDI1,MVD
Xenobiotic Metabolism General Signaling Pathway	1.39	0.252	0.333	ABCA2,AHR,AKT1,AKT3,CREBBP,EP300,FTL,HMOX1,KRAS,MAP2K1,MAP2K2,MAP2K5,MAP2K6,MAP3K11,MAP3K12,MAP3K15,MAP3K2,MAP3K3,MAP3K4,Map3k7,MAP3K9,MAPK1,MAPK11,MAPK14,MAPK7,MAPK8,MAPK9,MGST3,NRAS,PIK3CA,PIK3R1,PRKD3,RAF1,RALB,RAP2B,RXRA
Assembly of RNA Polymerase II Complex	1.39	0.3	0.775	GTF2H1,GTF2H3,GTF2H5,POLR2C,POLR2D,POLR2L,TAF1,TAF10,TAF11,TAF12,TAF15,TAF2,TAF4,TAF5,TBP
FAT10 Cancer Signaling Pathway	1.39	0.3	-0.775	ACKR3,ACVR2B,AKT1,AKT3,CHUK,CTNNB1,EEF1A1,MAD2L1,NFKB1,NFKBIA,SMAD3,STAT3,TGFB1,TGFBR3,TNFRSF1B
UVA-Induced MAPK Signaling	1.38	0.265	0.535	KRAS,MAPK1,MAPK11,MAPK14,MAPK8,MAPK9,NRAS,PARP11,PARP2,PARP3,PARP6,PDIA3,PIK3CA,PIK3R1,PLCB1,PLCB3,PLCE1,PLCL1,PLCL2,RALB,RAP2B,RPS6KA6,RPS6KB1,SMPD4,TNKS,TNKS2
Amyotrophic Lateral Sclerosis Signaling	1.38	0.259	-0.626	AKT3,APAF1,BAX,BCL2,BID,BIRC2,CACNA1B,CACNA1E,CACNB3,CACNG7,CAPN7,GLUL,GPX1,GRIA2,GRIA3,GRIK4,GRIK5,GRIN2A,GRINA,HECW1,NEFL,PIK3CA,PIK3R1,PPP3CA,RAB5B,SLC1A2,SOD1,VEGFA,VEGFB,XIAP
Superpathway of D-myo-inositol (1,4,5)-trisphosphate Metabolism	1.37	0.364	0.707	IMPA2,INPP5A,INPP5F,ITPKB,ITPKC,MINPP1,OCRL,SYNJ1
Role Of Osteoclasts In Rheumatoid Arthritis Signaling Pathway	1.35	0.23	-1.25	ADAM11,ADAM12,ADAM17,ADAM22,ADAM23,ADAM9,AKT1,AKT3,ARAF,ATF2,ATF4,BCL2,BIRC2,BLNK,BRAF,Calm1 (includes others),CBL,CDH1,CHUK,COL11A1,COL12A1,COL22A1,COL3A1,COL4A1,COL5A2,CREB5,CREBBP,CTNNA1,CTNNB1,ELK1,FNBP1,GRB2,KRAS,MAP2K1,MAP2K2,MAP2K5,MAP2K6,MAPK1,MAPK11,MAPK14,MAPK8,MAPK9,MMP25,NFKB1,NFKBIA,NRAS,PIK3CA,PIK3R1,PPP3CA,PPP3CB,PPP3R1,PTPN1,RAF1,RALB,RAP2B,RHOA,RHOBTB1,RHOT1,RND2,RND3,SFRP2,SHC1,…
Basal Cell Carcinoma Signaling	1.35	0.278	-1.886	APC2,AXIN1,CTNNB1,DVL2,DVL3,FZD5,FZD6,FZD8,GLI2,GLIS2,PTCH1,SMO,SUFU,TCF3,TCF4,Tcf7,WNT3,WNT4,WNT5A,WNT7B
D-myo-inositol (1,4,5)-Trisphosphate Biosynthesis	1.35	0.346	-2.333	PI4K2A,PI4K2B,PI4KB,PIKFYVE,PIP4K2C,PIP5K1A,PLCB1,PLCB3,PLCE1
Production of Nitric Oxide and Reactive Oxygen Species in Macrophages	1.33	0.241	-0.905	AKT1,AKT3,APOC4,APOF,CHUK,CREBBP,CYBB,FNBP1,MAP2K1,MAP3K11,MAP3K12,MAP3K15,MAP3K2,MAP3K3,MAP3K4,Map3k7,MAP3K9,MAPK1,MAPK11,MAPK14,MAPK8,MAPK9,NFKB1,NFKBIA,PIK3CA,PIK3R1,PPP1CA,PPP1CB,PPP1R10,PPP1R14B,PPP1R7,PPP2R1A,PPP2R1B,PPP2R2A,PPP2R2C,PPP2R3A,PPP2R5B,PPP2R5D,PRKD3,PTPA,RHOA,RHOBTB1,RHOT1,RND2,RND3,TNFRSF1B
Apelin Cardiomyocyte Signaling Pathway	1.33	0.263	-0.784	AKT1,AKT3,GNA11,GNAI2,ITPR1,MAPK1,MAPK11,MAPK14,MAPK4,MAPK6,MAPK7,MAPK8,MAPK9,PDIA3,PIK3CA,PIK3R1,PLCB1,PLCB3,PLCE1,PLCL1,PLCL2,PRKD3,SLC8A2,SLC9A1,SLC9A8,TGFB1
Telomere Extension by Telomerase	1.31	0.4	#NUM!	HNRNPA2B1,TERF1,TERF2IP,TNKS,TNKS2,XRCC6
Apoptosis Signaling	1.31	0.26	-0.784	ACIN1,APAF1,BAK1,BAX,BCL2,BCL2L11,BID,BIRC2,CAPN7,CASP2,CHUK,KRAS,MAP2K1,MAP2K2,MAP4K4,MAPK1,MAPK8,NFKB1,NFKBIA,NRAS,RAF1,RALB,RAP2B,ROCK1,SPTAN1,TNFRSF1B,XIAP
Ephrin A Signaling	1.3	0.298	#NUM!	BCAR1,CFL2,EFNA5,EPHA4,EPHA5,EPHA7,FYN,LIMK1,PIK3CA,PIK3R1,PTK2,RHOA,ROCK1,ROCK2
Actin Cytoskeleton Signaling	1.3	0.234	-0.714	ABI2,ACTN1,ACTR3,APC2,ARHGEF7,ARPC1B,ARPC4,ARPC5,BCAR1,BRK1,CFL2,CYFIP2,DIAPH1,F2R,FGF11,FLNA,FN1,GIT1,GRB2,IQGAP1,ITGA7,ITGAV,ITGB5,KRAS,LIMK1,MAP2K1,MAP2K2,MAPK1,MYH10,MYH8,NCKAP1,NRAS,PAK2,PAK3,PAK4,PFN2,PIK3CA,PIK3R1,PIP5K1A,PPP1CB,PTK2,RAF1,RALB,RAP2B,RHOA,ROCK1,ROCK2,SHC1,SLC9A1,SOS1,SOS2,SSH1,SSH2,TLN2,TRIO,TTN,WASF1
Semaphorin Neuronal Repulsive Signaling Pathway	1.3	0.247	0.333	AKT1,AKT3,CFL2,CSPG4,CSPG5,DPYSL2,DPYSL3,DPYSL4,DPYSL5,FYN,ITGA7,ITGAV,ITGB5,LIMK1,MAP2K1,MAP2K2,MAP2K5,MAP2K6,NRP2,PAK2,PAK3,PAK4,Pde4d,PIK3CA,PIK3R1,PLXNA3,PPP1CB,PRKACB,PRKAG1,PRKAR2B,RHOA,ROCK1,ROCK2,SEMA3A,SEMA4D,SEMA6A,SEMA6B
Regulation Of The Epithelial Mesenchymal Transition By Growth Factors Pathway	1.3	0.24	-0.302	AKT1,AKT3,ARAF,BRAF,CDH1,CHUK,FGF11,FGFR1,FRS2,GAB1,GRB2,IL6R,KRAS,LATS1,MAP2K1,MAP2K2,MAP2K5,MAP2K6,MAPK1,MAPK11,MAPK14,MAPK8,MAPK9,MET,NFKB1,NRAS,PARD6B,PIK3CA,PIK3R1,RAF1,RALB,RAP2B,RHOA,SHC1,SHC2,SMAD3,SOS1,SOS2,STAT3,TCF3,TGFB1,TNFRSF1B,TNFSF10,VIM,WWTR1,ZEB2
Antioxidant Action of Vitamin C	1.27	0.254	0.426	CHUK,GPLD1,HMOX1,MAPK1,MAPK11,MAPK14,MAPK8,MAPK9,NAPEPLD,NFKB1,NFKBIA,PDIA3,PLA2G12A,PLAAT3,PLCB1,PLCB3,PLCE1,PLCL1,PLCL2,PLD1,PLD2,PNPLA8,PRDX6,SLC23A1,SLC2A1,SLC2A3,STAT5B,TXN,TXNRD1
Tight Junction Signaling	1.26	0.24	#NUM!	AKT1,AKT3,BET1L,CDK4,CLDN12,CPSF1,CPSF2,CPSF6,CSTF2,CTNNA1,CTNNB1,EPB41,GOSR1,GOSR2,LLGL1,MARK2,MPDZ,MYH10,MYH8,NAPB,NECTIN2,NFKB1,NUDT21,PALS1,PPP2R1A,PPP2R1B,PPP2R2A,PPP2R2C,PPP2R3A,PPP2R5B,PPP2R5D,PRKACB,PRKAG1,PRKAR2B,PTPA,RHOA,SPTAN1,SYMPK,TGFB1,TJP1,TNFRSF1B,VASP,YBX3
Glucocorticoid Receptor Signaling	1.26	0.216	#NUM!	AKT1,AKT3,AR,ARID1A,ATP5F1A,ATP5F1B,ATP5F1C,ATP5F1D,ATP5MC1,ATP5PB,BCL2,BCL2L11,CHUK,CREBBP,CXCR2,DCAF6,ELK1,EP300,FKBP4,GABPB2,GJA1,GRB2,GTF2H1,GTF2H3,GTF2H5,H3-3A/H3-3B,H3C3,HLA-A,HSP90AA1,HSP90AB1,HSP90B1,HSPA4,HSPA5,HSPA8,HSPA9,IFNAR1,IL17RA,IL6R,IL6ST,KRAS,KRT7,MAP2K1,MAP2K2,MAPK1,MAPK11,MAPK14,MAPK8,MAPK9,MED1,MED14,MT-ATP6,MT-CYB,MT-ND1,MT-ND3,MT-ND4,MT-ND4L,NCOA1,NCOA2,NCOA3,NCOR1,NCOR2,N…
Induction of Apoptosis by HIV1	1.25	0.277	-0.471	APAF1,BAK1,BAX,BCL2,BID,BIRC2,CHUK,DAXX,MAPK8,MAPK9,NFKB1,NFKBIA,SLC25A3,SLC25A4,SLC25A5,TNFRSF1B,TRAF2,XIAP
Neuropathic Pain Signaling In Dorsal Horn Neurons	1.24	0.257	-0.392	CAMK2B,CAMK2G,ELK1,GRIA2,GRIA3,GRIN2A,GRINA,ITPR1,KCNN4,KCNQ2,KCNQ3,MAPK1,NTRK2,PDIA3,PIK3CA,PIK3R1,PLCB1,PLCB3,PLCE1,PLCL1,PLCL2,PRKACB,PRKAG1,PRKAR2B,PRKD3,SRC
Acute Phase Response Signaling	1.22	0.238	-0.801	AKT1,AKT3,CHUK,CRABP1,ELK1,FN1,FTL,GRB2,HMOX1,HNRNPK,IL6R,IL6ST,IRAK1,KRAS,MAP2K1,MAP2K2,MAP2K6,MAPK1,MAPK11,MAPK14,MAPK8,MAPK9,NFKB1,NFKBIA,NRAS,PDPK1,PIK3CA,PIK3R1,RAF1,RALB,RAP2B,RBP1,SHC1,SOCS3,SOCS6,SOD2,SOS1,SOS2,STAT3,TCF3,TCF4,TNFRSF1B,TRAF2,VWF
Glutamate Receptor Signaling	1.2	0.273	-2.121	Calm1 (includes others),DLG4,GLS,GLUL,GNB1,GNB2,GNB4,GNG5,GRIA2,GRIA3,GRIK4,GRIK5,GRIN2A,GRINA,GRIP1,SLC1A2,SLC1A3,SLC38A1
Caveolar-mediated Endocytosis Signaling	1.19	0.267	#NUM!	ABL1,ARCN1,COPA,COPB1,COPG1,COPZ1,FLNA,FLNB,FLOT2,FYN,HLA-A,INSR,ITGA7,ITGAV,ITGB5,ITSN1,MAP3K2,PTPN1,RAB5B,SRC
Role of MAPK Signaling in the Pathogenesis of Influenza	1.19	0.262	#NUM!	AKT1,AKT3,ATF2,BAX,BCL2,KRAS,MAP2K1,MAP2K2,MAP2K6,MAPK1,MAPK11,MAPK14,MAPK8,MAPK9,NRAS,PLA2G12A,PLAAT3,PNPLA8,PRDX6,RAF1,RALB,RAP2B
VEGF Family Ligand-Receptor Interactions	1.19	0.262	-0.218	AKT1,AKT3,FLT1,GRB2,KRAS,MAP2K1,MAP2K2,MAPK1,NRAS,NRP2,PIK3CA,PIK3R1,PLA2G12A,PRKD3,RAF1,RALB,RAP2B,SHC1,SOS1,SOS2,VEGFA,VEGFB
Parkinson's Signaling	1.18	0.375	#NUM!	MAPK1,MAPK11,MAPK14,MAPK8,SEPTIN5,UCHL1
Dopamine Receptor Signaling	1.16	0.263	-0.447	ADCY1,ADCY6,COMT,MAOA,PPP1CA,PPP1CB,Ppp1cc,PPP1R10,PPP1R14B,PPP1R7,PPP2R1A,PPP2R1B,PPP2R2A,PPP2R2C,PPP2R3A,PPP2R5B,PPP2R5D,PRKACB,PRKAG1,PRKAR2B,PTPA
Coronavirus Replication Pathway	1.15	0.289	2.496	ARCN1,COPA,COPB1,COPG1,COPZ1,DDX1,GSK3A,PI4KB,TUBA1B,TUBA1C,TUBA4A,TUBB,TUBB2B
PAK Signaling	1.14	0.248	-0.6	ARHGEF7,CFL2,GIT1,GRB2,ITGA7,ITGAV,ITGB5,KRAS,LIMK1,MAP2K1,MAP2K2,MAPK1,MAPK8,MAPK9,NCK1,NRAS,PAK1IP1,PAK2,PAK3,PAK4,PIK3CA,PIK3R1,PTK2,RAF1,RALB,RAP2B,SHC1,SOS1,SOS2
LPS-stimulated MAPK Signaling	1.14	0.259	0.218	ATF2,CHUK,ELK1,KRAS,MAP2K1,MAP2K2,MAP2K6,MAPK1,MAPK11,MAPK14,MAPK8,MAPK9,NFKB1,NFKBIA,NRAS,PIK3CA,PIK3R1,PRKD3,RAF1,RALB,RAP2B,SRF
Angiopoietin Signaling	1.14	0.263	0	AKT1,AKT3,BIRC5,CHUK,GRB2,KRAS,NCK1,NFKB1,NFKBIA,NRAS,PAK2,PAK3,PAK4,PIK3CA,PIK3R1,PTK2,RALB,RAP2B,SOS1,STAT5B
SNARE Signaling Pathway	1.13	0.243	-0.522	ADCY1,ADCY6,BET1L,CACNA1B,CACNB3,Calm1 (includes others),CAMK2B,CAMK2G,CPLX2,DNAJC5,GOSR1,GOSR2,HSPA8,MYH10,MYH8,NAPB,PRKACB,PRKAG1,PRKAR2B,RAB11A,RAB1A,RAB22A,RAB6A,RAB7A,SGTA,SNAP29,SNAP91,SNCG,STXBP1,STXBP4,SYT1,SYT4,UNC13A
Role of PKR in Interferon Induction and Antiviral Response	1.13	0.243	-2.414	APAF1,ATF2,BAX,BID,CHUK,COLEC12,DNAJC3,E2F1,EIF2AK2,HSP90AA1,HSP90AB1,HSP90B1,HSPA4,HSPA5,HSPA8,HSPA9,IFNAR1,MAP2K6,MAPK1,MAPK11,MAPK14,MAPK8,MAPK9,METAP2,NFKB1,NFKBIA,NLRP12,NPM1,PYCARD,SP1,STAT3,TIRAP,TRAF3
Transcriptional Regulatory Network in Embryonic Stem Cells	1.13	0.278	#NUM!	CDYL,H3-3A/H3-3B,H4C13,H4C15,KAT6A,L1CAM,NANOG,PAX6,POU5F1,RFX4,RIF1,SET,SMARCAD1,STAT3,TRIM24
Netrin Signaling	1.11	0.264	-1.414	CACNA1B,CACNA1E,CACNB3,CACNG7,DCC,ENAH,ITPR1,NCK1,NFAT5,NFATC3,PPP3CA,PPP3CB,PPP3R1,PRKACB,PRKAG1,PRKAR2B,RYR2,UNC5B,UNC5D
NAD Signaling Pathway	1.1	0.238	-0.174	AKT1,AKT3,CLOCK,ERN1,GJA1,H1-0,H1-10,HSPD1,LDHA,NADK,NAMPT,NFKB1,NMNAT1,NMNAT2,PARP11,PARP2,PARP3,PARP6,PIK3CA,PIK3R1,POLR2C,POLR2D,POLR2L,PRKAG1,PRKAG3,RYR2,SIRT1,SIRT6,SLC29A3,SOD2,TGFB1,TNKS,TNKS2,TPCN1,TRPM2,VEGFA
NAD biosynthesis II (from tryptophan)	1.08	0.385	-0.447	HAAO,KMO,NMNAT1,NMNAT2,TDO2
Cholesterol Biosynthesis I	1.08	0.385	1.342	CYP51A1,DHCR7,MSMO1,NSDHL,TM7SF2
Cholesterol Biosynthesis II (via 24,25-dihydrolanosterol)	1.08	0.385	1.342	CYP51A1,DHCR7,MSMO1,NSDHL,TM7SF2
Cholesterol Biosynthesis III (via Desmosterol)	1.08	0.385	1.342	CYP51A1,DHCR7,MSMO1,NSDHL,TM7SF2
Role of Osteoblasts, Osteoclasts and Chondrocytes in Rheumatoid Arthritis	1.08	0.228	#NUM!	ACVR2B,ADAM17,AKT1,AKT3,APC2,AXIN1,BCL2,BIRC2,BMPR1B,Calm1 (includes others),CBL,CHUK,CSNK1A1,CSNK1D,CSNK1G1,CTNNB1,FZD5,FZD6,FZD8,LRP1,LRP5,MAP2K6,MAPK1,MAPK14,MAPK8,MAPK9,NFAT5,NFATC3,NFKB1,NFKBIA,PIK3CA,PIK3R1,PPP3CA,PPP3CB,PPP3R1,SFRP2,SMAD1,SMAD9,SMO,SRC,TCF3,TCF4,Tcf7,TGFB1,TNFRSF1B,TRAF2,TRAF5,WNT3,WNT4,WNT5A,WNT7B,XIAP
CDP-diacylglycerol Biosynthesis I	1.07	0.32	0	AGPAT1,AGPAT3,CDS1,CRLS1,LCLAT1,LPGAT1,MBOAT2,TAFAZZIN
1D-myo-inositol Hexakisphosphate Biosynthesis II (Mammalian)	1.07	0.353	1.633	INPP5A,INPP5F,ITPKB,ITPKC,OCRL,SYNJ1
Corticotropin Releasing Hormone Signaling	1.06	0.237	-0.186	ADCY1,ADCY6,ARPC5,ATF2,ATF4,BRAF,CACNA1B,CACNA1E,CACNB3,CACNG7,Calm1 (includes others),CNR1,CREB5,CREBBP,ELK1,GLI2,GNAI2,GNAS,ITPR1,MAP2K1,MAP2K2,MAPK1,MAPK11,MAPK14,MEF2A,MEF2D,PRKACB,PRKAG1,PRKAR2B,PRKD3,PTCH1,RAF1,SLC39A7,SMARCC2,SMO,VEGFA
Tryptophan Degradation to 2-amino-3-carboxymuconate Semialdehyde	1.06	0.5	#NUM!	HAAO,KMO,TDO2
NAD Biosynthesis III	1.06	0.5	#NUM!	NAMPT,NMNAT1,NMNAT2
IL-1 Signaling	1.06	0.25	0	ADCY1,ADCY6,CHUK,GNA11,GNAI2,GNAL,GNAS,GNB1,GNB2,GNB4,GNG5,IRAK1,MAP2K6,MAPK1,MAPK11,MAPK14,MAPK8,MAPK9,NFKB1,NFKBIA,PRKACB,PRKAG1,PRKAR2B,TOLLIP
Docosahexaenoic Acid (DHA) Signaling	1.04	0.289	#NUM!	AKT1,AKT3,APAF1,APP,BAX,BCL2,BID,GSK3A,PDPK1,PIK3CA,PIK3R1
Phospholipases	1.04	0.261	-0.775	GPLD1,HMOX1,LIPG,LPL,NAPEPLD,PDIA3,PLA2G12A,PLA2G15,PLAAT3,PLCB1,PLCB3,PLCE1,PLCL1,PLCL2,PLD1,PLD2,PNPLA8,PRDX6
RHOGDI Signaling	1.03	0.227	1	ACTR3,ARHGAP12,ARHGAP5,ARHGEF11,ARHGEF15,ARHGEF18,ARHGEF7,ARPC1B,ARPC4,ARPC5,CDH1,CDH22,CDH3,CDH4,CFL2,CREBBP,DGKZ,DLC1,EP300,FNBP1,GNA11,GNAI2,GNAL,GNAS,GNB1,GNB2,GNB4,GNG5,GRIP1,ITGA7,ITGAV,ITGB5,LIMK1,MYH10,MYH8,PAK2,PAK3,PAK4,PIKFYVE,PIP4K2C,PIP5K1A,RHOA,RHOBTB1,RHOT1,RND2,RND3,ROCK1,ROCK2,SRC,WASF1
Diphthamide Biosynthesis	1.03	0.667	#NUM!	DPH5,DPH6
Serine Biosynthesis	1.03	0.667	#NUM!	PHGDH,UBAC2
Guanine and Guanosine Salvage I	1.03	0.667	#NUM!	HPRT1,PNP
5-aminoimidazole Ribonucleotide Biosynthesis I	1.03	0.667	#NUM!	PFAS,PPAT
Palmitate Biosynthesis I (Animals)	1.03	0.667	#NUM!	CBR4,FASN
Inosine-5'-phosphate Biosynthesis II	1.03	0.667	#NUM!	ADSL,PAICS
Uridine-5'-phosphate Biosynthesis	1.03	0.667	#NUM!	CAD,UMPS
Hypusine Biosynthesis	1.03	0.667	#NUM!	DOHH,EIF5A
S-adenosyl-L-methionine Biosynthesis	1.03	0.667	#NUM!	MAT2A,MAT2B
Role of Tissue Factor in Cancer	1	0.241	#NUM!	AKT1,AKT3,ARRB1,CCN1,CFL2,EIF4E,FYN,GNA11,ITGAV,KRAS,LIMK1,MAPK1,MAPK11,MAPK14,NRAS,P4HB,PDIA6,PDXP,PIK3CA,PIK3R1,PLCB1,RALB,RAP2B,RPS6KA6,RPS6KB1,SRC,STAT5B,VEGFA
Role of MAPK Signaling in Inhibiting the Pathogenesis of Influenza	1	0.253	-0.229	ARAF,ATF2,BAX,BRAF,EIF2AK2,MAP2K1,MAP2K2,MAP2K6,MAPK1,MAPK11,MAPK14,MAPK8,MAPK9,NFKB1,NFKBIA,PLA2G12A,PLAAT3,PNPLA8,PRDX6,RAF1
UVB-Induced MAPK Signaling	0.987	0.269	-0.302	AKT1,EIF4E,H3-3A/H3-3B,H3C3,MAP2K1,MAPK1,MAPK11,MAPK14,MAPK8,MAPK9,PIK3CA,PIK3R1,PRKD3,RPS6KB1
Natural Killer Cell Signaling	0.975	0.227	0.447	AKT1,AKT3,CFL2,COL3A1,FYN,GRB2,HLA-A,HSPA4,HSPA5,HSPA8,HSPA9,KRAS,LAIR1,LIMK1,MAP2K1,MAP2K2,MAP3K11,MAP3K12,MAP3K15,MAP3K2,MAP3K3,MAP3K4,Map3k7,MAP3K9,MAPK1,MAPK11,MAPK14,NCK1,NECTIN2,NFAT5,NFATC3,NFKB1,NRAS,PAK2,PAK3,PAK4,PIK3CA,PIK3R1,RAF1,RALB,RAP2B,ROCK1,SOS1,SOS2,TNFSF10
Xenobiotic Metabolism Signaling	0.967	0.22	#NUM!	AHR,CAMK2B,CAMK2G,CHST15,CITED2,CREBBP,DNAJC7,EP300,FMO1,FTL,GAL3ST2,GRIP1,HDAC5,HMOX1,HS6ST2,HSP90AA1,HSP90AB1,HSP90B1,KRAS,MAOA,MAP2K1,MAP2K2,MAP2K5,MAP2K6,MAP3K11,MAP3K12,MAP3K15,MAP3K2,MAP3K3,MAP3K4,Map3k7,MAP3K9,MAPK1,MAPK11,MAPK14,MAPK7,MAPK8,MAPK9,MED1,MGST3,NCOA1,NCOR2,NDST1,NDST4,NFKB1,NRAS,NRIP1,PIK3CA,PIK3R1,PPP2R1A,PPP2R1B,PPP2R2A,PPP2R2C,PPP2R3A,PPP2R5B,PPP2R5D,PRKD3,PTPA,RAF1,RALB,R…
Assembly of RNA Polymerase III Complex	0.963	0.357	0.447	BDP1,GTF3C2,GTF3C3,GTF3C5,TBP
Role of IL-17A in Arthritis	0.963	0.263	#NUM!	ATF2,IL17RA,MAP2K1,MAP2K2,MAP2K6,MAPK1,MAPK11,MAPK14,MAPK8,MAPK9,MAPKAPK2,NFKB1,NFKBIA,PIK3CA,PIK3R1
Apelin Muscle Signaling Pathway	0.963	0.271	-0.447	AKT1,AKT3,GNA11,GNAI2,GNAL,GNAS,GNB1,GNB2,GNB4,GNG5,NRF1,PRKAG1,PRKAG3
Nucleotide Excision Repair Pathway	0.951	0.286	#NUM!	ERCC4,ERCC5,GTF2H1,GTF2H3,GTF2H5,POLR2C,POLR2D,POLR2L,RAD23B,XPC
Fc Epsilon RI Signaling	0.932	0.237	-0.577	AKT1,AKT3,FYN,GAB1,GRB2,INPP5F,KRAS,MAP2K1,MAP2K2,MAP2K6,MAPK1,MAPK11,MAPK14,MAPK8,MAPK9,NRAS,OCRL,PDPK1,PIK3CA,PIK3R1,PLA2G12A,PRKD3,RAF1,RALB,RAP2B,SOS1,SOS2,SYNJ1
Sonic Hedgehog Signaling	0.928	0.29	0	CCNB1,GLI2,GLIS2,PRKACB,PRKAG1,PRKAR2B,PTCH1,SMO,SUFU
IL-15 Production	0.924	0.236	-1.671	ABL1,CLK1,CLK4,DSTYK,EPHA4,EPHA5,EPHB1,EPHB2,EPHB4,ERBB3,ERBB4,FGFR1,FLT1,FYN,INSR,KIT,LMTK3,MAP2K1,MAP2K5,MAP2K6,MAP3K11,MERTK,MET,NFKB1,NTRK2,PTK2,RET,RYK,SRC
Phosphatidylglycerol Biosynthesis II (Non-plastidic)	0.907	0.296	0	AGPAT1,AGPAT3,CDS1,CRLS1,LCLAT1,LPGAT1,MBOAT2,TAFAZZIN
Glycolysis I	0.907	0.296	0	ALDOA,ENO1,GAPDH,GPI,PFKP,PGK1,PKM,TPI1
Thrombopoietin Signaling	0.889	0.254	0.5	GRB2,KRAS,MAP2K1,MAP2K2,MAPK1,NRAS,PIK3CA,PIK3R1,PRKD3,RAF1,RALB,RAP2B,SHC1,SOS1,STAT3,STAT5B
Pyrimidine Deoxyribonucleotides De Novo Biosynthesis I	0.886	0.304	1.134	AK9,DUT,NME1,NME7,RRM1,RRM2,RRM2B
Vitamin-C Transport	0.886	0.304	1.633	LRRC8C,SLC23A1,SLC2A1,SLC2A3,STOM,TXN,TXNRD1
Phosphatidylcholine Biosynthesis I	0.883	0.429	#NUM!	CEPT1,CHKA,PCYT1A
Adenine and Adenosine Salvage III	0.883	0.429	#NUM!	ADARB2,HPRT1,PNP
IL-10 Signaling	0.857	0.227	0.169	AHR,AKT1,AKT3,ATF2,ATF4,BCL2,BHLHE40,CCN4,CHUK,CREB5,CREBBP,DDIT4,ELK1,HLA-A,HMOX1,IL6R,IL6ST,MAFB,MAP2K6,MAP4K4,MAPK1,MAPK11,MAPK14,MAPK8,NFKB1,NFKBIA,PBX1,PKM,PRKAG1,PRKAG3,SIRT1,SOCS3,SP1,STAT3,STAT5B
Glioma Invasiveness Signaling	0.857	0.247	1.213	F2R,FNBP1,HMMR,ITGAV,KRAS,MAPK1,NRAS,PIK3CA,PIK3R1,PTK2,RALB,RAP2B,RHOA,RHOBTB1,RHOT1,RND2,RND3,TIMP4
Pentose Phosphate Pathway	0.857	0.364	1	G6PD,PGD,RPIA,TALDO1
Mechanisms of Viral Exit from Host Cells	0.854	0.268	#NUM!	CHMP2B,CHMP3,CHMP4B,CHMP4C,LMNB2,PDCD6IP,PRKD3,SH3GL1,SNF8,TSG101,VPS4A
Sperm Motility	0.848	0.218	-0.229	ABL1,Calm1 (includes others),CLK1,CLK4,DSTYK,EPHA4,EPHA5,EPHB1,EPHB2,EPHB4,ERBB3,ERBB4,FGFR1,FLT1,FYN,GNA11,GNAI2,GNAL,GNAS,GNB1,GNB2,GNB4,GNG5,INSR,ITPR1,KIT,LMTK3,MAP2K1,MAP2K5,MAP2K6,MAP3K11,MERTK,MET,NTRK2,PDE1B,PDIA3,PLA2G12A,PLAAT3,PLCB1,PLCB3,PLCE1,PLCL1,PLCL2,PNPLA8,PRDX6,PRKACB,PRKAG1,PRKAR2B,PRKD3,PTK2,RET,RYK,SLC12A2,SLC16A10,SRC,ZAN
Apelin Adipocyte Signaling Pathway	0.848	0.239	1.789	ADCY1,ADCY6,CYBB,GNA11,GNAI2,GPX1,GPX4,MAPK1,MAPK11,MAPK14,MAPK4,MAPK6,MAPK7,MAPK8,MAPK9,MGST3,PRDX6,PRKACB,PRKAG1,PRKAG3,PRKAR2B,SOD1
Gαs Signaling	0.83	0.23	-0.816	ADCY1,ADCY6,ADD1,ATF2,ATF4,BRAF,CNR1,CREB5,CREBBP,ELK1,GLP1R,GNA11,GNAI2,GNAL,GNAS,GNB1,GNB2,GNB4,GNG5,HTR5A,MAP2K1,MAP2K2,MAPK1,PRKACB,PRKAG1,PRKAR2B,RAPGEF2,RYR2,SRC
Neutrophil Extracellular Trap Signaling Pathway	0.818	0.211	0.965	AKT1,AKT3,ATP5F1A,ATP5F1B,ATP5F1C,ATP5F1D,ATP5MC1,ATP5PB,CASP2,COL11A1,COL12A1,COL22A1,COL3A1,COL4A1,COL5A2,CXCR2,CYBB,FYN,H3-3A/H3-3B,H4C13,H4C15,IFNAR1,ITPR1,LAIR1,MAP2K1,MAP2K2,MAP2K5,MAP2K6,MAPK1,MAPK11,MAPK14,MAPK8,MAPK9,MT-ATP6,MT-CYB,MT-ND1,MT-ND3,MT-ND4,MT-ND4L,NDUFA10,NDUFA12,NDUFA2,NDUFA8,NDUFAB1,NDUFB11,NDUFB2,NDUFB8,NDUFS1,NDUFS2,NDUFS4,NDUFV2,NDUFV3,NFKB1,PDIA3,PIK3CA,PIK3R1,PLA2G12A…
Retinoic acid Mediated Apoptosis Signaling	0.818	0.25	-0.277	APAF1,BID,CFLAR,CRABP1,IFNAR1,PARP11,PARP2,PARP3,PARP6,RARA,RXRA,TNFRSF10A,TNFSF10,TNKS,TNKS2
TNFR1 Signaling	0.807	0.255	-0.277	APAF1,BID,BIRC2,CASP2,CHUK,MAPK8,NFKB1,NFKBIA,PAK2,PAK3,PAK4,TRAF2,XIAP
Role of JAK family kinases in IL-6-type Cytokine Signaling	0.804	0.241	0.688	ADAM17,BIRC5,HSP90AA1,HSP90AB1,HSP90B1,IL6R,IL6ST,LIFR,MAPK1,MAPK11,MAPK14,MAPK8,MAPK9,SOCS3,STAT3,STAT5B,TGFB1,VEGFA,VEGFB
2-ketoglutarate Dehydrogenase Complex	0.783	0.5	#NUM!	DLST,OGDH
Branched-chain α-keto acid Dehydrogenase Complex	0.783	0.5	#NUM!	BCKDHB,DBT
Virus Entry via Endocytic Pathways	0.777	0.229	#NUM!	ABL1,AP1B1,AP1S2,AP2A1,Ap2b1,AP2M1,AP3B1,AP4M1,AP5M1,AP5Z1,CLTC,CXADR,FLNA,FLNB,FYN,HLA-A,ITGB5,ITSN1,KRAS,NRAS,PIK3CA,PIK3R1,PRKD3,RALB,RAP2B,SRC,TFRC
Osteoarthritis Pathway	0.77	0.216	-0.781	ATF2,ATF4,CASP2,CCN4,CHUK,CREB5,CREBBP,CTNNA1,CTNNB1,CXCR2,DDIT4,EPAS1,FGFR1,FN1,FZD5,FZD6,FZD8,GLI2,GLIS2,HES1,ITGA7,ITGAV,ITGB5,JAG1,LRP1,MYBBP1A,NAMPT,NFKB1,NOTCH1,OCRL,PRKAG1,PRKAG3,PTCH1,RBPJ,SIK3,SIRT1,SLC39A8,SMAD1,SMAD3,SMAD7,SMAD9,SMO,SOX9,SP1,TCF3,TCF4,Tcf7,TGFB1,TNFRSF1B,VEGFA,VEGFB
D-myo-inositol (1,4,5)-trisphosphate Degradation	0.764	0.312	1.342	IMPA2,INPP5A,INPP5F,OCRL,SYNJ1
Estrogen-Dependent Breast Cancer Signaling	0.73	0.235	0	AKT1,AKT3,ATF2,ATF4,CREB5,CREBBP,ELK1,HSD17B12,KRAS,MAPK1,NFKB1,NRAS,PIK3CA,PIK3R1,RALB,RAP2B,SP1,SRC,STAT5B
IL-17A Signaling in Airway Cells	0.721	0.239	-0.775	AKT1,AKT3,CHUK,IL17RA,MAP2K1,MAP2K2,MAPK1,MAPK11,MAPK14,MAPK8,MAPK9,NFKB1,NFKBIA,PIK3CA,PIK3R1,STAT3
Thiamin Salvage III	0.721	1	#NUM!	TPK1
Glutamine Biosynthesis I	0.721	1	#NUM!	GLUL
Glutamate Removal from Folates	0.721	1	#NUM!	GGH
Sulfite Oxidation IV	0.721	1	#NUM!	SUOX
Valine Degradation I	0.71	0.286	0	BCKDHB,DBT,ECHS1,HADHB,HIBADH,HIBCH
Dilated Cardiomyopathy Signaling Pathway	0.703	0.22	0.392	ADCY1,ADCY6,AKT1,AKT3,BAX,BCL2,CACNA1B,CACNA1E,CACNB3,CACNG7,CAMK2B,CAMK2G,DAG1,DMD,DSG2,GAB1,GNAS,ITPR1,KDM1A,KDM5A,MAP3K3,MAPK1,MAPK11,MAPK14,MYH10,MYH8,PDE3A,PRKACB,PRKAG1,PRKAR2B,RYR2,TTN,UTRN
Antiproliferative Role of Somatostatin Receptor 2	0.703	0.234	0	BRAF,ELK1,GNB1,GNB2,GNB4,GNG5,KRAS,MAP2K1,MAP2K2,MAPK1,NRAS,PIK3CA,PIK3R1,RALB,RAP2B,SLC39A7,SMARCC2,SRC
RAN Signaling	0.682	0.294	0.447	IPO5,KPNA2,KPNA4,RANGAP1,RCC1
IL-17A Signaling in Gastric Cells	0.676	0.269	0.447	IL17RA,MAPK1,MAPK11,MAPK14,MAPK8,MAPK9,NFKB1
Tryptophan Degradation III (Eukaryotic)	0.676	0.269	-1.134	ACAT1,CDYL,HAAO,HACD2,HADHB,KMO,TDO2
NF-κB Activation by Viruses	0.67	0.231	0.471	AKT1,AKT3,CHUK,EIF2AK2,ITGAV,KRAS,MAPK1,NFKB1,NFKBIA,NRAS,PIK3CA,PIK3R1,PRKD3,RAF1,RALB,RAP2B,TBP,TRAF2
Phosphatidylethanolamine Biosynthesis II	0.629	0.333	#NUM!	CEPT1,CHKA,ETNK1
Purine Ribonucleosides Degradation to Ribose-1-phosphate	0.629	0.333	#NUM!	ADARB2,PGM2L1,PNP
Pyrimidine Ribonucleotides De Novo Biosynthesis	0.62	0.244	1	AK9,CAD,CANT1,CTPS1,DHX29,DHX9,ENTPD4,NME1,NME7,UMPS
Arsenate Detoxification I (Glutaredoxin)	0.616	0.4	#NUM!	GLRX2,PNP
Pentose Phosphate Pathway (Oxidative Branch)	0.616	0.4	#NUM!	G6PD,PGD
Superpathway of Serine and Glycine Biosynthesis I	0.616	0.4	#NUM!	PHGDH,UBAC2
Myo-inositol Biosynthesis	0.616	0.4	#NUM!	IMPA2,INPP5F
Trans, trans-farnesyl Diphosphate Biosynthesis	0.616	0.4	#NUM!	FDPS,IDI1
Oxytocin In Brain Signaling Pathway	0.609	0.211	0	AKT1,AKT3,ATF2,ATF4,CACNA1B,CACNA1E,CACNB3,CACNG7,Calm1 (includes others),CREB5,CREBBP,GNA11,GNAI2,GNAL,GNB1,GNB2,GNB4,GNG5,ITPR1,KRAS,MAP2K1,MAP2K2,MAPK1,MAPK7,MEF2A,MEF2D,NFKB1,NLRP12,NRAS,PIK3CA,PIK3R1,PLA2G12A,PLAAT3,PLCB3,PNPLA8,PRDX6,PRKD3,PTPN1,PYCARD,RAF1,RALB,RAP2B
TNFR2 Signaling	0.6	0.25	-0.707	BIRC2,CHUK,MAPK8,NFKB1,NFKBIA,TNFRSF1B,TRAF2,XIAP
Nitric Oxide Signaling in the Cardiovascular System	0.588	0.217	0.426	AKT1,AKT3,CACNA1B,CACNA1E,CACNB3,CACNG7,Calm1 (includes others),FLT1,HSP90AA1,HSP90AB1,HSP90B1,ITPR1,MAP2K1,MAP2K2,MAPK1,PDE1B,PDE5A,PIK3CA,PIK3R1,PRKACB,PRKAG1,PRKAR2B,PRKD3,RYR2,VEGFA,VEGFB
TWEAK Signaling	0.587	0.243	-0.333	APAF1,BID,BIRC2,CHUK,NFKB1,NFKBIA,TRAF2,TRAF3,XIAP
The Visual Cycle	0.582	0.261	0	DHRS3,LRAT,RBP1,RDH10,RDH11,RDH13
TCA Cycle II (Eukaryotic)	0.582	0.261	1.633	DLST,FH,IDH3A,IDH3B,OGDH,SDHC
DNA Double-Strand Break Repair by Non-Homologous End Joining	0.573	0.286	#NUM!	DCLRE1C,LIG3,LIG4,XRCC6
Role of IL-17F in Allergic Inflammatory Airway Diseases	0.569	0.234	0.632	ATF2,ATF4,CREB5,CREBBP,IL17RA,MAP2K1,MAP2K2,MAPK1,NFKB1,RAF1,RPS6KA6
eNOS Signaling	0.565	0.212	-0.962	ADCY1,ADCY6,AKT1,AKT3,AQP11,Calm1 (includes others),CHRNA1,CHRNA3,CHRNA7,CHRNB2,FLT1,GNAS,HSP90AA1,HSP90AB1,HSP90B1,HSPA4,HSPA5,HSPA8,HSPA9,ITPR1,LPAR2,LPAR4,LPAR6,PDPK1,PIK3CA,PIK3R1,PRKACB,PRKAG1,PRKAG3,PRKAR2B,PRKD3,VEGFA,VEGFB
Mitochondrial L-carnitine Shuttle Pathway	0.544	0.263	0	ACSF2,ACSL3,ACSL4,CPT1C,SLC27A4
Embryonic Stem Cell Differentiation into Cardiac Lineages	0.535	0.3	#NUM!	HOXB5,NANOG,POU5F1
Calcium Transport I	0.535	0.3	#NUM!	ATP2B1,ATP2B2,ATP2B4
Synaptic Long Term Depression	0.533	0.207	0.324	CACNA1B,CACNA1E,CACNB3,CACNG7,GNA11,GNAI2,GNAL,GNAS,GRIA2,GRIA3,ITPR1,KRAS,MAP2K1,MAP2K2,MAPK1,NRAS,PDIA3,PLA2G12A,PLAAT3,PLCB1,PLCB3,PLCE1,PLCL1,PLCL2,PNPLA8,PPP2R1A,PPP2R1B,PPP2R2A,PPP2R2C,PPP2R3A,PPP2R5B,PPP2R5D,PRDX6,PRKD3,PTPA,RAF1,RALB,RAP2B,RYR2,SLC39A7,SMARCC2
Type II Diabetes Mellitus Signaling	0.523	0.209	-1.698	ACSF2,ACSL3,ACSL4,AKT1,AKT3,CACNA1B,CACNA1E,CACNB3,CACNG7,CHUK,INSR,IRS1,ITPR1,MAPK1,MAPK8,MAPK9,NFKB1,NFKBIA,NSMAF,PDPK1,PIK3CA,PIK3R1,PKM,PRKAG1,PRKAG3,PRKD3,SLC27A4,SMPD4,SOCS3,SOCS6,TNFRSF1B,TRAF2
White Adipose Tissue Browning Pathway	0.52	0.21	0.962	ADCY1,ADCY6,ATF2,ATF4,CACNA1B,CACNA1E,CACNB3,CACNG7,CREB5,CREBBP,FGFR1,GNAS,ITPR1,LDHA,MAPK1,MAPK11,MAPK14,NRF1,PRKACB,PRKAG1,PRKAG3,PRKAR2B,RARA,RUNX1T1,RXRA,SIRT1,THRA,THRB,VEGFA
Toll-like Receptor Signaling	0.517	0.218	-1.508	CHUK,EIF2AK2,ELK1,IRAK1,MAP2K6,MAP4K4,MAPK1,MAPK11,MAPK14,MAPK8,NFKB1,NFKBIA,RPS27A,TIRAP,TOLLIP,Ubb,UBC
Fatty Acid Activation	0.503	0.267	#NUM!	ACSF2,ACSL3,ACSL4,SLC27A4
Chondroitin and Dermatan Biosynthesis	0.495	0.333	#NUM!	CHPF,CSGALNACT2
Pentose Phosphate Pathway (Non-oxidative Branch)	0.495	0.333	#NUM!	RPIA,TALDO1
Glycine Cleavage Complex	0.495	0.333	#NUM!	AMT,GLDC
Selenocysteine Biosynthesis II (Archaea and Eukaryotes)	0.495	0.333	#NUM!	PSTK,SARS1
Role of JAK1 and JAK3 in γc Cytokine Signaling	0.489	0.217	#NUM!	BLNK,GRB2,IRS1,KRAS,MAPK1,NRAS,PIK3CA,PIK3R1,RALB,RAP2B,SHC1,SOCS3,STAT3,STAT5B,STAT6
Relaxin Signaling	0.484	0.206	-1.147	ADCY1,ADCY6,AKT1,AKT3,APEX1,BRAF,ELK1,GNA11,GNAI2,GNAL,GNAS,GNB1,GNB2,GNB4,GNG5,MAP2K1,MAPK1,NAPEPLD,NFKB1,NFKBIA,PDE1B,PDE3A,PDE5A,PDE6H,PIK3CA,PIK3R1,PRKACB,PRKAG1,PRKAR2B,SLC39A7,SMARCC2,VEGFA
Gαi Signaling	0.479	0.207	0.209	ADCY1,ADCY6,CNR1,CXCR2,GNA11,GNAI2,GNAL,GNAS,GNB1,GNB2,GNB4,GNG5,GRB2,KRAS,MAPK1,NRAS,PRKACB,PRKAG1,PRKAR2B,RAF1,RALB,RALGDS,RAP2B,SHC1,SHC2,SOS1,SOS2,SRC,STAT3
p38 MAPK Signaling	0.472	0.208	-0.655	ATF2,ATF4,CREB5,CREBBP,DAXX,EEF2K,ELK1,H3-3A/H3-3B,H3C3,HMGN1,IRAK1,MAP2K6,MAPK11,MAPK14,MAPKAPK2,MAX,MEF2A,MEF2D,PLA2G12A,RPS6KA6,RPS6KB1,SRF,TGFB1,TNFRSF1B,TRAF2
Regulation of Actin-based Motility by Rho	0.471	0.209	-0.447	ACTR3,ARPC1B,ARPC4,ARPC5,FNBP1,ITGA7,ITGAV,ITGB5,LIMK1,PAK2,PAK3,PAK4,PFN2,PIKFYVE,PIP4K2C,PIP5K1A,PPP1CB,RHOA,RHOBTB1,RHOT1,RND2,RND3,ROCK1,WASF1
Role of p14/p19ARF in Tumor Suppression	0.47	0.233	-1.342	E2F1,MDM2,NPM1,NPM3,PIK3CA,PIK3R1,SENP3
Regulation of Cellular Mechanics by Calpain Protease	0.465	0.211	0.302	ACTN1,CAPN7,CAST,CCND3,CCNE1,CDK2,CDK4,GRB2,ITGA7,ITGAV,ITGB5,KRAS,MAPK1,NRAS,PTK2,RALB,RAP2B,SRC,TLN2
UDP-D-xylose and UDP-D-glucuronate Biosynthesis	0.463	0.5	#NUM!	UXS1
Spermine Biosynthesis	0.463	0.5	#NUM!	AMD1
L-DOPA Degradation	0.463	0.5	#NUM!	COMT
Alanine Degradation III	0.463	0.5	#NUM!	GPT2
Flavin Biosynthesis IV (Mammalian)	0.463	0.5	#NUM!	RFK
Alanine Biosynthesis II	0.463	0.5	#NUM!	GPT2
Xanthine and Xanthosine Salvage	0.463	0.5	#NUM!	PNP
Fatty Acid Biosynthesis Initiation II	0.463	0.5	#NUM!	FASN
Threonine Degradation II	0.463	0.5	#NUM!	GCAT
Putrescine Biosynthesis III	0.463	0.5	#NUM!	ODC1
Formaldehyde Oxidation II (Glutathione-dependent)	0.463	0.5	#NUM!	ADH5
Glutamine Degradation I	0.463	0.5	#NUM!	GLS
Glutamate Dependent Acid Resistance	0.463	0.5	#NUM!	GAD2
GPCR-Mediated Integration of Enteroendocrine Signaling Exemplified by an L Cell	0.462	0.213	0.5	ADCY1,ADCY6,GLP1R,GNA11,GNAI2,GNAS,ITPR1,PDIA3,PLCB1,PLCB3,PLCE1,PLCL1,PLCL2,PRKACB,PRKAG1,PRKAR2B
Dermatan Sulfate Biosynthesis	0.461	0.217	-0.832	B3GALT6,B3GAT3,CHPF,CHST15,CSGALNACT2,DSEL,GAL3ST2,HS6ST2,NDST1,NDST4,SULT4A1,XYLT1,XYLT2
Triacylglycerol Biosynthesis	0.461	0.218	0.632	AGPAT1,AGPAT3,CRLS1,DBT,LCLAT1,LPGAT1,LPIN2,MBOAT2,PLPPR3,SIRT1,SIRT6,TAFAZZIN
Ketogenesis	0.457	0.273	#NUM!	ACAT1,HADHB,HMGCS1
HMGB1 Signaling	0.451	0.204	-0.18	AKT1,AKT3,ELK1,FNBP1,HAT1,KAT2A,KAT6A,Kat6b,KRAS,MAP2K1,MAP2K2,MAP2K5,MAP2K6,MAPK1,MAPK11,MAPK14,MAPK8,MAPK9,NFKB1,NRAS,PIK3CA,PIK3R1,RALB,RAP2B,RHOA,RHOBTB1,RHOT1,RND2,RND3,SP1,TGFB1,TNFRSF1B,TNFSF10,VCAM1
Granzyme B Signaling	0.442	0.25	0	APAF1,BID,LMNB2,NUMA1
Chondroitin Sulfate Degradation (Metazoa)	0.442	0.25	2	CEMIP2,HEXB,HYAL2,OGA
GABA Receptor Signaling	0.437	0.205	#NUM!	ADCY1,ADCY6,AP2A1,Ap2b1,AP2M1,CACNA1B,CACNA1E,CACNB3,CACNG7,GABRB3,GABRG1,GAD2,GNA11,GNAI2,GNAL,GNAS,GNB1,GNB2,GNB4,GNG5,ITPR1,KCNN4,KCNQ2,KCNQ3,RPS27A,Ubb,UBC
Growth Hormone Signaling	0.434	0.211	-0.775	ELK1,IGFBP3,IRS1,MAPK1,PDPK1,PIK3CA,PIK3R1,PRKD3,RPS6KA6,RPS6KB1,SOCS3,SOCS6,SRF,STAT3,STAT5B
Apelin Pancreas Signaling Pathway	0.428	0.217	1	ERN1,MAPK8,MAPK9,NFKB1,PIK3CA,PIK3R1,PRKACB,PRKAG1,PRKAG3,PRKAR2B
NOD1/2 Signaling Pathway	0.427	0.201	1.151	ARHGEF7,ATG16L1,BIRC2,CHUK,ERBIN,ERN1,HSP90AA1,HSP90AB1,HSP90B1,HSPA4,HSPA5,HSPA8,HSPA9,IFNAR1,MAP2K1,MAP2K2,MAP2K6,MAP4K4,MAPK1,MAPK11,MAPK14,MAPK8,MAPK9,MAPKAPK2,NFKB1,NFKBIA,NLRP12,PYCARD,RBCK1,SLC15A1,SLC15A3,TAB3,TGFB1,TNFSF10,TRAF2,TRAF3,TRIM27,XIAP
G-Protein Coupled Receptor Signaling	0.421	0.195	-2.307	ACKR3,ADCY1,ADCY6,ADCYAP1R1,ADGRB2,ADGRG1,ADGRL1,ADGRV1,AKT1,AKT3,AMOT,APEX1,ARRB1,ATF2,ATF4,BRAF,C5AR2,Calm1 (includes others),CAMK2B,CAMK2G,CELSR1,CHUK,CNR1,CREB5,CREBBP,CTNNB1,CXCR2,EDNRB,F2R,FYN,FZD5,FZD6,FZD8,GLP1R,GNA11,GNAI2,GNAL,GNAS,GNB1,GNB2,GNB4,GNG5,GPR107,GPR137B,GPR137C,GPR139,GPR161,GPR162,GPR180,GPR182,GPR27,GPR63,GPRIN1,GRB2,GRK1,GRK3,GRK5,GRK6,HCN1,HCN4,HTR5A,KCNN4,KCNQ2,KCNQ3,K…
NAD Biosynthesis from 2-amino-3-carboxymuconate Semialdehyde	0.403	0.286	#NUM!	NMNAT1,NMNAT2
Thioredoxin Pathway	0.403	0.286	#NUM!	TXN,TXNRD1
NAD Salvage Pathway III	0.403	0.286	#NUM!	NMNAT1,NMNAT2
Glycogen Biosynthesis II (from UDP-D-Glucose)	0.403	0.286	#NUM!	EPM2A,GYS1
iNOS Signaling	0.398	0.213	0.378	Calm1 (includes others),CHUK,CREBBP,HMGA1,IRAK1,MAPK1,MAPK11,MAPK14,NFKB1,NFKBIA
Pyroptosis Signaling Pathway	0.397	0.204	-0.688	BAX,DHX9,GBP7,GSDME,MAPK1,MAPK11,MAPK14,NEK7,NFKB1,NLRP12,NOL3,PRKACB,PRKAG1,PRKAR2B,PYCARD,RHOA,TNFRSF1B,TRAF3,TXNIP
Assembly of RNA Polymerase I Complex	0.393	0.25	#NUM!	POLR1C,POLR1D,TBP
Dermatan Sulfate Degradation (Metazoa)	0.389	0.235	2	CEMIP2,HEXB,HYAL2,OGA
Neuroinflammation Signaling Pathway	0.379	0.196	-0.816	ACVR2B,AKT1,AKT3,APH1A,Aph1c,APP,ATF2,ATF4,BACE1,BCL2,BIRC2,BIRC5,CD40,CFLAR,CHUK,CREB5,CREBBP,CTNNB1,CX3CL1,CXCL12,CYBB,GABRB3,GABRG1,GAD2,GLS,GLUL,GRIN2A,GRINA,HLA-A,HMOX1,IL6R,IRAK1,KCNJ3,MAPK1,MAPK11,MAPK14,MAPK4,MAPK6,MAPK7,MAPK8,MAPK9,NCSTN,NFAT5,NFATC3,NFKB1,PIK3CA,PIK3R1,PLA2G12A,PPP3CA,PPP3CB,PPP3R1,PSEN1,PYCARD,SLC1A2,SLC1A3,SOD2,TGFB1,TGFBR3,TIRAP,TRAF3,VCAM1,XIAP
Chondroitin Sulfate Biosynthesis	0.376	0.207	-0.577	B3GALT6,B3GAT3,CHPF,CHST15,CSGALNACT2,GAL3ST2,HS6ST2,NDST1,NDST4,SULT4A1,XYLT1,XYLT2
nNOS Signaling in Skeletal Muscle Cells	0.369	0.208	#NUM!	CACNA1B,CACNA1E,CACNB3,CACNG7,Calm1 (includes others),CHRNA1,DAG1,DMD,ITPR1,RYR2
Pyrimidine Ribonucleotides Interconversion	0.361	0.211	0.378	AK9,CANT1,CTPS1,DHX29,DHX9,ENTPD4,NME1,NME7
SPINK1 General Cancer Pathway	0.359	0.203	1.069	AKT1,AKT3,IL6R,KRAS,MAP2K1,MAP2K2,MAPK1,NRAS,PIK3CA,PIK3R1,RAF1,RALB,RAP2B,STAT3
Apelin Cardiac Fibroblast Signaling Pathway	0.348	0.217	-1	AKT1,AKT3,PRKAG1,PRKAG3,TGFB1
Mismatch Repair in Eukaryotes	0.342	0.222	1	EXO1,MSH2,RFC1,RFC3
Inositol Pyrophosphates Biosynthesis	0.332	0.25	#NUM!	PPIP5K1,PPIP5K2
Superoxide Radicals Degradation	0.332	0.25	#NUM!	SOD1,SOD2
Uracil Degradation II (Reductive)	0.33	0.333	#NUM!	UPB1
NADH Repair	0.33	0.333	#NUM!	GAPDH
Methylglyoxal Degradation I	0.33	0.333	#NUM!	GLO1
Proline Degradation	0.33	0.333	#NUM!	PRODH
1,25-dihydroxyvitamin D3 Biosynthesis	0.33	0.333	#NUM!	POR
Glutathione Biosynthesis	0.33	0.333	#NUM!	GCLM
Thymine Degradation	0.33	0.333	#NUM!	UPB1
Biotin-carboxyl Carrier Protein Assembly	0.33	0.333	#NUM!	ACACB
Glycerol-3-phosphate Shuttle	0.33	0.333	#NUM!	GPD2
Adenine and Adenosine Salvage I	0.33	0.333	#NUM!	PNP
Glutamate Degradation II	0.33	0.333	#NUM!	GOT2
Aspartate Biosynthesis	0.33	0.333	#NUM!	GOT2
Xenobiotic Metabolism CAR Signaling Pathway	0.324	0.194	0.493	CHST15,CITED2,CREBBP,DNAJC7,EP300,FMO1,GAL3ST2,GRIP1,HS6ST2,HSP90AA1,HSP90AB1,HSP90B1,MAP2K1,MAP2K2,MAP2K5,MAP2K6,MAPK1,MED1,MGST3,NCOA1,NDST1,NDST4,NRIP1,PPP2R1A,PPP2R1B,PPP2R2A,PPP2R2C,PPP2R3A,PPP2R5B,PPP2R5D,PRKD3,PTPA,RACK1,RXRA,SNW1,SRC,SULT4A1
Xenobiotic Metabolism PXR Signaling Pathway	0.312	0.193	0.164	CAMK2B,CAMK2G,CDK2,CHST15,CITED2,CREBBP,DNAJC7,EP300,GAL3ST2,GRIP1,HS6ST2,HSP90AA1,HSP90AB1,HSP90B1,MAOA,MED1,MGST3,NCOA1,NCOR1,NCOR2,NDST1,NDST4,NRIP1,PPM1A,PPP1CA,PPP1CB,Ppp1cc,PPP1R10,PPP1R14B,PPP1R7,PRKACB,PRKAG1,PRKAR2B,PRKD3,RXRA,SNW1,SULT4A1
Glutaryl-CoA Degradation	0.301	0.211	-1	ACAT1,CDYL,HACD2,HADHB
γ-linolenate Biosynthesis II (Animals)	0.301	0.211	#NUM!	ACSF2,ACSL3,ACSL4,SLC27A4
IL-9 Signaling	0.296	0.2	-0.378	IRS1,NFKB1,PIK3CA,PIK3R1,SOCS3,STAT3,STAT5B
Fatty Acid β-oxidation I	0.296	0.2	-0.816	ACSF2,ACSL3,ACSL4,ECHS1,ECI2,HADHB,SLC27A4
Glycogen Degradation III	0.29	0.214	#NUM!	GAA,PGM2L1,PYGB
Sphingosine-1-phosphate Signaling	0.287	0.192	0.426	ADCY1,ADCY6,AKT1,AKT3,CASP2,FNBP1,GNAI2,MAPK1,PDIA3,PIK3CA,PIK3R1,PLCB1,PLCB3,PLCE1,PLCL1,PLCL2,PTK2,RHOA,RHOBTB1,RHOT1,RND2,RND3,SMPD4
IL-23 Signaling Pathway	0.285	0.196	-1.667	AKT1,AKT3,NFKB1,NFKBIA,PIK3CA,PIK3R1,RORA,SOCS3,STAT3
Citrulline Biosynthesis	0.274	0.222	#NUM!	GLS,PRODH
Heme Biosynthesis II	0.274	0.222	#NUM!	FECH,HMBS
Inflammasome pathway	0.265	0.2	-1	CTSB,NEK7,NFKB1,PYCARD
nNOS Signaling in Neurons	0.262	0.191	-1.134	Calm1 (includes others),CAPN7,DLG4,GRIN2A,GRINA,PPP3CA,PPP3CB,PPP3R1,PRKD3
Retinoate Biosynthesis I	0.253	0.19	0	AKR1B1,Akr1c19,DHRS3,RBP1,RDH10,RDH11,RDH13,RDH16
Retinoate Biosynthesis II	0.245	0.25	#NUM!	RBP1
Heme Degradation	0.245	0.25	#NUM!	HMOX1
Heme Biosynthesis from Uroporphyrinogen-III I	0.245	0.25	#NUM!	FECH
Spermine and Spermidine Degradation I	0.245	0.25	#NUM!	PAOX
Phenylethylamine Degradation I	0.245	0.25	#NUM!	AOC2
Eumelanin Biosynthesis	0.245	0.25	#NUM!	DCT
Methylmalonyl Pathway	0.245	0.25	#NUM!	MMUT
Proline Biosynthesis I	0.245	0.25	#NUM!	PYCR1
Melatonin Degradation II	0.245	0.25	#NUM!	MAOA
Oxidized GTP and dGTP Detoxification	0.245	0.25	#NUM!	DDX6
L-cysteine Degradation I	0.245	0.25	#NUM!	GOT2
Molybdenum Cofactor Biosynthesis	0.245	0.25	#NUM!	MOCS2
Fatty Acid β-oxidation III (Unsaturated, Odd Number)	0.245	0.25	#NUM!	ECI2
Prostanoid Biosynthesis	0.227	0.2	#NUM!	HPGDS,PTGES2
Ketolysis	0.227	0.2	#NUM!	ACAT1,HADHB
Proline Biosynthesis II (from Arginine)	0.186	0.2	#NUM!	PYCR1
Creatine-phosphate Biosynthesis	0.186	0.2	#NUM!	MAP4K4
Tetrapyrrole Biosynthesis II	0.186	0.2	#NUM!	HMBS
CMP-N-acetylneuraminate Biosynthesis I (Eukaryotes)	0.186	0.2	#NUM!	CMAS
Glutathione Redox Reactions II	0.186	0.2	#NUM!	PDIA3
2-oxobutanoate Degradation I	0.186	0.2	#NUM!	MMUT
Lactose Degradation III	0.186	0.2	#NUM!	GLB1
Glutamate Degradation III (via 4-aminobutyrate)	0.186	0.2	#NUM!	GAD2
Neurovascular Coupling Signaling Pathway	0	0.185	-0.457	APP,CACNA1B,CACNA1E,CACNB3,CACNG7,Calm1 (includes others),ENTPD4,GABRB3,GABRG1,GJA1,GRIA2,GRIA3,GRIN2A,GRINA,ITPR1,KCNJ10,KCNJ2,KCNJ3,KCNMA1,KCNMB1,KCNN4,PLA2G12A,PLAAT3,PLCB1,PLCB3,PLD2,PNPLA8,PPP1CB,PRDX6,PRKACB,PRKAG1,PRKAR2B,PTGR2,RHOA,ROCK1,ROCK2,RYR2,SLC1A2,SLC1A3,SLC39A7,SLCO2A1,SMARCC2,STIM1
Wound Healing Signaling Pathway	0	0.147	-0.164	ACVR2B,CHUK,COL11A1,COL12A1,COL22A1,COL3A1,COL4A1,COL5A2,FN1,GRB2,KRAS,LAMB1,MAP2K1,MAP2K2,MAP2K5,MAP2K6,MAPK1,MAPK8,MAPK9,NFKB1,NFKBIA,NRAS,RAF1,RALB,RAP2B,SHC1,SHC2,SOS1,SOS2,TGFB1,TGFBR3,TNFRSF1B,TNFSF10,TRAF2,VEGFA,VEGFB,VIM
IL-13 Signaling Pathway	0	0.172	0.447	AKT1,AKT3,CTNNB1,FOSL2,FYN,IL17RA,MAOA,MAPK1,MAPK11,MAPK14,PIK3CA,PIK3R1,RHOA,ROCK1,ROCK2,SOCS3,SRC,STAT3,STAT6,TGFB1
Oxytocin In Spinal Neurons Signaling Pathway	0	0.114	-2	GNA11,PLCB3,SLC39A7,SMARCC2
CDX Gastrointestinal Cancer Signaling Pathway	0	0.178	1	AKT1,AKT3,AXIN2,BLM,BRAF,CDK2,CHUK,CTNNB1,CYBB,DLL1,FZD5,FZD6,FZD8,IL6R,KLF5,MAP2K1,MAP2K2,MAPK1,MAPK11,MAPK14,NFKB1,PIK3CA,PIK3R1,PNN,SLC15A1,SMO,STAT3,TCF3,TCF4,Tcf7,TGFB1,TNFSF10,WNT3,WNT4,WNT5A,WNT7B
Macrophage Classical Activation Signaling Pathway	0	0.122	-0.471	AEBP2,CD40,CHUK,CYBB,EZH2,IFNAR1,IRAK1,JARID2,MERTK,MT-CO1,MTF2,NDUFS1,NFKB1,NFKBIA,PDHX,PKM,SDHC,SOCS3,STAT3,STAT6,STK38,TGFB1,TNFSF10
Multiple Sclerosis Signaling Pathway	0	0.144	0.354	AEBP2,BAX,BID,BRAF,CAPN7,EZH2,GRIN2A,GRINA,HLA-A,IL17RA,JARID2,MAPK1,MAPK11,MAPK14,MBP,MTF2,NCOA3,NFKB1,NLRP12,P2RX4,PARP11,PARP2,PARP3,PARP6,PYCARD,SLC8A2,STK38,TGFB1,TNFSF10,TNKS,TNKS2,UBR2
Pathogen Induced Cytokine Storm Signaling Pathway	0	0.119	-0.302	AP3B1,BHLHE40,CCL25,CDH1,CGAS,COL11A1,COL12A1,COL22A1,COL3A1,COL4A1,COL5A2,CX3CL1,CXCL12,CXCR2,FTH1,FTL,GSDME,HMGCR,IFNAR1,IL6R,IL6ST,LYST,MAPK1,MAPK11,MAPK14,MAPK4,MAPK6,MAPK7,MAPK8,MAPK9,NFKB1,NLRP12,PYCARD,RYR2,SLC2A1,SLC2A3,SOCS3,STAT3,STAT5B,TGFB1,TNFRSF1B,TNFSF10,VEGFA,VEGFB
Role Of Chondrocytes In Rheumatoid Arthritis Signaling Pathway	0	0.184	-0.784	CEBPZ,CFLAR,CHUK,CXCL12,FN1,IL17RA,IL6R,IL6ST,IRAK1,LRP1,MAPK1,MAPK11,MAPK14,MAPK9,MMP25,NFKB1,PPP3CA,PPP3CB,PPP3R1,PRKAG1,PRKAG3,PYCARD,STAT3,TNFRSF1B,VEGFA,VEGFB
Role Of Osteoblasts In Rheumatoid Arthritis Signaling Pathway	0	0.189	1.043	ACVR2B,AKT1,AKT3,APC2,AXIN1,BCL2,BMPR1B,CSNK1A1,CSNK1D,CSNK1G1,CTNNB1,CTSA,CTSB,CTSV,CTSZ,CXCL12,FZD5,FZD6,FZD8,IL6R,IL6ST,LRP1,LRP5,MAPK1,MMP25,PIK3CA,PIK3R1,SFRP2,SMAD1,SMAD9,SMO,SRC,STAT3,STAT5B,STAT6,TCF3,TCF4,Tcf7,TGFB1,TNFSF10,VEGFA,VEGFB,WNT3,WNT4,WNT5A,WNT7B
Macrophage Alternative Activation Signaling Pathway	0	0.144	1.3	ATF2,ATF4,CLEC10A,CREB5,CREBBP,EPAS1,GRB2,H3-3A/H3-3B,H3C3,H4C13,H4C15,IRS1,LLGL1,LPL,MAPK1,MAPK11,MAPK14,NFKB1,NFKBIA,PIK3CA,PIK3R1,RPS6KB1,RXRA,SCARB1,SOCS3,STAT3,STAT6,TGFB1,THBS1
S100 Family Signaling Pathway	0	0.162	-1.163	ACKR3,ADCYAP1R1,ADGRB2,ADGRG1,ADGRL1,ADGRV1,AKT1,AKT3,APP,ARAF,ATF2,ATF4,Atp5e,ATP5F1A,ATP5F1B,ATP5F1C,ATP5F1D,ATP5PO,BCL2,BRAF,BSG,C5AR2,CACNA1B,CACNA1E,CACNB3,CACNG7,Calm1 (includes others),CAMK2B,CAMK2G,CDH1,CELSR1,CHUK,CNR1,CREB5,CREBBP,CTNNB1,CYBB,DLC1,EDNRB,F2R,FGFR1,FZD5,FZD6,FZD8,GLP1R,GNA11,GPR107,GPR137B,GPR137C,GPR139,GPR161,GPR162,GPR180,GPR182,GPR27,GPR63,HTR5A,IQGAP1,IRAK1,ITPR1,LGR…
Leukocyte Extravasation Signaling	0	0.171	0	ABL1,ACTN1,ARHGAP12,ARHGAP5,BCAR1,CLDN12,CTNNA1,CTNNB1,CXCL12,CYBB,DLC1,EDIL3,GNAI2,MAP2K2,MAP3K4,MAPK1,MAPK11,MAPK14,MAPK8,MAPK9,MMP25,PECAM1,PIK3CA,PIK3R1,PRKD3,PTK2,RHOA,ROCK1,ROCK2,SRC,TIMP4,VASP,VCAM1
Chaperone Mediated Autophagy Signaling Pathway	0	0.121	0.226	AKT1,APP,ATP6AP1,ATP6AP2,ATP6V0A1,ATP6V0B,ATP6V0C,ATP6V0E2,ATP6V1A,ATP6V1B2,ATP6V1E1,CHEK1,CHUK,CIP2A,CREBBP,CTSA,DNAJB1,EEF1A1,EIF4A1,EIF4H,EP300,GPX4,HDAC6,HK2,HSP90AA1,HSP90AB1,HSP90B1,HSPA4,HSPA5,HSPA8,HSPA9,HTT,IL17RA,LAMP2,MAPK1,MAPK11,MAPK14,MAPKAP1,MARCHF5,MDM2,MEF2A,MEF2D,MLLT11,MMP25,NCOR1,NCOR2,NFKB1,NFKBIA,PAX2,PDPK1,PHLPP1,PIK3CA,PIK3R1,POU5F1,PPP3CA,PPP3CB,PPP3R1,PRKAG1,PRKAG3,PSMA2…
IL-33 Signaling Pathway	0	0.167	-0.557	AKT1,AKT3,ATF2,ATF4,CASP2,CHUK,CREB5,CREBBP,FBXL19,H2AZ1,IRAK1,KIT,MACROH2A1,MAP2K1,MAP2K2,MAPK1,MAPK11,MAPK14,MAPK8,MAPK9,MAPKAPK2,NFKB1,NFKBIA,PIK3CA,PIK3R1,PRKACB,PRKAG1,PRKAR2B,RPS6KB1,STAT3,VCAM1
LPS/IL-1 Mediated Inhibition of RXR Function	0	0.11	-0.632	ABCG1,ACOX3,ACSF2,ACSL3,ACSL4,APOC4,CHST15,CPT1C,CYP2U1,FMO1,GAL3ST2,HMGCS1,HS6ST2,IRAK1,MAOA,MAPK8,MAPK9,MGST3,NCOA1,NDST1,NDST4,RARA,RXRA,SCARB1,SLC27A4,SULT4A1,TNFRSF1B,TRAF2
Coagulation System	0	0.0571	#NUM!	F2R,VWF
Hepatic Cholestasis	0	0.12	#NUM!	ADCY1,ADCY6,CHUK,INSR,IRAK1,MAP3K4,MAPK8,MAPK9,NFKB1,NFKBIA,PPRC1,PRKACB,PRKAG1,PRKAR2B,PRKD3,RARA,RXRA,SLCO3A1,TGFB1,TIRAP,TNFRSF1B,TNFSF10,TRAF2
LXR/RXR Activation	0	0.114	-0.378	ABCG1,APOC4,APOF,CYP51A1,ECHS1,FASN,HMGCR,LDLR,LPL,NCOR1,NCOR2,NFKB1,RXRA,TNFRSF1B
Hepatic Fibrosis / Hepatic Stellate Cell Activation	0	0.144	#NUM!	BAMBI,BAX,BCL2,CD40,COL11A1,COL12A1,COL22A1,COL3A1,COL4A1,COL5A2,EDNRB,FGFR1,FLT1,FN1,IFNAR1,IGFBP3,IL6R,MET,MYH10,MYH8,NFKB1,SMAD3,SMAD7,TGFB1,TNFRSF1B,VCAM1,VEGFA,VEGFB
VDR/RXR Activation	0	0.179	0	CCNC,EP300,HES1,IGFBP3,LRP5,MED1,NCOA1,NCOA2,NCOA3,NCOR1,NCOR2,PRKD3,RXRA,SP1
FXR/RXR Activation	0	0.103	#NUM!	AKT1,AKT3,APOC4,APOF,CREBBP,FASN,LPL,MAPK8,MAPK9,RARA,RXRA,SCARB1,VLDLR
PXR/RXR Activation	0	0.123	-1.414	AKT1,AKT3,INSR,NCOA1,PRKACB,PRKAG1,PRKAR2B,RXRA
Erythropoietin Signaling Pathway	0	0.186	-1.061	AKT1,AKT3,APAF1,BIRC2,CTNNB1,ELK1,GRB2,ITPR1,KRAS,MAP2K1,MAP2K2,MAPK1,MDM2,NFKB1,NFKBIA,NRAS,PDPK1,PIK3CA,PIK3R1,PRKD3,RAF1,RALB,RAP2B,RPS6KB1,SHC1,SHC2,SOS1,SOS2,SRC,STAT5B,TGFB1,TNFSF10,XIAP
Activation of IRF by Cytosolic Pattern Recognition Receptors	0	0.185	-0.577	ADAR,ATF2,CD40,CHUK,CREBBP,IFNAR1,MAPK8,MAPK9,NFKB1,NFKBIA,PPIB,TRAF3
IL-12 Signaling and Production in Macrophages	0	0.174	-0.781	AKT1,AKT3,APOC4,APOF,Calm1 (includes others),CD40,CHUK,COL3A1,EP300,H3-3A/H3-3B,H3C3,IL6ST,MAP2K1,MAP2K2,MAP2K6,MAPK1,MAPK11,MAPK14,MAPK8,NCOA1,NFAT5,NFATC3,NFKB1,PIAS2,PIK3CA,PIK3R1,POU2F1,POU2F2,PRKAG1,PRKAG3,PRKD3,RAB7A,RXRA,SIRT1,SOCS3,STAT3,STAT6,TGFB1,THBS1,XRCC6,ZNF668
Role of RIG1-like Receptors in Antiviral Innate Immunity	0	0.152	0	CHUK,CREBBP,EP300,NFKB1,NFKBIA,TRAF2,TRAF3
Role of Pattern Recognition Receptors in Recognition of Bacteria and Viruses	0	0.0705	-1.414	EIF2AK2,MAPK1,MAPK8,MAPK9,NFKB1,PIK3CA,PIK3R1,PRKD3,RNASEL,TGFB1,TNFSF10
TREM1 Signaling	0	0.13	-1.897	AKT1,AKT3,CD40,GRB2,IRAK1,MAPK1,NFKB1,NLRP12,STAT3,STAT5B
MIF Regulation of Innate Immunity	0	0.136	-0.816	MAPK1,MAPK8,MAPK9,NFKB1,NFKBIA,PLA2G12A
Role of NFAT in Regulation of the Immune Response	0	0.0473	-0.949	AKT1,AKT3,ATF2,BLNK,CABIN1,Calm1 (includes others),CHUK,CSNK1A1,CSNK1D,CSNK1G1,FYN,GNA11,GNAI2,GNAL,GNAS,GNB1,GNB2,GNB4,GNG5,GRB2,GSK3A,HLA-A,IPO5,ITPR1,KPNA2,KPNA4,KRAS,MAP2K1,MAP2K2,MAPK1,MEF2A,MEF2D,NFAT5,NFATC3,NFKB1,NFKBIA,NRAS,PIK3CA,PIK3R1,PLCB1,PLCB3,PPP3CA,PPP3CB,PPP3R1,RAF1,RALB,RAP2B,SOS1,SOS2
FcγRIIB Signaling in B Lymphocytes	0	0.0356	-1.069	AKT1,BLNK,CACNA1B,CACNA1E,CACNB3,CACNG7,GRB2,ITPR1,KRAS,MAPK8,MAPK9,NRAS,PDPK1,PIK3CA,PIK3R1,RALB,RAP2B,SHC1,SOS1
CCR5 Signaling in Macrophages	0	0.0401	0.707	CACNA1B,CACNA1E,CACNB3,CACNG7,Calm1 (includes others),GNA11,GNAI2,GNAL,GNAS,GNB1,GNB2,GNB4,GNG5,ITPR1,MAPK1,MAPK11,MAPK14,MAPK8,MAPK9,PRKD3
Calcium-induced T Lymphocyte Apoptosis	0	0.0239	0.333	CABIN1,Calm1 (includes others),EP300,HDAC1,HLA-A,ITPR1,MEF2D,PPP3CA,PPP3CB,PPP3R1,PRKD3
Cytotoxic T Lymphocyte-mediated Apoptosis of Target Cells	0	0.00941	#NUM!	APAF1,BCL2,BID,HLA-A
IL-17 Signaling	0	0.15	0	AKT1,AKT3,ATF2,ELK1,HSP90AA1,HSP90AB1,HSP90B1,IL17RA,KRAS,MAP2K6,MAPK1,MAPK11,MAPK14,MAPK8,MAPK9,NFKB1,NRAS,PIK3CA,PIK3R1,RALB,RAP2B,SRSF1,TGFB1,TNFSF10,TRAF2,TRAF5,VEGFA,VEGFB
Airway Pathology in Chronic Obstructive Pulmonary Disease	0	0.0254	#NUM!	FGF11,TGFB1,TNFSF10
CTLA4 Signaling in Cytotoxic T Lymphocytes	0	0.0789	2.064	AHR,AKT1,AKT3,AP1B1,AP1S2,AP2A1,Ap2b1,AP2M1,BCL10,CARD11,CBLB,CLTC,FYB1,FYN,GPLD1,GRB2,GSK3A,HLA-A,HMOX1,KRAS,MALT1,MAPK1,MAPK11,MAPK14,MAPK8,MAPK9,NAPEPLD,NCK1,NFAT5,NFATC3,NFKB1,NRAS,PIK3CA,PIK3R1,PLD1,PLD2,PPP2R1A,PPP2R1B,PPP2R2A,PPP2R2C,PPP2R3A,PPP2R5B,PPP2R5D,PTPA,RALB,RAP2B,SRC,TGFB1
Airway Inflammation in Asthma	0	0.0303	#NUM!	TGFB1
T Helper Cell Differentiation	0	0.017	#NUM!	CD40,HLA-A,IL6R,IL6ST,STAT3,STAT6,TGFB1,TNFRSF1B
CD28 Signaling in T Helper Cells	0	0.0561	-0.962	ACTR3,AKT1,AKT3,ARPC1B,ARPC4,ARPC5,BCL10,Calm1 (includes others),CARD11,CHUK,FYN,GRB2,HLA-A,ITPR1,MALT1,MAP2K1,MAP2K2,MAPK8,MAPK9,NFAT5,NFATC3,NFKB1,NFKBIA,PDPK1,PIK3CA,PIK3R1,PPP3CA,PPP3CB,PPP3R1
IL-15 Signaling	0	0.0379	0.447	AKT1,AKT3,KRAS,MAP2K1,MAP2K2,MAPK1,MAPK11,MAPK14,NFKB1,NRAS,PIK3CA,PIK3R1,RAF1,RALB,RAP2B,RPS6KB1,SHC1,STAT3,STAT5B,STAT6
Role of Cytokines in Mediating Communication between Immune Cells	0	0.0185	#NUM!	TGFB1
Dendritic Cell Maturation	0	0.047	-1.134	AKT1,AKT3,ATF2,ATF4,CD40,CHUK,COL3A1,CREB5,CREBBP,FSCN1,HLA-A,IFNAR1,MAPK1,MAPK11,MAPK14,MAPK8,MAPK9,NFKB1,NFKBIA,PDIA3,PIK3CA,PIK3R1,PLCB1,PLCB3,PLCE1,PLCL1,PLCL2,TNFRSF1B
Cellular Effects of Sildenafil (Viagra)	0	0.187	#NUM!	ADCY1,ADCY6,CACNA1B,CACNA1E,CACNB3,CACNG7,Calm1 (includes others),GNAS,ITPR1,KCNN4,KCNQ2,KCNQ3,MYH10,MYH8,PABPC4,PDE1B,PDE3A,PDE5A,PDIA3,PLCB1,PLCB3,PLCE1,PLCL1,PLCL2,PPP1CB,PRKACB,PRKAG1,PRKAR2B
Cardiomyocyte Differentiation via BMP Receptors	0	0.185	#NUM!	ACVR2B,ATF2,BMPR1B,SMAD1,SMAD9
ICOS-ICOSL Signaling in T Helper Cells	0	0.0454	-1.789	AKT1,AKT3,Calm1 (includes others),CAMK2B,CAMK2G,CD40,CHUK,GRB2,HLA-A,ITPR1,NFAT5,NFATC3,NFKB1,NFKBIA,PDPK1,PIK3CA,PIK3R1,PLEKHA1,PPP3CA,PPP3CB,PPP3R1,SHC1,TRAT1
Lipid Antigen Presentation by CD1	0	0.0169	#NUM!	AP2A1,Ap2b1,AP2M1,ARF6,CALR,PDIA3,PSAP
Maturity Onset Diabetes of Young (MODY) Signaling	0	0.177	#NUM!	APOC4,APOF,APPL1,CACNA1B,CACNA1E,CACNB3,CACNG7,CREBBP,EP300,GAPDH,INSR,NEUROD1,NFKB1,OGDH
CREB Signaling in Neurons	0	0.168	-0.853	ACKR3,ADCY1,ADCY6,ADCYAP1R1,ADGRB2,ADGRG1,ADGRL1,ADGRV1,AKT1,AKT3,ATF2,ATF4,BMPR1B,C5AR2,CACNA1B,CACNA1E,CACNB3,CACNG7,Calm1 (includes others),CAMK2B,CAMK2G,CELSR1,CNR1,CREB5,CREBBP,EDNRB,ELK1,EP300,F2R,FGFR1,FLT1,FZD5,FZD6,FZD8,GLP1R,GNA11,GNAI2,GNAL,GNAS,GNB1,GNB2,GNB4,GNG5,GPR107,GPR137B,GPR137C,GPR139,GPR161,GPR162,GPR180,GPR182,GPR27,GPR63,GRB2,GRIA2,GRIA3,GRIK4,GRIK5,GRIN2A,HTR5A,INSR,ITPR1…
Type I Diabetes Mellitus Signaling	0	0.0393	-0.5	APAF1,BCL2,BID,CHUK,GAD2,HLA-A,HSPD1,IRAK1,MAP2K6,MAPK1,MAPK11,MAPK14,MAPK8,MAPK9,NFKB1,NFKBIA,SOCS3,SOCS6,TNFRSF1B,TRAF2
Primary Immunodeficiency Signaling	0	0.0508	#NUM!	BLNK,CD40,DCLRE1C
Allograft Rejection Signaling	0	0.00411	#NUM!	CD40,HLA-A
Autoimmune Thyroid Disease Signaling	0	0.00437	#NUM!	CD40,HLA-A
Graft-versus-Host Disease Signaling	0	0.00224	#NUM!	HLA-A
p70S6K Signaling	0	0.0723	-0.156	AKT1,AKT3,BCAP31,EEF2K,F2R,GNAI2,GRB2,IRS1,KRAS,MAP2K1,MAP2K2,MAPK1,NRAS,PDIA3,PDPK1,PIK3CA,PIK3R1,PLCB1,PLCB3,PLCE1,PLCL1,PLCL2,PLD1,PPP2R1A,PPP2R1B,PPP2R2A,PPP2R2C,PPP2R3A,PPP2R5B,PPP2R5D,PRKD3,PTPA,RAF1,RALB,RAP2B,RPS6,RPS6KB1,SHC1,SOS1,SOS2,SRC,YWHAB
G Protein Signaling Mediated by Tubby	0	0.0427	-0.447	ABL1,FYB1,GNA11,GNAI2,GNAL,GNAS,GNB1,GNB2,GNB4,GNG5,GRB2,INSR,MERTK,NAMPT,NCK1,PLCB1,PLCB3,THRA,THRB,TUB
Communication between Innate and Adaptive Immune Cells	0	0.00214	#NUM!	CD40,HLA-A
Crosstalk between Dendritic Cells and Natural Killer Cells	0	0.11	-1.134	CAMK2B,CAMK2G,CD40,FSCN1,HLA-A,NECTIN2,NFKB1,TLN2,TNFRSF1B,TNFSF10
Systemic Lupus Erythematosus Signaling	0	0.0337	#NUM!	AKT1,AKT3,CBL,CD2BP2,CD40,EFTUD2,GRB2,HLA-A,HNRNPA2B1,HNRNPC,IL6R,KRAS,LSM2,MAPK1,NFAT5,NFATC3,NRAS,PIK3CA,PIK3R1,PIM2,PRPF19,PRPF39,PRPF4B,RALB,RAP2B,SNRNP27,SNRNP48,SNRNP70,SNRPB2,Snrpc,SNRPD1,SNRPD2,Snrpg,SNU13,SOS1,SOS2
CDC42 Signaling	0	0.0556	-0.426	ACTR3,APC2,ARPC1B,ARPC4,ARPC5,ATF2,CDC42BPA,CFL2,DIAPH1,EXOC4,EXOC5,EXOC6B,HLA-A,IQGAP1,ITGA7,ITGAV,ITGB5,LIMK1,LLGL1,MAP3K11,MAPK1,MAPK11,MAPK14,MAPK8,MAPK9,PAK2,PAK3,PAK4,PARD3,PPP1CB,RAF1,SRC
FAK Signaling	0	0.104	-0.385	ACKR3,ACTR3,ACVR2B,ADCYAP1R1,ADGRB2,ADGRG1,ADGRL1,ADGRV1,AKT1,AKT3,ARHGEF7,ARPC1B,ARPC4,ARPC5,ASAP1,BCAR1,C5AR2,CAPN7,CDH1,CELSR1,CNR1,COL3A1,CTNNB1,CXCR2,EDNRB,EFNA5,ELK3,F2R,FLT1,FYN,FZD5,FZD6,FZD8,GIT1,GLP1R,GPR107,GPR137B,GPR137C,GPR139,GPR161,GPR162,GPR180,GPR182,GPR27,GPR63,GRB2,GSK3A,HTR5A,IFNAR1,IL17RA,IL6R,IL6ST,ITGA7,ITGAV,ITGB5,KIT,KRAS,LGR4,LPAR2,LPAR4,LPAR6,LTB4R2,MAP2K1,MAP2K2,MAP2K…
Phospholipase C Signaling	0	0.0598	-0.832	ADCY1,ADCY6,ARHGEF11,ARHGEF15,ARHGEF18,ARHGEF7,ATF2,ATF4,BLNK,Calm1 (includes others),CREB5,CREBBP,EP300,FNBP1,FYN,GNAS,GNB1,GNB2,GNB4,GNG5,GPLD1,GRB2,HDAC1,HDAC11,HDAC5,HDAC6,HDAC9,HMOX1,ITGA7,ITGAV,ITGB5,ITPR1,KRAS,MAP2K1,MAP2K2,MAPK1,MEF2A,MEF2D,NAPEPLD,NFAT5,NFATC3,NFKB1,NRAS,PLA2G12A,PLCB1,PLCB3,PLCE1,PLD1,PLD2,PPP1CB,PPP3CA,PPP3CB,PPP3R1,PRKD3,RAF1,RALB,RALGDS,RAP2B,RHOA,RHOBTB1,RHOT1,RND2,…
Altered T Cell and B Cell Signaling in Rheumatoid Arthritis	0	0.00638	#NUM!	CD40,CHUK,HLA-A,NFKB1,TGFB1,TRAF3
Atherosclerosis Signaling	0	0.105	#NUM!	APOC4,APOF,CD40,COL3A1,CXCL12,GLG1,LPL,NFKB1,PLA2G12A,PLAAT3,PNPLA8,PRDX6,TGFB1,VCAM1
B Cell Development	0	0.00409	#NUM!	CD40,HLA-A
Breast Cancer Regulation by Stathmin1	0	0.184	-1.073	ACKR3,ADCYAP1R1,ADGRB2,ADGRG1,ADGRL1,ADGRV1,ARHGEF11,ARHGEF15,ARHGEF18,ARHGEF7,ATF2,ATF4,AURKA,AURKB,C5AR2,CAMK2B,CAMK2G,CCND3,CDK2,CDK4,CELSR1,CNR1,CREB5,CREBBP,E2F1,E2F4,E2F5,E2F6,E2F8,EDNRB,F2R,FOXM1,FZD5,FZD6,FZD8,GLP1R,GNB1,GNB2,GNB4,GNG5,GPR107,GPR137B,GPR137C,GPR139,GPR161,GPR162,GPR180,GPR182,GPR27,GPR63,GRB2,HTR5A,KRAS,LGR4,LPAR2,LPAR4,LPAR6,LTB4R2,MAP2K1,MAP2K2,MAPK1,NFKB1,NPFFR1,NRAS,P…
Neuroprotective Role of THOP1 in Alzheimer's Disease	0	0.0826	-0.707	APP,FAP,HLA-A,LONP1,NFYA,PRKACB,PRKAG1,PRKAR2B,THOP1,TPP1
Regulation of IL-2 Expression in Activated and Anergic T Lymphocytes	0	0.0671	-0.898	BCL10,Calm1 (includes others),CARD11,CHUK,ELK1,FYN,GRB2,KRAS,MALT1,MAP2K1,MAP2K2,MAPK1,MAPK8,MAPK9,NFAT5,NFATC3,NFKB1,NFKBIA,NRAS,PABPC4,PPP3CA,PPP3CB,PPP3R1,RAF1,RALB,RAP2B,SMAD3,SOS1,SOS2,TGFB1,TOB1
NUR77 Signaling in T Lymphocytes	0	0.0468	-0.209	APAF1,BCL2,CABIN1,Calm1 (includes others),EP300,HDAC1,HDAC9,HLA-A,MAP2K1,MAP2K2,MAP2K5,MAP3K2,MAP3K3,MAPK1,MAPK7,MEF2D,PDK1,PPP3CA,PPP3CB,PPP3R1,PRKD3,RXRA,SIN3B,TNFSF10
PKCθ Signaling in T Lymphocytes	0	0.0717	-1.372	BCL10,CACNA1B,CACNA1E,CACNB3,CACNG7,CAMK2B,CAMK2G,CARD11,CHUK,FYN,GRB2,HLA-A,ITPR1,KRAS,MALT1,MAP3K11,MAP3K12,MAP3K15,MAP3K2,MAP3K3,MAP3K4,Map3k7,MAP3K9,MAPK1,MAPK8,NFAT5,NFATC3,NFKB1,NFKBIA,NRAS,PIK3CA,PIK3R1,POU2F1,PPP3CA,PPP3CB,PPP3R1,RALB,RAP2B,SOS1,SOS2
Role of Lipids/Lipid Rafts in the Pathogenesis of Influenza	0	0.087	#NUM!	FDPS,IFNAR1
Role of PI3K/AKT Signaling in the Pathogenesis of Influenza	0	0.182	-0.302	AKT1,AKT3,GNAI2,IFNAR1,MAP2K1,MAP2K2,MAPK1,NFKB1,NFKBIA,PIK3CA,PIK3R1,ZNF346
Role of Hypercytokinemia/hyperchemokinemia in the Pathogenesis of Influenza	0	0.0465	-2	EIF2AK2,IFNAR1,NFKB1,PYCARD
Antiproliferative Role of TOB in T Cell Signaling	0	0.0235	-0.632	CCNE1,CDC34,CDK2,MAPK1,PABPC1,PABPC4,SKP2,SMAD3,TGFB1,TOB1
MSP-RON Signaling Pathway	0	0.0345	#NUM!	PIK3CA,PIK3R1
OX40 Signaling Pathway	0	0.0188	-1.414	BCL2,HLA-A,MAPK8,MAPK9,NFKB1,NFKBIA,TRAF2,TRAF3,TRAF5
PI3K Signaling in B Lymphocytes	0	0.0745	-0.156	ABL1,AKT1,AKT3,ATF2,ATF4,BCL10,BLNK,Calm1 (includes others),CAMK2B,CAMK2G,CBL,CD40,CD81,CHUK,ELK1,FYN,IRS1,ITPR1,KRAS,MALT1,MAP2K1,MAP2K2,MAPK1,NFAT5,NFATC3,NFKB1,NFKBIA,NRAS,PDIA3,PDPK1,PIK3CA,PIK3R1,PLCB1,PLCB3,PLCE1,PLCL1,PLCL2,PLEKHA1,PPP3CA,PPP3CB,PPP3R1,RAF1,RALB,RAP2B
MIF-mediated Glucocorticoid Regulation	0	0.111	0	MAPK1,NFKB1,NFKBIA,PLA2G12A
Tumoricidal Function of Hepatic Natural Killer Cells	0	0.167	#NUM!	APAF1,BAX,BID,M6PR
Intrinsic Prothrombin Activation Pathway	0	0.0238	#NUM!	COL3A1
IL-17A Signaling in Fibroblasts	0	0.184	#NUM!	CHUK,IL17RA,MAPK1,MAPK11,MAPK14,NFKB1,NFKBIA
Role of IL-17A in Psoriasis	0	0.0714	#NUM!	IL17RA
Role of JAK1, JAK2 and TYK2 in Interferon Signaling	0	0.154	#NUM!	IFNAR1,NFKB1,RAF1,STAT3
Role of JAK2 in Hormone-like Cytokine Signaling	0	0.177	-0.302	BCL2,CCND3,IRS1,PTPN1,SH2B1,SHC1,SOCS3,STAT3,STAT5B,VEGFA,VEGFB
Heparan Sulfate Biosynthesis	0	0.182	-0.5	AARS1,B3GALT6,B3GAT3,CHST15,DTD2,EXTL2,GAL3ST2,GLCE,HS6ST2,NDST1,NDST4,PRDX6,SULT4A1,TARS2,XYLT1,XYLT2
Bupropion Degradation	0	0.12	#NUM!	CYP2U1,CYP51A1,POR
Sphingosine and Sphingosine-1-phosphate Metabolism	0	0.111	#NUM!	SGPP1
Glucose and Glucose-1-phosphate Degradation	0	0.154	#NUM!	HK2,PGM2L1
Thyroid Hormone Metabolism II (via Conjugation and/or Degradation)	0	0.025	#NUM!	B3GAT3
Nicotine Degradation III	0	0.069	2	B3GAT3,CYP2U1,CYP51A1,POR
Dopamine Degradation	0	0.0625	#NUM!	COMT,MAOA
Heparan Sulfate Biosynthesis (Late Stages)	0	0.148	-1.155	AARS1,CHST15,DTD2,EXTL2,GAL3ST2,GLCE,HS6ST2,NDST1,NDST4,PRDX6,SULT4A1,TARS2
Isoleucine Degradation I	0	0.167	#NUM!	ACAT1,ECHS1,HADHB
Trehalose Degradation II (Trehalase)	0	0.143	#NUM!	HK2
Glutathione Redox Reactions I	0	0.138	2	GPX1,GPX4,MGST3,PRDX6
Ubiquinol-10 Biosynthesis (Eukaryotic)	0	0.0968	#NUM!	COQ2,CYP26B1,MICAL3
Superpathway of Citrulline Metabolism	0	0.133	#NUM!	GLS,PRODH
Pyruvate Fermentation to Lactate	0	0.167	#NUM!	LDHA
Acyl-CoA Hydrolysis	0	0.0714	#NUM!	PPT1
tRNA Splicing	0	0.152	0.378	APEX1,NAPEPLD,PDE1B,PDE3A,PDE5A,PDE6H,TSEN15
Sucrose Degradation V (Mammalian)	0	0.182	#NUM!	ALDOA,TPI1
Melatonin Degradation I	0	0.0645	2	B3GAT3,CYP2U1,CYP51A1,POR
NAD Salvage Pathway II	0	0.111	#NUM!	ACP1,NMNAT1,NMNAT2
Triacylglycerol Degradation	0	0.153	-0.333	AARS1,ABHD2,DTD2,LIPG,LPL,NDST1,NDST4,PRDX6,TARS2
Estrogen Biosynthesis	0	0.0889	1	CYP2U1,CYP51A1,HSD17B12,POR
Arginine Degradation VI (Arginase 2 Pathway)	0	0.167	#NUM!	PYCR1
Tryptophan Degradation X (Mammalian, via Tryptamine)	0	0.037	#NUM!	MAOA
Leukotriene Biosynthesis	0	0.133	#NUM!	LTA4H,MGST3
Histidine Degradation III	0	0.125	#NUM!	HAL
Glutathione-mediated Detoxification	0	0.108	#NUM!	GGH,HPGDS,LANCL1,MGST3
Glycerol Degradation I	0	0.167	#NUM!	GPD2
Urate Biosynthesis/Inosine 5'-phosphate Degradation	0	0.143	#NUM!	PNP,XDH
NAD Phosphorylation and Dephosphorylation	0	0.154	#NUM!	ACP1,NADK
Acetyl-CoA Biosynthesis I (Pyruvate Dehydrogenase Complex)	0	0.143	#NUM!	DBT
Dermatan Sulfate Biosynthesis (Late Stages)	0	0.149	-1.89	CHST15,DSEL,GAL3ST2,HS6ST2,NDST1,NDST4,SULT4A1
Glycogen Degradation II	0	0.167	#NUM!	PGM2L1,PYGB
Nicotine Degradation II	0	0.0758	1.342	B3GAT3,CYP2U1,CYP51A1,FMO1,POR
Purine Nucleotides Degradation II (Aerobic)	0	0.158	#NUM!	ADARB2,PNP,XDH
Serotonin Degradation	0	0.0423	#NUM!	ADH5,B3GAT3,MAOA
Phenylalanine Degradation IV (Mammalian, via Side Chain)	0	0.143	#NUM!	GOT2,MAOA
Bile Acid Biosynthesis, Neutral Pathway	0	0.0556	#NUM!	Akr1c19
Retinol Biosynthesis	0	0.17	0	DHRS3,LIPG,LPL,LRAT,RBP1,RDH10,RDH11,RDH13
Colanic Acid Building Blocks Biosynthesis	0	0.0714	#NUM!	GPI
γ-glutamyl Cycle	0	0.154	#NUM!	CHAC1,GCLM
Gluconeogenesis I	0	0.185	1.342	ALDOA,ENO1,GAPDH,GPI,PGK1
Methylglyoxal Degradation III	0	0.0938	#NUM!	AKR1B1,Akr1c19,PTGR2
Dolichyl-diphosphooligosaccharide Biosynthesis	0	0.182	#NUM!	ALG6,DPAGT1
Chondroitin Sulfate Biosynthesis (Late Stages)	0	0.16	-1.414	CHPF,CHST15,CSGALNACT2,GAL3ST2,HS6ST2,NDST1,NDST4,SULT4A1
Guanosine Nucleotides Degradation III	0	0.154	#NUM!	PNP,XDH
Adenosine Nucleotides Degradation II	0	0.188	#NUM!	ADARB2,PNP,XDH
Superpathway of Melatonin Degradation	0	0.0746	2.236	B3GAT3,CYP2U1,CYP51A1,MAOA,POR
Histidine Degradation VI	0	0.107	#NUM!	CYP26B1,HAL,MICAL3
Stearate Biosynthesis I (Animals)	0	0.186	0.816	ACSF2,ACSL3,ACSL4,Akr1c19,DBT,FASN,LPGAT1,PPT1,PTGR2,SIRT1,SIRT6,SLC27A4,TECR
Noradrenaline and Adrenaline Degradation	0	0.0811	#NUM!	ADH5,COMT,MAOA
Pregnenolone Biosynthesis	0	0.0741	#NUM!	CYP26B1,MICAL3
Acetone Degradation I (to Methylglyoxal)	0	0.116	#NUM!	Akr1c19,CYP2U1,CYP51A1,POR,PTGR2
Rapoport-Luebering Glycolytic Shunt	0	0.167	#NUM!	MINPP1
Putrescine Degradation III	0	0.0455	#NUM!	MAOA
GDP-glucose Biosynthesis	0	0.167	#NUM!	HK2,PGM2L1
Sphingomyelin Metabolism	0	0.125	#NUM!	SMPD4
UDP-N-acetyl-D-galactosamine Biosynthesis II	0	0.154	#NUM!	GPI,HK2
Oxidative Ethanol Degradation III	0	0.0175	#NUM!	CYP2U1
Ethanol Degradation II	0	0.0286	#NUM!	ADH5
Aspartate Degradation II	0	0.143	#NUM!	GOT2
Folate Transformations I	0	0.111	#NUM!	MTHFR
GDP-mannose Biosynthesis	0	0.167	#NUM!	GPI
Inhibition of Matrix Metalloproteases	0	0.154	0	ADAM12,ADAM17,LRP1,MMP25,SDC2,TIMP4
Agranulocyte Adhesion and Diapedesis	0	0.0762	#NUM!	ACKR3,CCL25,CLDN12,CX3CL1,CXCL12,CXCR2,FN1,GLG1,GNAI2,MMP25,MYH10,MYH8,PECAM1,Podxl,PODXL2,VCAM1
Granulocyte Adhesion and Diapedesis	0	0.0688	#NUM!	ACKR3,CCL25,CLDN12,CX3CL1,CXCL12,CXCR2,GLG1,GNAI2,MMP25,PECAM1,SDC2,TNFRSF1B,VCAM1
TEC Kinase Signaling	0	0.0606	-1.043	FNBP1,FYN,GNA11,GNAI2,GNAL,GNAS,GNB1,GNB2,GNB4,GNG5,GTF2I,ITGA7,ITGAV,ITGB5,MAPK8,MAPK9,NFKB1,PAK2,PAK3,PAK4,PIK3CA,PIK3R1,PRKD3,PTK2,RHOA,RHOBTB1,RHOT1,RND2,RND3,SRC,STAT3,STAT5B,STAT6,TNFRSF10A,TNFSF10
SAPK/JNK Signaling	0	0.0677	-0.539	ATF2,DAXX,DUSP8,ELK1,GAB1,GNB1,GNB2,GNB4,GNG5,GRB2,HNRNPK,IRS1,KRAS,MAP3K11,MAP3K12,MAP3K2,MAP3K20,MAP3K3,MAP3K4,MAP3K9,MAP4K4,MAPK8,MAPK8IP1,MAPK9,NFATC3,NRAS,PIK3CA,PIK3R1,RALB,RAP2B,SHC1,SOS1,SOS2,TRAF2
Interferon Signaling	0	0.139	0	BAK1,BAX,BCL2,IFNAR1,MED14
IL-4 Signaling	0	0.0607	0.507	AKT1,AKT3,ATF2,ATF4,COL11A1,COL12A1,COL22A1,COL3A1,COL4A1,COL5A2,CREB5,CREBBP,GAB1,GNAI2,GRB2,IRS1,KRAS,MAOA,MAPK1,MAPK11,MAPK14,MAPKAP1,NFKB1,NRAS,PIK3CA,PIK3R1,RALB,RAP2B,RICTOR,RPS6KB1,SOS1,SOS2,STAT3,STAT6,TGFB1
Antigen Presentation Pathway	0	0.103	#NUM!	CALR,HLA-A,PDIA3,PSMB6
B Cell Receptor Signaling	0	0.0961	-1.576	ABL1,AKT1,AKT3,ATF2,ATF4,BCL10,BLNK,Calm1 (includes others),CAMK2B,CAMK2G,CFL2,CHUK,CREB5,CREBBP,EBF1,ELK1,GAB1,GRB2,GSK3A,INPP5F,KRAS,MALT1,MAP2K1,MAP2K2,MAP2K6,MAP3K11,MAP3K12,MAP3K15,MAP3K2,MAP3K3,MAP3K4,Map3k7,MAP3K9,MAPK1,MAPK11,MAPK14,MAPK8,MAPK9,NFAT5,NFATC3,NFKB1,NFKBIA,NRAS,OCRL,PDPK1,PIK3CA,PIK3R1,POU2F2,PPP3CA,PPP3CB,PPP3R1,PTK2,RAF1,RALB,RAP2B,RPS6KB1,SHC1,SOS1,SOS2,SYNJ1,TCF3
Serotonin Receptor Signaling	0	0.0889	#NUM!	ADCY1,ADCY6,HTR5A,MAOA
Phototransduction Pathway	0	0.13	#NUM!	GNB1,GRK1,PDE6H,PRKACB,PRKAG1,PRKAR2B,RGS9
cAMP-mediated signaling	0	0.178	0.845	ADCY1,ADCY6,AKAP10,AKAP11,AKAP12,AKAP13,AKAP6,AKAP8,APEX1,ATF2,ATF4,BRAF,Calm1 (includes others),CAMK2B,CAMK2G,CNR1,CREB5,CREBBP,CXCR2,GLP1R,GNAI2,GNAL,GNAS,HTR5A,LAMTOR3,MAP2K1,MAP2K2,MAPK1,NAPEPLD,PDE1B,PDE3A,PDE5A,PDE6H,PKIB,PPP3CA,PPP3CB,PPP3R1,PRKACB,PRKAR2B,RAF1,SRC,STAT3
NF-κB Signaling	0	0.0771	-2.111	AKT1,AKT3,ARAF,AZI2,BCL10,BMPR1B,BRAF,CARD11,CD40,CHUK,CREBBP,CSNK2A2,EIF2AK2,EP300,FGFR1,FLT1,HDAC1,INSR,IRAK1,KRAS,MALT1,MAP2K6,MAP3K3,MAP4K4,MAPK8,NFKB1,NFKBIA,NRAS,NTRK2,PELI1,PIK3CA,PIK3R1,PRKACB,RAF1,RALB,RAP2B,TAB3,TGFBR3,TIRAP,TNFRSF1B,TRAF2,TRAF3,TRAF5,UBE2N
T Cell Receptor Signaling	0	0.0714	-1.067	AKT1,AKT3,ATF2,BCL10,Calm1 (includes others),CARD11,CBL,CHUK,CTNNB1,ELK1,FYB1,FYN,GRB2,GSK3A,HLA-A,KRAS,MALT1,MAP2K1,MAP2K2,MAP2K6,MAPK1,MAPK11,MAPK14,MAPK8,NCK1,NFAT5,NFATC3,NFKB1,NFKBIA,NRAS,PDK1,PIK3CA,PIK3R1,PPP3CA,PPP3CB,PPP3R1,RAF1,RALB,RAP2B,SOS1,SOS2,TCF3,TCF4,Tcf7
GPCR-Mediated Nutrient Sensing in Enteroendocrine Cells	0	0.178	-0.655	ADCY1,ADCY6,CACNA1B,CACNA1E,CACNB3,CACNG7,GNA11,GNAI2,GNAS,GNG5,ITPR1,PDIA3,PLCB1,PLCB3,PLCE1,PLCL1,PLCL2,PRKACB,PRKAG1,PRKAR2B,PRKD3
Gustation Pathway	0	0.138	0	ADCY1,ADCY6,ASIC2,CACNA1B,CACNA1E,CACNB3,CACNG7,GABRB3,GABRG1,GLP1R,ITPR1,KCNN4,KCNQ2,KCNQ3,LDAH,LIPA,LIPG,LIPH,LPAR6,LPL,LRRC8C,P2RX4,PDE3A,PRKACB,PRKAG1,PRKAR2B,SCN3A,STIM1
Phagosome Formation	0	0.15	-1.765	ACKR3,ACTR3,ADCYAP1R1,ADGRB2,ADGRG1,ADGRL1,ADGRV1,AKT1,AKT3,AP1B1,AP1S2,ARF6,ARPC1B,ARPC4,ARPC5,BCAR1,BCL10,C5AR2,CELSR1,CFL2,CNR1,COLEC12,DIAPH1,EDNRB,F2R,FN1,FYN,FZD5,FZD6,FZD8,GLP1R,GPLD1,GPR107,GPR137B,GPR137C,GPR139,GPR161,GPR162,GPR180,GPR182,GPR27,GPR63,GRB2,HMOX1,HTR5A,ITGA7,ITGAV,ITGB5,ITPR1,KRAS,LGR4,LIMK1,LPAR2,LPAR4,LPAR6,LTB4R2,MALT1,MAP2K1,MAP2K2,MAP2K5,MAP2K6,MAPK1,MAPK4,MAPK6,MAPK…
Macropinocytosis Signaling	0	0.184	-0.302	ANKFY1,ARF6,ITGB5,KRAS,MET,NRAS,PIK3CA,PIK3R1,PRKD3,RALB,RAP2B,RHOA,SRC,USP6NL
PD-1, PD-L1 cancer immunotherapy pathway	0	0.159	0.775	AKT1,AKT3,CBLB,CDK2,CIP2A,CSNK2A2,ELK1,HLA-A,LATS1,PDCD4,PIK3CA,PIK3R1,SKP2,SMAD3,STAT5B,TGFB1,TNFRSF1B
Th1 and Th2 Activation Pathway	0	0.145	#NUM!	ACVR2B,APH1A,Aph1c,CD40,DLL1,GRB2,HLA-A,IFNAR1,IL6R,JAG1,JAG2,MAP2K6,NCSTN,NFATC3,NFKB1,NOTCH1,PIK3CA,PIK3R1,PSEN1,SOCS3,STAT3,STAT5B,STAT6,TGFB1,TGFBR3
Th1 Pathway	0	0.148	-1.5	APH1A,Aph1c,CD40,DLL1,GRB2,HLA-A,IFNAR1,IL6R,MAP2K6,NCSTN,NFATC3,NFKB1,NOTCH1,PIK3CA,PIK3R1,PSEN1,SOCS3,STAT3
Th2 Pathway	0	0.146	-0.728	ACVR2B,APH1A,Aph1c,CD40,DLL1,GRB2,HLA-A,JAG1,JAG2,NCSTN,NFKB1,NOTCH1,PIK3CA,PIK3R1,PSEN1,SOCS3,STAT5B,STAT6,TGFB1,TGFBR3
GP6 Signaling Pathway	0	0.181	0.218	AKT1,AKT3,Calm1 (includes others),COL11A1,COL12A1,COL22A1,COL3A1,COL4A1,COL5A2,FYB1,FYN,GP6,GRB2,GSK3A,ITPR1,LAMB1,NCK1,PDPK1,PIK3CA,PIK3R1,PRKD3,PTK2,SCHIP1
Th17 Activation Pathway	0	0.0248	-0.577	AHR,HSP90AA1,HSP90AB1,HSP90B1,IL6R,IRAK1,NFAT5,NFATC3,NFKB1,RORA,SOCS3,STAT3
SPINK1 Pancreatic Cancer Pathway	0	0.117	0.378	CPA6,CPD,CPM,CTSA,CTSB,SMAD3,TGFB1
Apelin Liver Signaling Pathway	0	0.185	-1.342	COL3A1,GSK3A,IRS1,MAPK8,MAPK9
T Cell Exhaustion Signaling Pathway	0	0.0547	0.626	ACVR2B,AKT1,AKT3,HLA-A,IFNAR1,IL6R,KRAS,MAPK1,MAPK8,MAPK9,NFAT5,NFATC3,NRAS,PDK1,PIK3CA,PIK3R1,PPP2R1A,PPP2R1B,PPP2R2A,PPP2R2C,PPP2R3A,PPP2R5B,PPP2R5D,PTPA,RALB,RAP2B,SMAD3,STAT3,TGFB1,TGFBR3,VEGFA
Systemic Lupus Erythematosus In T Cell Signaling Pathway	0	0.0793	0.14	AKT1,AKT3,ATF2,ATF4,CASP2,CBL,CREB5,CREBBP,DNMT1,FNBP1,GNAI2,GRB2,HLA-A,ITPR1,KRAS,MAP2K1,MAP2K2,MAP2K5,MAP2K6,MAPK1,NRAS,PDK1,PIK3CA,PIK3R1,PPP2R1A,PPP2R1B,PPP2R2A,PPP2R2C,PPP2R3A,PPP2R5B,PPP2R5D,PPP3CA,PPP3CB,PPP3R1,PTK2,PTPA,RALB,RAP2B,RHOA,RHOBTB1,RHOT1,RND2,RND3,ROCK1,ROCK2,RPS6KB1,SOS1,SOS2,SP1,STAT3,STIM1
Systemic Lupus Erythematosus In B Cell Signaling Pathway	0	0.0745	-2.177	AKT1,AKT3,BCL10,BCL2,BCL2L11,BLNK,Calm1 (includes others),CARD11,CBL,CCND3,CD40,CTNNB1,FYN,GAB1,GRB2,IFNAR1,IL6R,IL6ST,INPP5F,IRAK1,KRAS,MALT1,MAP2K1,MAP2K2,MAP4K4,MAPK1,NFAT5,NFATC3,NFKB1,NRAS,OCRL,PDPK1,PIK3CA,PIK3R1,PIM2,PPP3CA,PPP3CB,PPP3R1,PRKD3,RAF1,RALB,RAP2B,SHC1,SHC2,SOS1,SOS2,SRC,STAT3,SYNJ1,TGFB1,TNFSF10,TRAF2,TRAF3,TRAF5
Xenobiotic Metabolism AHR Signaling Pathway	0	0.149	0.832	ABCG2,AHR,CREBBP,EP300,HDAC5,HSP90AA1,HSP90AB1,HSP90B1,MGST3,NCOA1,NCOA2,NFKB1,NRIP1
Tumor Microenvironment Pathway	0	0.173	0	AKT1,AKT3,ARAF,BCL2,BRAF,CFLAR,COL3A1,CSPG4,CXCL12,FGF11,FN1,HLA-A,IL6R,KRAS,MAP2K1,MAP2K2,MAPK1,MMP25,NFKB1,NRAS,PIK3CA,PIK3R1,RAF1,RALB,RAP2B,SLC2A1,SLC2A3,STAT3,TGFB1,VEGFA,VEGFB
MSP-RON Signaling In Macrophages Pathway	0	0.16	0.728	ATF2,ATF4,CHUK,CREB5,CREBBP,ETV3,GRB2,KRAS,MAPK1,NFKB1,NRAS,PIK3CA,PIK3R1,RALB,RAP2B,SOCS3,SOS1,SOS2,STAT3
Complement System	0	0.0811	#NUM!	C1QBP,CD46,CD59
Eicosanoid Signaling	0	0.114	-1	HPGDS,LTA4H,LTB4R2,PLA2G12A,PLAAT3,PNPLA8,PRDX6,PTGES2

## Sheet: UpstreamAnalysis
Full report of Ingenuity Pathway Analysis (IPA) for the differential RNA translation associated with differentiation (from D0 to D6), related to Figure 4B.
© 2000-2023 QIAGEN. All rights reserved.
Upstream Regulator	Expr Log Ratio	Molecule Type	Predicted Activation State	Activation z-score	p-value of overlap	Target Molecules in Dataset	Mechanistic Network
GABA		chemical - endogenous mammalian	Inhibited	-4.728	2.23e-35	ADCY1,ADCY6,ADSL,AGPAT3,AGPS,Alyref,AMD1,ANAPC5,AP1S2,Ap2b1,AP2M1,APP,ATP1B1,ATP2B2,ATP2B4,Atp5e,ATP5F1A,ATP5F1B,ATP6AP1,ATP6V1E1,CACNA1B,Calm1 (includes others),CCL25,CDC34,CEPT1,CHERP,CHPF,CLTC,CNOT3,COX5A,Cox7c,CPSF1,CYP2U1,DAAM1,DDX23,DDX5,DNAJA1,EEF1A1,EIF2S2,EIF2S3,EIF3A,EIF4A2,EIF4G2,ELAC1,ERO1B,FASN,FN1,GAA,GALC,GANAB,GCLM,GGA3,GLB1,Gm10053,Gm2000,GMPS,GNAI2,GNAS,GNB1,GNL2,GRK6,GYS1,HAP1,…	1290 (10)
MYC		transcription regulator	Activated	4.842	2.02e-34	ABCA2,ABCA3,ABCA7,ABCB10,ABCD3,ABCE1,ABCG1,ABL1,ACAT1,ACSL4,ACTN1,ACTR3,ADAMTS1,ADD1,AEBP2,AGRN,AHR,AKAP12,AKT1,ALDOA,ALKBH5,AMD1,ANKRD17,APEX1,APP,AR,ARAF,Arf2,ARHGEF7,ASCL1,ATF2,ATF4,ATP13A2,ATP5IF1,ATP6V0B,AURKB,AXIN1,AZIN1,BAX,BCKDHB,BCL2,BCL2L11,BCOR,BCR,BIRC2,BIRC5,BRD2,BUB1,BZW2,C1QBP,CAD,Calm1 (includes others),CAPZB,CAST,CBX4,CCN4,CCNB1,CCND3,CCNE1,CCNG2,CCT3,CDC25A,CDC34,CDH1,CDK2,CDK4,…	1451 (20)
TP53		transcription regulator		0.32	4.82e-30	ABCA2,ABCG2,ABHD4,ACACB,ACAT1,ACSF2,ACSL3,ACTL6A,ACTN1,ADAM12,ADH5,AKAP12,AKAP13,AKR1B1,AKT1,AKT3,ALDOA,AMOTL2,ANKFY1,ANTXR1,AP1B1,AP3B1,APAF1,APEX1,APP,AR,ARHGAP11A,ARHGAP5,ARPC1B,ARRB1,ASPM,ASXL1,ATAD2,ATF4,ATG2B,ATG4B,ATG5,ATG7,Atp5e,ATP5F1A,ATP5F1C,ATP5MC1,ATP5PB,ATPAF2,ATXN1,AURKA,AURKB,AXIN2,BAK1,BAP1,BAX,BCAP31,BCL2,BCL2L11,BHLHE40,BICD2,BID,BIRC2,BIRC5,BLZF1,BMF,BNIP3,BRAF,BRCA2,BUB1,Calm…	1320 (17)
MYCN	0.315	transcription regulator	Activated	5.179	2.49e-28	ABCA2,ABCA3,ABCA7,ABCB10,ABCD2,ABCD3,ABCE1,ABCG2,ADAM12,ADAM23,ADAMTS1,AEBP2,ALDOA,AMOTL2,ANK3,APEX1,ARPC1B,ATXN2,BAX,BCL11A,BCL11B,BID,BIRC5,CAD,CCNG2,CCNT1,CDKL5,CITED2,COL4A1,COL5A2,DIRAS1,DNMT3A,DPYSL3,E2F1,E2F5,EEF1A1,EEF1D,EEF1G,EFNA5,EIF3C,EIF4A1,EIF4G2,EIF5A,EPHA5,EZH2,FAU,FBXO32,FN1,GAPDH,GRB2,HDAC11,HDAC5,HK2,HLA-A,HMGA1,HOXA2,HSP90AB1,HSPD1,JARID2,KDM5B,LDHA,MAGT1,MAP4,MAT2A,MDM2,MTF2,…	1550 (16)
tazemetostat		chemical drug		1.467	5.54e-26	ABCB10,ABCE1,ADAMTS1,AMOT,APEX1,AR,ARAF,BCL11A,BCL2L2,BID,BIRC5,BRD2,CAMSAP3,CAP2,CBFA2T2,CCAR1,CDH1,CDK16,CDK5R1,CFLAR,CNTN1,CREBBP,CRTAC1,CTNNB1,DDX6,DEK,DHRS3,DLC1,DNM3,DNMT3A,DPYSL4,DSG2,E2F5,E2F8,EHD1,EHMT2,EIF2AK2,EIF4E,EIF4G1,FGFR1,FN1,FRYL,FUBP1,GAP43,GLI2,GRB2,HERC1,HNRNPA2B1,HSPA5,HSPA9,IGF2BP1,IGF2BP2,IGSF9,ILF3,INPP5F,IRAK1,KIF5C,L1CAM,LIN9,LRIG1,LTBP1,MANF,MAP2,MAP4K4,MCM2,MET,MSI1,M…	707 (5)
ESR1		ligand-dependent nuclear receptor		1.221	2.47e-25	9830107B12Rik/A530064D06Rik,ABCA3,ABCC5,ABCG2,ABHD2,ABI2,ACKR3,ADAM17,ADCY1,AGGF1,AKAP13,AKT1,ANAPC5,ANK3,AP3B1,AP4M1,APEX1,AR,ARAF,ARHGEF11,ARHGEF7,ARID4A,ARL4D,ARRB1,ASPM,ATG3,ATP11A,ATP1B1,ATP2B1,Atp5e,ATP6V1A,AURKA,AXIN2,BACE1,BAX,BAZ2A,BCCIP,BCL2,BCL2L11,BCL2L2,BCLAF1,BCR,BECN1,BET1L,BIRC5,BRAP,BRCA2,BRWD1,BUB1,BUB3,BYSL,C18orf25,CAMK2B,CAP2,CARM1,CBL,CCAR1,CCDC85B,CCN1,CCNB1,CCNC,CCND3,CCNE…	1765 (18)
SP2509		chemical reagent		1.181	2.96e-25	ABCB10,ABCE1,ADAMTS1,AMOT,AR,ARAF,BCL11A,BCL2L2,BID,BRD2,CAMSAP3,CAP2,CBFA2T2,CCAR1,CDH1,CDK16,CDK5R1,CENPF,CFLAR,CNTN1,CREBBP,CRTAC1,CTNNB1,DDX6,DEK,DHRS3,DNM3,DNMT3A,DPYSL4,DSG2,E2F5,E2F8,EHD1,EHMT2,EIF2AK2,EIF4E,EIF4G1,FGFR1,FN1,FRYL,FUBP1,GAP43,GLI2,GRB2,HERC1,HNRNPA2B1,HSPA5,HSPA9,IGF2BP1,IGF2BP2,IGSF9,ILF3,INPP5F,IRAK1,KIF5C,L1CAM,LIN9,LTBP1,MANF,MAP2,MAP4K4,MCM2,MET,MKI67,MSI1,MTA1,MYO1B,N…
HNF4A		transcription regulator		-1.253	1.51e-24	AAR2,ABCB10,ABCD2,ABCE1,ABCG1,ABT1,ACAT1,ACBD6,ACCS,ACIN1,ACOX3,ACTN1,ACTR3,ADAT1,ADGRB2,ADSS2,AGPAT1,AGTPBP1,AHSA1,AJUBA,AKAP13,AKR1B1,ALKBH6,AMT,AP2A1,AP3B1,APH1A,APP,ARFGEF1,ARHGAP11A,ARL1,ARMC8,ARMT1,ARPC5,ASB7,ASCL1,ATAD5,ATAT1,ATF2,ATF4,ATG3,ATP10A,ATP6V0C,AXIN2,AZI2,BACE1,BAZ1A,BAZ1B,BCAR1,BCCIP,BCLAF1,BLZF1,BRAP,BRD8,C11orf54,C1D,C5orf22,CAP1,CAPZA2,CASP2,CBX3,CBX5,CCDC25,CCDC47,CCDC82,CC…	1218 (7)
LARP1	-0.518	translation regulator	Inhibited	-6.756	3.18e-24	EEF1A1,EEF1B2,EEF1D,EEF1G,EIF3A,EIF3E,EIF3F,EIF3H,PABPC1,RACK1,RPL10,RPL10A,RPL11,RPL12,RPL13,RPL13A,RPL15,RPL18,RPL19,RPL21,RPL23,RPL26,RPL27,RPL27A,RPL3,RPL30,RPL31,RPL35,RPL35A,RPL37A,RPL38,RPL39,RPL41,RPL5,RPL6,RPL7,RPL7A,RPS12,RPS13,RPS14,RPS15A,RPS18,RPS19,RPS2,RPS21,RPS23,RPS24,RPS25,RPS27A,RPS28,RPS3,RPS5,RPS6,RPS7,RPS8,RPS9,TPT1,VIM
APP	0.56	other	Activated	3.181	8.4e-24	ABCA7,ABCD3,ABCG1,ABCG2,ABL1,ACHE,AKT1,ALDOA,Ank2,APBA2,APH1A,APLP2,APP,ARF4,ARF5,ARF6,ASCL1,ATF4,ATG3,ATG5,ATG7,ATP1A3,ATP1B1,ATP2B1,ATP2B2,Atp5e,ATP5F1A,ATP5F1B,ATP5F1C,ATP5F1D,ATP5PD,ATP6V1A,ATP6V1E1,ATRX,AXIN1,AXIN2,BACE1,BAX,BCL2,BCL2L11,BCL2L2,BECN1,BMF,BRD2,BSG,C1QBP,CALR,CAP1,CAST,CCDC25,CCNB1,CCNE1,CCNG2,CD40,CD59,CDC14A,CDH1,CDH3,CDK2,CDK4,CDK5R1,CFL2,CFLAR,CHRNA7,CITED2,CLTC,COMMD7,COX…	1602 (20)
torin1		chemical reagent	Inhibited	-2.611	9.65e-23	ACACB,ALDOA,ATF4,ATP5F1B,ATP5MC1,ATP5PB,ATP5PD,ATP6AP1,ATP6V0B,ATP6V0C,ATP6V0E2,ATP6V1E1,CCND3,CDH1,COX4I1,COX5A,COX6B1,EEF1A1,EEF1B2,EEF1D,EEF1G,EIF3A,EIF3E,EIF3F,EIF3H,ENO1,FASN,GAPDH,GPI,HK2,LDHA,NDUFA2,NDUFA8,NDUFAB1,NDUFB2,NDUFB8,NDUFC1,NDUFS2,PABPC1,PFKP,PGK1,PKM,PPA1,RACK1,RPL10,RPL10A,RPL11,RPL12,RPL13,RPL13A,RPL15,RPL18,RPL19,RPL21,RPL23,RPL26,RPL27,RPL27A,RPL3,RPL30,RPL31,RPL35,RPL35A,R…	1430 (22)
acyline		biologic drug			1.21e-20	BAX,BCL2,Bhlhe41,EEF1A1,EEF1B2,EIF3F,EIF3H,HMGCR,LDLR,MAFB,OSBPL6,RPL10,RPL10A,RPL12,RPL13,RPL13A,RPL15,RPL21,RPL23,Rpl23a,RPL26,RPL27,RPL27A,Rpl29 (includes others),RPL3,RPL30,RPL31,Rpl32,RPL35,RPL35A,Rpl36a,RPL39,RPL5,RPL6,RPL7,RPL9,RPLP2,RPS10,RPS13,RPS15A,RPS17,RPS18,RPS19,RPS2,RPS23,RPS24,RPS25,RPS26,Rps27/Rps27rt,RPS28,Rps3a1,RPS5,RPS6,RPS7,RPS8,RPS9,SCARB1,SIGMAR1,SLC16A3,SLC38A1,STAR,TCF4…	246 (3)
CST5		other		-1.549	6.6e-20	ABT1,ADSL,AGO1,AHCTF1,AKAP12,ANK3,AP3B1,ARF6,ARHGAP12,ARHGAP29,ATR,BCAP31,BRIX1,C17orf49,CAMK2G,CDH1,CEBPZ,CEP170,CHD3,COL12A1,COPS7A,COPS8,CREBBP,CTSB,CYBRD1,DCAF1,DDX54,DECR1,DHX9,DNAJA3,DNAJB11,DOCK5,DTNB,EBNA1BP2,EDC3,EDC4,EEF1B2,EEF1D,EEF1G,ELK3,FAM133B,FHL1,GTF2H3,HNRNPA2B1,HNRNPC,HNRNPDL,HNRNPH1,HNRNPU,IGBP1,IGSF9,INTS10,INTS4,JMJD1C,KDM5B,KRR1,MALT1,MAP1B,NCBP1,NCL,NF2,NHP2,NIFK,NIP7,NOL9…
KRAS	-0.568	enzyme		0.839	5.22e-19	ABCA3,ABCC5,ABCG1,ACTR3,ADAMTS1,ADAR,AGRN,AHCTF1,AHR,ALDOA,APLP2,APP,ARPP19,ASPH,ATF2,ATG5,ATG7,ATP1B1,AURKA,AURKB,AXIN2,B3GALNT1,BAK1,BCAM,BCL2,BCL7C,BIRC5,BNIP3,BSG,BZW2,CAD,CAMK2G,CASP2,CBX5,CCN1,CCNB1,CCND3,CCP110,CD81,CDH1,CDH3,CDK4,CDT1,CFTR,CHEK1,CLEC10A,CLNS1A,COL3A1,COL4A1,CPM,CTNNB1,CTNND2,CX3CL1,CXADR,CXCL12,CYB5R4,CYBB,DBN1,DENND2B,DLC1,DNMT1,DNMT3A,DPYSL2,E2F1,E2F4,E2F5,EEF1A1,EIF2AK…	1658 (18)
YAP1	0.434	transcription regulator		0.916	5.51e-19	ACAT1,ACSF2,ACSL4,ADAM9,ADAMTS1,AKT1,AMOTL2,ANKRD46,APLP2,ARID4B,ATAD2,ATR,AURKB,BAX,BCL2L11,BIRC5,BMPR1B,BRI3,CBL,CCN1,CCNB1,CCNF,CDH1,CDK2,CDK4,CEP83,CEP85,COL4A1,COPG1,CTNNB1,CXCL12,DICER1,DTX2,E2F1,E2F4,EHD1,EIF4G1,EP300,ERC1,FASN,FBXO32,FDPS,FLNA,FLNB,FN1,FOXM1,GAB1,HAL,HMGCR,HMGCS1,Hmgn2 (includes others),IL6ST,ITPR1,JAG2,KDM3A,KIF2A,KLF5,LDHA,LIFR,LOXL2,LPL,LRP1,MAML3,MAP1B,MAPK11,MATR3,MC…	1459 (21)
5-fluorouracil		chemical drug	Inhibited	-3.14	2.92e-18	ABHD4,ACOX3,AHSA1,ALDOA,ATF4,ATG5,ATP5F1B,ATP5F1C,ATP5PB,ATP5PO,BAK1,BAX,BCL2,BCL2L11,BECN1,BIRC2,BIRC5,BNIP3,BTF3,CALU,CCT3,CCT4,CCT6A,CD40,CD81,CDH1,CDK2,CFLAR,COPS8,COX6B1,CYFIP2,DLL1,DNTTIP2,E2F1,ECHS1,EEF1G,EIF2S2,EIF3C,EIF3E,EIF3G,EIF4A1,ERN1,FBXW7,FDPS,FKBP1A,GAP43,GAPDH,GOT2,GTF2I,HMOX1,HNRNPA2B1,HNRNPC,HSP90AB1,HSPA8,HSPE1,ILF2,JAG2,KARS1,KRAS,LDHA,MAT2A,MDM2,MT-CO1,MT-CO2,MT-ND3,MT-ND4,…	1628 (21)
KCNJ2	-2.069	ion channel	Inhibited	-2.384	1.18e-17	ADAMTS12,Akap9,AMOTL1,Ank2,APBA1,APC2,ARFGEF3,ARHGAP21,ARHGEF11,ASH1L,ATRX,CCDC88C,CDC42BPA,CEP350,CHD3,CKAP5,CLASP1,COL11A1,COL12A1,DLC1,Dst,DYNC1H1,FAT1,FLNB,FMN2,GAS7,GCC2,HIP1,IQSEC1,KCNJ2,KIF13B,KIF1A,KIF21A,KIF5A,KIF5C,LMF1,Macf1,MAP1A,MAP1B,MICAL3,MPDZ,MTCL1,MYEF2,MYH10,MYO5A,MYO9B,NAV1,NCOR1,NIN,NUMA1,PHACTR2,PROX1,ROCK1,ROCK2,RYR2,SHROOM3,SIPA1L1,SPECC1,SPTAN1,SPTBN1,SYNE2,TAOK2,TNKS,TTB…
3,5-dihydroxyphenylglycine		chemical reagent	Activated	5.916	1.82e-17	ACTR3,AKAP13,APP,CACNA1B,DLG4,ELAVL2,FMR1,L1CAM,RACK1,RPL10,RPL10A,RPL11,RPL12,RPL13,RPL13A,RPL15,RPL18,RPL19,RPL21,RPL23,Rpl23a,RPL26,RPL27,RPL27A,RPL3,RPL30,RPL31,Rpl32,Rpl34 (includes others),RPL35,RPL35A,Rpl36a,RPL37A,RPL38,RPL39,RPL41,RPL5,RPL6,RPL7,RPL7A,RPL9,RPLP2,RPS10,RPS12,RPS13,RPS14,RPS15A,RPS17,RPS18,RPS19,RPS2,RPS21,RPS23,RPS24,RPS25,RPS26,Rps27/Rps27rt,RPS27A,RPS28,RPS3,RPS5,RPS6,R…	696 (5)
MYCL	0.107	transcription regulator	Activated	2.592	3.6e-17	Alyref,ARPP19,Atp5e,ATP5F1D,BCL2L11,BUB3,CAD,CARS2,CCNT1,CDK13,CDK4,CHD7,COX7A2L,CSNK1A1,DOCK7,FAU,HSPD1,INO80,IWS1,LARS1,MARS1,NARS1,NUDT21,OXA1L,PARD6B,PTBP2,Rbm25,RPL10A,RPL11,RPL12,RPL13,RPL13A,RPL15,RPL18,RPL19,SENP5,SLC25A4,SLC25A46,SLC25A5,SNRPD1,Snrpg,SNU13,SSB,TARS1,THOC2,THRAP3,TOP1,UCK2,USP8,WTAP,YARS1
sirolimus		chemical drug	Inhibited	-3.491	8.55e-17	ACACB,ADSS2,AKT1,APP,APPL1,AR,ATF4,ATG7,ATP2B4,ATP5F1C,ATP5MC1,ATP6AP2,ATP6V0B,ATP6V0C,ATP6V1A,ATP6V1B2,AURKA,AURKB,BAX,BCL2,BCL2L11,BECN1,BID,BIRC5,CCNC,CCND3,CCNE1,CCNF,CD40,CDC25A,CDK4,CDK8,CFLAR,CHEK1,CHRNB2,COX6B1,DAD1,DDIT4,DENND1A,DLG4,DNAJC2,DOT1L,DPYSL2,DVL3,E2F1,EEF1A1,EIF1AX,EIF2AK2,EIF4A1,EIF5,ENO1,EPRS1,ERBB3,FASN,FN1,FSCN1,FTH1,G6PD,GALC,GAP43,GPX1,H3-3A/H3-3B,HDAC5,HK2,Hmga2,HMOX1,…	1400 (18)
beta-estradiol		chemical - endogenous mammalian		1.914	8.76e-17	AARS1,ABCA3,ABCA8,ABCB10,ABCC5,ABCG2,ABL1,ACKR3,ACRV1,ACTL6A,ACVR2B,ADAMTS1,ADCY1,ADGRB2,AFF4,AGRN,AHR,AJUBA,AKAP10,AKAP12,Akap9,AKT3,ALDOA,AMOTL1,AMOTL2,ANK3,ANTXR1,AP1B1,APAF1,APBA1,APEX1,APP,AR,ARAF,ARF5,ARHGEF15,ARID4A,ARID5B,ARMT1,ARNT2,ARPC1B,ARPC4,ASCL1,ASH1L,ATAD2,ATP1B1,ATP2B1,ATP2B2,ATP5F1B,ATP5F1D,ATP5PB,ATP5PD,ATP6AP1,ATP6AP2,ATRX,AURKA,B3GNT7,B4GALT1,BACE1,BAK1,BAMBI,BAX,BAZ1A,BAZ2A,…	1895 (17)
NUPR1		transcription regulator		-1.871	1.29e-16	ABCC5,ADAM22,ADGRG1,AGRN,AKAP12,ANK3,AP5M1,ARHGAP11A,ASPM,ATAD5,ATP6V0A1,ATPSCKMT,ATR,AURKA,B3GAT3,BCL9,BLM,BNIP3,BRCC3,BUB1,C1orf112,CASP2,CCN1,CCNF,CDC23,CDCA2,CDCA8,CDK2,CDK4,CENPL,CEP170B,CERK,CHTF8,CHUK,CITED2,CKAP2L,CNIH2,CNPY4,COL3A1,CREB5,CSTF2T,CXADR,DDX46,DENND5B,DEPTOR,DGCR8,DIDO1,DIPK2A,DLG1,DNMT3B,DPH6,DPYSL5,DUSP8,E2F8,EPHA7,ERMP1,ESPL1,ETV6,EXO1,EXTL2,FAM114A1,FAM120B,FANCD2,FUT11,…	1211 (11)
RICTOR	0.585	other	Inhibited	-5.724	2.23e-16	AR,Atp5e,ATP5F1A,ATP5F1B,ATP5F1C,ATP5F1D,ATP5MC1,ATP5PB,ATP5PD,ATP5PO,ATP6AP1,ATP6V0A1,ATP6V0B,ATP6V0C,ATP6V0E2,ATP6V1A,ATP6V1B2,ATP6V1E1,BAX,BCL2L11,BIRC5,BSG,CDH1,CFLAR,COX4I1,COX5A,Cox5b/Gm34962,COX6B1,COX7A2L,Cox7c,CTNNB1,DAXX,FAU,HK2,MRPL13,NCAM2,NDUFA10,NDUFA2,NDUFA8,NDUFAB1,NDUFB2,NDUFB8,NDUFC1,NDUFS1,NDUFS2,NDUFS4,NDUFV2,NDUFV3,PDK1,PPA1,PSMA2,PSMA3,PSMA4,PSMA6,PSMA7,PSMB1,PSMB11,PSMB3,PS…	1475 (22)
MLXIPL		transcription regulator	Activated	7.031	7.85e-16	ACACB,AGPS,DHRS7B,FASN,HMGCR,MID1IP1,PGD,RPL10,RPL10A,RPL11,RPL12,RPL13,RPL13A,RPL15,RPL18,RPL19,RPL21,Rpl22l1,RPL23,Rpl23a,RPL26,RPL27,RPL27A,Rpl29 (includes others),RPL3,RPL30,RPL31,Rpl32,RPL35,RPL35A,Rpl36a,RPL37A,RPL38,RPL39,RPL41,RPL5,RPL6,RPL7,RPL7A,RPL7L1,RPL9,Rplp1 (includes others),RPLP2,RPS10,RPS12,RPS13,RPS14,RPS15A,RPS17,RPS18,RPS19,RPS2,RPS21,RPS23,RPS24,RPS25,RPS26,Rps27/Rps27rt,RPS…
E2F1	0.529	transcription regulator		-0.228	9.86e-16	ABCG2,ACTR3,AKT1,APAF1,AR,ARID1A,ATAD2,ATG14,ATG4B,ATG5,ATG7,ATP5MC1,AURKA,AURKB,BAK1,BAX,BCL2,BCL2L11,BECN1,BID,BIRC5,BNIP3,BUB3,Calm1 (includes others),CALR,CBX5,CBX7,CCNB1,CCND3,CCNE1,CCNF,CCT2,CCT4,CD2AP,CDC25A,CDH1,CDK2,CDK4,CFLAR,CHEK1,CHEK2,CITED2,COPS8,COX4I1,COX5A,Cox7c,CSDE1,CTNNB1,CTSB,DBF4,DCC,DDX1,DNMT1,DUT,E2F1,E2F4,E2F8,ECT2,EIF2AK2,EIF3I,ERH,Esrra,EZH2,FANCD2,FGFR1,FHL1,FKBP3,FLT1…	1104 (13)
Lh		complex	Activated	5.228	1.17e-15	ACTN1,ADAMTS1,ADGRG1,AKAP12,AR,ARPC4,ATP2B1,ATP5IF1,BECN1,Bhlhe41,CAMK2G,CAP2,CAPZA1,CDK14,CDK16,CFLAR,CHUK,CSNK1A1,CTNNB1,CYFIP2,DAPK1,DHCR7,DHRS3,DUSP3,EEF1A1,EEF1B2,EIF3F,EIF3H,GJA1,GNAS,GNB1,GRK5,HK2,HMGCR,INHBB,ITGB5,ITPR1,LDLR,MAFB,MAP1LC3B,MAP2K1,MAP4K4,MAPK14,MAPK6,MSMO1,NOL3,NPC2,NR5A1,OSBPL6,P4HA2,PAWR,PDXK,PGK1,PHB1,PI4K2A,PLCL1,PPP2R1A,PPP2R5B,PPP3R1,PSIP1,PTP4A1,PTPN1,PTPRF,RAB1A,RAN…	1866 (20)
miR-1-3p (and other miRNAs w/seed GGAAUGU)		mature microRNA		0.965	1.87e-15	ADAR,ADPGK,AGRN,ANKIB1,AP3B1,ARCN1,ARF4,ARHGAP29,ARHGEF18,ARID1A,ASH2L,ATP6V0A1,ATP6V1B2,BCKDHB,BCL2,BLCAP,Calm1 (includes others),CAP1,CDK14,CLCN3,CNN3,CORIN,CORO1C,CSRP1,DDX5,DHX15,DNAJB1,EHMT1,EHMT2,EML4,EPB41L4B,G6PD,GAK,GCFC2,GJA1,GPD2,H3-3A/H3-3B,H3C11,H3C2,HACD2,INPP5F,KCNJ2,KIF2A,LARP4,LASP1,LRP1,LZTFL1,MEF2A,MET,MTMR12,MXD4,NETO2,OSBPL7,PDCD4,PDLIM7,PICALM,PNP,POGK,POLA1,PPIB,PREX1,PTBP1…
CD 437		chemical drug	Inhibited	-4.137	3.47e-15	AKR1B1,ALDOA,AP2M1,APC2,ATP5F1A,ATP5F1B,ATP5F1C,ATP5PO,ATP6V0C,BANF1,BAX,CCAR1,CCT2,CCT3,CCT6A,CDK4,CNR1,COX7A2L,DNAJA1,E2F1,EIF3D,EIF3G,EIF3I,EIF4A1,EIF4A2,EIF5A,ENO1,ERH,FSCN1,FTH1,FTL,GNAS,HNRNPC,HSP90AA1,HSPA8,ILF2,IMP3,KARS1,KPNA2,MTCH2,NACA,NARS1,NFKBIA,NME1,NPM1,ODC1,PABPC1,PCBP2,PCLAF,PDIA3,PLP2,PNPLA6,PSMA4,PSMB1,PURB,RASL10B,RBMX,RPL10,RPL11,RPL13,RPL13A,RPL19,RPL39,RPLP2,RPS10,RPS17,RP…	828 (7)
imatinib		chemical drug		0.101	4.26e-15	ABL1,APP,ATP1B1,ATP1B2,ATP2B1,ATP5F1D,ATP5PB,ATP6AP1,ATP6V0B,ATP6V0C,ATP6V1A,AURKA,BAX,BCAP31,BCL2,BCL2L11,BCR,BIRC2,BIRC5,BLNK,CACNA1B,CALR,CCNB1,CCNE1,CDK2,CFLAR,CHEK1,CITED2,CKS1B,COL3A1,COX6B1,COX7A2L,CTNNB1,CXCL12,CYBB,DBF4,DCLRE1C,DHX15,DNAJB11,DNAJC10,ECD,ECT2,EPAS1,ERP29,ESPL1,ETV5,FAIM,FECH,FN1,GSPT1,HAT1,HMOX1,HSBP1,HSP90AB1,HSP90B1,HSPA5,HSPA8,HSPE1,HYOU1,IFRD1,KDELR1,KIT,LAMTOR3,LIG4,…	1465 (18)
FMR1	-1.124	translation regulator	Inhibited	-3.918	5.76e-15	AGAP1,AKAP13,ALDOA,Ap2b1,APP,ARHGEF18,ATP2B2,ATP5IF1,ATP6V1E1,BSN,CELF4,COL5A2,CTNNB1,DAG1,DLG4,EIF1AX,ENO1,FXR1,FXR2,GAP43,GAPDH,GRIA2,KALRN,MAP1B,MRPL12,MRPL23,MRPS25,MTG2,NAPB,NSUN4,PCDH10,PCLO,PFKP,PTGR2,RACK1,RPL10A,RPL11,RPL12,RPL13,RPL13A,RPL18,RPL19,RPL23,RPL26,RPL3,RPL30,RPL31,Rpl32,Rpl34 (includes others),RPL37A,RPL39,RPL41,RPL5,RPL7,RPL7A,RPL9,Rplp1 (includes others),RPLP2,RPRM,RPS10,R…	1049 (7)
trichostatin A		chemical drug		0.737	8.26e-15	ABCB10,ABCC5,ABCE1,ADAMTS1,ADCY1,ADGRL2,AGRN,AHR,AKAP12,AKR1B1,AMOT,APAF1,APP,AR,ARAF,ATAD2,AURKB,BAK1,BAX,BCL11A,BCL2,BCL2L11,BCL2L2,BID,BRCA2,BRD2,C8orf44-SGK3/SGK3,CAD,CAMSAP3,CAP2,CAST,CBFA2T2,CCAR1,CDH1,CDK16,CDK5R1,CFLAR,CHEK1,CKS1B,CNTN1,COLEC12,CPD,CREBBP,CRTAC1,CSTF2,CTNNB1,CTPS1,CTSB,CXADR,CXCL12,CYBB,DAG1,DDX6,DEK,DHRS3,DLC1,DNM3,DNMT1,DNMT3A,DNMT3B,DPYSL4,DROSHA,DSG2,DUSP16,E2F5,E2F8,…	1683 (19)
camptothecin		chemical drug		0.078	1.69e-14	AKAP8,ALDOA,APAF1,AR,ASPM,AURKA,BAK1,BAMBI,BAX,BCL11A,BCL2,BID,BIRC2,BIRC5,BRCA2,BTG3,CABIN1,CALR,CAMK2B,CAMK2G,CASP2,CAST,CCNB1,CCNE1,CD40,CD46,CD59,CDC25A,CDC73,CDK2,CDK4,CFLAR,CHAC1,CHEK1,CLASP1,CLN8,CSNK1D,CXCR2,DENND5B,DGKZ,DLG1,DNAJA1,DNM1L,DPAGT1,E2F1,EEF1A1,EEF1B2,FKBP3,FLOT2,FLT1,FSCN1,FXN,GAPDH,GAPVD1,GIGYF2,GNAI2,GPI,GPLD1,GPR107,GRIA3,GRINA,GRK5,H2AJ,H3-3A/H3-3B,H3C2,HLA-A,HSP90AA1,HS…	1535 (19)
topotecan		chemical drug		1.591	2.57e-14	ABCG1,ABCG2,AKAP12,AKT1,ALKBH5,ANKMY2,ARHGAP42,ARPC1B,ASAP2,ASH2L,ATF4,ATRNL1,AURKA,Bhlhe41,BIRC5,BRI3,BUB1,C18orf25,CAMTA1,CBX3,CCNB1,CCNE1,CD276,CD40,CDC25A,CEBPZ,CFLAR,CHD3,CHUK,CITED2,CNTN1,CREB5,ENO1,ERBB3,ERBB4,ESS2,EXOC6B,FAT1,FNTA,FUBP1,FZR1,GPX1,HMMR,HNRNPK,HSF2,HSPA8,HSPD1,IL17RA,IRS1,JMJD1C,KALRN,KCNMA1,KDELR2,LARP4,LGR4,LYRM4,MALT1,MAP2K5,MAPK1,MAPK9,MAST1,MAT2A,MBNL2,MDM2,MED13L,MGAT…	1360 (13)
PSEN1	-0.588	peptidase		-0.218	1e-13	ABCG1,ABCG2,ALDOA,Ank2,APP,ARF4,ARF5,ARF6,ATP1A3,ATP1B1,Atp5e,ATP5F1A,ATP5F1B,ATP5F1C,ATP5F1D,ATP5PD,ATP6V1A,ATP6V1E1,BACE1,BAX,BSG,C1QBP,CAP1,CCDC25,CDK5R1,CFL2,CHRNA7,CLEC16A,CLTC,CPLX2,CRYM,CTNNB1,CTSZ,CUEDC1,CYFIP2,CYP51A1,DCX,DGKE,DLG4,DLL1,DNAJC5,DNM1L,DPYSL2,DYNLL2,EEF1G,ENO1,ENPP2,EPM2A,ERMP1,EXTL2,F2R,FBXW7,FKBP1A,FMN2,Fus,GAPDH,GDI2,GJA1,GNB1,GOT2,GRIN2A,H2AJ,HES1,Hnrnpa3,HSP90AA1,HSPA5…	1510 (18)
COPS5	0.247	transcription regulator		1.419	1.19e-13	ADCY6,AMD1,APAF1,ATRX,AURKB,BAK1,BAX,BCAM,BIRC5,BLCAP,BUB1,CANT1,CBX1,CCND3,CCNE1,CCNF,CCNT1,CD81,CDK4,CENPF,CHMP1A,DBF4,DDIT4,DEPDC1,DUT,E2F1,E2F4,ESPL1,F2R,GPS1,GPX4,GSDME,GTF2H5,GTF3C5,H2AJ,HELLS,HMGA1,HMGB2,HMMR,HMOX1,HNRNPU,IFNAR1,INHBB,IRAK1,ITPA,KIF15,KIF22,KIF5B,MAD2L1,MARS1,MCM2,MCM5,MCM6,MCM7,MELK,MKI67,MSH2,MTCH2,NANOG,NAP1L1,NCL,NUP153,ODC1,PAICS,PLK4,PNP,POLD2,POLR3C,RAD21,RAE1,RAP2B…	1497 (20)
levodopa		chemical - endogenous mammalian		0.511	1.98e-13	ABCA7,ABI2,ADAR,ADGRB2,AGFG2,AGGF1,AGPAT1,Alyref,AMZ2,APBA2,APLP1,ARAF,AREL1,ARL3,ARMH4,ARPP19,ASTN1,ATG16L1,ATXN1,BAHD1,BANF1,BAX,BCL2,BTBD3,CAP1,CCNG2,CHAC1,CNR1,COL4A1,COMT,COTL1,Cox5b/Gm34962,CRTAC1,CRTC1,CRYM,CSRNP3,CTSB,CTSZ,CXCL12,DAAM1,DAB1,DDIT4L,DMTN,DNAJC2,EDNRB,EFNA5,EIF4G2,EPHA5,EPS15L1,FAM114A1,Fam184b,FBLN1,FDPS,Foxp1,FTL,GABARAPL1,GABRB3,GAPDH,GAS7,GET1,GLB1,Gm14419 (includes othe…	1211 (7)
let-7		microRNA		-0.735	3.38e-13	AGO3,APC2,APP,AR,AURKA,AURKB,BCAP29,BCL11A,BRCA2,BUB1,Calm1 (includes others),CBFB,CCNB1,CCNF,CDC23,CDC25A,CDC34,CDCA2,CDCA8,CDK8,CDT1,CHEK1,CHRNA7,CKS1B,CLUH,COL3A1,COL4A1,COL5A2,CPSF1,DBF4,DICER1,DLC1,DMD,DZIP1,E2F4,E2F5,E2F6,E2F8,EIF4A1,EIF4G2,ERF,EZH2,FANCD2,FN1,GPI,GTF2I,HK2,HMGA1,HMOX1,IGF2BP1,IGF2BP2,IL6R,KRAS,LIN28A,LRIG1,MAD2L1,MAPK6,MCM2,MCM5,MCM6,MCM7,MCM8,MT-ND4,MTF2,NANOG,NAP1L1,NFKB…	1208 (10)
MAPT	0.318	other		1.611	7.76e-13	AAK1,AARS1,ABCG1,ABCG2,ACAT1,ACTN1,ADD1,ALDOA,Ank2,AP1B1,AP2A1,APP,Arf2,ARF4,ARF5,ARF6,ATP1A3,ATP1B1,Atp5e,ATP5F1A,ATP5F1B,ATP5F1C,ATP5F1D,ATP5PB,ATP5PD,ATP6V1A,ATP6V1E1,ATR,B4GALT1,BACE1,BCR,BSG,BSN,C1QBP,CAMK2G,CAP1,CAST,CCDC25,CCNB1,CCT7,CDK5R1,CFL2,CHRNA7,CLASP2,CLTC,COX4I1,COX5A,CPLX2,CRYM,CTSZ,CYBB,CYFIP2,DLG1,DLG4,DNAJC5,DNM1L,DOK6,DPYSL2,DPYSL3,DYNC1H1,DYNC1LI1,DYNLL2,EEF1G,EIF4A2,ENO1,EP…	1521 (18)
metribolone		chemical reagent	Activated	2.135	8.18e-13	ABHD2,ACSL3,ACTN1,ADAMTS1,ADSL,AKAP12,ALDOA,APP,AR,ARID5B,ATP1B1,ATP5F1B,ATP5F1C,ATP5MC1,ATP5PB,ATP5PD,ATP6AP1,ATP6V0B,ATP6V0C,ATP6V0E2,ATP6V1E1,ATR,B3GALT6,B3GAT3,B4GALT1,BAX,BCAP29,BCL2,BMPR1B,BUB1,CCT2,CDK5R1,CFLAR,CHEK1,CHPF,COX4I1,COX5A,COX6B1,COX7A2L,CTNND2,DNAJC10,DPYSL4,ECHS1,EIF5,ELK4,ENO1,EP300,FASN,FDPS,FH,FZD5,FZD8,GAPDH,GOT2,GPI,GRIP1,H1-0,H2AZ1,HERC3,HIBCH,HK2,HMGCR,HMGCS1,Hnrnpa3,H…	1531 (17)
decitabine		chemical drug		1.969	9.45e-13	ABCB10,ABCE1,ADAM23,ADAMTS1,ADGRL2,AGRN,AKAP12,AMOT,APAF1,AR,ARAF,BAX,BCL11A,BCL2,BCL2L11,BCL2L2,BID,BNIP3,BRCA2,BRD2,BTG3,CAB39L,CADM1,CAMSAP3,CAP2,CBFA2T2,CCAR1,CCND3,CCNG2,CD276,CD40,CD59,CDC73,CDH1,CDH3,CDH4,CDK16,CDK5R1,CFLAR,CFTR,CHFR,CNTN1,COL3A1,COMT,COPA,CREBBP,CRTAC1,CTNNB1,CXADR,CXCL12,DAPK1,DDX6,DEK,DHRS3,DLC1,DNM3,DNMT1,DNMT3A,DNMT3B,DPYSL4,DSG2,E2F5,E2F8,EEF1A1,EEF1B2,EEF1G,EHD1,EHM…	1641 (20)
RRP1B	-1.191	transcription regulator	Activated	2	1.52e-12	APAF1,ASCL1,AURKA,BIRC5,BRCA2,CCND3,CCNE1,CHEK1,CREBBP,DBF4,DNAJC12,EIF3H,EP300,ESPL1,EXO1,FZD6,HAT1,HDAC11,HSP90AA1,HSP90AB1,ITGB5,MCM2,MCM5,MCM6,MDM2,NCOA1,NCOA2,RARA,RBL1,RPL11,RPL13,RPL13A,RPL19,RPL27,RPL37A,RPL39,RPL6,Rplp1 (includes others),RPS10,RPS14,RPS19,RPS26,Rps27/Rps27rt,RPS3,RPS5,RPS8,RPS9,RRP1B,SERPINE2,TGFB1,TOP2A,TOPBP1,ZNF426
POLG	1.287	enzyme		-1.067	5.96e-12	AR,ATG7,BECN1,COX7A2L,EEF1B2,EIF3H,MT-CO2,MT-CO3,RACK1,RICTOR,RPL13,RPL23,RPL27A,Rpl32,Rpl36a,RPL5,RPL7,RPS19,RPS24,RPS25,RPS27A,RPS5,TPT1	636 (7)
RBM20		other			6.17e-12	Ank2,ATP1B1,ATP2B1,ATP5F1A,CALR,Celf1,CELF2,CLIC4,CPEB4,CSDE1,CYFIP2,DAPK1,DDX6,DPYSL3,EIF3C,EIF3E,EIF3H,EIF4E,EIF5,HSPD1,IMPACT,KLC1,LARS1,LPP,MSI2,NARS1,NPM1,NUFIP2,PHB2,PKD2,PKP2,PRDX6,RPL13,RPL13A,RPL3,Rplp1 (includes others),RPS12,RPS3,Rps3a1,RPS5,RPS7,RPS8,SARS1,SPARC,SRRM4,Srsf5,SYNCRIP,TNRC6A,TNRC6B,TTN,TUBA4A,TUFM
HTT	-0.567	transcription regulator		-1.079	6.45e-12	ADAM23,AGRN,AKAP12,AKT1,ALDOA,AMD1,APP,ARHGEF7,ARPP19,ATL2,ATP1A3,ATP2B2,ATP5F1A,ATP5F1B,ATP5MC1,ATP5PO,ATP6V0E2,ATP8A1,ATPAF2,AW146154,AZIN1,BCAP31,BCL11B,BCL2,BCL2L11,BHLHE40,BID,BIRC2,BTG3,CAMK2B,CASP2,CAST,CBX1,CBX5,CCN4,CDK2,CDK2AP1,CEPT1,CHKA,CHRNA1,CHRNB2,CHUK,CITED2,CLOCK,CNR1,COL4A1,COX4I1,CPLX2,CPSF2,CREBBP,CTNNB1,CX3CL1,CYFIP2,CYP51A1,DBNL,DDX50,DHCR7,DLG4,DLL1,DLST,DNAJB1,DNAJC3,EBF1,…	1547 (19)
ST1926		chemical drug	Inhibited	-3.787	8.11e-12	AKR1B1,AP2M1,ATP2B2,ATP5F1A,ATP5F1B,CCT2,CCT3,CCT6A,CDK4,CHCHD2,CNTN2,COX7A2L,DYNLL1,EIF3D,EIF3E,EIF3G,EIF3I,EIF4A1,EIF4A2,EIF4G2,EIF5A,ENO1,GNAS,H2AZ1,HSP90AA1,ILF2,IMP3,KARS1,KPNA2,MTCH2,NACA,NARS1,NME1,NPM1,ODC1,PABPC1,PCBP2,PCLAF,PDIA3,PSMA4,PSMB1,PURB,RPL10,RPL13,RPL19,RPL39,RPL41,RPL6,RPS10,RPS2,RPS26,RPS27A,SEPTIN7,SLC25A3,SLC25A37,SLC30A5,SLIRP,SNRPD2,SOD1,SRP72,SRSF3,SSR2,TBL1XR1,TPT1,TX…
CTNNB1	-0.554	transcription regulator		-1.408	1.4e-11	ABCD2,ACAT1,ACTR3,ACTR8,ADAM17,ADGRV1,ADSS2,AGRN,AHR,AKAP13,AMIGO1,APP,AR,ARMH4,ASCL1,ATP5PO,ATP6V0A1,AURKA,AXIN2,BACE1,BAMBI,BCAP31,BCL2,BCL2L11,BCL9,BECN1,BHLHE40,BIRC5,BMF,BRMS1L,BTF3,CADM1,CAPZB,CCN1,CCN4,CCNE1,CDH1,CELSR1,CEMIP2,CHEK2,CNR1,COL3A1,COL4A1,COX4I1,COX5A,CTNNA1,CTNNB1,CTNND2,CTSZ,Cux1,CX3CL1,CXCL12,CYFIP2,CYP51A1,DCT,DDX17,DDX50,EDIL3,EHD1,EIF5A,ENPP2,EPCAM,EPHA5,EPHB2,EPHB4,ERBB…	1590 (18)
arsenic trioxide		chemical drug	Activated	2.539	1.98e-11	ATF4,ATP1B1,ATP1B2,ATP2B1,ATP5F1D,ATP5PB,ATP6AP1,ATP6V0B,ATP6V0C,ATP6V1A,AURKA,BAX,BCAP31,BCL2,BNIP3,CACNA1B,CALR,CFLAR,COX6B1,COX7A2L,CTNNB1,CYP51A1,DBF4,DHCR7,DHX15,DNAJB11,DNAJC10,DNMT1,DNMT3A,ECD,ECT2,EPAS1,ERP29,ETV5,FAIM,FASN,FDPS,FECH,FN1,FTH1,GCLM,GLI2,GLRX2,GSPT1,HAT1,HMGCR,HMGCS1,HMOX1,HSBP1,HSP90AB1,HSP90B1,HSPA5,HSPA8,HSPE1,HYOU1,IDI1,IFRD1,KDELR1,LAMTOR3,LMAN2,MAPK4,MAPK6,MCM7,MSMO1,…	1385 (18)
EGFR	0.209	kinase		1.331	2.74e-11	ABCG2,ADSS2,AHCTF1,AKT1,AMD1,AMOTL2,APLP2,APP,AR,AXIN2,B3GALNT1,BAX,BCAM,BCL2,BCL2L11,BCL7C,BIRC5,BZW2,CAD,CAPZA2,CBX5,CCAR1,CCNG2,CD109,CD164,CDH1,CDK2,CDK4,CHCHD2,CHKA,CLK1,COL3A1,COL5A2,CPM,CTNNB1,CUL5,CXCL12,DAG1,DNM1L,DSG2,E2F1,EHD1,EIF4A1,EIF4E,EIF5A,ELK1,EPCAM,ERBB3,ERBB4,F2R,FAM234A,FAP,FASN,FN1,FOSL2,GALNT10,GCLM,GJA1,GPC1,GXYLT1,HIRA,HK2,HM13,HMGA1,HNRNPA2B1,HNRNPDL,HNRNPH1,HNRNPK,HSP90…	1673 (19)
CPT1B		enzyme	Inhibited	-2.598	3.9e-11	ACACB,AKT1,AKT3,ARAF,Atp5e,ATP5F1A,ATP5F1B,ATP5F1C,ATP5PD,BRAF,Calm1 (includes others),CBL,CBLB,COX4I1,COX5A,COX6B1,EGLN3,EIF4E,EIF4E2,ELK1,EPAS1,FASN,FH,FLOT2,FUBP1,GRB2,HK2,INSR,IRS1,KRAS,LPL,MAP2K1,MAP2K2,MAPK1,MAPK8,MAPK9,NDUFA10,NDUFA2,NDUFA8,NDUFAB1,NDUFB2,NDUFC1,NDUFS1,NDUFS2,NDUFS4,NDUFV2,NDUFV3,NFKBIA,NRAS,OGDH,PDE3A,PDPK1,PHKG1,PIK3CA,PIK3R1,PPP1CA,PPP1CB,Ppp1cc,PRKACB,PRKAG1,PRKAG3,PRK…
MMP3		peptidase		1.443	4.52e-11	ADAR,AJUBA,Alyref,AQR,ATXN2,BTBD1,BTBD2,CAPRIN1,CDK13,CELF4,CPSF6,CSTF2,CSTF2T,DDX46,DHX8,EFTUD2,ERN1,Hnrnpa1,MBNL3,MEX3B,NUDT21,PAPOLA,PLCB1,PNN,PNPT1,PSMA6,RBM14,Rbm25,RBM27,RBM39,SCAF4,SCAF8,SF3B1,SFPQ,SNRNP48,SQSTM1,Srrm1,SRSF1,SRSF2,SRSF3,SYNCRIP,TARDBP,TENT2,TFIP11,TNRC6A,TOP1,TRA2B,VIM,YBX1
tanespimycin		chemical drug	Inhibited	-2.144	5.32e-11	AHR,AHSA1,AKT1,AKT3,AR,ARAF,BAK1,BCL2,BIRC5,BRAF,CDK4,CFLAR,CHUK,CTNNB1,DLG4,DNAJB1,DVL3,EIF4A1,FASN,HAT1,HMGCR,HMGCS1,HNRNPA2B1,HNRNPC,HSP90AB1,HSP90B1,HSPA5,HSPA8,HSPA9,IL6R,KIT,KRAS,LDHA,NRAS,PDPK1,POLR2L,PRMT5,PSMA7,PTCH1,RAF1,RBMX,RPL27A,RPL30,RPL35,RPS8,SERPINH1,SLC1A2,SLC2A1,SOD2,SRC,SREBF2,SRSF2,STAT3,STK38,VEGFA,WNT3,XIAP	1637 (20)
ESR2		ligand-dependent nuclear receptor	Activated	2.284	6.1e-11	ABCE1,ABHD2,ACKR3,ACSL3,ACTN1,ADAMTS1,ADAR,ADCYAP1R1,AJUBA,AKAP12,AKT1,AMOTL1,AP4M1,APEX1,AR,ARHGEF7,ARID4A,ARID5B,ARNT2,ARRDC4,ATAD2,ATP2B1,AURKA,B4GALT1,BAMBI,BANF1,BCL2,BID,BIRC5,BRCA2,C8orf44-SGK3/SGK3,CADM3,CALU,CBX3,CCN1,CCNE1,CCT3,CCT4,CCT7,CDC25A,CDC42BPA,CDH1,CDK4,CDK5R1,CEMIP2,CHEK1,CHST15,CHUK,CKS1B,CLNS1A,COL11A1,CPM,CREBBP,CTNNB1,CTPS1,CXCL12,CYP26B1,DDX10,DEK,DHCR7,DMTN,DNMT1,DPYSL3…	1840 (19)
TGFB1	1.031	growth factor		0.934	1.2e-10	ABCE1,ABCG1,ABCG2,ABI2,ABL1,ACSL3,ACTN1,ADAM12,ADAM17,ADAMTS12,AHR,AIF1L,Akr1c19,AKT1,AKT3,ALDOA,AMD1,AMOTL2,ANKLE2,APP,AQP11,ARF4,ARID5B,ARNT2,ASPM,ATF4,ATG14,ATG4B,ATG5,ATG7,ATP13A3,ATP1B1,ATXN1,AURKA,AUTS2,AXIN2,BACE1,BAMBI,BAX,BCL2,BCL2L11,BCL9,BECN1,BHLHE40,BID,BIRC5,BMF,BSG,BUB1,CAB39,CADM1,Calm1 (includes others),CALR,CAMK2G,CAP1,CAPRIN1,CBFB,CCDC85B,CCN1,CCN4,CCNB1,CCND3,CCNE1,CCNF,CCNG2,…	1962 (19)
miR-16-5p (and other miRNAs w/seed AGCAGCA)		mature microRNA		0.885	1.36e-10	ADSS2,ASXL2,BCL2,BCL2L2,CADM1,CAPRIN1,CCND3,CCNE1,CCNF,CDC14A,CDC25A,CEP63,CFL2,CHEK1,CLDN12,DIPK1A,EIF4E,EIF4G2,FGFR1,GALNT7,GNL3L,GRB2,GTF2H1,H3-3A/H3-3B,HACE1,HARS1,HERC6,HMGA1,HMOX1,HSP90B1,IFRD1,KCNN4,LAMTOR3,LAMTOR5,LDAH,LUZP1,MAP2K1,MLLT1,MLLT11,MSH2,MYB,NAA15,NFIA,OGT,PAFAH1B2,PDCD4,PDCD6IP,PLAG1,PNN,PNP,PRIM1,PWWP2A,RAB30,RAD51C,RAF1,RARS1,RHOT1,RICTOR,RNASEL,RTN4,SEC24A,SERPINE2,SKAP2,S…
dihydrotestosterone		chemical - endogenous mammalian		0.973	1.48e-10	ABCG1,ACKR3,ACSL3,ADAMTS1,AIG1,ALDOA,Alyref,AMD1,APP,AR,ASAP2,ASCL1,ATAD2,ATP13A2,AXIN2,BAX,BCAP31,BCAR1,BCL2,BCOR,BMF,BMPR1B,CCNB1,CCND3,CCNE1,CCNI,CCT3,CDH1,CDK2,CIAO2A,COL3A1,COL4A1,COL5A2,CTNNB1,CX3CL1,CYBB,DDIAS,DDX5,DDX54,DEPDC1,Dgcr6,DHX9,DLG4,DNMT3A,DTL,DYNC1LI2,DYNLL1,E2F8,ENO1,EPB41L4B,EZH2,F2R,FASN,FBXO32,FGFR1,FKBP4,FLNB,FN1,Foxp1,FTH1,FTL,FZD6,GAP43,GAPDH,GAS6,GIGYF2,GLUL,GOLGA4,GOSR…	1955 (20)
UQCC3		other			2.18e-10	ALDOA,ATP11A,ATP11B,ATP13A1,ATP13A2,ATP13A3,ATP1B1,ATP2B1,ATP2B4,ATP5F1A,ATP5F1B,ATP5F1C,ATP5F1D,ATP5MC1,ATP5PB,ATP5PD,ATP5PO,ATP6AP1,ATP6AP2,ATP6V0A1,ATP6V0B,ATP6V0C,ATP6V1A,ATP6V1B2,ATP6V1E1,COX14,COX4I1,COX5A,COX6B1,COX7A2L,DMAC2,ENO1,GAPDH,GPI,HK2,NDUFA10,NDUFA12,NDUFA2,NDUFA8,NDUFAB1,NDUFAF4,NDUFB11,NDUFB2,NDUFB8,NDUFC1,NDUFS1,NDUFS2,NDUFS4,NDUFV2,NDUFV3,PGK1,PKM,SDHAF1,SDHC,TPI1,UQCC1,UQCC2…	380 (7)
TBX2		transcription regulator		0.91	3.92e-10	AURKA,AURKB,BHLHE40,BUB1,CCNB1,CCNL1,CCNL2,CDH1,CDT1,CHEK1,CKS1B,DNMT1,E2F1,E2F8,ELK3,EZH2,FAM120B,FOXM1,HAUS1,HELLS,MAD2L1,MCM2,MCM5,MCM6,MCM7,NCAPD2,NCAPG2,PCGF6,PRC1,PRDM5,PRIM2,RBL1,RBM39,SEPTIN10,SGO1,SREBF2,SRF,ZKSCAN3	1137 (11)
HSF1		transcription regulator		0.517	4.47e-10	AHSA1,ATAD2,ATG7,BAX,BCL10,BCL2,CBX3,CCDC117,CCNE1,CCT2,CCT3,CCT4,CCT6A,CCT7,CDH1,CELSR1,CENPA,CFLAR,CHD3,CKS1B,Cox5b/Gm34962,CTNNB1,DNAJA1,DNAJB1,DNMT1,E2F8,EIF4A2,FASN,FBLN1,FKBP4,FOXM1,FOXP4,FXR1,HDAC5,HERC4,HMOX1,HNRNPA2B1,HSBP1,HSF2,HSP90AA1,HSP90AB1,HSPA4,HSPA8,HSPD1,HSPE1,INHBB,IRS1,ITGB3BP,ITGB5,JARID2,LDHA,LDLR,LMAN2L,LPL,LRIG1,LRRN4,LSM2,MAT2A,MCM2,MCM6,MCM7,NASP,NCOR1,NCOR2,NFKB1,PGK1,…	1647 (23)
CDKN1A		kinase		-0.031	7.26e-10	ACP1,APP,ASPM,ATAD2,ATR,ATRX,AURKA,AURKB,BAX,BCL2,BIRC2,BIRC5,BUB1,BUB3,CAP1,CCN1,CCNB1,CCND3,CCNE1,CDC25A,CDH1,CDK4,CDS1,CENPF,CHEK1,CKS1B,CLIC4,COG1,COL4A1,CREBBP,CTSB,DNM1L,DPP3,DTL,E2F1,E2F4,E2F5,EGLN3,EXO1,FHL1,Flg,FN1,FOXM1,GLB1,GRHL2,H2AZ1,HMGB2,HNRNPA2B1,HSPA5,ITGAV,ITGB5,JAG1,KIF20A,LOXL2,MAD2L1,MBNL2,MCM2,MCM5,MCM6,MCM7,MDM2,MET,MKI67,NCAPD3,NFKBIA,NPM1,NRP2,PARP2,PCLAF,PHGDH,PIK3CA,PRC…	1199 (16)
miR-30c-5p (and other miRNAs w/seed GUAAACA)		mature microRNA		-1.218	9.42e-10	ADPGK,AP2A1,ATRX,BECN1,CBFB,COL4A1,COL5A2,CPNE8,CTNNB1,DOCK7,Dst,ELMOD2,FXR2,GALNT7,GNAI2,GPD2,HES1,IFRD1,KRT7,LMNB2,LOXL2,LRRC8C,MAP4K4,MAT2A,MET,MLLT1,MLLT11,NCEH1,NCL,NEUROD1,NID1,NID2,NOTCH1,NUFIP2,P4HA2,PAFAH1B2,PNP,PPP3CA,PPP3R1,PSEN1,PTGFRN,PTPA,PTPRK,RAD23B,RBMS1,SLC38A1,SLC4A7,SPARC,SRSF10,SYPL1,SYT4,TEX10,TMCO1,TMED10,TMED2,TMED7,TMEM41B,TMEM59,TMEM87A,TNRC6A,TRPS1,UBE2I,WNT5A
CCND1	0.362	transcription regulator		0.96	1.06e-09	AFAP1,AR,ASAP2,ASPM,ATAD2,AURKA,BCL2,BCLAF1,BIRC5,BRWD1,CALU,CBFA2T2,CCND3,CCNE1,CDCA2,CDCA7L,CDCA8,CDH1,CDK2,CDK4,CENPF,CIP2A,CLSPN,COL5A2,CPNE3,DDIAS,DEPDC1,DNMT1,DTL,DYNC1LI1,E2F1,E2F4,E2F8,EEF1B2,EIF5,EMSY,ENDOD1,ENO1,ENPP2,ERBIN,FAM83D,FGFR1,FLNA,FOXM1,GALNT11,H2AJ,HECTD2,HERC3,HSPA8,ITGAV,JPT1,KIF20A,KIF20B,KIF4A,KLHL24,KMT2A,KNL1,LASP1,MAML3,MBD5,MCM7,MEIS2,MELK,NANOG,NCOA3,NOP58,NOTCH1,NR…	1197 (16)
E2F4	0.728	transcription regulator		-1.51	1.09e-09	ATRX,AURKB,BCL2,BCL2L11,BECN1,BNIP3,BRD2,BUB3,C5orf22,CBX5,CCNE1,CDC25A,CDK2,CENPA,CHEK1,CHEK2,CKS1B,CSDE1,DBF4,DDB1,DROSHA,DUT,E2F1,E2F8,ECT2,EPAS1,FANCD2,FOXM1,H2AC4,H2AZ1,H3C2,HMMR,HSP90B1,KHDRBS1,KIF22,KIF4A,KLF5,MAD2L1,MCM5,MCM6,MKI67,MSH2,MYB,NAP1L4,NASP,NCL,NFE2L1,NPAT,NPM1,PCLAF,PCSK1N,PKN2,POLA1,PRC1,PRIM2,PRKCSH,RAD51,RAD54L,RBBP5,RBBP8,RBL1,RFC3,RRM1,RRM2,SFPQ,SINHCAF,SMC4,SPAG7,SRSF2,…	667 (7)
RABL6	0.477	other		0.906	1.18e-09	ATXN1,AURKB,BUB1,CCNB1,CDC25A,CDK2,CENPF,CHEK1,CHEK2,CKS1B,CX3CL1,DAPK1,DUT,EZH2,FRMD4A,HMMR,HMOX1,MAD2L1,MCM2,MCM5,MCM7,MELK,PARP2,POLA1,PRC1,PRIM1,PSME3,RFC3,SEL1L,SERPINH1,TOP2A,TPX2,TTK,UBE2C	1077 (10)
mir-1		microRNA		0.355	1.27e-09	ADAM12,ADAR,ADD1,ADPGK,AKAP11,ATP6V0A1,CAP1,CAPRIN1,CDK14,CNN3,CORIN,CXCL12,DHX15,E2F5,EML4,FBXO32,FN1,GAS2L1,GATAD2A,GJA1,H3-3A/H3-3B,HCN4,HNRNPU,HSP90B1,HSPD1,KIF2A,KRAS,LASP1,MCU,MET,PAX7,PDCD4,PICALM,POGK,PPIB,PPP2R1B,PTK2,RHEB,SMARCA4,SOX9,SRSF9,STX6,TAGLN2,TNS3,TRIM2,TRPS1,UTRN,VEGFA,WBP1L,XPO6
PTEN	-0.273	phosphatase	Inhibited	-2.557	1.28e-09	ABHD4,AKT1,AR,ARF4,ARHGAP5,ASPH,ATL1,ATP5F1A,ATP5MC1,AURKA,AURKB,BAX,BCL2,BCL2L11,BIRC5,CAD,CADM3,CAMK2B,CBX4,CCDC92B,CCNB1,CCNC,CCND3,CCNE1,CD40,CDC25A,CDH1,CDK4,CELSR1,CHEK1,CHML,CITED2,CKS1B,CLDN12,CLTC,CNN3,COL3A1,COL4A1,COL5A2,COX5A,CSRP1,CTNNA1,CTNNB1,CTSB,CTSV,CTSZ,CUL4A,DAAM1,DEGS1,DHCR7,DYNC1LI2,E2F1,ECI2,EN1,EPAS1,ERBB3,ERCC4,Esrra,ETV3,EZH2,FAP,FASN,FDPS,FGFR1,FLT1,FN1,FOXM1,FTH1,FZD6,…	1624 (18)
YY1	-0.299	transcription regulator		0.408	1.36e-09	ABCE1,ARID3B,ATF4,AURKA,AURKB,BAK1,BCL2L11,BIRC5,BLNK,BTF3,CALR,CBX3,CCNB1,CDH1,Celf1,CENPA,CFTR,Cox5b/Gm34962,CRABP1,CTNND2,CXCL12,CYBB,DDIT4,DMD,DNMT3A,DROSHA,EBF2,EEF1B2,EIF4G2,FBXO8,FDPS,FOXM1,GPC3,H3C3,HELLS,Hmgb3,HMGCR,HMOX1,Hnrnpa1,HNRNPC,HOXD4,HSPA5,ID4,KIF20A,KIF5B,LDLR,LHX1,LMAN1,LUC7L2,MAD2L1,MAT2A,MATR3,MCM5,MCM6,MCM7,MDM2,MKI67,NCAPD2,NNAT,NSG1,PAWR,PEG3,PFN2,POLA1,POLB,POLH,PPP4R2,P…	1542 (17)
Akt		group		0.77	1.51e-09	ADD1,AMOT,APLP2,APP,AR,ATF4,ATG7,ATP5F1A,ATP5F1D,B3GALT6,BAK1,BAX,BCAM,BCL2,BCL2L11,BHLHE40,BID,BIRC2,BIRC5,BMF,CCND3,CD164,CDH1,CDK4,CFLAR,COL3A1,COQ7,COX4I1,CPD,CPM,CTNNB1,CXCL12,E2F4,ELK1,EPAS1,EPRS1,ERBB3,EZH2,FASN,FBXO32,FKTN,FN1,FOXM1,FUT11,GALNT10,GALNT11,GLI2,GPC1,HES1,HIF3A,HK2,HM13,HMOX1,INSR,ITGB5,KL,L1CAM,LMBRD1,LPL,MAGT1,MAN2A2,MAP2,MDM2,MFN2,MSI1,MT-CO1,MT-CO2,MYB,NCEH1,NDUFB8,Nedd4…	1538 (19)
LMNA	0.221	other		-0.9	1.69e-09	ADAMTS12,AGPAT3,AHCTF1,ARRDC4,ATG2A,ATP11B,ATP5F1A,BAMBI,BCL2,BCL2L13,CAAP1,CBX5,CCNG2,CCP110,COL11A1,COL12A1,COL3A1,CSTF2,Dst,E2F1,EDC4,ELK1,ELK4,EPB41L3,ERCC5,ERN1,FBXW7,FLT1,FN1,GET1,GHDC,GJA1,GLIS3,Gm14419 (includes others),H3-3A/H3-3B,HEATR5A,HMGA1,Hmga2,HNRNPUL1,IFI44,Kat6b,KLF5,LPAR4,LPL,LRP4,MAPKAP1,Mapre2,MFN1,MFN2,MIB1,MLLT10,MT-ATP6,MT-CO1,MT-CO2,MT-CO3,MT-ND1,MT-ND3,MXD4,MYBBP1A,NDUFB…	1504 (19)
let-7a-5p (and other miRNAs w/seed GAGGUAG)		mature microRNA		-1.433	1.92e-09	ACP1,ADGRG1,AKAP8,ANAPC1,APP,ATP6V0A1,AURKB,BIRC5,BSG,Calm1 (includes others),CCNE1,CDC25A,CEMIP2,CHRNA7,CIAO2A,COL3A1,COL4A1,COL5A2,CSDE1,CSNK1D,DAD1,DICER1,DOCK5,Dst,EIF4G2,FANCD2,FN1,GAK,GRPEL2,GYS1,HMGA1,Hmga2,HMOX1,HYOU1,IFRD1,IGF2BP1,IGF2BP2,KRAS,LIN28A,LOXL2,MED28,MLLT1,MRM1,MTRR,NF2,NID1,NID2,NRAS,POLD2,POLR2C,PPP1R7,PRIM1,PXDN,RASSF2,RDH10,RTCA,SEPTIN3,SIGMAR1,SLC38A1,SPARC,STAT3,SYPL1,T…	969 (5)
TFEB		transcription regulator	Activated	2.87	2.06e-09	AHR,ANAPC1,ATG5,ATP2B1,ATP6V0B,ATP6V0C,ATP6V1A,ATP6V1B2,AURKA,BECN1,BLOC1S3,BORA,CCNB1,CDC25A,CDH1,CDT1,CENPL,CEP164,CEP76,CHCHD10,CHEK1,CLSPN,CNTRL,CTSA,CTSB,CUL4A,E2F8,EXO1,FASN,FLCN,GAA,GLB1,GLMP,GSPT1,HDAC1,HEXB,HMMR,JAG1,LIN9,M6PR,MAP1LC3A,MCM3AP,MCM5,MCM7,MCM8,MCOLN1,MDM2,MET,NCAPG2,NEU1,NFIA,NFIX,NRBF2,NUP153,NUP155,NUP160,NUP54,ORC2,ORC5,P2RX4,PHLDA1,PIP4P1,PLBD2,PLK4,PNP,POLD2,POLE,PPAT,…	1189 (7)
mir-122		microRNA		-0.751	2.3e-09	ADGRB2,ALDOA,BCL2L2,BICD1,CLIC4,CSRP1,FKBP1A,FOSL2,G6PD,GALNT10,GIT1,GTF3C2,GYS1,H1-0,HMGCR,IQGAP1,KHDRBS1,KIF5B,LETM1,LMNB2,MAP1B,MAP3K12,MAP3K3,MAP4,MEF2D,NPEPPS,NUDC,NUMBL,NUTF2,PKM,PTPN1,PTPN14,RAD21,RBM3,SEMA4D,SEPTIN2,SH3GL1,SLC1A5,TPD52L2,VIM,VPS4A,VPS4B,YARS1
valproic acid		chemical drug		0.629	2.37e-09	AACS,ABCD2,ABCG1,ADCY1,AGPAT1,AKR1B1,ANK3,AR,ATAD2,ATF4,ATP11A,ATP2B4,B4GALT1,BCL2,BCL2L11,BIRC5,C8orf44-SGK3/SGK3,CALR,CAP2,CARM1,CBFA2T2,CCN1,CD40,CDH1,CHEK1,CHKA,CKS1B,CPT1C,CREBBP,CTNNB1,CTPS1,CTSB,CXADR,CYP2U1,CYP51A1,DAG1,DENND2B,DHCR7,DICER1,DNAJB11,DNAJC3,ERN1,ETV6,FAM135B,FDPS,FNBP1,FRS2,FSCN1,GAP43,GCLM,GLUL,GNAI2,GRHL2,HDAC5,HMGCS1,HMOX1,HOXA2,HSPA5,IDI1,ING1,KIT,LDLR,LRAT,LRP8,LTB4R2,…	1871 (19)
TCOF1	1.008	transcription regulator		0.264	4.36e-09	ADAMTS1,AKR1B1,ANKRD10,ARL4D,ASAP1,AZIN1,BCLAF1,BNIP3,CAPRIN1,CEBPZ,CRAMP1,CYP2U1,EGLN3,FZD8,GPBP1,HNRNPDL,IQGAP1,KANSL2,KIF26B,KIT,MAPK14,MBOAT2,MED1,MFAP1,Nptn,NUDCD3,NUDT14,NUP155,PLEKHA5,POLR3A,PPIG,PPIL4,PPRC1,PSMC6,QRICH1,RMI1,SLC2A1,TBRG4,TULP4,TXNRD1,UBA3,UBOX5,UTP4,WWC2
HRAS		enzyme		-0.395	5.36e-09	AKT1,AMOTL2,ANTXR1,APP,ARF6,ASAP1,ASCL1,ATP1A3,ATP5F1B,ATXN1,AURKA,AURKB,BAK1,BAX,BCL2,BCL2L11,BIRC5,BNIP3,CALU,CASP2,CCN1,CCNB1,CCND3,CCNE1,CD81,CDC25A,CDC42BPA,CDH1,CDH3,CDK2,CDK4,CDON,COL3A1,COL4A1,COL5A2,CSRP1,CTNNB1,CTSB,CTSV,CTSZ,CXCL12,DLL1,DNER,DNMT1,DNMT3B,E2F1,EFR3B,EIF3C,EIF3I,EIF4E2,EIF4G3,ELK1,ELK3,ERP29,ETV5,F2R,FASN,FAT1,FHL1,FLNA,FN1,FOSL2,FOXM1,GAS6,GJA1,GNB1,GTF3C2,HADHB,HES1,HM…	1584 (18)
miR-122-5p (miRNAs w/seed GGAGUGU)		mature microRNA		0.879	5.52e-09	AACS,ADAM17,AKT3,ALDOA,Ank2,ATP11A,BCL2L2,DSTYK,EEF1A1,EGLN3,ENTPD4,FAM117B,Foxp1,FUBP1,GALNT10,GYS1,MAPK11,MECP2,NCAM1,NDRG3,NUMBL,P4HB,PALM,PKM,PRDX2,PSME3,RAB11FIP1,TPD52L2,TRIB1,TTYH3,UBAP2,VIM,XPO6
memantine		chemical drug		-0.523	6.9e-09	ADAM22,ADCY1,Akap9,AP2M1,ATP2B2,ATP2B4,BAX,BCR,CAP1,CDC42BPA,CELF4,CLASP1,CNKSR2,CSRNP3,DBN1,DDX6,DGKZ,EPHA4,Fnbp1l,GLUL,GNAS,HIP1,HSP90AB1,HSPA5,KALRN,KIF21A,KIF5A,MYO5A,NFKBIA,NTRK2,PAK3,PDP1,PIK3R1,POR,PRDX2,RAPGEF2,RGS9,RTN4,RXRA,SLC1A2,SPON1,SRC,STAT3,SYNJ1,SYT1,TENM2,WAC,WNK1	949 (7)
Z-LLL-CHO		chemical - protease inhibitor	Activated	2.087	9.09e-09	ABCG2,ABL1,AHR,AKR1B1,AKT1,APP,AR,ATF4,AURKA,BACE1,BAX,BCAR1,BCL2,BCL2L11,BIRC5,CASP2,CCND3,CCT2,CDH1,CDK4,CDT1,CFLAR,CHUK,CSNK1A1,CTNNB1,CTNND2,CTSB,DAG1,DCC,DLG4,DMD,DROSHA,DUSP8,EIF4E,EIF5A,ENO1,EP300,EPAS1,ETV5,EZH2,FASN,FKBP4,FMR1,FOXM1,HDAC1,HMGB2,HMOX1,HNRNPA2B1,HNRNPL,HSF2,HSP90AA1,HSP90B1,HSPA4,HSPA5,HSPA8,HSPA9,HSPD1,HTT,IRS1,KLF5,LMAN1,MAPK6,MAT2A,MET,MFN2,MIOS,MYB,NCOR1,NFKBIA,ODC1,PA…	1590 (18)
ibrutinib		chemical drug		-1.905	9.76e-09	ALDOA,ATP6V0A1,ATP6V1E1,BCL2,BYSL,CBX3,CCDC71L,COX5A,COX6B1,CTNNB1,DHRS3,DOCK5,EIF4E,ENO1,EPAS1,FRY,GAPDH,GLS,GPI,H1-0,HES1,HK2,HSPD1,HSPE1,LDHA,LPAR6,LZTFL1,MCM5,MYBBP1A,NDUFA8,NDUFAF4,NDUFB2,NDUFS4,NIP7,NPM1,NR2F6,NRIP1,ODC1,PA2G4,PES1,PHB1,PLK4,POU2F2,PTCH1,RPS6,SLC1A5,SLC38A1,SRM,SUPV3L1,TBRG4,TGFBR3,TPI1,TTC28,UGGT2,XIAP	865 (12)
LONP1	-0.636	peptidase	Inhibited	-4.141	1.02e-08	ACAT1,ATF4,ATP5F1A,ATP5F1D,ATP5IF1,C1QBP,CALU,CHAC1,COX5A,FASTKD2,GPT2,HNRNPA2B1,HSPA9,HSPD1,HSPE1,IDH3A,IMMT,MARS1,MRPS22,MT-ATP6,MT-CO1,MT-CO2,MT-CO3,MT-CYB,MT-ND1,MT-ND3,MT-ND4,MT-ND4L,P4HB,PDIA3,SARS1,SOD1,SOD2,TPM3,TUFM,VDAC1,VDAC2
fulvestrant		chemical drug		-1.373	1.23e-08	ABL1,ARAF,ASCC3,ATF4,ATP5F1B,AURKA,BAK1,BAX,BCL2,BIRC5,BLM,CAST,CCN1,CCNB1,CCNE1,CDC25A,CDH1,CDK8,CENPF,CKS1B,CLK1,COMT,CTNNB1,CXCL12,DDIT4,DYNLL1,E2F1,ERBB3,F2R,FKBP1A,FLT1,FNTA,FOSL2,FOXM1,G6PD,GJA1,H2AZ1,HES1,INHBB,IRS1,KLF10,LDLR,LPL,LRP8,MANF,MAP2K6,MAP3K11,MAPK1,MAPK14,MAZ,MCM2,MCM5,MCM7,MDM2,MYB,MYO1B,NCOA3,NME1,NSUN2,PDCD4,POLE,PPP1R9B,PRIM1,RBL1,RBM14,RNF126,RNF4,ROCK2,RRM1,SELENOP,SKP2,…	1681 (20)
mir-34		microRNA		0.476	1.29e-08	ADAM12,AHCYL1,AR,BAX,BCL2,BIRC5,CAPZA1,CCDC71L,CCNE1,CDC25A,CDK4,CNTN2,CPD,CPLX2,CTNND2,CYRIB,DLL1,DNM1L,E2F1,E2F5,FAM76A,FN1,HK2,KLF10,LIN28A,LYST,MAP3K20,MET,MYB,NCAPG2,NCKAP1,NOTCH1,NRIP1,PDK1,PFKP,PIP5K1A,PKM,PPP1CB,PPP1R10,REM2,SCLT1,SIRT1,SLC4A7,STIM1	1387 (18)
TRAPPC1		other	Activated	3.042	1.81e-08	ATF4,BAX,BCAP31,BCL2,CALR,DNAJA1,DNAJC3,EDEM2,EIF2AK2,ERP29,HSP90AA1,HSP90AB1,HSP90B1,HSPA5,HYOU1,LMAN1,LMAN2,MAN1A2,MAPK9,P4HB,PDIA3,PDIA6,RAD23A,RAD23B,Rbx1,RNF185,RPN2,SAR1B,SEC61G,SEL1L,SSR2,SSR3,STT3A,TRAF2,UBE2D3,UBE2G1,UBXN1,UGGT1,YOD1	405 (7)
PTP4A1	-0.802	phosphatase		-0.671	1.84e-08	AARS1,ACTN1,ACTR3,ALDOA,BAX,CLTC,DDX5,DNAJB1,EEF1A1,FASN,FKBP1A,FLNA,FMR1,GDI2,GMPS,HNRNPF,HNRNPH1,HNRNPH2,IGF2BP1,LRATD2,MAP3K2,MAPK8,MAPK9,NCK1,NME1,NOP56,NRAS,PECAM1,PIK3CA,PIK3R1,PKM,PPA1,PRDX1,PRDX2,PTP4A3,ROCK1,ROCK2,SLC6A15,SOS1,SOS2,SPARC,SRSF2,SRSF3,STMN2,TAGLN2,TUBA1C,VIM,WDR83OS
1,2-dithiol-3-thione		chemical reagent	Activated	2.645	2.07e-08	AGPAT3,ALDOA,BNIP3,CCT3,CCT7,CDC34,COQ7,DAD1,DDX50,DHCR7,DNAJB11,DNAJC3,DYNLL1,EIF3C,EIF3D,EIF3E,EIF3G,EIF4G2,EPB41,EPHB4,ERP29,ETV6,FMO1,FTH1,GCLM,GNA11,GSPT1,HM13,HMBS,HMOX1,HPRT1,HSP90AA1,HSP90AB1,HSP90B1,LPL,M6PR,MORF4L2,MSMO1,NARS1,NBR1,NCKAP1,P2RX4,PDIA3,PDIA6,PFN2,PPIB,PRDX1,PSMA2,PSMA4,PSMA6,PSMA7,PSMB1,PSMB3,PSMB6,PSMC6,PSMD11,PSMD12,PSMD7,PSMD8,RACK1,RARS1,RPL18,SOD1,SOD2,SRXN1,TFRC,TME…	276 (5)
KAT2A	1.262	enzyme		1.096	2.88e-08	ADAM12,ADAM23,ADAMTS1,AKAP12,AKT1,ANK3,BCL11A,BCL11B,BNIP3,CCNE1,CDC25A,CHEK1,DIRAS1,DMD,E2F1,EFNA5,EPHA5,EZH2,FBXO32,FOXM1,GABARAPL1,H2AZ1,HDAC11,HMGA1,HNRNPA2B1,HNRNPU,HOXA2,HSP90AA1,HSPA5,HSPD1,IMPA2,KAT2A,LDHA,MAD2L1,NUDC,PIK3R1,PTPRK,RAB3D,RELN,SAE1,SKP2,SLC1A5,SRSF1,SYT1,TAF1D,THOP1,TNFRSF10A,UBE2S,YBX1	1571 (21)
ARID3A	0.461	transcription regulator		1.029	2.91e-08	ABCE1,ANGEL2,AZIN1,BRWD1,CCAR1,CCNE1,CXADR,DEK,DSG2,ECT2,EGLN3,ESF1,FZD5,G3BP2,GJA1,KDM3A,KIF5C,LGR4,MED14,MSH2,NCAPG2,NUDT21,PDK1,PRKD3,PRMT3,PUS7,RFC3,ROBO1,SINHCAF,SIRT1,SLC38A1,TIA1,TMEFF1,USO1,WDHD1	795 (7)
TCF7L2		transcription regulator		1.423	3.04e-08	ABCD2,ABHD17B,ACSL3,ADD1,ADGRG1,AGO3,ANKIB1,ANKRD13A,APLP1,AR,ASPH,AXIN2,BACE1,BAMBI,BIRC5,CAP1,CCP110,CEMIP2,CILK1,CPD,CREB5,CSRP1,CTNNA1,CTNNAL1,CTNNB1,CYP51A1,DBNDD2,DEGS1,EN1,ENPP2,EPAS1,EPCAM,EPHB1,ERBB3,ERBIN,ERF,FAM91A1,FBXO32,FBXO8,FH,FKBP1A,FMNL2,FN1,FRMD4A,FTH1,GAB1,GCLM,GLP1R,GLUL,HIPK2,HTR5A,ID4,IGF2BP1,IRS1,JAG1,KCNJ3,KDM4B,KIF5B,KLHL2,KMT5A,KNDC1,MAP4K4,MAP7,MBP,MET,MFAP3L,MTMR2,MTM…	1450 (20)
XBP1	0.012	transcription regulator	Activated	4.344	3.47e-08	ACACB,APP,ARCN1,ATF4,ATG5,BCL2,BECN1,BET1L,BLZF1,CALR,COG6,COL4A1,COPB1,COPG1,COPZ1,DAD1,DNAJB11,DNAJC10,DNAJC3,E2F1,EDEM2,ERO1B,ERP29,FASN,FN1,GGCX,GOLGA3,GOLGA4,GOLPH3,GOPC,GORASP2,GOSR2,HM13,HMOX1,HSP90B1,HSPA5,HYOU1,KDELR2,LMAN1,LMAN2,MAP1LC3B,MGAT2,NCOA3,P4HB,PCYT1A,PDIA3,PDIA6,PPIB,RPN1,RPN2,SEC22B,SEC31A,SEC61G,SEC63,SLC1A5,SLC35A3,SLC38A1,SOD1,SPARC,SPCS2,SRP54,SRP68,SRP9,SRPRB,SSR1,SSR2,…	1127 (18)
gentamicin		chemical drug	Activated	2.784	3.57e-08	ACSL3,AGPAT3,AHCYL1,APEX1,ARF6,ARHGAP5,AZIN1,BAX,Bhlhe41,BLNK,BTG3,CALR,CAPZA1,CCNL1,CDC34,CDK13,CHKA,CITED2,CPSF2,CTSB,CTSV,Cux1,DDX50,DECR1,DMD,Dst,EEF1A1,EIF3D,ENPP2,EPS15L1,FMO1,FTH1,GARNL3,GAS6,Gm3411 (includes others),GOLGA3,GPM6A,H3-3A/H3-3B,HMOX1,HNRNPU,HSP90AA1,HSP90B1,HSPA5,HYOU1,IFRD1,IGFBP3,ITGB5,KMO,LAMP2,LIG4,LITAF,Map3k7,MAPK6,MCM6,MCOLN1,MDM2,MRPL23,MYBBP1A,MYO1B,NAA15,NAV2,NCL,Ne…
Fus	-0.993	transcription regulator		0.523	3.84e-08	APLP2,APP,ATP1A3,ATP1B1,CHL1,CLSTN1,DNAJC7,Ewsr1,Fam193b,Fus,GRIA2,GRIA3,HNRNPH1,HSP90B1,HSPA4,HSPA5,KANK2,NEFL,PNN,RO60,RPL18,RPL19,RPL41,RPS26,SLC25A15,SLC2A1,SLC44A2,SPOCK2,SYT1,TAF15,TUBA4A,UHMK1
GnRH analog		biologic drug		0.37	4.17e-08	ACP1,ACTN1,AHCYL1,AKAP10,ANKLE2,ARHGEF7,ATP11B,ATP5F1A,ATP6V1E1,BHLHE40,BICD2,BUB3,CALR,CCNC,CCP110,CD40,CDK16,CENPF,CKS1B,CLCN5,CLOCK,CLUH,CUL5,DAXX,DCAF7,DDX46,DNAJC8,DYNLL1,EDC4,EDNRB,ERCC5,FKBP1A,FLT1,FN1,GAB1,GDI2,GPSM2,GRB2,HADHB,HELZ,HNRNPDL,HSP90AB1,HYAL2,ITPR1,KDSR,MAP2,MAPK1,MARF1,MKI67,MPV17,MTIF2,MYO9B,NADK,NARS1,NCOA3,NDUFV2,NFKBIA,NFX1,NHLH2,NTRK2,NUTF2,OR2H2,PABPC1,PDLIM5,PKNOX1,PL…
CD3		complex	Activated	2.296	4.49e-08	AARS1,ACTR3,AHCYL1,AHR,ALKBH1,ANAPC1,AP1B1,APBA1,ATF2,ATF4,ATP11B,ATP5F1C,BAMBI,BCL2,BCL2L11,BECN1,BIRC5,BRK1,BZW1,CBL,CCND3,CCNE1,CDC25A,CDK2,CDK2AP1,CDK4,CENPF,CFLAR,CKS1B,CLK1,CNIH4,COX5A,CSTF2,CUL4A,DAD1,DPYSL5,E2F4,EDIL3,EIF1B,EIF4A3,EIF4E,ELK3,EPHB1,FDPS,FKBP1A,FKBP3,FTL,FYB1,FYN,G6PD,GABARAPL2,GAPDH,GDI2,GLDC,GNAS,GNL2,GTPBP4,GYS1,HAT1,HELLS,HMGN1,HNRNPA2B1,HNRNPF,HNRNPR,HSP90AA1,HSP90B1,H…	1708 (20)
OVOL2		transcription regulator		-1.51	4.57e-08	ALDOA,ARHGAP31,ARPC1B,CEP135,CEP63,CHN1,EFNA5,ENO1,EPHA4,EPHA5,FOXM1,GPI,HAUS1,HK2,LDHA,NR2F1,PGK1,PKM,RAD51,SKP2,SLC2A1,SLC2A3,SOS2,TUBA4A,VIM
monobutyl phthalate		chemical toxicant		-0.962	6.37e-08	COL11A1,CUL4B,Dazap1,DHX30,HERC4,Hnrnpa1,KIT,MBNL2,PICALM,PPP1R10,Ppp2r5c,PTPRS,RALGAPA1,RBM22,RBM39,RBM4B,RBPMS,SAP130,SPG21,SRSF3,SYNCRIP,WNK2
l-asparaginase		biologic drug		-0.885	6.67e-08	AURKA,AURKB,BIRC5,BUB1,CENPA,CENPF,CENPL,CHEK1,CLSPN,CYP51A1,DHCR7,EXO1,FANCD2,FASN,FDPS,GINS2,HMGCR,HMGCS1,IDI1,KIF15,KIF20B,KIF22,KIF4A,KNL1,LDLR,LIPG,MAD2L1,MCM2,MCM5,MCM6,MSMO1,MVD,NCAPD2,NSDHL,PHGDH,PLK4,POLE,PRIM1,RAD51,RBL1,SGO1,SPC25,SRC,TM7SF2,TOP2A,UBE2C
TP73		transcription regulator		-0.032	8.03e-08	ADAM17,ADAM23,AFAP1,AGGF1,AIF1L,ATG2B,ATG5,ATG7,AURKA,BAK1,BAP1,BAX,BCAR1,BCL11B,BCL2,BCL2L11,BHLHE40,BID,BIRC2,BIRC5,BLZF1,BRAF,CADM1,CAMSAP3,CASP2,CCN1,CCNB1,CCND3,CCNF,CCNG2,CDH1,CDH22,CDK2,CITED2,CNN3,COL5A2,COX4I1,CTNNB1,CX3CL1,DAB1,DCAF6,DDIT4,DHRS3,DLG1,DLG5,E2F1,ELOC,ERCC5,FASN,FLOT2,FLT1,FN1,FOCAD,FXR1,G6PD,GBX1,GJA1,GPR137B,GRK5,H2BC9,HES1,IGFBP3,IQGAP1,JAG1,JAG2,JCAD,KIF22,KIT,KLF5,KLH…	1280 (20)
CDK4/6		group		0.598	8.27e-08	AFAP1,BCLAF1,CALU,DYNC1LI1,E2F1,E2F8,EEF1B2,EIF5,EMSY,ENO1,ERBIN,FLNA,JPT1,KMT2A,LASP1,NCOA3,NOP58,PCYT1A,PKP4,RHPN2,RPL10,RPL13,RPL27A,RPS6,RRM2,TALDO1,TPI1,TUBA1B,TUBA1C,TUBB,TUFM,YLPM1,ZNF148
NFE2L2	0.164	transcription regulator	Activated	3.617	8.75e-08	ABCG2,ADAMTS1,AGAP1,AGPAT3,AHR,ALDOA,ANKRD17,ARHGAP5,ARID5B,ATF4,ATG7,ATXN2,BCL2,BNIP3,Calm1 (includes others),CCNC,CCT3,CCT7,CDC34,CDH1,COL3A1,COQ7,COX4I1,CYBB,DAD1,DCT,DDX50,DDX6,DHCR7,DNAJB11,DNAJC3,DYNLL1,EIF3C,EIF3E,EIF3G,EIF4G2,EPAS1,EPB41,EPHB4,ERP29,ETV6,FASN,FMO1,FN1,FTH1,FTL,Fus,G6PD,GCLM,GLS,GNA11,GNAI2,GPX1,GPX4,GSPT1,HIPK2,HM13,HMBS,HMGCS1,HMOX1,HPRT1,HSP90AA1,HSP90AB1,HSP90B1,HSPA9,…	1475 (18)
methylselenic acid		chemical reagent		0.038	9.22e-08	ACKR3,ACSL3,ADAMTS1,AKT1,AR,ARID4A,ATAD2,ATP11A,AURKA,B4GALT1,BIRC2,BIRC5,BRCA2,CADM1,CCNB1,CDC25A,CDK16,CDK2,CDK4,CENPA,CENPF,CFLAR,CHEK2,DNAJC3,DPYSL2,DYNLL1,E2F1,E2F5,FN1,FOXM1,G3BP2,H1-0,HMMR,HOXD8,HSP90B1,ING1,IPO8,ITGB3BP,ITGB5,KIF20B,KLHL2,LMNB2,MANF,MAP1B,MAP2K1,MAP2K5,MAPK1,MAPK14,MAPK8,MAPK9,MAZ,MCM2,MCM5,MCM6,MCM7,MKI67,NCOA1,NFKB1,NREP,PATZ1,PEG3,POLA1,PPFIA1,PPM1A,PPM1D,PRIM2,RAB28,R…	1697 (16)
IND S7		chemical - kinase inhibitor		-0.943	1.08e-07	ATP5F1B,ATP5F1D,C1QBP,CALU,COPS8,COX5A,ENO1,ERP29,FH,HNRNPL,KHSRP,PDIA3,PGK1,PRDX2,RTCB,TUBB,VDAC2,VIM
STX18		transporter		0.149	1.08e-07	ARF6,ARHGAP29,BCAM,BUB1,CADM1,CNTRL,CSNK1D,DGCR8,DPYSL3,EZH2,FBLN1,FLNB,GSDME,HDAC6,HNRNPU,HUS1,ILF3,KIF15,KIF20B,KIF3C,LOXL2,MCM5,MTF2,NASP,NIN,ODF2,PALLD,POLR2D,RABGAP1,RBL1,SFPQ,SLIT3,SMAD3,SMARCC1,SPTBN1,SSRP1,SUV39H1,TAF12,TGFB1,TMED2,TOP2A,TPX2,TRIO,XPC,YTHDC1
miR-124-3p (and other miRNAs w/seed AAGGCAC)		mature microRNA		0.695	1.15e-07	ACTR8,AHR,ANKRD27,APEX2,ARAF,ARFIP1,ARHGAP29,ARPC1B,B4GALT1,BTG3,CAPRIN2,CD164,CD59,CDCA7L,CDK2,CDK4,CLDND1,CPNE3,DEPDC1,DVL2,E2F5,ECI2,ELK3,ENDOD1,ERH,ERN1,Fam177a/Fam177a2,FCHO2,GAS2L1,GINM1,HADHB,HDAC5,HES1,IQGAP1,JAG1,JAKMIP1,KLHL24,LDLR,LITAF,MAGT1,MAPK14,MAPK1IP1L,MPHOSPH9,MTMR6,NAA15,NEK6,NEUROD1,NFIC,NID1,NUMA1,OSBPL8,PDLIM7,PLOD3,PLP2,PTBP1,PTBP2,RBMS1,RDH10,RYK,SLC17A5,SLC22A5,SOX9,SP1,…
tunicamycin		chemical - endogenous non-mammalian		1.925	1.16e-07	ABCG2,ADCYAP1R1,AKT1,Arf2,ARF4,ATF4,BACE1,BET1L,BIRC2,CAD,CALR,CASP2,CCND3,CDH1,CHAC1,COG8,DDIT4,DNAJB11,DNAJC3,E2F1,ECD,EDEM2,ERBB3,ERN1,ERO1B,FASN,FITM2,FN1,GOLGA3,GOLGA4,GORASP2,GOSR2,GPT2,HMOX1,HSP90B1,HSPA5,HSPA9,IFRD1,INSR,KDELR2,KRAS,LMAN1,LMAN2,LMF1,LONP1,MANF,MORF4L2,MTDH,MTHFR,MVD,NAPB,NARS1,NCOA3,NFKBIA,P4HB,PDIA3,PDIA6,PHLDA1,PHLPP1,RAB6A,SEC22B,SEC61G,SEL1L,SIGMAR1,SKP2,SLC20A1,SLC2A…	888 (12)
torkinib		chemical drug		-0.093	1.26e-07	ACACB,ADAMTS1,ADGRL2,AHR,AKAP13,ARID1A,ATP6V0E2,AURKA,AURKB,BIRC5,BLM,CCNB1,CCNB1IP1,CCNF,CDC23,CDC25A,CDCA2,CDH1,CDK2,CDK4,CFLAR,CLSPN,CUL5,DDIT4,DEPTOR,DTL,EXO1,FANCM,GINS2,GJA1,HAUS1,HAUS6,HMGCR,IFRD1,IL6R,KDM5B,KIF14,KLF5,KNL1,KPNA2,MCM5,MCM6,NABP1,NOTCH1,PDLIM2,PML,RAD51,RFC3,RRM1,SFPQ,SIRT1,SKP2,SMAD7,SOD2,SOX9,SPTAN1,SREBF2,TAFAZZIN,TFDP1,TOP2A,TXNIP,UBE2T,XRCC2	1405 (19)
Eldr		other	Activated	2.735	1.27e-07	ASPM,AURKA,AURKB,BIRC5,BLM,BUB1,CCNB1,CENPA,CENPF,CLSPN,DEPDC1,ESPL1,FAM83D,FOXM1,HMMR,KIF14,KIF20A,KIF4A,MKI67,PLK4,SPAG5,SPC25,TACC3,TICRR,TOP2A,TPX2,TTK,UBE2C
CUL4B	-0.538	other		-1.5	1.39e-07	AXIN2,CABLES2,CDH1,CDK2,COL4A1,CUL4B,DARS1,E2F1,EIF3I,GLO1,HSPA9,IGFBP3,KMT2C,MCM8,NANOG,NME1,PIK3CA,POU5F1,SIAH1,SOD1,TGFB1,TPI1,TPM3,TSC2,UBXN1	1079 (11)
lipopolysaccharide		chemical drug		1	1.79e-07	AARS1,ABCB10,ABCC5,ABCG1,ACHE,ACKR3,ACVR2B,ADAM17,ADAMTS1,ADAR,AEBP2,AHR,AIG1,AKAP13,AKT1,ALDOA,ALKBH5,ANKMY2,APAF1,APEX1,APP,AR,Arf2,ARPC1B,ASAP1,ASCC3,ASH1L,ASH2L,ATF2,ATF4,ATG7,ATP2B1,ATP5MC1,ATP6AP1,ATRX,AURKB,AXIN2,BACE1,BAMBI,BAX,BCL10,BCL11B,BCL2,BCL2L11,BCL9,BECN1,Bhlhe41,BID,BIRC2,BIRC5,BLNK,BLZF1,BRI3,BUB1,C18orf25,Calm1 (includes others),CALR,CARD11,CBLB,CBX3,CCAR1,CCAR2,CCN1,CCN4,CCNB…	2094 (19)
ASPSCR1-TFE3		fusion gene/product		0.949	2.6e-07	ABHD2,ADGRG1,ATP6V0A1,ATP6V0C,ATP6V1B2,ATP6V1E1,BHLHE40,CAST,CD59,CELF2,CTSA,ELOC,EPAS1,EPS15L1,GABARAPL1,GLB1,HMOX1,MET,MREG,NPC2,OLFML2A,OSTM1,P4HA2,PRODH,RAB7A,RALGDS,RRAGD,SCARB1,SFXN3,SLC19A2,SLC9A1,SOD2,SPRING1,STOM,STX3,SUV39H1,TACC1,TACC2,TMEM70,WBP2
NFYB	0.363	transcription regulator			3.13e-07	ABCD2,ABCG2,AMD1,ARHGAP11A,ARID4B,ATP5F1B,BCL11B,BCL2,BCL2L11,BRD2,CBX5,CCNB1,CDC25A,CDCA8,CDH1,CENPF,CHEK2,CILK1,CIP2A,CSDE1,CTC1,CTNNB1,CYRIB,DCC,DTL,DZIP3,EIF3C,EPAS1,FLCN,FRYL,GALNT2,GAPDH,GAS2L1,GRK3,H2AJ,H2BC9,HMGB2,IGDCC4,INTS7,KBTBD8,KMT2E,L2HGDH,LCOR,LIG3,MARCHF5,MARK2,MED21,PAX2,PCLAF,PPP1R7,PSMB7,PSMC6,RAD51,RFC3,RNPS1,RPL41,RRM2,SCARB1,SEPTIN7,SERBP1,SESN1,SH3GL1,SLC39A8,SLC8A2,SLIT3,…	670 (5)
hydrogen peroxide		chemical - endogenous mammalian		1.508	3.92e-07	ADAM17,ADAM9,ADH5,Ank2,APAF1,APEX1,APP,AR,ATF2,ATG7,ATP6V1A,AURKA,BAK1,BANP,BAX,BCL2,BCL2L11,BCL9,BIRC5,BOD1L1,BSG,BUB1,CBX5,CCNB1,CCND3,CCNF,CD59,CD81,CDC34,CDH1,CDK2,CFLAR,CHEK1,CKS1B,CNR1,COL3A1,CREBBP,CTNNB1,CTSB,CYP51A1,DDIAS,DDIT4,DDX52,DHCR7,DNAJB1,DNMT1,DPAGT1,DUSP16,DUSP8,DUT,E2F4,EEF1A1,EEF1B2,EHMT1,EID1,EMSY,ENPP2,EPAS1,EZH2,FASN,FBXO32,FDPS,FLOT2,FN1,FOXM1,FTH1,GCLM,GPX1,HELLS,HES1,HI…	1389 (19)
HGF		growth factor		0.969	5.09e-07	ABCG2,ACKR3,ADAMTS1,ADGRG1,ADGRL2,AHR,AKAP12,AKAP13,AKT1,ANK3,APAF1,ARPC5,ATF2,AURKA,AURKB,BCL2,BIRC2,BIRC5,BUB1,CASP2,CCN1,CCNF,CCNG2,CD40,CD46,CDC14A,CDC25A,CDH1,CDK2,CDK4,CELSR1,CENPF,CFLAR,CHRNB2,CITED2,CKS1B,COL3A1,COL4A1,COPB1,CTNNB1,DBF4,DYNLL1,EPCAM,EPHA4,ESS2,FLNA,FLT1,FN1,FOXM1,GAB1,GAK,GPSM2,GRK5,HDAC5,HELLS,HES1,HK2,HMMR,HMOX1,IGFBP3,IL6ST,ITGB3BP,ITPR1,KIF15,KIF20B,KIF22,KMT2A,KRR1,L…	1521 (19)
D-glucose		chemical - endogenous mammalian		-0.484	5.36e-07	AARS1,ABCG1,ACHE,ACTN1,ADAM17,AKR1B1,ALDOA,APP,ARF4,ATF4,ATG7,ATP2B1,ATP2B2,ATP2B4,Atp5e,ATP6AP2,BAX,BCL2,BCL2L11,BCL7C,BECN1,C1QBP,C8orf44-SGK3/SGK3,CACNA1B,Calm1 (includes others),CALR,CAP1,CAPZA1,CAPZA2,CBL,CCNB1,CCND3,CCNE1,CD59,CDK4,CDK5R1,CDT1,CFLAR,CNR1,COL3A1,COL4A1,CORIN,CPD,CTNNB1,CTSB,CTSV,CX3CL1,CYBB,DAD1,DDIT4,DECR1,DMD,DNAJB11,DNAJC3,DYNLL1,E2F1,EIF5A,ENO1,ENPP2,EP300,ERO1B,FAIM,FAS…	1877 (19)
FOXO3	0.364	transcription regulator		1.374	6.96e-07	AHR,APAF1,APEX1,AR,ATG3,ATG4B,ATG5,AURKA,BCL10,BCL2L11,BCL2L13,BECN1,BID,BIRC5,BNIP3,CAD,CCN1,CCNB1,CCND3,CCNG2,CDCA8,CDH1,CDK4,CDT1,CERS5,CFLAR,COL4A1,CSNK2A2,CTSB,CTSV,DDIT4,DNM1L,EDNRB,EXO1,FASN,FBXO32,FLNB,FOXM1,FYN,GABARAPL1,GLUL,GPX1,GTF2I,HMGCR,IRS1,JAG1,KIF15,LARS1,LRAT,MAP1LC3A,MAP1LC3B,MAX,MCM2,MCM7,MET,MKI67,MXD4,MXI1,NAMPT,NANOG,NCAPD2,NCAPG2,NFKBIA,NOL3,NPHS1,NRP2,PAWR,PDCD6IP,PECAM1…	1325 (20)
CHD8	0.735	enzyme		0.173	7.5e-07	AKAP13,ANKFY1,ARHGAP11A,ASCL1,BIRC5,Calm1 (includes others),CLASP1,CTNNB1,DCX,Dync1i2,DYNLL1,ERBIN,HSP90AB1,ITSN1,LIMK1,MAP2,NDE1,NEUROD1,NEUROD4,PAX6,PIK3R1,PMF1/PMF1-BGLAP,PPP2R5B,PRC1,TFRC,TUBA1B,TUBA1C,VRK2	1097 (7)
RB1	-0.081	transcription regulator		0.878	8.17e-07	AKT1,APAF1,ATAD2,ATF2,ATP1B1,ATP5F1A,ATR,AURKB,BAK1,BAX,BCL2,BCL2L11,BECN1,BIRC5,BLM,BNIP3,BTG3,CAP1,CBX5,CCNB1,CCND3,CCNE1,CCNL1,CDC25A,CDCA7L,CDH1,CDK2,CDK5R1,CDT1,CELSR1,CHRNA1,CITED2,CLIC4,CMAS,COL4A1,COQ5,COQ7,COX14,COX4I1,COX6B1,DCTN4,DEK,DLST,DNM1L,DNMT1,DPP3,E2F1,E2F4,E2F5,EHD3,Esrra,EZH2,FLT1,FN1,FZD6,GADD45GIP1,GLI2,GMPS,GPR137C,GPR162,GPR27,GPR63,GPT2,H1-0,HAUS1,HES1,HMGB2,HSBP1,HUNK,I…	1454 (18)
phenethyl isothiocyanate		chemical drug		0.739	9.85e-07	BAK1,BAX,BCL2,BCL2L11,BIRC5,BUB1,CASD1,CCT4,DDX5,DUSP8,EEF2K,GCLM,H2AZ1,HMMR,HSP90AA1,LARS1,MAP2,MAPK6,MGST3,PCLAF,PDCD10,PLS3,PSMA6,PSMB3,Pvr,QSOX1,RAB1A,RBBP6,ROCK1,ROCK2,RPL3,RPL5,SEPTIN7,Srrm1,TMED2,TTC1,TXN,TXNL1,TXNRD1,USO1,VEGFA	1471 (19)
geldanamycin		chemical drug		0.186	1.12e-06	AGO1,AHSA1,AKR1B1,APAF1,AR,ARAF,AURKA,BAX,BCL11B,BCL2,BIRC5,BRI3,BSG,CCND3,CCNT1,CD40,CDK4,CDKN2AIP,CELF2,CFLAR,CHEK1,CHUK,CUL5,DBNDD2,DHX9,DNAJB1,DNAJC7,DNMT1,EEF1A1,EIF2AK2,FASN,FAT1,FAU,FGFR1,FKBP4,FYN,GJA1,GRK3,HAP1,HDAC11,HEXB,HMGA1,HSP90AA1,HSP90AB1,HSP90B1,HSPA5,HSPD1,IRS1,KNL1,KPNA2,MAP2K2,MAP3K11,MDM2,MED23,MET,NASP,NFKB1,NHLH2,NPM1,NUDC,PCDH1,PDCD4,PDPK1,PPM1A,QSOX1,RAB6A,RAB7A,RAB8B,RA…	1757 (19)
FLCN	0.571	other		-1.617	1.24e-06	ABCG2,ACKR3,ADAMTS1,ADGRG1,ALDOA,ATP5PO,ATP6V1A,ATP6V1E1,BCL2,BCL2L11,BHLHE40,CEMIP2,CHRNA7,COX4I1,Cox5b/Gm34962,CTSA,CTSZ,ENO1,Esrra,GALC,HEXB,HK2,HMOX1,L1CAM,LAMP2,LDHA,LIPA,MCOLN1,MFAP3L,MT-ATP6,MT-CO1,MT-CO2,MT-CYB,MT-ND1,NDUFV2,NPC2,PFKP,SEMA6A,SLC17A5,SLC2A1,SLC36A1,SOD2,SPARC,TACC2,TPP1,UQCR10,VEGFA,VEGFB	1442 (20)
ALKBH5	-1.043	enzyme		-0.105	1.28e-06	AKAP13,ALG11,BRCA2,CHN1,DEDD,DNAJA1,DNM1L,DNMT1,EEF1D,EIF4G1,EIF4G2,EIF4G3,FBXL5,FGFR1,FYN,GJA1,HSPA8,HUWE1,JAG2,LATS1,MAPK14,MAST2,MBP,NANOG,NCOR1,NF2,POU5F1,PRDX4,RARA,SAV1,SBF1,SMAD3,SOD1,SPAG9,STAG2,STK4,TLE3,UHRF1
WT1		transcription regulator		-0.96	1.36e-06	ACTN1,APLP2,BAK1,BCL2,CAPRIN1,CCNE1,CD2AP,CD2BP2,CDC73,CDH1,CIRBP,CLIC4,COL4A1,CSPG4,CTNNB1,CTSV,CUL4A,CUL4B,CX3CL1,DESI1,ELK4,FDPS,FGFR1,FOXK2,GPKOW,HNRNPL,HSP90B1,IDI1,INSR,KRAS,LMAN1,LRP1,MAPK8,MBTPS1,MDM2,MTIF2,NCSTN,NME1,NPHS1,NR5A1,NTRK2,NUP98,ODC1,PAX2,PECAM1,PHLDA1,Podxl,PPIB,Ptma (includes others),RARA,RBPJ,ROCK1,RPL19,SLC20A1,SLC2A1,SLC2A3,SMAD3,SOS1,SOX9,SQSTM1,SREBF2,ST6GAL1,STIM1,TAR…	1362 (11)
MTOR	-0.28	kinase		-0.264	1.4e-06	ACACB,ADPGK,AKAP13,AKR1B1,AR,ATG5,ATG7,ATP2B1,ATP5PB,BCL2,BCL2L11,BIRC5,BNIP3,CAB39L,CCND3,CCNE1,CD40,CDH1,CFLAR,CHKA,CITED2,CLTC,COX4I1,CTNNB1,DAG1,DDIT4,DLG4,DMD,EIF3A,ENO1,EPAS1,EPRS1,FASN,FBXO32,FDPS,FKBP1A,FN1,GAP43,GLG1,HADHB,HK2,HSP90AB1,HSP90B1,IRAK1,IRS1,LDHA,MAP1LC3B,MAP2,MBP,MDM2,MFN2,MT-CO1,MYH8,NCAM1,NEURL1B,NSUN2,PDHX,PECAM1,PFKP,PGP,PHLPP1,PIM2,PKM,PLD2,PPIB,PRKAR2B,PTBP1,PYGB,RAP1…	1365 (20)
ciprofloxacin		chemical drug		1.668	1.54e-06	ACTN1,AP5Z1,APP,ATP5F1A,ATP5F1C,ATP6V1A,ATP6V1B2,ATP6V1E1,CD40,COLEC12,CPD,CTSA,CTSV,DNAJC3,EDIL3,EPB41L5,HLA-A,HSPA9,HSPD1,LDLR,LGMN,LONP1,LRPAP1,MAPK1,MPEG1,MYBBP1A,NIFK,NRCAM,PKN2,PSAP,RAB11FIP1,RPL10A,RPL12,Rpl34 (includes others),RPL7A,RPS18,SEMA4D,STAB1,STXBP1,TTYH3,TUFM,VDAC1,VIM
mir-8		microRNA		0.193	1.57e-06	ABCG2,ACTN1,ADAM12,ADAMTS1,AKT1,AMOTL2,ARHGAP5,ATG5,BAX,BCL2,CBL,CCNG2,CDC25A,CDH1,CFL2,CITED2,CLDN12,CTNNB1,DDIT4L,DNAJC3,EP300,EPCAM,EZH2,FAT1,FN1,FTH1,GRB2,HMOX1,ITGAV,LATS1,LRP1,LSR,MET,MYH10,NECTIN2,NIN,NOTCH1,PCDH10,PIP5K1A,PKD1,PLAG1,PPM1F,PPP2R1B,PTK2,PTPN14,QKI,RHPN2,ROCK2,RPS6KB1,SCMH1,SERPINE2,SIRT1,SKP2,SLC25A3,SOX9,SQSTM1,SULF2,TAFAZZIN,TJP1,TOB1,VIM,XIAP,YPEL2,YWHAB,ZEB2	1608 (19)
MEL S3		chemical - kinase inhibitor		-1.213	1.61e-06	ATP5F1B,ATP5F1D,C1QBP,CALU,COPS8,COX5A,ENO1,ERP29,FH,HNRNPL,KHSRP,PGK1,PRDX2,RTCB,TUBB,VDAC2,VIM
TAFAZZIN	-0.643	enzyme		0.919	1.72e-06	ADAMTS1,AMOTL2,APAF1,ARHGAP29,ARNT2,BAX,BCL2L11,BECN1,CCAR1,CCAR2,CCN1,CCNB1,CCND3,CCNE1,CCNL2,CCT4,CCT6A,CD2AP,CD40,Cd59a,CEP85,COL5A2,COPS7A,CXCL12,DDIAS,DICER1,DIDO1,ENPP2,FLT1,FN1,GPX1,GRB2,HAL,HECTD1,HELLS,HLA-A,Hmgn2 (includes others),HMOX1,HSP90AA1,HUS1,IRS1,KDM3A,KIT,LDHA,LDLR,LOXL2,MAD2L1,MANF,MET,MMP25,NKRF,PCLO,PDCD4,PDPK1,PECAM1,PHACTR2,PIK3R1,PIM2,PKM,PSMA4,PSMA6,PSMA7,PSMB1,PSMD11,P…	1333 (15)
garcinol		chemical - endogenous non-mammalian		-0.667	1.84e-06	ANAPC1,BAX,BAZ1A,BCL2L2,BLZF1,BRAP,CDC34,DAPK1,DVL2,GSPT1,GTF2I,HINFP,HIRA,HMGN1,HNRNPUL1,KDM5B,KRAS,LETMD1,MAP3K20,MED14,MLLT6,NFE2L1,NFKB1,PIM2,PML,PXDN,RAB22A,SATB1,SKI,TAF12,TAF4,TPT1,TRIM24,TXNDC9,ZNF317,ZNF354A
MAX	0.966	transcription regulator		-0.041	2.07e-06	AEBP2,APEX1,AR,BAX,BCR,CAD,CBX5,CCNB1,CCNG2,CDC25A,CDK4,CSDE1,E2F1,EBF1,EZH2,FBXO32,FTH1,GLYR1,HK2,HMGA1,JARID2,KLF10,LAMP2,MTF2,NCL,NPM1,ODC1,PDK1,RBBP8,RCC1,RHOA,SLC2A1,SLC2A3,TSC2,TXNIP,UBE2C,YBX1	680 (3)
EIF2AK3	0.395	kinase		1.674	2.27e-06	AARS1,APAF1,Arf2,ARF4,ATF4,ATG5,BCL2L11,BECN1,BET1L,BIRC2,CBX4,CLCN3,COG8,DLG4,DNAJC3,DNM1L,ECD,ELP3,EPRS1,ERN1,ERO1B,FBXO8,GOLGA4,GORASP2,GOSR2,HSPA5,HSPA9,KDELR2,LARS1,LONP1,MAP1LC3B,MTHFR,NAPB,NARS1,PDIA3,RAB6A,RNASEL,SARS1,SEC22B,SEL1L,SNW1,SQSTM1,STX5,SYS1,TARS1,TBPL1,TMED9,TXNIP,USO1,VEGFA,XIAP,YARS1	1321 (19)
miR-291a-3p (and other miRNAs w/seed AAGUGCU)		mature microRNA		-1.589	2.3e-06	ADAM9,APP,BAZ1A,CD46,CDH1,CENPF,CFL2,CYB5R4,E2F1,ERBB4,FAM13B,FITM2,GPSM2,KLF13,KLHL12,KPNA2,LUC7L2,MARCHF4,MBNL2,MED28,NIN,NIPSNAP2,PHC2,PRC1,PRKACB,RAB22A,RNF149,RPIA,SEPTIN2,STK4,TMEM263,TNFAIP1,TRPS1,TUSC2,UBXN1,USP12,VEGFA,ZNF226
CDKN2A		transcription regulator		-1.362	2.64e-06	AMD1,ANAPC5,APAF1,ATAD2,AURKB,BAX,BCL11A,BCL11B,BCL2,BCL2L11,BIRC5,BLM,BTG3,CCNB1,CCND3,CCNE1,CCNI,CDC25A,CDCA7L,CDK2,CITED2,CX3CL1,CXCR2,DCTN4,DDX5,DEK,E2F1,E2F6,EBF1,EEF1A1,EHD3,Esrra,ESS2,EZH2,FASN,FGF11,FGFR1,FLT1,FMN2,FN1,GAS7,GLB1,GLS,GLUL,GNAS,GOT2,GPT2,GSPT1,HAUS1,Hmga2,HMGB2,HUNK,IL6R,ITGAV,ITGB5,KANK2,KIT,KRAS,LIN9,MAD2L1,MCM5,MCM7,MCM8,MCMBP,MDM2,MELK,MET,MKI67,MTA1,NANOG,NPAT,NPM1,ODC…	1269 (17)
KLF3	-1.054	transcription regulator		0.549	2.78e-06	ADPGK,AGGF1,AP4M1,ARPC4,ATF4,BAHD1,BCAP29,BCL2,BCL2L2,CBFB,CCT3,CEP170B,CEP63,CHCHD10,CIRBP,CTNNA1,Cux1,CX3CL1,Cyb5r3,DEGS1,DIAPH1,DMWD,DTNB,EIF5A,ELOF1,EPRS1,FRY,GLIPR2,GPD2,GPSM1,GRK6,HDAC11,HEXB,HM13,HNRNPDL,HNRNPF,HNRNPH1,HYCC1,HYPK,IL17RA,INTS4,ITFG2,KCNK6,KDM3A,KDM5C,KLF12,LMAN2L,MAN2A2,MRPL3,MTCH2,MYO5A,NDFIP1,NDUFV3,NSMAF,NSUN2,PARP3,PDLIM2,PECAM1,PFKP,PI4K2B,PKNOX1,PPM1A,PSEN1,PSMD7,PTP4…
CLOCK	-1.267	transcription regulator		-0.973	2.79e-06	ABCB10,ACSL4,ACVR2B,ADPGK,AKT3,APP,ARNT2,BHLHE40,BLTP2,C1QBP,CBFB,CCNT1,CEP20,CHRNA7,CHTF8,CLOCK,CNIH1,CPD,CYP51A1,DNAJC16,DUSP8,EEF2K,EIF4G2,F2R,FASN,FZD6,GALNT11,GAS8,GCC2,GJA1,HACD2,HIPK3,HSF2,INTS14,KANK2,KIF20A,KLF13,KLHDC10,KRR1,LIG3,LRATD2,MAPK4,MAPK8,MBTPS1,MGAT2,MID1IP1,MSMO1,NAA15,NCOA4,NR1D2,OSTM1,PA2G4,PAFAH1B2,PICALM,PIP4K2C,POR,PTPN14,RABGAP1,RAD23A,RANGAP1,RAP2B,SEL1L,SLC1A2,SLC20A…
STK11	-0.274	kinase		0.868	2.89e-06	ADSL,ALDOA,ARF5,ASPHD2,ASTN1,Atp5e,ATP5F1C,ATP5F1D,ATP5MC1,BCL2L11,BTF3,CCAR2,CCT6A,CDH1,CNTN1,COL3A1,COX5A,Cox5b/Gm34962,COX6B1,Cox7c,CTNNB1,CTPS1,DNMT1,DOCK4,DUT,EIF3A,ENO1,FN1,GAPDH,GOT2,GPI,GRIA3,HIRA,INIP,ITGB3BP,KCNA2,KCNQ2,KLF12,KLHL29,LDHA,MED26,MRPS10,NCAM2,NDUFA10,NDUFA2,NDUFA8,NDUFB11,NET1,NPTX2,NRCAM,PGK1,PHC2,PHGDH,PKM,PNP,POLD2,POLR1C,POLR1D,PPA1,PRIM2,PTPN3,PYCR1,RASSF2,RND2,RPIA,R…	1537 (19)
FOXM1	-0.51	transcription regulator	Activated	2.365	2.94e-06	ADAM17,AR,ASPM,ATF2,AURKA,AURKB,AXIN2,BIRC5,BRCA2,CCNB1,CCNE1,CCNF,CDC25A,CDCA2,CDCA8,CDH1,CDK2,CENPA,CENPF,CKS1B,CTNNAL1,CTNNB1,CXCL12,EZH2,FLT1,FN1,FOXM1,GLB1,ITGAV,KIF20A,LDHA,MAPK8,MCM8,MET,MKI67,NANOG,NFKB1,PECAM1,PGK1,PLK4,POU5F1,PRC1,PRDX2,PTCH1,RMI1,RRM2,SKP2,SOD2,SQSTM1,STAT3,TJP1,TOP2A,VEGFA,VEGFB,VIM,ZEB2	1528 (22)
mono-(2-ethylhexyl)phthalate		chemical toxicant		1.702	2.94e-06	ACACB,ACSL4,AR,ATF2,ATP5F1B,ATP5F1D,ATP5PB,BAX,BCL2,CAMSAP1,CCNE1,CDK4,COX4I1,DDIT4,ECHS1,ENO1,Esrra,FAM98A,FASN,FH,G6PD,GAPDH,GPI,HIPK2,HK2,IDH3A,KIF5B,LDLR,LPL,LRP1,MED1,MMUT,NAMPT,NDUFA10,NDUFA2,NDUFS1,NDUFS2,NDUFV2,NFIB,NFKB1,OGDH,PDK1,PGK1,POU5F1,PPA1,RIOK1,ROCK2,RSRP1,SDHC,SOD1,SP1,SS18,TALDO1,TARDBP,TPI1,TRIM41	1385 (15)
FUS		transcription regulator		1.633	3.21e-06	ATF4,CNOT1,DNAJC7,EIF4G2,FLNA,GINS4,HSP90B1,HSPA4,HSPA5,HSPA9,HSPD1,JPT1,LONP1,MECP2,NCL,NDUFV2,RFC3,RPL18,RPL19,RPL41,RPS19,RPS26,RPS3,SLC25A15,SLC2A1,SLC44A2	341 (5)
Mek		group		1.825	3.38e-06	ABCE1,ABCG2,ACAT1,APLP2,ASCL1,B3GALNT1,BCAM,BCL2L11,BECN1,BID,BIRC5,BMF,CASP2,CCND3,CD164,CDH1,CDK5R1,CEBPZ,CPD,CPM,CTNNB1,DAG1,DCT,DNMT1,DNMT3B,EPAS1,EPCAM,EPHB2,ERBB3,ETV5,FAM234A,FASN,FGFR1,FKTN,FUT11,GALNT10,GAP43,GPC1,GXYLT1,L1CAM,LAMB1,LMBRD1,LRP8,MCOLN1,MDM2,MOB4,NANOG,NCEH1,NOL3,NOP58,NPC1,OSBPL8,OSTM1,OTX2,PAX6,PCDHGC3,PHLDA1,POMK,POMT2,POU5F1,PPAT,PSEN1,PTPRF,PTPRS,PUS7,Pvr,RND3,ROCK1,R…	1565 (19)
IND S1		chemical - kinase inhibitor		-0.535	3.5e-06	ATP5F1B,ATP5F1D,C1QBP,COPS8,COX5A,ENO1,FH,HIBCH,PDIA3,PGK1,PRDX1,PRDX2,TUBB,VDAC2
miR-155-5p (miRNAs w/seed UAAUGCU)		mature microRNA		0.494	3.6e-06	ANKFY1,ARFIP1,ATG3,BCL2L11,BRPF3,CBFB,CCN1,CTNNB1,CUL4B,CYP51A1,DCAF7,DNAJB1,DSG2,FAR1,FGD4,FMNL2,HSD17B12,JARID2,KRAS,LCLAT1,LPL,MAFB,MATR3,MET,MSH2,MSI2,MYB,NARS1,PDE3A,PDLIM5,PELI1,PHC2,PICALM,PIK3R1,PKN2,PRAF2,PTPRJ,RAB6A,RAI14,RHEB,RHOA,SATB1,SMAD1,SMARCA4,SNAP29,SYNE2,SYPL1,TCF4,TNFRSF10A,TRAM1,TRIM32,TRIP13,TXNRD1,UFL1,WDFY1
DMD	-0.53	other		0.922	3.72e-06	ABI2,ACHE,AIG1,ALKBH8,APLP2,ATP1B2,BLNK,CAMK2B,CAMTA1,CCT6A,CDC42BPA,CFL2,Cmah,COL3A1,CSRNP3,CYFIP2,DAG1,DCX,DDX50,DGKZ,DMD,DNAJC5,EEF1A1,ELP2,EPB41L4B,FBXO32,FTH1,GALNT17,GAN,GDAP1,GIGYF2,GSDME,HERC1,HSPA8,IMPA2,KCNC1,KCNK3,KCNMA1,LAMP2,Map3k7,MAP3K9,MAP7,MPEG1,MSI2,MT-ND1,MYH8,MYOM2,MYT1L,Nisch,PHKG1,PKM,PROX1,PTGFRN,RCSD1,RNF14,SCHIP1,SELENOP,SUSD4,Tmsb4x (includes others),TNRC6B,TP53BP1,TPI1,…
aflatoxin B1		chemical - endogenous non-mammalian	Activated	3.362	3.81e-06	ACSL3,APP,ASPM,AURKB,BAX,BRCA2,BUB1,CCNE1,CD40,CDCA2,CENPA,CENPF,CEP76,CFTR,CLSPN,CX3CL1,DAB1,DDIT4L,E2F1,ECT2,EDNRB,EGLN3,ELAVL2,EPCAM,ERMP1,ESPL1,FAM83D,FANCD2,GCLM,GJA1,GPLD1,GRIA2,GRIA3,HLA-A,HMMR,IDI1,KIF15,KIF20A,KLF5,KNL1,LDLR,LPL,MAD2L1,MAP1B,MAP4K4,MCM5,MCM6,MCM8,MDM2,MELK,MET,NAP1L2,NEFL,NOL3,NRCAM,PCLAF,PHGDH,POLD2,PRC1,PRRG4,RAD18,RAD51,RBL1,SLC25A4,SMC4,SOX9,SPAG5,SPARC,SPC25,SRXN1,S…
ammonium		chemical - endogenous mammalian		-1.638	4.12e-06	2810021J22Rik,ACSF2,AHSA1,AP3B1,BCL2L11,BRPF3,C12orf4,CAST,CBX3,CCAR2,CCDC88C,CCNE1,CCT6A,CTSB,CUL5,DLG1,DMD,DYNLL1,EIF3K,EIF4E,FAM98B,GPC1,HSPE1,KIF5B,LARS1,LGMN,LUZP1,MCM5,METAP1,NCAM1,NDUFA2,NOL4L,NPC2,PABPN1,PDXK,PMPCB,PSME3,PUF60,QKI,RALB,RANGAP1,RCSD1,RHOA,RHOT1,RPL19,RPL6,RPN1,SAE1,SF3B3,SLC25A4,SLC2A3,SLIRP,SORCS2,SPARC,THRAP3,TOLLIP,TOR1AIP1,TPP1,UGGT1,USO1,UTP18,XXYLT1,ZEB2
fluoride		chemical - endogenous mammalian	Activated	2.077	4.27e-06	ABL1,ACTN1,ACTR3,BAX,BRCC3,CTNNB1,DNM1L,DNM3,EEF1A1,EIF4A3,EP300,EZH2,GLI2,H2AZ1,HDAC6,HNRNPA2B1,Hnrnpa3,HSPA5,ITSN1,MAPK1,MAPK8,MYH10,Pde4d,PLD2,RACK1,RPL5,RPS3,SSB,TUBA1B,TUBB2B,Ubb,UBQLN4,VCAM1
ERBB2	-0.496	kinase		1.204	4.82e-06	ABCG2,ABL1,ACKR3,ACSL4,ADAM12,ADAM17,AKAP12,AKT1,APLP2,AR,ASPM,ATF4,ATP6AP2,ATP6V1A,AURKA,AXIN2,B3GALT6,BACE1,BCAM,BCKDHB,BCL2,BHLHE40,BIRC5,BNIP3,BUB1,CADM1,CAPZA2,CCNB1,CCND3,CCNE1,CD164,CD59,CDC23,CDC25A,CDCA2,CDCA7L,CDCA8,CDH1,CDH3,CDON,CDT1,CENPA,CENPF,CHCHD10,CHD6,CHD7,CHEK1,CHMP2B,CHUK,CKS1B,CMAS,CNR1,COL3A1,COL4A1,COL5A2,CPD,CPM,CTNNB1,CTSB,CXCL12,CXCR2,CYP51A1,DAAM1,DAG1,DDX10,DECR1,DLL1…	1634 (20)
HNRNPH1	1.403	other		0.225	4.92e-06	ARAF,ATP5F1A,ATP5PB,ATP5PO,BACE1,COQ5,COX5A,CYFIP2,EBAG9,FHL1,H3-3A/H3-3B,H4C15,ITPR1,LASP1,LUC7L2,NCK1,NDUFV3,Rbx1,SAMM50,TMEM70,VPS35,WNT5A
(-)-norephedrine		chemical drug		-0.905	5.2e-06	CYP51A1,DHCR7,FDPS,HMGCR,HMGCS1,IDI1,LDLR,MSMO1,MVD,NPC1,NPC2	785 (6)
VHL	0.101	transcription regulator		-1.428	5.27e-06	ADGRG1,AHCYL1,AKT1,ATF4,AURKA,BCL2,BCL2L11,BHLHE40,BNIP3,CDH1,CLTC,CXCL12,CYBRD1,DECR1,E2F1,EGLN3,EIF5,EPAS1,FLCN,FN1,FTH1,FTL,GLCE,GLO1,GPX1,HK2,HMOX1,HNRNPA2B1,JADE1,LDHA,LOXL2,MAD2L1,MXI1,NREP,PDK1,RPS6,SEC61G,SKP2,SLC16A3,SLC1A3,SLC2A1,SLC2A3,SOD2,SPARC,TFRC,TNFSF10,UQCRQ,VCAM1,VEGFA,VIM	1335 (19)
Vegf		group		0.516	5.69e-06	ACKR3,ADAMTS1,ADGRG1,ADGRL2,AGFG2,AHR,AKAP12,AKAP13,APAF1,ARHGAP23,AURKA,AURKB,AXIN2,BAX,BCL2,BCL2L11,BIRC5,BTBD3,BUB1,CCN1,CCNF,CD40,CD46,CDC14A,CDC25A,CDH1,CDK2,CELSR1,CENPF,CFLAR,CHRNB2,CKS1B,CRABP1,CRTAC1,CTNNB1,CXCL12,CXCR2,DBF4,DCBLD2,ENPP2,EPHA4,ERBB3,ETV5,FLNA,FLT1,FN1,FOXM1,GAB1,GASK1B,GPSM2,GRK5,HACD2,HELLS,HES1,HK2,HMMR,HMOX1,IGFBP3,IL6ST,INHBB,ITGB3BP,ITPR1,KIF15,KIF20B,KIF22,KMT2A,L3…	1816 (21)
doxorubicin		chemical drug		1.827	5.84e-06	ABCA3,ABCA7,ABCG2,ACOX3,ADAMTS1,AKT1,APAF1,APEX1,APP,AR,ATG7,ATP5F1A,AURKA,AURKB,BAK1,BAX,BCAP31,BCL2,BCL2L11,BCL2L2,BECN1,BHLHE40,BIRC2,BIRC5,BRCA2,CCAR1,CCN1,CCNB1,CD40,CDH3,CDK14,CDK2,CENPA,CFLAR,CHEK1,CHEK2,COL3A1,CTSB,CXCR2,CYBB,DDIAS,DDIT4,DDX1,DNMT1,DNMT3A,DPAGT1,DPYSL4,E2F1,EEF1A1,EEF1B2,EIF5A,EP300,ERN1,Esrra,EXO1,FBLN1,FGF11,FKBP1A,FOXM1,FTH1,GLB1,Gm21596/Hmgb1,GTPBP4,HDAC1,HIPK2,HMOX1,…	1421 (18)
dactolisib		chemical drug		0.045	7.26e-06	BCL2,BCL2L11,CDH1,CITED2,DDIT4,DEPDC1,EGLN3,ENO1,ERBB3,GAPDH,GPI,GYS1,IGFBP3,LDHA,MAP1LC3B,P4HA2,PGK1,PKM,RICTOR,RPS6,SDC2,SKP2,SLC16A3,SQSTM1,STC1,TPBG,TPI1,VLDLR	1261 (17)
SETBP1	-0.179	transcription regulator			8.34e-06	AR,BCL11A,BRCA2,BRD3,CAMTA1,CARD11,CCNC,CCND3,CRTC1,DICER1,EIF3E,ETNK1,ETV5,FBXW7,GNA11,KNL1,MAP2K2,Meis1,MYB,N4BP2,PHOX2B,PTPRK,RARA,SET,SKI,SRC,STAT3,TET2,TFE3,USP44,WWTR1
EGR2		transcription regulator		-0.954	8.99e-06	ACTN1,AHR,ATXN1,BAK1,BCL2,BCL2L11,BHLHE40,CAST,CBLB,CDK14,CHKA,CHRNA7,COL11A1,CPD,CRABP1,CYP51A1,DHCR7,EPHA4,EPN2,FDPS,FLOT2,GALNT7,GLRA1,GNB4,GRIA2,GRIN2A,HMGCR,HMGCS1,HOXB3,HSPA5,ID4,IDI1,IGF2BP1,IGF2BP2,IL6R,IL6ST,KCNN4,KCTD12,LGMN,MAP2,MAP7,MAPK8IP1,MBP,MVD,MYB,NCL,NOTCH1,NRP2,NUP54,PASK,PCDHGC3,PLCL1,PLEKHA8,POLR2C,PPP3CB,PRODH,RALGAPA1,RARA,RFLNB,RGMB,RNPEP,ROBO1,RORA,RYK,SBF2,SLC12A2,SLC1A…	1377 (11)
tretinoin		chemical drug		-1.61	9.33e-06	ABCE1,ABCG1,ABHD2,ACACB,ADAM11,ADAR,ADCYAP1R1,AGO1,AHR,AKAP12,AKT1,AP1S2,Ap2b1,APBA2,APEX1,APP,AR,ARHGAP29,ASCL1,ATF4,ATP2B2,ATP6V1B2,ATR,AURKA,BACE1,BAMBI,BCL2,BHLHE40,BID,BIRC2,BIRC5,BLZF1,BMPR1B,BNIP3,BRIX1,CAD,Calm1 (includes others),CALR,CAMK2B,CAPN7,CASP2,CBFB,CCN1,CCNB1,CCNC,CCND3,CCNE1,Cd59a,CDC73,CDH1,CDK2,CDK4,CDK5R1,CEBPZ,CFTR,CHKA,CHL1,CITED2,CLTC,CNR1,COL3A1,COL4A1,COTL1,CRABP1,CSNK1…	1676 (19)
CX3CR1		G-protein coupled receptor		-0.439	9.49e-06	ADGRV1,APP,ARL13B,ARL3,ATP11B,CEP164,CEP83,CHKA,CLASP1,CTNNB1,DLG4,DYNC2H1,ENTPD4,EXOC4,Fam177a/Fam177a2,GAS8,GJA1,GLI2,GPRASP1,H3-3A/H3-3B,HAP1,HMOX1,KCNMA1,LARS2,LZTFL1,MAP1B,MAP7,MSI1,NEUROD1,NIN,Nrxn3,OCRL,PKHD1,PLEKHA1,PTCH1,PTPDC1,RAF1,RAI1,RFX3,RILPL2,RPGRIP1,Rpl29 (includes others),SFPQ,SLC16A6,SPATA7,STX3,SYNE2,TGFB1,TMEM181,TPM3,TTBK2,TUBGCP4,ULK4,UNC13B,WDFY1,YPEL2,ZMIZ1
lenalidomide		chemical drug		-0.767	1.09e-05	AGPS,ANTXR1,APTX,ATXN1,AUTS2,BCL11B,BID,BLNK,BTBD7,C2orf68,CEMIP2,CITED2,CNKSR2,CRBN,CSNK1A1,CTNNB1,DCC,DNM3,DOCK4,DVL3,EIF3M,ENO1,ERN1,EXTL2,FAM76B,FCHO2,FLNA,FN1,FZD5,GINS4,H4C15,HIPK2,HSPA5,ITPR1,KCNMA1,LPL,LRP1,LRP5,MAP2,MARCHF2,MIEF1,MYB,NEK6,NETO2,NFIB,NUDCD1,ORC5,OTUD1,PCBP2,PDK1,PNP,PPP2R1B,RAD18,RFC3,RRM1,RRP1B,SEC24A,SEL1L,SEPTIN2,SIPA1L2,SLC7A2,SMAD3,SOX9,TCF3,TCF4,TNS3,USP9X,UTRN,VIM,…	1313 (12)
DT-061		chemical reagent	Inhibited	-3.051	1.23e-05	APEX1,BAX,CAD,EIF4E,FASN,HSPA8,HSPD1,NME1,PHB1,PPAT,RPL19,RPL27,RPS19	998 (7)
ARVib-7		chemical reagent		-1.701	1.34e-05	AKT1,AR,BIRC5,BUB1,CARM1,CCND3,ESPL1,FKBP4,KDM1A,KIF15,KIF22,KPNA2,MAD2L1,MED1,NRIP1,PA2G4,PATZ1,PRDX1,SRF,TCF4,TPX2,UBE2C,XRCC6,ZMIZ1
ARVib-31		chemical reagent		-1.701	1.34e-05	AKT1,AR,BIRC5,BUB1,CARM1,CCND3,ESPL1,FKBP4,KDM1A,KIF15,KIF22,KPNA2,MAD2L1,MED1,NRIP1,PA2G4,PATZ1,PRDX1,SRF,TCF4,TPX2,UBE2C,XRCC6,ZMIZ1
BDNF		growth factor		0.48	1.35e-05	ADAM17,AGRN,Ank2,APEX1,APP,AR,ATAT1,ATP1A3,BCL2,BCL2L11,BCL2L2,BHLHE40,BID,CCN1,CD40,CELF4,CNR1,CPLX2,CSPG4,DPYSL3,EEF1D,FLNA,FLNB,FSCN1,FTL,GAD2,GAP43,GLUL,GPS1,GRIA2,GRIN2A,HMGCR,HSD17B12,HSPA5,IFRD1,INHBB,ITGB5,ITPR1,KIF1A,KIF1B,KIF5A,KLC1,KLF10,LIMK1,LOC728392,MAP1B,MAPK1,Mapre2,MBP,MVD,MYH8,MYO5A,NAPB,NCAM1,NCDN,NTRK2,ODAD1,PALD1,PAX7,PDLIM5,PSEN1,PTBP1,RELN,RHOA,RPL13,Rpl23a,RPL35A,RPL37A,R…	1722 (21)
MEL T1		chemical - kinase inhibitor		0.302	1.38e-05	ATP5F1B,ATP5F1D,C1QBP,COPS8,COX5A,ENO1,FH,HIBCH,HSPD1,PGK1,PRDX1
UBQLN2	0.045	other		-0.769	1.54e-05	ATAD1,BCAP29,DESI1,EPB41L5,EPHA5,LAMB1,NR1D2,PSMA3,PSMA4,PSMA6,PSMA7,PSMB1,PSMB3,PSMB6,PSMC6,PSMD11,PSMD12,PSMD8,RTL8B,SQSTM1,STAT6,TARDBP,TRIM32
cobalt chloride		chemical reagent		1.822	1.73e-05	ABCB10,ADAMTS1,ALDOA,APAF1,BCL2,BHLHE40,BNIP3,CYBRD1,DDIT4,E2F1,E2F6,EPAS1,FLT1,GPX4,HES1,HIF3A,HK2,HMOX1,HSP90AB1,IREB2,KRAS,MDM2,MEF2D,NCOA2,NCOA4,PGK1,PKM,SLC1A3,SLC2A1,SMAD1,SMAD7,SMAD9,TFRC,TJP1,VDAC1,VEGFA	1389 (14)
medroxyprogesterone acetate		chemical drug		0.539	1.75e-05	ABCB10,ABL1,ADAMTS1,ADCY1,AKT3,ARNT2,ARPC1B,ASPM,ATP6AP1,B4GALT1,BAX,BCAR1,BCL2,BCL2L11,BID,BIRC5,BRCA2,BUB1,CCN1,CCNB1,CCNG2,CDK2,CENPF,CLSTN1,COL11A1,COL3A1,COL5A2,CTNNA1,CTSB,DEPDC1,DIAPH1,DNMT3B,E2F1,ENAH,ENHO,ENPP2,ERBB3,ESPL1,F2R,FASN,FGFR1,FLNB,FN1,FYN,FZD5,FZD8,GAA,GANAB,GLB1,GLS,GLUL,HSP90B1,ID4,IL6R,IL6ST,INHBE,ITGA7,ITGAV,KIT,KLF5,LAMP2,LGMN,LIFR,LIMK1,LIPA,LTBP1,MAD2L1,MAN1A2,MAOA,MAP…	1791 (20)
E2f		group		-0.67	1.75e-05	C5orf22,CBX5,CCNB1,CCNE1,CDC25A,CDK2,CSDE1,DBF4,DNMT1,DROSHA,E2F1,E2F4,E2F8,EPAS1,FANCD2,GAS2L1,GINS2,H2AC4,H3C2,HDAC1,MAD2L1,MCM2,MCM5,MCM6,MFAP1,MYB,NASP,PCSK1N,PCYT1A,POLA1,RAD51,RBBP5,RBL1,RRM2,TCF3,TMEM126B,TPX2,TTK,UBE2C,USP37,VKORC1L1,WDR76,YBX3	782 (9)
PRKAG3	1.502	kinase			1.76e-05	ACKR3,AMD1,ASPH,ATP1B1,ATP6V1A,BACE1,CELF2,CLASP1,CLCN3,CRYBG3,CSGALNACT2,CTNNA1,DDIT4L,DNAJC14,EID1,EIF4E2,FGFR1,FTL,GDAP1,GJA1,HSPA5,IRX3,ITIH5,JPT1,KDM2B,LUC7L2,MAP2K6,MAP4,MAT2A,MID1IP1,NAMPT,NAP1L1,NRIP1,ODC1,PAM,PEG3,PPP1R14B,REV3L,RPL12,RPL13A,RPL5,Rps3a1,SLC2A1,SLC2A3,SLC44A2,SLC4A3,SLC7A2,SNCG,STK25,TFRC,WNK2,WNT4,ZEB2
FSH		complex		0.024	1.87e-05	ACTN1,ADAM17,ADAMTS1,ADGRG1,AHR,AKAP12,AMOTL2,APP,AR,ARPC4,ATP2B1,ATP5IF1,AXIN2,BCL11A,BCL2L2,BECN1,BMPR1B,CAMK2G,CAP2,CAPZA1,CDK14,CDK16,CFLAR,CHUK,CRYM,CSNK1A1,CTNNB1,CTSV,CX3CL1,CYFIP2,DAPK1,DHCR7,DHRS3,DHX15,DUSP3,FGFR1,FOSL2,FOXK2,GNAS,GNB1,GRIN2A,GRK5,HDAC5,HK2,HSF2,ID4,IGFBP3,IL6R,ING1,ING2,INHBB,ITGB5,ITPR1,KIF5B,KLF10,LDLR,LZTR1,MAP1LC3B,MAP2K1,MAP4K4,MAPK14,MAPK6,MEF2D,MSMO1,MYRF,NOL3,N…	1746 (20)
MITF		transcription regulator		1.074	1.89e-05	ACHE,AP1B1,AP1S2,APEX2,ATP6V1B2,ATRX,AURKB,BCL2,C1orf74,C8orf44-SGK3/SGK3,CCNB1,CCNF,CCNG2,CDCA8,CDK2,CDK5R1,CDT1,CENPF,CHKA,COX4I1,DAPK1,DCT,DIAPH1,DSTYK,ECT2,EDNRB,ESPL1,FBXO32,FGD4,FN1,FRMD4B,GPR137B,GPRIN1,HES1,HMBS,HPGDS,IL6R,ITPKB,KAZN,KIF20A,KIF4A,KIT,LYST,MBP,MCM2,MCM5,MCM6,MET,MMS19,NCAPD2,NCAPD3,NPM3,OSTM1,OTX2,PAX6,PIAS4,POU5F1,RAB7A,RMI1,RRAGD,SCARB1,SEMA6A,SLC19A2,SNW1,SOX9,SPAG5,SPC…	803 (7)
INSR	-0.993	kinase		0.778	2.02e-05	ACSL4,ATP1B1,ATP2B1,ATP5F1A,ATP5F1B,ATP5F1D,ATP5MC1,ATP5PD,ATP5PO,BIRC5,Calm1 (includes others),CCNG2,CEBPZ,CEPT1,CITED2,COX4I1,Cox5b/Gm34962,CTSB,CTSV,CYP51A1,DAG1,DCTN4,DECR1,DEK,DHCR7,DNMT3B,ECHS1,Esrra,FASN,FBLN1,FDPS,FH,FHL1,GABRB3,GANAB,GAPDH,GNB1,GOT2,GSK3A,HADHB,HELLS,HMGCR,HMGCS1,HOXA2,HOXB2,HOXB3,HOXC6,HSPD1,IDH3A,IDI1,INSR,IQGAP1,IRS1,ITGB5,KIFAP3,KIT,KLF10,LARS1,LHX1,LIN28A,LRP10,MAOA…	1454 (18)
TRAP1	-0.068	enzyme		-0.719	2.11e-05	ATP5F1A,ATP5F1D,BCL2,BCL2L13,C1QBP,CADM3,CHEK1,CHML,CLDN12,COX5A,E2F1,ERCC4,GAPDH,GPT2,HIBADH,HSPD1,HSPE1,L1CAM,LDHA,MARS1,NCAM1,ODF2,PDK1,PECAM1,PKM,RMI1,SARS1,SLC2A1,SLC2A3,SLC35D1,SOD1,SRSF1,TMA16,TXN2,VEGFA	645 (7)
mir-17		microRNA		-0.428	2.11e-05	AKT1,APP,AR,ARID4B,BCL11B,BCL2L11,BIRC2,BLNK,CAPRIN2,CDH1,COL11A1,E2F1,E2F5,EP300,FBXW7,FN1,Gm20826 (includes others),HSF2,MAPK8,MAPK9,MDM2,NCOA3,PKD1,PKD2,POLH,POU5F1,SIRT1,STAT3,TAX1BP1,THBS1,TNKS2,TRAF2,TXNIP,VIM,ZNF512B	1399 (14)
ADORA2A		G-protein coupled receptor		0.132	2.24e-05	APP,ARHGEF7,ATP1A3,ATP2B1,Atp5e,ATP6AP1,ATP6V1B2,ATP8A1,CD81,COL3A1,DGKZ,Eif1,EIF2S2,EIF5A,Fus,G3BP2,GABRB3,GAPDH,GPI,GPLD1,HMOX1,HNRNPK,KIF5A,KIF5B,KLC1,NAPB,NFKBIA,NTRK2,P4HB,PEG3,PLA2G12A,PMPCA,PPP1CA,PPP2R1A,PPP3R1,RAB6A,ROCK1,SPARC,SPTBN1,SSRP1,STK38,TGFB1,TJP1,UBOX5,VEGFA,VPS4A	1118 (8)
FGF2		growth factor		0.329	2.39e-05	ADGRL2,AGAP3,AKR1B1,AKT1,AR,ASCL1,ATF4,AXIN2,BAMBI,BAX,BCL2,BIRC5,BNIP3,BRIX1,CAPZA2,CBFB,CCN1,CCN4,CCND3,CCNE1,CCNG2,CDC25A,CDH1,CDK2,CFLAR,CHEK1,COL3A1,CSPG4,CTNNB1,CXCL12,DAD1,DLL1,DNMT3B,EDNRB,EGLN3,ELAVL4,ELK1,ENO1,ENPP2,EPAS1,EPCAM,EPHA4,ETV5,FGFR1,FLNA,FLT1,FN1,FRRS1,FRS2,FTH1,FUT2,GABRB3,GAP43,GJA1,Gm21596/Hmgb1,GRIA3,GRIK4,GRIK5,GRIN2A,HES1,HIRA,HK2,HMGA1,IGFBP3,IRS1,KCNC1,KDM2B,KIT,KL,K…	1834 (22)
CD24		other		0.832	2.43e-05	ASPM,ATP13A3,BCLAF1,CFTR,CHAC1,DEPDC1,DLG1,FRYL,FXR1,HMMR,IRAK1BP1,JMJD1C,LDB1,LPP,LRPPRC,NCOA3,NRIP1,PDS5A,PHF10,PLCB1,PRDX2,PTP4A1,RAF1,RBBP6,RSBN1,SFPQ,SMC4,SYNE2,THBS1,TIMP4,TMEM135,TOP2A,TPP2,TRIM2,TTC3,USO1,VPS13B,VPS13C
gefitinib		chemical drug		-0.568	2.56e-05	ADAMTS1,AKT1,AURKA,AURKB,BCL2,BCL2L11,BIRC5,BMF,BUB1,CCAR1,CCNB1,CCNE1,CCNF,CDH1,CDK2,CFLAR,CHEK1,CHEK2,CTNNAL1,CTSA,CTSB,ECT2,EHD1,ETV5,EZH2,FLT1,FSCN1,GJA1,HMOX1,HSP90B1,ID4,KIT,KLHDC3,KRAS,LIFR,MAP2K6,MAP4K4,MCM8,MKI67,NOTCH1,NRP2,PIK3CA,PRC1,RAD18,RAF1,RBL1,SKP2,SLC20A1,SLC2A3,SMO,SOS1,SOS2,SOX9,SPRED2,SPRY4,TNFSF10,TOP2A,VEGFA,VIM,XRCC2	1528 (18)
MXD1	0.074	transcription regulator	Inhibited	-2.296	2.71e-05	BUB1,CARS2,CCND3,CDK14,CDK4,CENPF,COX7A2L,DARS1,EIF4A1,EIF4E,EIF4G1,FASTKD1,KARS1,LARS1,MYBBP1A,NDUFA10,NOP56,NOP58,ODC1,OXA1L,PES1,RARS1,Rpl23a,RPL3,RPL30,RPS13,RPS2,SARS1,TARS1,TOP1,TOP2A
ZBTB17		transcription regulator		-0.273	2.71e-05	ASPM,AURKB,BCL2,BHLHE40,BTG3,CCNB1,CD46,CDCA8,CENPF,DCT,ECT2,FOXM1,HMMR,KIF20A,KIF22,KIF4A,KIT,LDLR,MKI67,ODC1,PIMREG,PRC1,RHOA,RRM2B,SGO1,SPTBN1,TMEM11,TOP2A,TPX2,UBE2C,VPS72	1447 (17)
miR-204-5p (and other miRNAs w/seed UCCCUUU)		mature microRNA		-0.063	2.77e-05	ARPC1B,ATF4,ATP2B1,AURKB,BCL2,BMPR1B,CAMK2B,CBFB,CHRNA1,CHRNA7,E2F4,ERF,GNB1,ITPR1,LTBP1,PIK3R1,PRKACB,ROCK1,SHC1,SMAD1,SMAD3,SMAD9,SP1,SPARC,STXBP1,TRPS1	786 (7)
POU5F1	1.294	transcription regulator		-1.184	2.78e-05	ACKR3,AHR,AKT1,ANKRD17,APAF1,AQR,ASCL1,ASH2L,AXIN1,B3GNT7,BAK1,BAX,BCL10,BCL2,BCL2L11,BCL2L2,BID,BIRC2,BIRC5,BNIP3,BRAF,CASP2,CCNF,CD40,CDH1,CHEK1,CHST15,CTNNB1,CTSA,CTSB,CTSV,CXCL12,DAPK1,DNMT1,DNMT3B,EN1,ENO1,EPCAM,Flg,GAA,GLB1,GLI2,GPI,HEXB,HK2,HOXB3,IER5L,IGF2BP1,IL6ST,IRS1,IRX3,JARID2,KDM2B,LAMP2,LDHA,LIN28A,Macf1,MAX,MEF2A,Meis1,MTF2,NANOG,NCAM1,NCKAP1,NF2,NPC2,NR2F2,NUDT21,PAX6,PCDH18,PCGF…	1425 (13)
RNF181		enzyme	Inhibited	-2	2.93e-05	ARF6,ARL3,AXIN1,BCL10,CXCL12,GRHL2,MED13L,MED28,MTDH,MYB,OLFM1,PDCD4,PTP4A1,WNK1,ZBTB21,ZNF318
p70 S6k		group		1.532	2.93e-05	BAX,BCL2L11,BIRC5,CCND3,CDH1,CDK4,DLG4,E2F4,EEF1A1,FASN,GAP43,PABPC4,PDCD4,PLD2,VIM	1369 (20)
H1-6		other		1.768	2.93e-05	Anp32e,ARPC5,ATP6V0E2,BCAR1,CAMSAP3,CANT1,CD81,COPS7B,DLG4,DOT1L,DUSP16,FDPS,FKBP4,GLUL,GPM6A,HSPA4,MARS1,MAST1,MCM6,METTL22,OGT,PARVA,PCBP4,PHB2,PHC3,PHLDA1,RILPL1,RRM1,TENT4B,TEX2,TSC1,ZC3H4
H1f1	0.432	other		1.768	2.93e-05	Anp32e,ARPC5,ATP6V0E2,BCAR1,CAMSAP3,CANT1,CD81,COPS7B,DLG4,DOT1L,DUSP16,FDPS,FKBP4,GLUL,GPM6A,HSPA4,MARS1,MAST1,MCM6,METTL22,OGT,PARVA,PCBP4,PHB2,PHC3,PHLDA1,RILPL1,RRM1,TENT4B,TEX2,TSC1,ZC3H4
IL3		cytokine		1.133	3.23e-05	ABCA2,APBA2,ARHGAP29,BCL2,BCL2L11,Calm1 (includes others),CALR,CAPZB,CBFB,CCND3,CD40,CEBPZ,CIAPIN1,CITED2,COPS4,CSNK1A1,CTNNB1,DAD1,EEF1A1,EIF1AX,EIF2AK2,EIF3G,ELK4,F2R,FASN,FGFR1,FKBP3,FOSL2,GNAS,GPRIN1,GPX1,HK2,HLA-A,HNRNPA2B1,Hrk,HSP90B1,HSPA5,HSPA9,HUS1,ITGAV,KIF1B,KLF13,MCM5,MDM2,MID1,NACA,NARS1,NCL,NFATC3,NIFK,NOTCH1,ODC1,PDE1B,PHGDH,PIM2,PROX1,PSMB3,PSMB7,PSMC4,RARS1,RBM3,RBPJ,RPL10,RPL11,…	1594 (21)
actinonin		chemical reagent	Activated	2.714	3.27e-05	BCL2,CHAC1,MT-ATP6,MT-CO1,MT-CO2,MT-CO3,MT-CYB,MT-ND1,MT-ND3,MT-ND4,MT-ND4L
PRKAA1	-0.461	kinase		1.542	3.4e-05	ACKR3,ASTN1,BAX,BCL2,CCND3,CDH3,CENPF,COX4I1,CXCL12,DOCK4,EGLN3,EP300,ERN1,FGFR1OP2,FN1,FOXM1,GPX1,GRIA3,HMGCR,HSPA5,IFI44,IFNAR1,ITGB5,ITIH5,KCNA2,KCNQ2,KLHL29,LDHA,LITAF,MAP2,MT-CO1,NFIB,NFKBIA,OPHN1,PARP3,PIAS2,PRKACB,RND3,SERPINI1,SIRT1,SIRT6,SLC2A1,SMAD3,SOCS3,SOD2,SOS1,SPRED2,STAR,SYT4,TJP1,TNS3,TXNIP,VCAM1,VEGFA,ZDHHC9,ZNF462	1467 (20)
HOXA9		transcription regulator		-0.966	3.4e-05	ADGRG1,AHCYL1,AKAP13,ARHGAP11A,ARL3,ARPC5,BCL2,BCL2L11,BRCA2,CBX6,CDH1,CDK17,CELF2,CEP350,CLTC,CSNK1A1,CYBB,DCT,DHX36,DHX8,DYNC1LI2,FXR1,FZD5,GTPBP1,HIRA,HNRNPU,HOXB2,IRX3,KIF20B,KIT,MAFB,MAN2A2,Meis1,MSI2,MYB,NFIA,NRF1,OSBPL8,PABPN1,PCDH1,PKNOX1,PRKD3,PRRC2C,RAD51,RBBP6,RPL27A,RPL37A,RPP40,SATB1,SRP72,SRSF11,TACC1,Tmsb4x (includes others),TSC22D1,VIM,WSB1
MK2206		chemical drug		-1.983	3.78e-05	ATF4,BAX,BCL2,BCL2L11,BECN1,BIRC5,CDH1,CDK4,EDIL3,HK2,LDHA,PDK1,PTK2,RHOA,SREBF2,TJP1,TMED10,VEGFA,VIM	1347 (20)
miR-3648 (miRNAs w/seed GCCGCGG)		mature microRNA	Activated	2.65	3.88e-05	AGAP1,AGRN,B3GALT6,BRD3,CLEC16A,CLUH,CTNNB1,DEAF1,DGKZ,DMTN,DNMT1,DOT1L,EHMT1,FAM193A,FAM222B,FBRSL1,HAL,KHSRP,KIF13B,LPAR2,MAP1LC3B,MLXIP,NCOR2,OTUD1,PELI2,PHC2,PNPLA6,RALGAPA2,REPIN1,RRP1B,SKI,TCF4,TENT4A,ZBED3,ZCCHC24,ZNF219,ZNF282,ZSWIM8
black raspberry extract		chemical drug			3.96e-05	BUB1,CACNA1B,CASD1,CCNC,CDYL,DDX5,EIF4G2,H2AZ1,HIP1,HMMR,HMOX1,HSP90AA1,INHBB,KIFAP3,KLF10,KLF5,LAMP2,Macf1,PCLAF,PDCD10,PHGDH,PIAS2,PIP5K1A,PLS3,PPP2R2A,PPP3CA,PSMA6,Pvr,RAB1A,RAD23B,RBBP6,SEPTIN7,Srrm1,TMED2,TOP1,TTC1,TXNL1,UBE2C,USO1
ATN1	-0.404	transcription regulator			4.13e-05	ATP1A3,ATP1B1,ATP1B2,BHLHE40,BTG3,CBFB,CDK2AP1,CHUK,CNR1,CSNK1D,DLG1,DLG4,DPYSL3,EBF1,EVL,FBXW7,GAS7,GRK5,GTF2H1,KAT2A,KCNA2,KCNK3,LSM2,MAX,NEFL,NEUROD1,NFIC,NR2F1,NREP,PABPC4,PDE1B,POLB,PPP1CB,Ppp1cc,PPP2R1A,PRKACB,PTBP1,PTPRF,SATB1,THRA,Tmsb4x (includes others),TUBA4A,TUBB,U2AF2
deferoxamine		chemical drug		1.78	4.22e-05	ADGRG1,ALDOA,APP,BCL2,BHLHE40,BNIP3,CACNA1E,CCNB1,CCND3,CCNE1,CD300A,CD59,CDH1,CDK2,CFLAR,CITED2,CSTF2T,CTNNB1,DNM1L,DUSP16,EGLN3,ENO1,EPAS1,FASN,FECH,FLT1,GAS7,GTPBP1,HK2,HMOX1,HTT,IGFBP3,IREB2,JAG2,KIT,LDHA,LPL,MAP1LC3B,MAPK14,MDM2,Mff,MFN1,MFN2,MT-CO1,MT-CYB,NCOA4,NFKB1,PGK1,PKM,PLAGL2,SERPINE2,SLC2A1,SLC2A3,SMAD7,SPRY4,SULF2,TAOK2,TFRC,TGFB1,TNFSF10,TSC22D1,UBE2E1,VCAM1,VEGFA	1341 (18)
TOB1	0.52	transcription regulator		-0.778	4.37e-05	AMOTL2,ATR,BANP,CDK2,CDT1,CHEK1,HUWE1,LETMD1,MBNL2,MKI67,NBR1,PCBP4,RBBP6,RPRM,SON,STAG1,TMED7,TTC5,UBA6,UBE2T,WDHD1
CEBPB		transcription regulator	Activated	2	4.44e-05	ANTXR1,APP,ARPP19,ATAD2,ATR,AURKA,AURKB,BCL2,BIRC5,BLNK,BRCA2,BRMS1L,CBX5,CCNE1,CCP110,CDC25A,CDCA8,CDH3,CDK4,CDT1,CFTR,CHEK1,CHEK2,CIRBP,COL5A2,CTNNB1,CTPS1,DAPK1,DDX5,DEGS1,DEK,DEPDC1,DHCR7,DHX9,DMD,DMWD,DNMT1,DUT,DYNLT1,E2F1,E2F8,EDIL3,EPHA7,ESPL1,EZH2,FBLN1,FBXO32,FHL1,FN1,FTL,GINS4,GLIPR2,GNAS,GSPT1,H4C15,HELLS,HLA-A,HMGA1,HMGB2,HMMR,Hnrnpa3,HSP90AA1,HSPA8,HSPD1,HSPE1,HUS1,IDH3B,IFNAR1,IGFBP…	1241 (15)
SOX4	0.05	transcription regulator		-1.016	4.56e-05	AIF1L,AMOTL1,AZI2,BAX,BCL2,BIRC5,CEMIP2,CGAS,CHAC1,CNRIP1,CTNNA1,CTNNB1,CXCL12,DBNDD2,DICER1,Dst,EFNA5,EVL,EZH2,FHL1,FN1,Fnbp1l,GCAT,GLDC,GRIA2,H1-10,HIPK2,KDM7A,LUZP1,MAGI1,MAP7,MBP,NAV1,NCAM1,NREP,NRXN2,PAX7,PECAM1,PITRM1,PLEKHA1,PLXNA3,PNP,PPM1F,PTK2,SEMA3A,SERPINE2,SLC7A3,SMAD1,SNX10,ST6GAL1,TAX1BP3,TCF3,TDRKH,TENM4,TES,TMEM131L,TMEM98,Tmsb4x (includes others),Tpm4,TUBB2B,UCHL1,VIM	1306 (12)
FLT1	0.595	kinase		1.317	4.67e-05	ADD1,APLP2,BIRC5,CCNI,CLIC4,EIF2S3,EIF5A,EPAS1,FLNA,G3BP2,GDI2,GSK3A,HMOX1,MAT2A,MAX,NOTCH1,NRP2,PTBP1,RALB,SCRN1,SDHC,SLC7A2,SMARCA4,SOX9,TCF4,THBS1,TOMM22,UBE4B,VDAC1,VPS4A,VWF	1279 (16)
Meg3		other		-1.574	4.71e-05	FLT1,HES1,HK2,IQGAP1,LDHA,PKM,VEGFA	999 (7)
HIF1A	-0.283	transcription regulator		0.689	4.79e-05	ACTL6A,ADAM17,ADAMTS1,AHR,AKAP12,AKT1,ALDOA,ATP5F1A,ATP5F1B,ATP5PO,AURKA,AXIN2,BACE1,BAX,BCL2,BHLHE40,BID,BIRC2,BIRC5,BNIP3,CABIN1,CCN1,CCNT1,CD164,CDH1,CHKA,CITED2,COX4I1,COX5A,CTPS1,CXCL12,DDIT4,EDNRB,EGLN3,EHD2,EIF4E,EIF4G1,EIF5A,ENO1,EPAS1,ERBB4,FHL1,FLT1,FN1,FSCN1,FYN,GAPDH,GJA1,GLYR1,GPI,H4C15,HIF3A,HK2,HMOX1,HSPA4,HSPA5,HUWE1,IGFBP3,IL17RA,INHBB,ITGAV,ITGB5,ITPR1,KDM3A,KDM4B,KIAA1217,L1CAM…	1580 (18)
2,4,5,2',4',5'-hexachlorobiphenyl		chemical toxicant		-1.378	4.86e-05	ACSL3,AKAP12,ATP1B2,BCL2,CDCA2,CUL4B,Dazap1,DHX30,EBF1,EXOC4,FASN,FGFR1,GFRA1,HMGCR,Hnrnpa1,MAPK14,MBNL2,NOL3,PAK3,PALS2,PICALM,PLA2G12A,PPP1R10,Ppp2r5c,PTPRS,RALGAPA1,RBM22,RBM39,RBM4B,RBPMS,SAP130,SLC23A1,SMAD7,SPG21,SREBF2,SYNCRIP,THOC2,WNK2
PRKCG		kinase			5.43e-05	ABCD2,ATP5F1A,ATP5F1D,ATXN1,ATXN2,CNTN1,COX4I1,COX5A,COX6B1,ENHO,FMR1,HTT,IREB2,MAP1B,MAP2,NCOA1,NDUFA12,NDUFA2,NDUFB11,NDUFB8,RICTOR,Sacs,UQCR10,UQCRQ	1234 (9)
N6AMT1	-0.363	enzyme	Activated	2.074	5.6e-05	ALMS1,APP,ASPM,BCL2,BRCA2,CCDC18,CDCA7L,CENPF,CEP192,CNN3,DTL,ESPL1,EVL,FAM171A1,FBXO21,GPRASP3,Hmga2,ILF3,IRS1,KIF20A,LRIG1,MAN2A2,MCM8,MDM2,MKI67,MYO1B,NAPEPLD,NFIA,NOTCH1,PAICS,PICALM,PLCE1,POLE,PPAT,QSOX2,RGMB,SLC44A2,SMO,SNX10,SOAT1,SPAG5,SPICE1,SRL,TIPRL,TMEM9,TNFSF10,TRIM37,ZMYM1,ZNF496,ZNRF3
RNF187	0.38	enzyme		1.342	5.68e-05	ACHE,AHR,AMOTL2,ANKRD11,ASCL1,BAX,BHLHE40,CSNK1G1,DCP1B,DQX1,HMOX1,ISG20L2,LDLR,MDM2,NHLH2,PBXIP1,PCBP4,PML,POLH,PPM1D,PPP1R9B,RRM2B,SH2B1,SHC1,SLC33A1,SOD2,TMEM8B,TRAF3,ULK1,XPC	1044 (7)
CDKN1B	0.119	kinase		0.675	6.21e-05	ANAPC1,BCL11A,BCL2,BLNK,CCND3,CCT6A,CDC25A,CDH1,CDK2,CDK4,CPSF2,CSDC2,Dazap1,EPB41,FHL1,GAP43,GPX1,GPX4,HSPA5,IGF2BP1,LGR4,LHX1,MCM5,MCM7,MEIS2,MRRF,PALD1,PES1,POLR1F,PTK2,RYR2,SELENOP,SKP2,SLC9A1,SMAD7,SOD1,SOD2,SP1,STAT3,TENM4,TMEFF2,WNT3	1283 (17)
nilotinib		chemical drug		1.276	6.32e-05	ABCC5,ABCD3,ANAPC1,ANAPC7,BCL2L11,BUB1,BUB3,CCNB1,DBF4,FN1,MAD2L1,MCM6,MDM2,ORC2,ORC4,ORC5,PIK3CA,RAF1,SOS1,TTK,ZEB2	1065 (7)
FOS		transcription regulator		1.404	6.6e-05	ADAM12,AFF4,AGPS,AMIGO1,ANK3,APLP2,ARPC5,ASAP1,ATF7IP,ATXN2,B4GALT1,BCL2L11,BCL9,BLMH,CADM1,CALU,CAST,CCNE1,CD164,CDH1,CDON,CELF2,CFLAR,CPSF1,CRABP1,CREBBP,CTSB,CTSV,DEDD,DLG1,DNMT1,EEA1,EIF4G2,ENAH,ENO1,EPAS1,ERCC4,ERCC5,FASN,FN1,FTH1,FZD5,FZD6,GAK,GJA1,GPSM2,HDAC6,HIPK3,HK2,HMMR,HMOX1,HPGDS,Hrk,HSP90B1,HSPA5,KCNN4,KIF1B,KIF2A,KIF5B,LAMP2,LETMD1,LIN9,LPL,LRP8,LTBP1,Macf1,MAOA,MAP3K20,MAP4K4,MAPK…	1612 (21)
GLI1		transcription regulator		0.6	6.67e-05	ABCG1,ABCG2,ADGRL1,AKT1,APAF1,ARHGAP29,ARPC5,ASPM,ATAD2,B3GALNT1,BAK1,BAX,BCL2,BCL2L11,BID,C2orf68,CAPRIN2,CCN1,CCNG2,CD59,CDC34,CDH1,CDK2,CFL2,CNIH4,CNTRL,CTPS1,CTSB,DEGS1,DNMT1,DNMT3A,DRG2,EFHD2,ELAVL2,ENDOD1,EPB41L4B,ETV5,FAM43A,FHL1,FOXL1,FOXM1,G3BP2,GALNT2,GLI2,GNAL,GOSR1,GPC3,GRIA3,H1-0,HES1,HNRNPU,HOXB5,HOXC6,HUS1,HUWE1,IER5L,IMPA2,IRS1,ITPKB,JAG2,KBTBD8,KDM5B,KDM7A,KIT,KLF12,KLF13,KLF5,KN…	1682 (19)
SREBF1	0.311	transcription regulator		-0.64	6.73e-05	AACS,AARS1,ABCD2,ACACB,ACSL4,ADGRG1,ALDOA,AR,ARF4,BAX,BCL2,BHLHE40,Bhlhe41,C7orf25,CAP2,CAPZB,CDK4,COX4I1,CSRP1,CXADR,CYP51A1,DARS1,DHCR7,FASN,FBXO32,FDPS,FN1,G6PD,GLB1,GLP1R,HK2,HMGCR,HMGCS1,HMOX1,HSPA5,IDI1,IMMT,KCNA2,LDLR,LPL,MSMO1,MT-ATP6,MT-CO1,MT-CO2,MT-CO3,MT-CYB,MT-ND1,MT-ND3,MT-ND4,MT-ND4L,MVD,NDUFS2,NPC1,NSDHL,P4HA2,PCYT1A,PDK1,PGD,PLS3,PMPCA,PPAT,RBP1,RDH11,RNF14,RPS24,SCARB1,SELENOP,S…	1510 (18)
uranyl nitrate		chemical toxicant	Activated	2.061	7.45e-05	ATP5F1B,ATP5IF1,Calm1 (includes others),CSRP1,FAU,FKBP3,FTL,GAS6,GPI,HNRNPA2B1,HSPA8,HSPD1,LAMP2,ODC1,PECAM1,PRDX1,PRDX2,RACK1,RPL10A,RPL19,RPL23,RPL27,RPL7,RPL9,Rplp1 (includes others),RPS24,RPS26,RPS8,SELENOP,SOD1,SQSTM1,TAGLN2,TNFAIP1,TPT1,TUBA1C,Uba52,UBC
n-nitrosomethylbenzylamine		chemical toxicant			7.47e-05	BAX,BUB1,CACNA1B,CASD1,CCNC,CDK4,CDYL,DDX5,EIF4G2,GCLM,H2AZ1,HIP1,HMMR,HMOX1,HSP90AA1,INHBB,KIFAP3,KLF10,KLF5,LAMP2,Macf1,MAPK6,MGST3,PCLAF,PDCD10,PHGDH,PIAS2,PIP5K1A,PLS3,PPP2R2A,PPP3CA,PSMA6,Pvr,RAB1A,RAD23B,RBBP6,SEPTIN7,Srrm1,TMED2,TOP1,TTC1,TXNL1,UBE2C,USO1
nickel chloride		chemical toxicant		1.428	7.49e-05	ATF4,BNIP3,CHD6,DDIT4,DNMT3B,EGLN3,EPAS1,GAPDH,GCLM,GPX1,HMOX1,KDM3A,KMT2A,MAP2K1,MAP2K6,NFAT5,PGK1,PHLPP1,SLC2A1,SQSTM1,SRPRB,TXNRD1,USF1,VEGFA	638 (8)
CKAP2L	0.71	other	Activated	2.558	7.65e-05	AURKB,BIRC5,BUB1,CCNB1,CDCA8,CENPA,CENPF,CKAP5,ESPL1,KIF20A,KMT5A,MAD2L1,NCAPD2,PLK4,PPP2R1B,RAB1A,SGO1,SPC24,SPC25,TUBA1B,TUBGCP4,UBE2C
BRD2	-0.551	kinase			7.65e-05	BCL2,CD300A,CNOT4,CRBN,DNAJA1,DYNLT1,EBF3,HMOX1,Kat6b,NFIB,P4HB,PAWR,PKIB,PPA1,PRKD3,RAB3GAP2,ROBO1,RPN1,SATB1,SH2D3C,SPTA1,TARS1
cisplatin		chemical drug		1.049	7.83e-05	ABCB10,ABHD4,ABL1,ADAMTS1,AEBP2,AGFG2,AKT1,ANGEL2,ANKFY1,ATF4,ATG14,ATP6V0C,ATXN1,BAK1,BAX,BCL2,BCL2L11,BCL2L13,BECN1,BIRC2,BIRC5,CCNB1,CCNG2,CDC25A,CDH1,CFLAR,CHEK1,CHEK2,CHFR,CHKA,CLCN6,CORO7/CORO7-PAM16,CREB5,CTNNB1,CTSB,CYBB,DDIT4,DESI2,DGKE,DHRS3,DICER1,DNAJC27,DNMT3A,DPYSL4,DPYSL5,E2F1,EEF2K,ERBB3,ERBB4,ERCC4,ESYT2,EZH2,FAM117A,FASN,FBXW7,FLT1,FN1,FXN,FYN,G6PD,GABPB2,GAP43,GOT2,GRIA2,GRIN2A…	1586 (17)
SRSF1	0.857	other		0.293	7.83e-05	AURKA,AURKB,BIRC5,CDH1,FN1,HNRNPH1,HNRNPL,PTBP1,RRM2,Rsrc2,SRSF1,SRSF2,SRSF7,Tmsb4x (includes others),VEGFA,VIM	1194 (10)
imipramine blue		chemical drug		-0.206	7.83e-05	AURKA,CCNB1,CCNB1IP1,CCNF,CDC25A,CDK2,CDK4,CENPA,CENPF,CERK,EXO1,FOXM1,PLK4,SKP2,SOD2,SOX9
DAP3	-0.311	other	Inhibited	-3	8.22e-05	MT-ATP6,MT-CO1,MT-CO2,MT-CO3,MT-CYB,MT-ND1,MT-ND3,MT-ND4,MT-ND4L
NFU1	-0.594	other			8.49e-05	AKT1,ATP5F1A,ATP5F1B,ATP5F1C,ATP5PD,ATP5PO,COX4I1,COX5A,DEGS1,FASN,GPD2,MT-CO2,NDUFS1,PRDX1,PRDX2,SOD1,VDAC1,VDAC2,VDAC3	854 (12)
nocodazole		chemical reagent		0.796	8.51e-05	AKT1,AURKA,BRAF,CCNB1,CDK4,CFLAR,CHFR,CHUK,CSNK1D,FLNA,FYN,GRK3,GSK3A,KHDRBS1,MAP2K1,MAP2K2,MAP2K6,MAPK1,MAPK4,MDM2,NOTCH1,PAK3,PPM1A,PPM1D,PPP1CA,PPP4C,PTK2,PTPN1,RAF1,RPS6KB1,SRC,STK4,UHRF1	1541 (18)
rifaximin		chemical drug		1.604	8.69e-05	FARSB,FUBP1,HNRNPC,HSP90AA1,HYOU1,PCBP2,PGK1,PRPF19,RACK1,RPS7,SMU1,STX6,TOMM40,TUBA1B
MMP12		peptidase		1.22	9.4e-05	ACTN1,ACTR3,APP,ARPC1B,CAPZA1,CAPZA2,CORO1C,CXCR2,DNM1L,EIF3F,FSCN1,IL6ST,KIF5B,MAP4,NFKBIA,NPEPPS,PKM,PLS3,PSAP,PSMA3,PSMA6,PSMB7,PSMD11,PSME3,TLN2,TPM3
ATG5	-0.927	other		-0.941	0.0001	APP,BCL2L11,BCL7C,BMF,C1QBP,CLASP2,CLEC10A,DAD1,DYNLL1,EIF5A,FAIM,HK2,HLA-A,HSPA5,HTT,LAMTOR5,MAP2K6,PDIA3,PECAM1,PIM2,PSEN1,PSME3,RTN4,SCARB1,SEMA6A,SLC2A1,SQSTM1,TOMM40,TPX2,VCAM1,WIPI2	1512 (19)
prednisolone		chemical drug		-0.549	0.000101	AKT1,APP,AQR,ATG16L1,ATG3,ATG4B,ATG5,ATG7,BAK1,BAX,BCL2,BCL2L2,BECN1,BID,BIRC2,BNIP3,BYSL,CASP2,CDK5R1,CFLAR,CSNK1D,CTSB,DAD1,DAPK1,DLL1,EIF4G1,FBXO30,FBXO32,GAA,GAB1,GABARAPL1,GABARAPL2,HDAC1,HES1,HSP90AA1,HSPA8,HTT,INSR,JAG1,KCTD12,MAP1LC3A,MAP1LC3B,MAP2K1,MAPK14,MAPK8,MRPS16,NFKB1,NOTCH1,PFKP,PGK1,PIM2,POLB,PRDX1,PRDX2,RHOA,RNF111,RPS6KB1,SDC2,SIRT1,SLC29A3,SOD1,SOD2,SQSTM1,TGFB1,TNFSF10,TUBA4…	1740 (13)
Sos		group			0.000111	ADAM12,AFF4,AGPS,AMIGO1,ANK3,APLP2,ASAP1,ATF7IP,B4GALT1,CADM1,CAST,CREBBP,DEDD,DLG1,EEA1,ENAH,HDAC6,HIPK3,HMMR,HMOX1,HPGDS,KCNN4,KIF1B,KIF2A,KIF5B,KRAS,LETMD1,LIN9,LRP8,Macf1,MAOA,MAP3K20,MAP4K4,MAPK6,MET,MPZL2,NET1,NPLOC4,NRIP1,NSDHL,ODC1,PAOX,PHLDA1,PKN1,PLD1,PRPF4B,QKI,RAB11FIP1,RALB,RBP1,RFNG,SEMA4D,SMAD7,SMG1,TGFB1,Tpm4,TPP1,UTRN,XDH	1186 (7)
ERG		transcription regulator		0.005	0.000113	ACTN1,ADD1,ADGRG1,AR,ARHGAP31,AXIN2,BCR,CD164,CD59,CDH1,CHRNA3,CHRNB2,CNR1,CTNNA1,CTNNB1,DAAM1,DBN1,EPB41L3,EZH2,F2R,FAM174B,FHL1,FLNB,FLT1,FMNL2,FYN,GAK,GPATCH2L,HDAC6,HMMR,MAGI1,MAT2A,MET,MYO5A,NLGN1,NPHP1,NRCAM,PARVA,PCNP,PECAM1,PHACTR2,POU2F1,PPM1F,RAB7A,RAPGEF1,RAPGEF5,RAPH1,RASA2,RBMS1,RHOA,RHOBTB1,ROCK2,RPL27A,SLIT2,SOX9,SPARC,SREBF2,TACC1,THBS1,TMEM263,TRIOBP,UTRN,VIM,VWF,WDR91	1586 (17)
E2F6	1.053	transcription regulator		0.466	0.000114	APAF1,CBX5,CCNE1,CDC25A,CHEK2,DCTN4,E2F1,EFNA5,GINS2,GJA1,GPC2,KDM3A,MCM2,MCM5,MFAP1,PCLAF,PODXL2,RAD51,RBBP8,RRM2,RYR2,SRSF1,USP47,VKORC1L1,WDR36	1151 (11)
2500002B13Rik		other		-0.508	0.000117	ATP5F1A,ATP5F1B,COX4I1,MT-ATP6,MT-CO1,MT-CO2,MT-CO3,MT-CYB,MT-ND4,NDUFB8
SLC2A3	0.639	transporter		0.626	0.000117	ALDOA,G6PD,GAPDH,GPI,HK2,LDHA,PFKP,PHGDH,PKM,TPI1
dantrolene		chemical drug	Inhibited	-2.031	0.000117	APP,ATP5F1A,ATP5PD,BCL2,COX4I1,DMD,Hrk,HSPA5,MT-CO1,STAR	954 (14)
TCR		complex	Activated	2.586	0.000118	ABCD3,AKT3,ALDOA,ATP5F1B,ATP5PB,ATP5PD,BCL2,BCL2L11,BSG,CBL,CBLB,CCND3,CCNE1,CDH1,CDK13,CDK2,CFLAR,CTSB,EBNA1BP2,EIF4E,ENO1,ETV5,FLNA,FYN,GRIA3,HSP90B1,HSPA5,HSPA9,HSPD1,IFI44,IFNAR1,LIPA,LPIN2,MAPK1,MAPK8,MAPK9,MARF1,NDUFA10,NFKB1,NFKBIA,NHP2,NIP7,NME1,NOP58,ODC1,P4HB,PA2G4,PASK,PDCD4,PGK1,PHB1,PHB2,PIK3R1,PRDX6,PRKACB,PRMT1,PRMT5,RPL10A,RPL13A,RPL15,RPL3,RPL30,RPL31,RPL38,RPL5,RPL6,RPL7,RPL9,RP…	1479 (21)
sulforafan		chemical drug		-1.754	0.000122	ABCG2,ADAMTS1,AGAP1,AKR1B1,ANKRD17,APAF1,ARHGAP5,ARID5B,ATXN2,BAK1,BAX,BCL2,BECN1,BIRC5,CCNB1,CCNC,CDK4,DDX6,DNMT1,DNMT3A,ERBB3,FTL,Fus,GCLM,GOLGA4,GPX1,HDAC1,HIPK2,HLA-A,HMOX1,IL6R,IL6ST,IRAK1BP1,KLF13,KLHL7,MACROH2A1,MED13L,MED31,MICAL3,MRPL16,MYH10,NCOR1,NDST1,Nedd4,NEU1,NFKBIA,PBRM1,PIK3R1,PML,PURB,RBM6,RSF1,RUNX1T1,SLTM,SOCS3,SOD1,SPRED2,SQSTM1,STAR,SULF2,TALDO1,TAX1BP1,TMEM178A,TOP1,TTLL12,…	1653 (21)
EIF3E	0.575	translation regulator		-0.596	0.000124	APLP1,CCNF,CD40,CDC34,CDCA8,CORO1C,DYNC1H1,EIF3C,EIF3D,EIF3L,EPAS1,LIG3,MAD2L1,PCDHGC3,RAD54L,SHC1,TENT4A,THBS1,ZEB2
MYO1B	0.904	other		1.466	0.000125	ALDOA,GAPDH,GPI,HK2,LDHA,PGK1,PKM,SLC2A1	349 (7)
LIN28A	-0.789	other		0.351	0.000127	AR,ASCL1,CCN1,CDC25A,CDH1,CDK2,COL5A2,FASN,HNRNPF,IGF2BP1,KRAS,LATS1,LIN28A,NANOG,POU5F1,SAV1,STK4,TAFAZZIN,TARDBP,TIA1,VIM	998 (11)
GATA1		transcription regulator		-1.627	0.000128	ABCA2,ABCB10,ACTN1,AEBP2,AGGF1,BCL2,BCL2L11,BIRC5,BZW2,CALR,CBX5,CCND3,CD164,CDK2,CDK4,CNN3,CPD,CYBB,DICER1,DMTN,DUT,EZH2,FAM118A,FECH,FHL1,Foxp1,FYB1,GNAS,GP6,HDAC11,HIPK2,HSF2,HSPA9,IL6R,IL6ST,INHBB,IPO5,KIT,MBP,MCM5,Meis1,MSH2,MYB,NCL,NFKB1,NHP2,PBXIP1,PECAM1,PHC1,PIM2,Podxl,POU4F1,PRDM8,RAD54L,RBL1,RFC3,RNF220,RPL27A,RRM1,SASH1,SATB1,SKI,SLC38A9,SPOCK2,SPTA1,SRC,SRM,SRSF2,SSBP3,ST18,TCF4,Tcf7…	1089 (11)
bortezomib		chemical drug		1.478	0.000129	AR,ATF4,AURKA,BAK1,BAX,BCL2,BCL2L11,BID,BIRC2,BIRC5,BNIP3,BRCA2,CALR,CCNB1,CDK2,CDK4,CDR2,CFLAR,CXCL12,DMD,DNAJA1,DNAJB1,E2F4,ERN1,FANCD2,HDAC1,HSP90AA1,HSP90B1,HSPA5,HSPE1,IGFBP3,IL6ST,IRS1,KIT,MAPK1,MAPK6,MAX,MDM2,NECTIN2,NFKB1,NOTCH1,NPLOC4,NRF1,ODC1,PFN2,PKIB,PSMA2,PSMA3,PSMA6,PSMA7,PSMB3,PSMB7,PSMC4,PSMC6,PSMD11,PSMD12,PTCH1,RAD51,RAD51C,RAF1,RBPJ,SEC23IP,SLC25A37,SQSTM1,SRXN1,TGFB1,TNFRSF10…	1405 (18)
PRKAA2	0.167	kinase		0.324	0.000131	ASTN1,BAX,BCL2,CCND3,CDH1,COX4I1,CXCL12,CYBB,DOCK4,E2F1,EP300,ERN1,FASN,FN1,GLP1R,GRIA3,HSPA5,IFI44,IFNAR1,ITIH5,KCNA2,KCNQ2,KLHL29,LDHA,MT-CO1,NFIB,NFKBIA,P4HB,PARP3,PIAS2,RAF1,SERPINI1,SMAD3,SOCS3,SOS1,SPRED2,SYT4,TNS3,TXNIP,VCAM1,VIM,YBX1,ZDHHC9,ZNF462	1267 (18)
epoxomicin		chemical - protease inhibitor		-0.778	0.000135	BCL2L11,CFLAR,DMD,GJA8,H2AZ1,HSPA5,HTT,PSMA2,PSMA6,PSMB1,PSMB3,RAD51,RHOT1,RICTOR,SQSTM1	1327 (15)
COMMD1	0.809	transporter		-1.732	0.00015	ALDOA,BNIP3,DDIT4,EGLN3,HK2,LDHA,NFKBIA,PDK1,PFKP,PGK1,STC2,TFRC,VEGFA	349 (7)
IREB2	0.627	translation regulator		-1.266	0.00015	APP,EPAS1,FECH,FTH1,FTL,FXN,HK2,LDHA,MDM2,NDUFS1,PFN2,SLC2A1,TFRC	212 (5)
NFKBIA	0.625	transcription regulator		0.235	0.000154	ABCD3,ACKR3,ATF2,ATP11A,AURKB,BAX,BCCIP,BCL11A,BCL2,BCL2L2,BID,BIRC2,BNIP3,CAPZA2,CCNB1,CD40,CDC25A,CDH1,CDH3,CDK2,CFLAR,CFTR,CKS1B,COL3A1,COL5A2,CTNNA1,CTNNB1,CTSB,CTSZ,CX3CL1,CXCL12,DAG1,EIF4G2,ENPP2,FN1,FOXM1,FSCN1,Gm21596/Hmgb1,GRK5,HES1,HK2,HLA-A,HMGA1,HMOX1,Hnrnpa1,HOXB2,HOXB5,HSPA5,HSPA8,IRAK1,IRX3,ITGAV,ITPR1,JRK,KCNN4,KLF5,LIFR,LITAF,LRIG1,MDM2,MSH2,MT-CO3,MT-CYB,MXD4,NBR1,NFKB1,NFKBIA,N…	1407 (19)
dexamethasone		chemical drug		-0.662	0.000162	AACS,ABHD2,ACAT1,ACKR3,ACSL3,ACSL4,ACTR3,ADAM12,ADAM17,ADAM9,ADAMTS1,ADAMTS19,ADGRL1,AGPAT3,AKAP12,AKAP13,AKAP6,AKT1,Ap2b1,APP,ARHGAP23,ARMC8,ARRB1,ASPH,ATF4,ATG4B,ATP11A,ATP11B,ATP13A3,ATP1A3,ATP1B1,ATP2B1,ATP2B4,ATP5F1D,ATP5MC1,ATP6V1B2,AXIN2,B3GALNT1,B4GALT2,BACE1,BAK1,BAX,BCAR1,BCL2,BCL2L11,BCL2L2,BCLAF1,BCR,BHLHE40,BIRC2,BIRC5,BLZF1,BNIP3,BRCA2,BSG,BZW2,Calm1 (includes others),CALR,CAST,CBLB…	1722 (18)
KDM5A	-1.073	transcription regulator		-1.919	0.000164	ATP1B1,ATP5F1A,CCNE1,CHRNA1,COQ5,COQ7,COX14,COX4I1,COX6B1,DLST,E2F1,GADD45GIP1,GPT2,HMOX1,HSBP1,IDH3B,MAPK4,MCM2,MFN2,MRPL12,MRPL9,MUL1,MYH8,MYOM2,NDUFA10,NDUFA2,NDUFB8,NDUFS2,NDUFS4,NME1,PDE3A,PGD,PMPCB,RPS6KB1,SDHC,SOD2,TIMM22,TOMM22,TOMM6,TXN2,UQCRQ,VDAC1	640 (5)
ONECUT1	0.252	transcription regulator			0.00017	ABCA8,ACACB,AKAP13,AMT,ARL1,ARMT1,BCAR1,CASP2,CDC25A,CDK13,CDK2,CLNS1A,COPS7A,COX4I1,COX7A2L,CYP51A1,E2F1,EID1,EIF4A1,FAM117A,FASN,G3BP2,GAL3ST3,GBF1,GRB2,H3C11,H4C13,HMGB2,HMGCR,HNRNPA2B1,HNRNPR,ITGAV,KLF3,LPL,LRIG2,MAP2K5,MGST3,NBR1,NDUFAF4,NEK6,NFKBIA,NUAK2,NUTF2,OAZ2,PHB2,PI4K2B,PI4KB,POLR2D,PPFIA1,PPFIBP1,PSMB1,PTPRN2,RORA,SAMHD1,SEMA6A,SLC1A3,SMARCC1,SNRPD2,SNW1,SPAST,STMN2,SYNJ2BP,TDO2,TME…
GON4L	-1.385	transcription regulator			0.000193	CCNB1,CCND3,CCNF,MKI67,MYB,RAD21,RBL1,SKP2,TFDP1
bisphenol A		chemical - endogenous mammalian		0.159	0.000198	AR,ARNT2,ATG5,ATP5PB,ATP5PO,ATP6AP1,BAX,BCL2,CCN1,CCNE1,CDH1,CDK4,CITED2,CTSV,CUL4B,CXCL12,Dazap1,DHX30,DLG4,DNM1L,GABRB3,GAD2,GLO1,GPX1,HMOX1,Hnrnpa1,HSP90AB1,HSP90B1,KIT,MAOA,MBNL2,MECP2,MET,NME7,PALS2,PAX6,PICALM,POU5F1,PPP1R10,PTPRS,RALGAPA1,RBM22,RBM4B,RBPMS,RPL9,RPN2,SAP130,SLC1A5,SOD1,SPG21,SQSTM1,SRSF3,SSR3,STAT3,SYNCRIP,THBS1,ULK1,WDR3,WNK2	1833 (20)
Cdc42	0.128	enzyme		1.3	0.000199	AKT1,APP,ASAP1,ATP6V1A,BCL7C,BID,CAPZA1,CCN1,CENPA,CTSA,CTSB,CTSV,CTSZ,EIF3A,EIF4A1,EIF4G1,ETV5,FLNA,FLOT2,HSP90AB1,LAMP2,MYBBP1A,NHP2,NME1,NPC2,PHGDH,PTPRS,RPS6KB1,SLIT2,SULF2
mir-191		microRNA		-0.262	0.000208	Foxp1,IRS1,MXI1,RIOK3,TCF3
Histone h4		group			0.000211	AKAP12,BTG3,CCND3,CCNE1,CD40,CDC25A,CDK4,CFLAR,CHFR,CHRNA3,DUSP16,E2F1,FASN,FLT1,FMR1,FOXM1,G6PD,GRIA2,HES1,KALRN,KDM5B,KIF13B,KIF1A,KIF5C,KMT2B,MAD2L1,MSH2,NCAM2,NEURL1,NF1,NLGN1,NTRK2,POLD2,PREX1,PRMT3,RBL1,RPL10A,RPL12,RPS6,RRM2,SOCS3,STAR,STAT3,TACC2,TNFSF10,VCAM1	976 (7)
SFMBT1	-0.388	transcription regulator		-0.535	0.000211	ASB4,BACE1,BRIX1,CNTN1,ENO1,Gm9008,LRP1,MAP2,PDK1,Rpl29 (includes others),RPL30,Rps3a1,SLC2A3,SYMPK,VEGFA
maslinic acid		chemical - endogenous non-mammalian		0.896	0.000211	ACTN1,ADAM17,AKT1,ANAPC1,APPL1,ARPC4,BAX,BCL2,BID,CAMK2G,CDH1,CDK4,DCC,EIF4G1,FLOT2,GRB2,IL6ST,IRAK1,MAP2K6,Map3k7,MAPK14,NCL,PIK3R1,PRKAR2B,PTPA,SHC1,SIRT1,SLC1A2,SLC1A3,SOS1,TGFB1,THBS1,WNT5A	1070 (11)
SYVN1		transporter		1.026	0.000217	ACSL3,ADAM9,AHR,AMOTL2,APLP2,APP,ATP6AP1,BHLHE40,CD46,CEP164,CSNK1A1,CSPG4,CTPS1,DAG1,ERN1,FASN,GANAB,GGCX,GNB2,HLA-A,IFI44,ITGAV,KCNN4,L1CAM,MED25,NDFIP2,NUDT21,PLD2,PPP1R15B,PTBP1,PTPRJ,RPL10,RPL18,RPN2,SLC1A5,SLC20A1,SLC2A1,SLC2A3,SLC43A2,SLC4A7,SLC7A2,STOM,TARS1,TFRC,TNS4	1054 (7)
NSUN2	0.601	enzyme		-0.946	0.000226	CCDC85B,GRB2,MT-ND4,PCYT1A,PIK3R1,SREK1
PNO1	0.282	other		-0.816	0.000226	ATG5,ATG7,BAX,BCL2,BECN1,MAP1LC3B
THOC1	0.4	transcription regulator		1.342	0.000226	APAF1,BAK1,BAX,BCL2L11,CALR,E2F1	614 (5)
SENP2	-0.583	peptidase		-0.64	0.000226	CTNNB1,HK2,LDHA,PDK1,PGK1,SLC2A1	1383 (15)
CDC20	0.21	other		1	0.000226	BAX,BCL2,CCNB1,CFLAR,PBXIP1,UBE2C	1161 (14)
EPO		cytokine		-0.779	0.000229	ABCA13,AOC2,ATP6V1B2,BAX,BCL2,BCL2L11,BLM,BZW2,CCND3,CCNG2,CTSZ,CXCL12,EEF1A1,FECH,FXN,GAPDH,GCC2,GLUL,GSPT1,H2AZ1,HMGN1,HNRNPF,Hrk,ILF2,KIT,KLHL24,KMT2A,KPNA2,LDLR,MACROH2A1,MID1IP1,MTF2,MYB,NACA,NFIB,NFKBIA,NMNAT1,NPM1,PAX6,PBXIP1,PDCD4,PDLIM2,PLCL2,Podxl,RHOA,ROCK1,ROCK2,RPL7,RPS23,Rps3a1,RPS6,RPS7,SDHC,SEC22B,SIRT1,SKP2,SLC1A2,SLC44A2,SMAD7,Snrpg,SOCS3,SOD1,SON,SPTAN1,SSRP1,STAT3,TDGF1,TFRC,T…	1453 (19)
MAP3K12	0.742	kinase		-0.262	0.000232	APP,MAPK8IP1,POU4F1,RPL12,RPL27A,RPL37A,RPS18,RPS2,RPS8,SH3RF1,STAT3,SYT1,TUBB,TUBB2B	1001 (7)
PSME3	-0.74	peptidase		1	0.000237	ALDOA,ENO1,FASN,GAPDH,HK2,LDHA,MDM2,PKM,SLC2A1,TPI1	1421 (14)
FBXW7	0.838	enzyme	Inhibited	-2.396	0.000245	ADAM17,ADAM22,APP,ATP5F1A,BCL2,BCL2L11,BIRC5,CARD11,DLST,DNAJA1,ECHS1,HMGCR,HSPA8,HSPE1,ITGB3BP,KLF5,LDLR,MT-ATP6,MT-CO1,MT-CO2,MT-CO3,MT-CYB,MT-ND1,MT-ND4,MT-ND4L,NFKBIA,NOTCH1,TGFB1,WDR5	1625 (19)
TARDBP	0.651	transcription regulator		-0.841	0.00025	ACRV1,AMOT,ATP13A1,BCL2L11,CFTR,CHCHD10,CSPG4,CYP51A1,DECR1,DHCR7,FDPS,HDAC6,HLA-A,HMGCR,HMGCS1,IDI1,LDLR,LRCH2,MBP,MED16,MEF2D,MFN1,MT-ND3,MVD,NSDHL,PDPK1,PLPPR3,PTBP2,RPS6KB1,SFRP2,SQSTM1,SREBF2,STAT6,SULT4A1,TARDBP,TBC1D1,VLDLR,VPS4B,WNT5A	1031 (7)
BCR (complex)		complex	Activated	2.483	0.000256	ALDOA,APPL1,ATP6V0A1,ATP6V0B,ATP6V0C,ATP6V1B2,ATP6V1E1,B4GALT1,BCL2,BCL2L11,BCOR,BYSL,CALR,CBX3,CBX4,CCND3,CCNG2,CD300A,CDC25A,CDK2,CDK4,CFLAR,COX5A,COX6B1,CTNNB1,ENO1,EP300,FAM107B,FOSL2,FTH1,GAPDH,GLS,GPI,HK2,HNRNPA2B1,HSP90B1,HSPA5,HSPD1,HSPE1,IFNAR1,KCNN4,LAIR1,LDHA,MLLT6,MPHOSPH10,MYBBP1A,NAMPT,NDUFA12,NDUFAB1,NDUFAF4,NDUFB2,NDUFS1,NEK7,NIP7,NPM1,ODC1,PA2G4,PES1,PHB1,PKIB,POU2F2,PPA1,PPRC1,P…	1533 (19)
peoniflorin		chemical drug		-0.26	0.000257	ATP5F1A,COX5A,ENO1,GLO1,HIBADH,HMOX1,PDIA3,PSMB7,SAR1B,TUBB,UBE2N
4-O-carboxymethylascochlorin		chemical reagent		0.724	0.00026	ADH5,ATG5,BECN1,CALR,FUBP1,HNRNPK,HSPA5,LONP1,LTB4R2,PDIA3,PHB1,PRDX1
miR-125b-5p (and other miRNAs w/seed CCCUGAG)		mature microRNA		0.092	0.000261	ADAMTS1,AJUBA,ARID3B,BAK1,BAX,BCL2,BMF,BMPR1B,CBFB,CBX7,CDC25A,DDX19B,DICER1,ENTPD4,ERBB3,H3-3A/H3-3B,HK2,IGFBP3,IL6R,JARID2,KLF13,LIN28A,LIPA,MAP2K1,MAP3K11,MAPK14,MAZ,SGPL1,SMO,ST18,TENM2,TOR2A,UBE2I,VPS4B,ZNF385A	1249 (7)
1-(ethylthio)-4-(2-phenylethyl)-4H-spiro[benzo[h][1,2,4]triazolo[4,3-a]quinazoline-6,1'-cyclohexan]-5(7H)-one		chemical reagent		0.426	0.000271	ASXL1,ASXL2,ATF2,CDH1,CREBBP,DCT,F2R,FN1,MAP2K1,NOTCH1,NR2F1,OLIG3,PAX7,PHOX2B,POU5F1,SMAD3,SOX9,SP1,STAT3,TEAD3,TGFB1,ZIC1
mibolerone		chemical drug		1.754	0.000273	ABCA8,AHR,AMD1,AR,ARF4,CALR,CALU,CCNL2,CLTC,CYP51A1,DAD1,DHRS3,DNAJB11,EIF4A1,EP300,ERP29,FASN,FDPS,FHL1,FKBP1A,FOSL2,GOT2,GPC3,HEXB,HMGCS1,HSP90B1,HSPA5,HYOU1,IGFBP3,KLF10,LDLR,LPL,MAT2A,NME1,P4HB,PGK1,PPIB,SLC22A5,SLC25A5,SRM,TAX1BP1,TOP2A,USO1
EPAS1	1.029	transcription regulator	Activated	2.886	0.000283	ABCG2,AKAP12,ATG5,BCL2,BHLHE40,BNIP3,Calm1 (includes others),CCN1,CHKA,CHMP2B,CITED2,CNKSR2,CXCL12,CYBRD1,CYP51A1,DMXL1,EGLN3,EIF5A,ENO1,FASN,FHL1,FLT1,FN1,FXN,GJA1,GLB1,GLS,GPT2,GPX1,HMGCS1,HSPA4,HSPA5,IGFBP3,INHBB,ITGAV,ITIH5,ITPR1,KDM3A,KDM4B,L1CAM,LDHA,LDLR,LOXL2,LPL,MANF,MCM3AP,MYOM2,NAMPT,NANOG,NCOA4,NEFL,NOTCH1,PCDH10,PDPK1,PIK3CA,PKIB,POU5F1,RB1CC1,RET,SLC2A1,SLC2A3,SLC6A8,SOD1,SOD2,SOX9,…	1671 (20)
SOD1	1.01	enzyme		-0.655	0.000289	1500011B03Rik,APEX1,APP,ARL16,ATF4,ATP1A3,BAX,BCL2,BID,BUB1,C5AR2,CAST,CCNC,CCNT1,CDK4,CFLAR,CNR1,COMT,CREBBP,CTNNB1,DCC,DLG4,DNM1L,DPYSL3,FAP,FGFR1,FOSL2,FTH1,GAK,GCLM,GNAS,GNB1,GNG5,GSG1L,HMOX1,HSBP1,HSPA4,HSPA8,IFI44,JPT1,KCNJ2,LIMK1,LOC728392,LPL,MET,MRPS10,MT-CO1,MT-ND1,MT-ND4,NDUFV3,NEFL,NETO2,P2RX4,PAWR,PITPNA,PPP3CB,PRDX6,RBM3,RPGRIP1,Rplp1 (includes others),SHISA7,SIRT1,SLC1A2,SLFN13,SLF…	1468 (20)
MYBL2	-0.36	transcription regulator		1.799	0.000291	AURKA,BCL2,BCL2L11,BIRC5,BUB1,CBX4,CCNB1,CCNG2,CDK2,COPA,FOXM1,HSPA8,IQGAP1,LIN52,PPP3CA,RRM2,SLC1A5,SLC25A3,TOP2A,UBE2C	808 (12)
FOXO1	-0.115	transcription regulator	Activated	2.982	0.000297	APAF1,AR,ASPM,ATF4,ATG14,ATG5,Atp5e,ATP5F1B,ATP6V0A1,ATP6V0B,BAX,BCL2,BCL2L11,BCL2L13,BCL2L2,BECN1,BID,BIRC5,BLNK,BNIP3,CASP2,CCNB1,CCNF,CCNG2,CD40,CDKN2AIPNL,CENPF,CERS5,CFLAR,CITED2,CNR1,COL4A1,CTSV,DAPK1,DCX,DDIT4,DEPDC1,EBF1,EDNRB,FASN,FBXO21,FBXO32,FDPS,FLNB,FN1,FOXM1,FOXP4,FYN,GAB1,GABARAPL1,GPD2,GPI,GPX1,HAL,HMGCR,HMOX1,HSP90AB1,HSPA5,HSPD1,HUS1,HYOU1,IL17RA,INSR,IRS1,ITGAV,JAG1,LAMP2,LPIN…	1446 (19)
SRSF2	-0.738	transcription regulator		-1.387	0.000297	APP,ATF4,AURKA,AURKB,CDH1,EP300,HNRNPH1,HNRNPL,PTBP1,RRM2,Rsrc2,RYR2,SRSF1,SRSF2,SRSF7,Tmsb4x (includes others),TNFRSF10A,VIM	1071 (10)
miR-197-3p (and other miRNAs w/seed UCACCAC)		mature microRNA		-0.052	0.000314	BCL2,HSPA5,MAP1LC3A,MAP1LC3B,MKI67,SQSTM1,TSPAN3,TUSC2
DDB2		other		0.02	0.000314	BAX,CFLAR,E2F1,EIF2AK2,NFKBIA,SEMA3A,SOD2,VEGFA	1469 (16)
KPT-9274		chemical drug		0	0.000314	EXO1,FANCD2,MSH2,PAK4,RAD51,RAD51C,TP53BP1,XRCC2
ATF6	0.076	transcription regulator		1.19	0.00032	APP,AURKA,BUB1,CALR,CHKA,DAPK1,DNAJB11,DNAJC3,FDPS,HMMR,HSP90B1,HSPA5,LMAN1,LMF1,MANF,MAP1LC3B,PRDX2,RHEB,SLC39A14,SPARC,UBE2C,UNC13B,VEGFA,WBP1	1343 (14)
RBL2		other		-0.681	0.000321	AURKA,AURKB,BCL2L11,BUB1,CCNB1,CCNE1,CCNF,CDC25A,CDR2,CDT1,CHKA,DNMT1,E2F1,E2F4,ELK1,FGFR1,FOXM1,GRK6,KLF10,KPNA2,MARK2,NPAT,PA2G4,PFAS,PRIM2,RAF1,RBL1,RRM2,TMEM11,TRAF5,UCK2,VEGFA,VEGFB,XPC	1404 (15)
SP1	0.646	transcription regulator		-0.774	0.000336	ABCD2,ABHD2,ADAMTS1,ADH5,ADSS2,AKAP12,ALMS1,AR,ATP5F1B,ATP6V0C,BACE1,BAX,BCL2,BIRC5,BSG,C1QBP,CAD,CCND3,CCNG2,CD40,CD59,CDH1,CDK2,CDK4,CHRNA3,CIRBP,CITED2,CXCL12,CYBRD1,CYP51A1,DBF4,DIAPH1,DLC1,DMD,DNMT1,DNMT3A,DRG2,E2F1,EIF2AK2,EXO1,F2R,FASN,FGFR1,FLNA,FLT1,FN1,FOXM1,FYN,GEN1,GJA1,GNAI2,GNAS,GP6,GPX4,GRIA2,GTF3C2,HADHB,HDAC1,HK2,HMGA1,HMGCR,HMOX1,HSPA5,ID4,IGFBP3,INSR,ITGAV,ITGB5,ITPR1,KCNQ2,KCN…	1710 (20)
DLX1		transcription regulator		0.36	0.00034	ABCG2,ASPM,CADM1,CAP2,CDH1,COPA,CX3CL1,EDIL3,FBLN1,FGFR1,FZD8,GAD2,GJA1,KDM1A,KIT,LOXL2,NANOG,NUMBL,PAX2,PFN2,POU5F1,QSOX1,VIM,WNT5A,WNT7B
ATP7B	0.111	transporter		-1	0.000351	AACS,APP,CKS1B,CYP51A1,FASN,FDPS,HMGCR,HMGCS1,IDI1,LDLR,MAD2L1,MSMO1,RAD51,SHCBP1,SMC4,SREBF2,TRIP13
SIGLEC8		transmembrane receptor	Activated	2.5	0.000351	1810037I17Rik/Gm2036,Atp5e,BAX,BNIP3,EGLN3,FTL,HSPE1,NHP2,NME1,PGK1,POLR2L,PRDX1,RPS14,RPS27L,TPI1,UQCC2,UQCRQ
ARNT	0.264	transcription regulator	Activated	2.721	0.000358	ADAM17,AHR,ALDOA,ARID5B,ATP5MC1,ATP5PO,BAMBI,BCL2,BHLHE40,BNIP3,CD81,CDK4,CITED2,COX6B1,DEGS1,DNAJC2,ENO1,EPAS1,FLT1,G6PD,GAPDH,GPI,HK2,INSR,ITGAV,KIF20A,LDHA,LOXL2,Macf1,MAFB,NDUFS2,NDUFS4,OAZ1,PCDH18,PDPK1,PGK1,RANGAP1,SLC2A1,SLC2A3,SOCS3,SOD2,STC1,TDO2,TFRC,TPI1,TUBA4A,UBE2C,VEGFA,VIM	1605 (21)
ST6GAL1	-0.932	enzyme		-0.175	0.000362	ACSL4,ANO6,ATP2B4,CDH1,DAG1,DSG2,FN1,LRP1,MET,PDK1,SLC12A6,SLC2A1,SLC2A3,SLC9A1	1469 (16)
PC-SPES		chemical drug			0.000396	AR,CCNE1,CDK2,CKS1B,CTNNA1,DAD1,DAG1,DNAJB1,FTL,GAPDH,GPI,HSP90AA1,HSPA5,HYOU1,MAD2L1,MCM2,MCM5,MTCH1,OAZ2,OGT,P4HB,PA2G4,PRDX6,QSOX1,SCARB1,SOX9,STK19,TIA1,TUBA4A,TXN,UBE2C,VIM
TIMP3	0.281	other		0.074	0.000397	APP,BAMBI,CREBBP,CTNNB1,FKBP1A,KIT,LRP8,LTBP1,MAPK9,MET,NFKB1,SKI,SMAD1,SMAD7,STAT3,TGFB1,TGFBR3,THBS1,VIM,ZEB2	1641 (17)
PDGF (family)		group		1.092	0.000403	CALR,COL3A1,EEF1B2,FN1,HSPD1,METAP2,P4HB,PDIA3,VIM	1267 (13)
ANGPT2		growth factor	Activated	2.21	0.000405	ADAM12,AXIN2,BCL2,BCL2L11,BCR,CALR,CCT7,CDC34,COL3A1,COMT,CTNNB1,CYBB,CYP51A1,DBNL,EEF1B2,EFR3A,FKBP4,FN1,HDAC5,HMGCS1,HMOX1,HSP90AA1,HSPA4,HSPA5,HSPD1,INPP5F,KIF1C,KLF5,KPNA2,LARP4,LIG4,LMNB2,MAP2K1,NCOA2,NDE1,NME1,NPHS1,P4HB,PDCD4,PDIA3,PDIA6,PGAP1,PHLDA1,POLA1,RAD21,RBM14,RDH10,RFC1,RPS6,SOD1,SOD2,SRXN1,TGFB1,THBS1,TMEM41B,TOP1,TOR1AIP2,TXNIP,VCAM1,VIM,WNT3	1385 (18)
KDM4B	-0.808	enzyme		0.781	0.000433	ATG16L1,ENO1,GAPDH,GLS,HK2,LDHA,LOXL2,NANOG,PDK1,PKM,ULK1,VIM	1180 (10)
TCF4	-0.687	transcription regulator		0.967	0.000447	ADAM17,AKT1,APH1A,ARHGEF18,ASCL1,B4GALT1,BCL2L13,BHLHE40,BIRC5,BNIP3,BYSL,CADM1,CARS2,CCDC117,CCL25,CCT6A,CD40,CIP2A,DCT,DNAJC12,DPF2,DUT,E2F8,EPCAM,EXOSC7,FARSB,FKBP8,FMR1,H1-0,HES1,HMGB2,Hmgn2 (includes others),HMMR,HSP90B1,HYOU1,IGFBP3,ITGB5,JAG1,KALRN,KCNN4,LEPROTL1,LRP1,MAD2L1,MANF,MKI67,MORF4L2,MPV17L,NANOS1,NCBP1,NIFK,NOTCH1,PDIA6,PDPK1,PIK3CA,PML,PRC1,PRDX4,PUS3,QTRT2,RICTOR,RPL35A,RPL7,R…
GF 120918		chemical reagent		1.554	0.000451	ALKBH5,APP,ATP13A2,CPEB2,CTSA,DDIT4,HNRNPK,PIKFYVE,SUPT5H,TTK,USP19
THEM6		other	Activated	2.229	0.000478	ATF4,CYP51A1,DHCR7,DNAJB11,ERG28,FDPS,HMGCS1,HSP90B1,HSPA5,MSMO1,MVD,NPC2,NSDHL,P4HB,PDIA6
TSC1	-0.754	other		-1.243	0.000482	ACACB,ATP6AP2,ATP6V0B,ATP6V0C,ATP6V1A,ATP6V1B2,AXIN2,BAX,BCL2,CTNNB1,CTSB,CTSV,FASN,FLNA,GLUL,HEXB,HMOX1,IRS1,KIF3C,LITAF,MAP2K1,MAP2K6,MKI67,NEU1,NME1,NPC1,NPC2,NPM1,PSAP,Rpl32,RPS6,RPS6KB1,TSC2	1416 (19)
GAST		other		1.726	0.000483	ARCN1,ATF4,CTNNB1,DNAJA1,GLI2,HES1,HMGB2,HNRNPDL,JAG1,MAPK1,NACA,NARS1,NFKBIA,ODC1,PDHX,PGK1,PHB1,PIK3R1,POR,RHOA,RPL35A,RPL7,RPS19,SP1,SRC,SRSF2,STAT3,VCAM1,WASF1	1657 (19)
LINC01139		other		1.134	0.000499	ALDOA,BHLHE40,IGFBP3,LDHA,MAPK1,PKM,SLC16A3	350 (7)
MKNK1		kinase		0.973	0.000511	AGRN,Ank2,ATAT1,ATP1A3,CAMK2B,CCN1,CELF4,CPLX2,DNM3,DPYSL3,EEF1D,FLNA,FLNB,GAP43,Gm28230,GPS1,HS6ST2,IFRD1,KCTD12,KIF1B,KIF5A,KLC1,KLF13,MAP1B,MAPK1,Mapre2,MYO5A,NCDN,NRCAM,NREP,ODAD1,PAX6,PDK1,PDLIM5,PTBP1,Rab15,RSRP1,SERPINH1,SNAP91,SPARC,STXBP1,TFDP1,THRA,TP53BP1,TPP1,TRIM32,TTC3,TXNIP,USO1,VIM,XDH
ARID1A	-0.541	transcription regulator		0.593	0.000511	ABCG2,ACTN1,AGRN,ATP5F1D,AXIN2,BCL2,C8orf44-SGK3/SGK3,CCNC,CDH1,COLEC12,COX6B1,CSPG4,CXADR,DNLZ,DPYSL3,EDIL3,EPCAM,EPHB2,ERBB3,F2R,FBLN1,FHL1,FMN2,FN1,FSCN1,FZD5,GLIPR2,GSDME,GYS1,HECTD1,HERC4,HES1,HIBCH,IGFBP3,IPO8,KRT7,L1CAM,LRP5,LSR,MMS19,MPC2,NANOG,NKAIN3,NR6A1,NUP35,P4HA2,PARD6B,PDLIM5,PGK1,PIEZO1,PKM,POU5F1,PTGFRN,PTK2,PTPRK,SMPD4,SOX9,SRP68,SRP72,SRRT,STAT6,SYNE2,TIMM22,TPST1,VIM,WNT3,WNT4…	1630 (17)
MPT0B291		chemical reagent		-0.25	0.000549	APEX2,CHEK1,CHEK2,EXO1,FANCD2,GEN1,HMMR,MELK,MKI67,RAD51,RAD54L,RBBP8,TDG,XRCC2
MDM4	0.354	transcription regulator	Inhibited	-2.122	0.000549	AXIN2,BAX,CCNE1,CELSR1,E2F1,EN1,FAT3,HIPK2,MDM2,P4HB,PCDH10,SOD2,VIM,WNT7B	1328 (19)
SUZ12	0.321	enzyme		-1.097	0.000571	ACKR3,CALU,CBX6,CDC25A,CDH1,CNR1,CTNNA1,DAB2IP,EIF3A,EIF4G3,EML4,EPCAM,FBXO32,Flg,GAD2,HOXB2,HOXB5,IGFBP3,ILF3,IRX3,KDM5B,LITAF,MAP7D1,MFAP1,MFN2,NANOG,PAX6,PAX7,PCDH10,POU5F1,RBMS1,SERTAD2,SLC25A3,SMARCA4,SNX19,SRP9,TGFB1,TNFRSF1B,TNS3,UHMK1,VASP	636 (5)
ROR1		kinase		0.152	0.000577	AMOTL2,BANF1,CCN1,CDH1,ETV5,GAS6,GLS,HEXB,MAP1B,MAP2,RACK1,RPL27,SF3B3,THBS1,TJP1,TOP2A,TSPAN3,VIM	708 (7)
RPS15	-0.339	other			0.000583	EIF2S2,EIF2S3,EIF3G,EIF3I,EXOSC7,IGF2BP1,MCM2,MCM5,MCM6,MCM7,MCM8,MDM2,PDCD4,RPS13,RPS19,RPS23,RPS24,RPS25,RPS5,RPS6,RPS9	1097 (9)
NEUROG2	-0.048	transcription regulator		-0.333	0.00059	ASCL1,CBFA2T2,CDK5R1,DCX,DLL1,EN1,GPC3,IRX3,NEUROD1,OTX2,PAX2,PAX6,RHOA,RND2,SOX9,ZIC1
NVP-TAE684		chemical drug		0.163	0.00059	BCL2,BCL2L11,BIRC5,CCND3,CDC25A,CDH1,COL3A1,COL5A2,CTNNB1,ERBB3,ETV5,FOSL2,PTP4A1,RET,SPARC,VIM	965 (12)
TLE3	-1.215	other			0.000599	ACAD9,Atp5e,ATP5F1A,ATP5F1B,ATP5F1C,ATP5F1D,ATP5PB,ATP5PD,ATP5PO,MT-ND1,MT-ND3,MT-ND4,NDUFA10,NDUFA12,NDUFA2,NDUFA8,NDUFAB1,NDUFAF4,NDUFB11,NDUFB2,NDUFC1,NDUFS1,NDUFS2,NDUFS4,NDUFV2,NDUFV3,TMEM126B,UQCR10,UQCRQ
GCN2iB		chemical drug		1.54	0.0006	ALDOA,ATP5F1D,ATP5MC1,Calm1 (includes others),COL3A1,COX4I1,COX5A,Cox5b/Gm34962,DAG1,ENO1,FASN,GAPDH,GPX1,GPX4,HMOX1,LDHA,LPL,NDUFA8,NDUFB8,NDUFV3,PDE3A,PDE5A,PKM,PRDX2,PSMB3,PSMC4,RYR2,TPI1,TXN2,UQCRQ	640 (7)
EGR3		transcription regulator		-0.389	0.000614	ACTN1,AHR,ATXN1,B3GALT6,BHLHE40,CBLB,CDK14,CPD,EPN2,GALNT7,GINS2,HEATR5A,HEG1,IL6R,IL6ST,INHBB,IRAK1,KCNN4,KCTD12,LGMN,MAP7,MYB,NF1,NOTCH1,NRP2,PDE3A,PLEKHA8,PRODH,RARA,RCCD1,RET,RFLNB,RGMB,RNPEP,RORA,RYK,SBF2,SLC4A3,SLIT2,SOCS3,SOX9,SPECC1,TSC22D1,XKRX,ZBTB20,ZEB2,ZNF318
RPTOR	-0.383	other		0.246	0.000623	ATP5F1D,BCL2,BIRC5,CCND3,CDH1,CDK2,CDK4,COQ7,COX4I1,CTNNB1,CXCL12,CYP51A1,DHCR7,ENO1,FASN,FDPS,GPI,HK2,HMGCR,HMGCS1,IDI1,IFI44,IFNAR1,IRS1,LDHA,MSMO1,MT-CO1,MVD,NSDHL,PDPK1,PIAS2,PKM,PYCARD,RPS6,SLC2A1,SOCS3,SOS1,SPRED2,SPTLC1,SPTLC2,SQSTM1,SREBF2,TPI1	1480 (16)
copper gluconate		chemical drug		-0.149	0.000623	ASCC3,ATRX,BIVM,BRCC3,ERCC4,FANCM,LIG3,MSH2,POLH,RAD51C,RBM14,USP10,USP47
calcitriol		chemical drug	Inhibited	-2.024	0.000654	ABCB10,ABL1,AHR,AKAP12,AKR1B1,AKT1,APP,AR,ATAD1,ATG5,ATP2B1,ATP2B4,ATP5F1D,BAK1,BAX,BCL2,BECN1,BIRC2,BIRC5,CCDC88C,CCN1,CCNB1,CCNC,CCND3,CCNE1,CD40,CD46,CDCA7L,CDCA8,CDH1,CDK5R1,CDT1,CENPA,COL3A1,COL4A1,COMT,CXCL12,CYBB,DACT2,DICER1,DLL1,DNM1L,ECT2,EPHB2,ERBB3,ESPL1,ETV5,EXO1,EZH2,FASN,FDPS,FECH,FIGNL1,FN1,FOXM1,Foxp1,FTH1,FTL,G6PD,GAPDH,GIT1,GNAI2,GPX4,GRK5,GRPEL2,H2AJ,H2AZ1,HDAC1,HELLS,HES1,HIP…	1817 (21)
FOXO4	0.244	transcription regulator		1.085	0.000665	BCL2L11,BECN1,BNIP3,CCNG2,CERS5,COL4A1,CYP51A1,DNAJC3,EDNRB,FASN,FLNB,FYN,GABARAPL1,HMGCR,HMGCS1,HSP90B1,HSPA5,IDI1,JAG1,LRAT,MAP1LC3B,NAMPT,NRP2,PRCP,PSMD11,RICTOR,SESN1,SLC2A1,SOD2,SOX9,SPTLC2,SREBF2,TGFB1,TXNIP,VCAM1,VEGFA	1347 (21)
mir-21		microRNA	Inhibited	-2.398	0.000674	ACAT1,APAF1,APP,ARCN1,ARF4,ARF6,ASPM,ATAD2,BCL2,C8orf44-SGK3/SGK3,CCNB1,CCNB1IP1,CD40,CDC25A,CDH1,CDK2AP1,CKAP5,CLDND1,COL3A1,COP1,COPG1,CREBBP,CSNK2A2,DAG1,DAXX,DDIAS,E2F1,ECT2,FAM217B,FBXO11,FN1,FUBP1,GBP7,GGA3,GPBP1,HIPK3,HNRNPA2B1,HNRNPK,IL6R,IPO11,IRAK1,JAG1,KIF4A,KIF5B,LAMP2,MKI67,MSH2,NANOG,NCAPD2,NIFK,NIPSNAP2,NME1,PDCD4,PDCL,PECAM1,PELI1,PLOD3,POU5F1,PPA1,PPP4R2,PRAG1,PRC1,PROSER2,PRRG4,…	1344 (13)
KITLG		growth factor		1.47	0.000683	ACHE,ATP6V1B2,BCL2,BCL2L11,BIRC5,BZW2,CCND3,CCNE1,CIAPIN1,CX3CL1,CXCL12,EDNRB,EEF1A1,EPHB4,F2R,FGFR1,FTH1,GAS6,GCC2,GJA1,GP6,GRIA2,HMOX1,HNRNPF,IGFBP3,ITGAV,KIT,KLHL24,KPNA2,LDLR,MAP2K1,MAPK11,MID1IP1,MYB,NFKBIA,NMNAT1,NPM1,PARVB,PAX6,PDCD4,PKM,PLCL2,Podxl,RPL7,RPS23,Rps3a1,RPS6,RPS7,SDHC,SEC22B,SHC1,SKI,SLC25A12,SLC44A2,Snrpg,STAT3,STIM1,STK25,TAF12,TCF12,TCF3,Tmsb4x (includes others),Tpm4,TPT1,…	1403 (21)
MFN1	0.825	enzyme			0.000684	ALDOA,CDH1,GAPDH,GPI,HK2,LDHA,PKM,SLC2A1	779 (7)
mir-185		microRNA		-0.103	0.000684	AR,EPHB2,HMGCR,LDLR,NTRK2,SREBF2,STIM1,VEGFA
TP63		transcription regulator		-0.744	0.000694	ABCC5,ABI2,ACTL6A,ADAMTS1,AHR,AJUBA,AKT1,APAF1,ARAF,ARL14EP,ATF2,ATG2B,ATG3,ATG5,ATG7,BAX,BCL2L11,BECN1,BHLHE40,BLM,BRAF,CAD,CAST,CCN1,CCNB1,CCND3,CCNE1,CCNT1,CDH1,CDH3,CDK17,CFLAR,CHD3,CITED2,COL11A1,COL4A1,CTNNB1,CTSV,CYP26B1,DDIT4,DICER1,DLL1,DNAJB1,DNMT1,E2F1,ERBB3,ERCC5,F2R,FASN,FDPS,FGF11,Flg,FLOT2,FN1,FOSL2,FSCN1,FUBP1,FZD5,FZD8,G6PD,GAPDH,GRHL2,HES1,HIRA,HK2,HSBP1,HSP90AA1,HSPA4,HSPA8,IFT…	1602 (20)
PCGEM1		other		1.165	0.000694	ALDOA,CANT1,ENO1,FASN,FH,G6PD,GAPDH,GLS,GPI,HK2,LDHA,OGDH,PGD,PGK1,PKM,SLC2A1,TALDO1	999 (7)
stattic		chemical reagent		0.878	0.000695	BAX,BCL2,CTNNB1,DVL3,NPM1,PSMB1,PSMB3,PSMB6,PSMB7,RAB11FIP1,SKP2,STAT3,TGFB1,VEGFA,WNT3
HAVCR1		other		-0.481	0.000696	AHR,CALR,CCN1,CCND3,CDK4,CHKA,CTPS1,FSCN1,GLI2,H3C11,HDAC1,HK2,IL6R,IL6ST,KDM3A,L1CAM,LOXL2,MYH10,NAMPT,NFKB1,NFKBIA,ODC1,PLAAT3,POMK,PPP2R2C,QKI,SLC39A7,SOCS3,SPARC,STAT3,STC2,TSPAN18,UCHL1,VEGFA
NGF		growth factor		-1.841	0.000721	ACHE,ADGRL2,AGRN,APP,ASCL1,ASIC2,AXIN2,BAMBI,BAX,BCL2,BCL2L11,BIRC5,CD40,CDH1,CDK2,CDK5R1,CITED2,DHX9,DLG4,DPYSL5,DUSP8,EEF1A1,EGLN3,ELAVL4,ELK1,EPAS1,EPHA4,ETV5,FOSL2,FRRS1,GAP43,GRIA2,GRIN2A,HMOX1,Hrk,HTT,IFRD1,KIF2A,KIF3C,LDLR,LIFR,LRP1,MAP2,MAP3K11,MAP3K12,MAPK14,MT-CO1,NAA15,PLK4,PPP2R2C,PRKAR2B,Pvr,RACK1,RET,SDC2,SH3RF1,SHC1,SIRT1,SOD1,SQSTM1,STAT3,STOM,SYNJ2BP,TGFB1,TRIO,TTK,TXN,VEGFA,WNT4…	1967 (18)
PAX3	-0.124	transcription regulator		1.969	0.000722	APP,ATF2,ATP2B4,CCNE1,CDH3,CNR1,CSTF2,CTSA,DBN1,DCT,ECPAS,FHL1,FKBP1A,FMR1,FUBP1,G6PD,GLB1,GLDC,GPX4,GTF2H1,HARS1,ID4,IL6R,IRS1,LNPEP,M6PR,MAP2K5,MAPK9,MDM2,MED21,MET,NPC2,OLFM1,PAK2,PCDHGC3,PHGDH,PPIB,PPP1R7,PTP4A1,PTPN14,PTPN3,PUM2,PXDN,RASSF2,RET,SRSF3,STX3,TAX1BP1,TCF3,TIA1,TSC22D1,TSPAN3,TSPAN7,URB2,YARS1	1061 (7)
NCOA3	0.726	transcription regulator	Activated	2.184	0.00073	AHR,BCL2,CCN1,CCNB1,CCNE1,CDC25A,CDK2,E2F1,ERVFRD-1,FASN,HES1,HK2,HMOX1,IGFBP3,IRS1,KAT2A,LDHA,LIN28A,MAPK1,MCM7,NANOG,NCOA3,NFKBIA,PARD6B,PDPK1,PGK1,PSMA2,SLC16A3,SLC2A1,VEGFA,XDH	1784 (16)
thyroid hormone		chemical - endogenous mammalian		0.362	0.000738	ABCG1,ADCY6,ATF4,BCAR1,CCNI,CDH22,CDH4,CDK2,COMT,CTNND2,Cyb5r3,DAB1,DAD1,DAG1,DNAJC3,E2F1,FASN,FDPS,FZD6,G6PD,GABPB2,GPD2,HMGCR,HSP90AB1,IGFBP3,KLF3,LPL,MAPK14,MBP,MT-ND3,NNAT,NRAS,NTRK2,PGD,PIAS2,PML,POU2F1,PPM1A,RAD21,RELN,RYK,SEMA6B,SERPINE2,SREBF2,SSRP1,STAT5B,TFDP1,THRB,Tmsb4x (includes others),Ttf1,UQCR10,VIM	1097 (7)
raloxifene		chemical drug		1.474	0.000747	ASCC3,BAK1,BCL2,BLNK,CBX6,CCNB1,CLK1,CXCL12,DBN1,DDIT4,DYNLL1,ENPP2,ERBB3,F2R,FLNB,HES1,HMOX1,INHBB,KRT7,L1CAM,LAMB1,LDLR,LITAF,MAP3K11,MAPK14,MKI67,MXD4,MYO1B,NCOA1,NCOA3,PXDN,RB1CC1,RHOA,ROCK1,ROCK2,SLC22A5,SLIT2,SMAD3,SMAD7,SNCG,SOD1,STC1,TBP,TFRC,TMEM131L,TOP2A,TTC9,TUBA4A,ZFX	1625 (19)
Abcb1b		transporter		-1.571	0.000752	ALKBH5,APP,ATP13A2,CPEB2,CTSA,DDIT4,HNRNPK,PIKFYVE,SUPT5H,TTK,USP19
ADRB1		G-protein coupled receptor		0.742	0.000752	APP,BECN1,COL3A1,GNAS,HSPA5,IRAK1,MAP1LC3A,RYR2,SLC9A1,SMC4,THBS1	1200 (10)
C4BP		complex		0	0.000761	CYP51A1,HMGCR,HMGCS1,IDI1,MSMO1,MVD
NSUN3		enzyme	Inhibited	-2.449	0.000761	MT-ATP6,MT-CO1,MT-CO2,MT-CYB,MT-ND4,MT-ND4L
miR-202-3p (and other miRNAs w/seed GAGGUAU)		mature microRNA		-0.97	0.000761	CPEB4,CTNNB1,ESPL1,HECTD2,HK2,LRIG3
miR-2392 (miRNAs w/seed AGGAUGG)		mature microRNA		1.722	0.000761	HK2,MT-CO1,MT-CO2,MT-CYB,MT-ND4,PKM
mir-2392		microRNA		1.7	0.000761	HK2,MT-CO1,MT-CO2,MT-CYB,MT-ND4,PKM
butyric acid		chemical - endogenous mammalian		-1.3	0.000768	ABCG1,ACHE,ADCY1,ADGRG1,AFF1,AR,ARID4A,ATP2B4,BAK1,BAX,BCL2,BIRC5,CAP1,CAPN7,CCNB1,CCNC,CCNE1,CD81,CDC25A,CDH1,CDK2,CDK4,CFLAR,CKS1B,CLCN3,COL11A1,COL4A1,COL5A2,CREBBP,DAG1,DAPK1,DEK,DNM1L,E2F1,E2F4,E2F5,EIF4G2,ELK3,EP300,ESYT2,FASN,FOXM1,FTH1,FXN,FYN,GAA,GAK,GMPS,GNAI2,H2AZ1,HADHB,HDAC9,HMGB2,IGFBP3,IQGAP1,IRS1,ITGB5,KDM5A,KIT,KLF5,KRAS,MAPK4,MDM2,MKI67,MT-CO2,MYB,NAMPT,NCL,NDUFAF4,NEU1,NF2,NFKB…	1678 (20)
epothilone B		chemical drug		0.99	0.00077	BUB3,CDK2,MDM2,MKI67,TBC1D1,THBS1,TNFSF10,TOP2A,XIAP	1033 (7)
AGTRAP	-0.01	G-protein coupled receptor		1.421	0.00077	ENO1,GJA1,HK2,HMOX1,KCNJ2,LDHA,PGK1,PKM,VEGFA	1214 (11)
farnesyl pyrophosphate		chemical - endogenous mammalian		0.594	0.00077	APP,BIRC5,FASN,LIPG,ROCK2,SCARB1,SMAD3,TGFB1,VCAM1	1282 (10)
CD38	0.041	enzyme		0.064	0.000783	ALDOA,APH1A,ATP1B1,BNIP3,CCNE1,CISD1,CITED2,CLCN3,CYBB,EGLN3,FN1,GBP7,GCAT,GLIPR2,HMMR,IL6R,KLHDC2,LRRC8C,MANF,MTDH,NABP1,NCAM1,NDUFV3,PDIA6,PDK1,PFKP,PKIB,PKM,PPP3CA,PPP3CB,PRDX4,PYCR1,RBPMS,RPN1,SLC16A3,SLC2A1,SLC39A8,SOCS3,SOD2,SPCS2,TGFB1,TMED5,TPI1,TUBB2B,UCK2,UPB1,VCAM1,VIM	1323 (14)
H19		other		-0.689	0.000784	AKT1,BAX,BCL2,COL3A1,PHB1,RHOA,RPS6KB1,SMAD3,STAR,TGFB1
SESN2	0.165	enzyme		-1.909	0.000784	ATF4,BAX,BCL2,CDH1,HSPA5,NPHS1,SCARB1,SMAD3,TGFB1,THBS1	1336 (20)
NRG1		growth factor		-0.145	0.000798	ACAT1,ACHE,ACTN1,AMOTL2,AR,ARPC4,ASCL1,ATF4,BAK1,BCL2,BNIP3,CCN1,CCND3,CCNE1,CDH1,CDH4,DAD1,DAG1,E2F1,EEF1A1,ERBB3,ETV5,FLNA,FN1,FSCN1,GAS6,GLG1,GLS,GPI,HES1,HEXB,HK2,HMGA1,HMGCR,HMMR,HMOX1,HNRNPK,IDH3B,IDI1,IMMT,ITGAV,ITGB5,L1CAM,LIFR,MBP,MED1,MTA1,NCOR2,NDUFS1,NOTCH1,NR5A1,PDCD4,PDE3A,PHGDH,PHKG1,POU5F1,SCHIP1,SHCBP1,SLC2A1,SLC2A3,SLC4A7,SLIT2,SP1,THBS1,TNFAIP1,TOP2A,TSPAN3,UTRN,VEGFA,VEGFB,VIM…	1605 (19)
IL4		cytokine		0.322	0.000832	ABCA2,ACSL4,ADAM17,ADCY1,AGFG2,AHCYL1,AHR,AKAP13,APH1A,APP,ASCC3,ATP1A3,AUTS2,BANF1,BAX,BCL11A,BCL2,BHLHE40,BIRC2,BIRC5,BNIP3,CAD,CARM1,CBFB,CBX3,CCDC184,Ccdc50,CCDC86,CCL25,CCND3,CCNE1,CCT3,CD276,CD300A,CD40,CDK2,CELF2,CFLAR,CITED2,CKAP5,CLCN3,CLEC10A,CLNS1A,CLTC,CLUH,Cmah,CNRIP1,COL3A1,COX4I1,CRABP1,CTNNA1,CX3CL1,CXCR2,CYBB,DCT,DDHD1,DDIT4,DDX46,DECR1,DENND4A,DICER1,DNAJC12,DNLZ,DPAGT1,DYNC1H1,…	1826 (25)
TEAD1	0.302	transcription regulator	Activated	2.096	0.000861	AMOTL2,ARID5B,ATP5F1A,ATP5F1B,ATP5F1C,ATP5F1D,ATP5MC1,ATP5PB,ATP5PD,ATP5PO,CCN1,CCND3,COL3A1,COL5A2,COX4I1,COX5A,Cox5b/Gm34962,COX7A2L,Cox7c,ECHS1,GSK3A,HADHB,KAZN,NDUFA10,NDUFA12,NDUFA2,NDUFA8,NDUFAB1,NDUFB2,NDUFB8,NDUFC1,NDUFS1,NDUFS2,NDUFS4,NDUFV2,NDUFV3,NRXN2,PCDH18,PURB,RHOBTB1,SDC2,SDHC,SLFN5,TAFAZZIN,THBS1,UQCRQ	1110 (7)
ANXA7		ion channel		0.923	0.000872	ARAF,BCL2L2,BRCA2,CCNB1,CTSB,DAD1,DCC,EPHB2,ERCC5,FYN,GNB2,ITPR1,NEUROD1,NFIA,PAX6,PHLDA1,PML,RAD21,RAD23A,RAD23B,TFDP1,TNFRSF1B,TSG101,Ttf1
8-bromo-cAMP		chemical reagent		0.157	0.000876	ABL1,ACSL4,ADCY1,AKT3,APP,ARNT2,ARPC1B,ATP6AP1,B4GALT1,BAX,BCAR1,BID,BIRC5,BRCA2,BUB1,CCNB1,CCNG2,CDK2,CLSTN1,COL11A1,COL3A1,COL5A2,CTNNA1,CTSB,DIAPH1,DICER1,E2F1,ENAH,ENHO,ERBB3,ESPL1,F2R,FGFR1,FLNB,FN1,FYN,FZD5,FZD8,GAA,GANAB,GJA1,GLB1,GLS,GLUL,GNAI2,HSP90B1,ID4,IL6ST,INHBB,INHBE,ITGA7,ITGAV,KIT,LAMP2,LDLR,LGMN,LIFR,LIMK1,LIPA,LTBP1,MAD2L1,MAN1A2,MAOA,MAPK8,MAT2A,MCM2,MCM5,MCM7,MDM2,MSH2,MYH10,…	1797 (18)
ADAM10	-0.466	peptidase		-0.348	0.000886	ACAT1,AGTPBP1,APH1A,APP,ATRX,BAX,BID,BRAF,CXCL12,EFNA5,ENO1,FKBP15,FKBP1A,GAD2,GOLGA3,GRIN2A,HIP1,HIPK1,HPRT1,IDH3A,IL6ST,IRAK1,KLC2,MET,NUMA1,PAX6,PDIA3,PECAM1,PODXL2,QKI,RABEP1,RDH11,ROCK1,RPN1,RPS10,SOX9,SYT1,TGFB1,TRIM9,TSPAN15,TUBB2B,ZC3HC1	1336 (11)
ROR2		kinase		0.541	0.000886	ABL1,ACTR8,AURKA,AXIN2,BANF1,BCL2,BIRC5,CCNE1,CDC25A,CHEK2,CTNNB1,HP1BP3,MAP1B,MAP1LC3B,MAP2,MDM2,MYB,PPM1D,RACK1,RHOA,ROCK2,RPL27,SF3B3,SLC25A46,SLC39A14,SPRY4,SSH1,TFDP1,TUBB2B,WNT5A,XIAP	1475 (14)
niacinamide		chemical - endogenous mammalian		0.67	0.000886	AKT1,ATP5MC1,BAX,BCL2,CCNB1,CCNG2,CCNI,CCNL1,CD40,CDK13,CDK4,CEBPZ,CITED2,COX4I1,CXCL12,DROSHA,E2F1,FASN,FH,G6PD,GAPDH,H2AZ1,KRAS,MT-CO1,MT-CO3,NFYA,RBL1,SHC1,SIRT1,UBE2F,UTP4	1534 (20)
KDM3B	1.038	enzyme		-0.471	0.000891	ADAMTS1,ANKRD13A,AXIN2,COLEC12,CORO1C,DAPK1,DEPDC1,DGKH,FKBP1A,FN1,FRMD4B,GALNT2,IRS1,KALRN,KIF26B,KNL1,MAP7D1,PALLD,PAPPA,PPP3CA,RDH11,SLC44A1,SPAG5,TSPAN7,ZNF274
AGT		growth factor		0.286	0.000926	ACHE,ADAM12,ADAM17,ADAM23,ANK3,ARHGEF11,ARID1B,ASPM,ATP1B1,ATP2B1,ATP2B2,ATP6AP2,BAX,BCL2,BECN1,BHLHE40,Bhlhe41,BSG,BUB1,Calm1 (includes others),CALR,CCN4,CCNB1,CCND3,CCNE1,CCNF,CD109,CDC25A,CDK2,CDK4,CDK8,CNR1,COL12A1,COL3A1,COL4A1,COL5A2,COX4I1,COX5A,Cox5b/Gm34962,Cox7c,CREB5,CSPG4,CTNNB1,CXADR,CXCL12,CYBB,DNM1L,DVL3,E2F1,EDNRB,EFNA5,ETV5,F2R,FASN,FBXO21,FLT1,FN1,FNBP1,FOXL1,FOXM1,GAA,GAB1,GABR…	1932 (18)
LMNB1	0.182	other		-1.054	0.000938	ATP5F1B,CRABP1,CXCL12,CYP51A1,DDB1,DHCR7,FASN,GDI2,GJA1,HMGCR,HMGCS1,HS6ST2,LDLR,LMNB2,MSMO1,PAPPA,RAD51,SERINC1,SLIT3,SP1	1228 (11)
topiramate		chemical drug	Activated	2.267	0.000938	ABCA8,ANAPC1,ATP5F1D,CHEK2,COP1,DGKH,GADD45GIP1,LTO1,PHLPP1,PIGH,PTCH1,PTPN1,PTPRF,RET,SGO1,SOD1,SOX9,TGFB1,UBA2,UBE3B
INPP5F	0.66	phosphatase			0.000941	CCNB1IP1,CCNE1,CDK17,CITED2,ERN1,KLHDC3,MAX,MEIS2,PHLDA1,PTP4A1,RASSF2,RCBTB1,WTAP
MYB	-2.546	transcription regulator		0.53	0.000965	2900026A02Rik,ADAM12,ATP2B1,AURKA,AXIN2,BAX,BCL2,BHLHE40,BIRC5,BLNK,BMF,CAMK2B,CBX4,CCNB1,CCND3,CCNE1,CDH1,CNN3,COL4A1,COPA,CXCL12,ERBIN,EZH2,FN1,FOXM1,HERC3,HK2,HSPA5,HSPA8,IGFBP3,IQGAP1,ITPR1,KIT,MAT2A,MFAP3L,MYB,NFKB1,NOTCH1,NRAS,PAX6,POLA1,PPP3CA,PRAG1,RBL1,RYK,SLC16A3,SLC1A5,SLC25A3,SLC2A3,TULP4,VIM,Zfp532	1472 (17)
mir-10		microRNA		1.125	0.000971	APAF1,APC2,AR,BAK1,BAX,BCL2L2,BMF,CCN1,CD40,CDH1,DCT,DNAJC10,E2F1,EPHB2,ERBB3,FZD5,FZD8,GJA1,IL6R,KLF13,LIFR,LIN28A,NF1,PPP1CA,PSMD8,SGPL1,SLC1A5,SMG1,SMO,SRSF1,SUV39H1,TBC1D1,TDG,TRA2B,VEGFA	1615 (19)
DDX3X	0.482	enzyme		1.979	0.000991	AR,GNB2,MAPK11,MAPK14,ODC1,RPL11,RPL13,RPL15,RPL37A,RPL7A,RPLP2,RPS19,RPS3,RPS5,RPS9
PTPRR		phosphatase		0.545	0.00105	AAMP,ASB6,BTBD2,CCHCR1,DHRS3,DNMT1,DNMT3A,DNMT3B,DVL3,FLNA,GPKOW,GTPBP1,HDAC5,ITIH5,LENG1,LONP1,LRP1,NT5DC2,PACS2,PBXIP1,PIEZO1,PLCB3,PUF60,RAB5B,RALGDS,SH3GL1,SLC44A2,THOP1,TMEM178A,TNFAIP1,USF1,ZNF358
MALSU1	0.425	other		-1.342	0.00106	COX4I1,MT-CO1,MT-CO2,MT-ND1,MT-ND4
CIB2		kinase		0.351	0.00106	LAMP2,MAP1LC3B,RPS6KB1,SQSTM1,ULK1
risedronic acid		chemical drug	Activated	2.236	0.00106	GJA1,HMGCR,HSPA8,HSPD1,PDIA3
GSK2837808A		chemical reagent		-0.128	0.00106	HK2,LDHA,PDK1,SLC1A5,SLC2A1	768 (7)
UDP-D-glucose		chemical - endogenous mammalian	Inhibited	-2.236	0.00106	CALR,HSP90B1,HSPA5,HYOU1,PDIA3
mir-210		microRNA		1.416	0.00107	ABL1,CBX1,CDCA7L,CDH1,CHD9,CLASP2,CPEB2,CXCL12,DCBLD1,EHD2,ELK3,ELOF1,FAM102A,GPD1L,HECTD1,INHBB,LASP1,MACROH2A1,MIB1,NCAM1,NFKB1,P4HB,PDXK,PSAP,PTPN1,SERTAD2,SIPA1L3,STAT6,TERF2IP,TNPO3,TP53I11
beta-galactosidase		group			0.00107	COL3A1,COL5A2,CXCL12,EFNA5,EPHA7,MYH10,NFIB,RGMB,RPS6KA6,SLIT2,SLIT3,WNT5A
BPIFB1		other		-0.501	0.00107	BCL2,CCNC,CDK4,CDK8,MAP2K1,MAP4K4,MAPK9,NFKBIA,NRAS,PHB1,SLC2A1,VEGFA	1236 (11)
napabucasin		chemical drug		1.28	0.0011	ATXN1,BAX,BCL2,BIRC5,CHEK1,CTNNB1,DNMT1,EPCAM,FLOT2,HDAC1,HPRT1,JAG1,LATS1,LIN28A,MERTK,NANOG,NFKB1,NOTCH1,PECAM1,POU5F1,SIRT1,SMO,STAT3,TAFAZZIN
AZ-1		chemical - protease inhibitor		1.638	0.00112	ADSS2,AMOTL2,CD109,CHCHD2,CUL5,DNM1L,EHD1,EIF4A1,FAM234A,FN1,GCLM,LDLR,NOTCH1,PDLIM5,PDLIM7,RALGAPB,RND3,RNMT,RP2,SCARB1,SMARCC1,SRSF2,TFRC,THBS1,TRAF2,YME1L1
UCHL1	0.859	peptidase		-0.471	0.00112	ATP5F1B,CGAS,CPD,DPYSL2,EIF2B3,EIF3M,EIF4E2,GABARAPL1,GPX4,HDAC9,HERC6,HNRNPLL,HSPA5,LDLR,LPP,MAPK6,PHF20,PI4K2B,RBM26,RPL7,RPS6,SLC39A8,SOD2,STXBP4,TBPL1,TRIM2
Firre		other		-0.192	0.00112	BANP,CCND3,COTL1,DENND5B,EEF1D,EHMT2,FKBP4,FOXP4,GNAI2,GNB2,HMGA1,MAGEE1,MAOA,MAP2K2,MBD3,MUL1,PALM,PCNX3,PTPN1,SRC,SUV39H1,TAGLN2,TCF3,TRABD,TSC22D4,TTYH3,VCAM1
PDE8A		enzyme		1	0.00114	CYP51A1,FDPS,HMGCR,LDLR	784 (6)
LAPTM4B		other		-1.982	0.00114	APP,BAX,BCL2,TGFB1	1594 (13)
FGD5-AS1		other		0	0.00114	CDH1,CTNNB1,RORA,VIM	1094 (7)
ARSA		enzyme			0.00114	CCNB1,E2F1,MBP,TGFB1
PAPOLA	-1.549	enzyme		-1.98	0.00114	MT-ATP6,MT-CO1,MT-CO2,MT-CO3
HIF1A-AS3		other		1	0.00114	HK2,LDHA,PDK1,SLC2A1	349 (7)
FN1	-0.813	enzyme	Activated	2.01	0.00115	ADD1,APLP2,APP,BCL2,BIRC5,CCN1,CCNE1,CCNI,CCT4,CDH1,CDK4,CLIC4,DLGAP4,DPF2,EIF2S3,EIF5A,FLNA,FN1,G3BP2,GDI2,GPX1,GSK3A,IRS1,ITGAV,KRT7,MAPK8,MAT2A,MAX,NANOG,NFKBIA,NUP88,POU5F1,PPP6R2,PTBP1,RALB,RASSF2,RRAGD,SCRN1,SDHC,SKP2,SLC2A1,SLC9A1,SMARCA4,SOCS3,SOX9,SPARC,SQSTM1,TCF4,TGFB1,THBS1,TOMM22,U2AF2,UBE4B,USP13,VDAC1,VIM,VPS4A,XIAP	1721 (18)
tetraethylammonium		chemical drug		0	0.00115	ATP5PD,CBX3,DPH5,EFHD2,FTH1,HNRNPC,HSPA8,HSPA9,PDIA3,PSMA6,RHOA,SARS1,SRI,TBCB,TCP1,TPI1	788 (7)
CEMIP		enzyme		-0.74	0.00115	AXIN2,CDH1,CTNNB1,PTP4A3,SLC1A5,STAT3,WBP11	1433 (11)
MIEF2	0.223	other		1.168	0.00115	CDH1,FASN,HMGCR,HMGCS1,SREBF2,TJP1,VIM	1214 (11)
7-(4-fluorobenzylamino)-1,3,4,8-tetrahydropyrrolo[4,3,2-de]quinolin-8(1H)-one		chemical reagent		-1.134	0.00115	BCL2,CDK2,CDK4,CHEK1,CHEK2,E2F1,MDM2	1044 (10)
eltanexor		chemical drug		0	0.00117	BRCA2,CCNE1,CDC25A,CHEK1,E2F1,E2F8,H3C10,H3C2,HELLS,MCM2,MCM5,RAD51,RFC3,UBE2T	1033 (7)
KIF3A	0.213	enzyme		0.69	0.0012	ACAT1,CTNNB1,CYP51A1,FDPS,GLI2,HMGCR,HMGCS1,IDI1,MVD,NSDHL,VEGFA	1094 (7)
CD28		transmembrane receptor	Activated	2.725	0.00125	ACTR3,AHCYL1,AHR,ALKBH1,ANAPC1,AP1B1,ATF2,ATP11B,ATP5F1C,BCL2,BHLHE40,BZW1,CBL,CBLB,CCND3,CCNE1,CDK2,CDK4,CENPF,CFLAR,CLK1,CNIH4,DAD1,E2F4,EIF4E,FDPS,FYB1,FYN,GAPDH,GNL2,GTPBP4,GYS1,HAT1,HELLS,HK2,HMGN1,HSPA8,HUWE1,ILF2,KDELR2,LDHA,LNPEP,LTBP1,MACROH2A1,MT-CO1,NAMPT,NCL,NDFIP2,NFKB1,NFKBIA,OAZ1,ODC1,PDE6H,PHB1,PHB2,PNP,PPA1,PRDX4,PRMT5,PSMA6,PSMD12,PTPRJ,RAD23B,RORA,RPL30,RPL6,RPS14,RYK,SLC16A3,S…	1627 (21)
lapatinib/pazopanib		chemical drug		0	0.00131	CDH4,CLDN12,MET,MON2,PHLDA1,RHOT1,SLC16A6,VPS13B,ZC3H13,ZNF507
SREBF2	0.55	transcription regulator		-0.444	0.00132	AACS,BIRC5,CCN1,CYP51A1,DHCR7,E2F1,FASN,FDPS,G6PD,GLI2,GTF2I,HMGCR,HMGCS1,IDI1,LDLR,LIPA,LRP1,MCM6,MSMO1,MVD,NEUROD1,NSDHL,PCYT1A,PTCH1,RDH11,REG1B,SREBF2,STAR,TM7SF2,VCAM1	1686 (20)
seocalcitol		chemical drug		-1.163	0.00132	ACTR3,AKT1,BAK1,BCL2,BIRC5,CKS1B,E2F1,ITGA7,LRP1,MAP3K11,NBR1,NOMO1 (includes others),PAPOLA,PDLIM7,PEX13,RAB1A,RHOA,SKP2,SNU13,STAT3,STAT6,VEGFA	1073 (11)
LIMS1	0.302	other		0.551	0.00134	BCL2L11,CTNNA1,DNM1L,GJA1,PARVA,PYCR1,SLC2A1,TJP1	1239 (12)
JUP		other		0.311	0.00134	AXIN2,BCL2,CTNNB1,DPAGT1,NME1,NRCAM,PML,SATB1	1095 (7)
pyruvic acid		chemical - endogenous mammalian		1.087	0.00134	ALDOA,BAX,BCL2,BIRC5,SLC2A3,TNFRSF10A,TNFSF10,VEGFA	1145 (18)
EML4-ALK		fusion gene/product		-0.313	0.00136	APAF1,BAX,BCL2,BCL2L11,BIRC5,CDH1,CDK4,COL3A1,COL5A2,CTNNB1,ERBB3,ERCC5,HIPK2,IGFBP3,IL6R,IRAK1,ITGB5,MAP3K2,MAPK1,MDM2,MET,PIK3R1,PTP4A1,SLC2A3,SOCS3,SPARC,STAT3,STAT6	362 (8)
SRSF3	1.021	other		0.94	0.00137	BCL2,CCND3,CCNE1,E2F1,FOXM1,HIPK2,MSH2,PDCD4,VEGFA
HELLS	0.861	enzyme		-0.478	0.00137	CCNB1,E2F1,HSPD1,KMT2A,KRAS,PDS5A,RBL1,SLC44A1,XPO4
gamma-secretase inhibitor compound E		chemical reagent		-1.694	0.00138	APP,CENPA,DCX,FKBP4,HES1,HSP90AB1,HSPA4,HSPA8,MET,PTPRK,PWWP3A,TCP1,TRA2B	1589 (15)
mirdametinib		chemical drug		-0.025	0.00139	BCL2L11,CHKA,DDIT4,DEPTOR,MERTK,NANOG,POU5F1,SIRT1,TFCP2L1,TFRC,TGFB1,TNFRSF10A,TSC1,TSC2,VCAM1	1296 (7)
miR-34a-5p (and other miRNAs w/seed GGCAGUG)		mature microRNA		-0.283	0.00153	AHCYL1,APP,AXIN2,BCL2,BIRC5,CDC25A,CDK4,CHD8,CTNNB1,DLL1,E2F1,E2F5,FLOT2,FN1,GALNT2,GFRA1,GIMAP6,HDAC1,IFNAR1,JAG1,KDM7A,LIN28A,MAP2K1,MET,MYB,NOTCH1,PFN2,PLCB1,POU5F1,PPP2R1A,PTCH1,SCN3A,SIAH1,SIRT1,SLCO3A1,SMAD3,STIM1,STX6,THBS1,TMC7,TRPS1,VEGFA,WNT3	1188 (12)
budesonide		chemical drug		0.227	0.00154	AURKB,B4GALT1,BCL2L11,BNIP3,BRAF,BTG3,C18orf25,CAB39,CAB39L,CAST,CDK5R1,CDS1,CEP20,CKS1B,CLOCK,CNN3,CPEB4,CXCR2,DOP1B,DYNLL1,ECT2,EFNA5,ERCC5,FYN,GABARAPL2,GID8,GNA11,GNAI2,GPT2,HECTD1,HIPK3,HPGDS,IGFBP3,ING1,ITPR1,KIAA0232,KIF1B,KIF21A,KRT7,LDB1,LGMN,MAD2L1,MAP2K1,MAP2K6,MAP3K2,MARCHF5,MRPS10,MSMO1,NAMPT,NCOA1,NR5A1,NRAS,PARD3,PDIA6,PELI1,PHACTR2,PHLDA1,PI4K2A,PLD1,PPP1CB,PTN,RAB5B,RAE1,RALB,RIO…
CD3E		transmembrane receptor		1.118	0.00155	BCL10,BLM,BNIP3,CBLB,CDK2,CDK4,CDT1,CHEK1,CLSPN,DNAJA3,E2F1,KRAS,MALT1,MAPK11,MAPK14,MCM2,MCM5,MCM6,MCM7,MYB,NFATC3,NFKB1,NFKBIA,NRAS,PIK3R1,RAD51,RRM2B,STK4,TNFRSF1B,TOPBP1,XRCC2	1541 (20)
NPC1	-1.13	transporter	Inhibited	-2.123	0.00161	ABCG1,APLP1,ATF4,ATG7,ATP6AP1,ATP6V0C,ATP6V1A,ATP6V1B2,ATP6V1E1,CD276,CHKA,CTSA,CTSB,CTSZ,CYP51A1,FTH1,HLA-A,HMGCR,HMGCS1,IDI1,ITPR1,LAMP2,LAMTOR3,LAMTOR5,LDLR,LIPA,LIPG,LPL,MBP,MCM2,MERTK,MVD,NPC1,NPC2,PI4K2A,PRDX1,RAB7A,SQSTM1,SREBF2,STAT3,SULT4A1,TGFB1	1384 (16)
mir-204		microRNA		-0.434	0.00163	ATF4,BCL2,BMPR1B,CAMK2B,CBFB,CHRNA1,CHRNA7,DNMT3A,E2F4,GNB1,ITPR1,LTBP1,PIK3R1,PRKACB,ROCK1,RRM2,SMAD1,SMAD3,SMAD9,SP1,STXBP1
BNIP3L	0.329	other	Inhibited	-3.015	0.00163	AURKA,BLNK,CCND3,CENPF,CHEK1,E2F1,FANCD2,GAPDH,GPSM2,HK2,NFKBIA,PKM,PRIM1,RAD54L,RBL1,RRM2,SGO1,STAT3,TFRC,TGFB1,TOP2A	938 (5)
TSC2	-0.824	other		-1.42	0.00164	ATF4,ATP6AP2,ATP6V0B,ATP6V0C,ATP6V1A,ATP6V1B2,AXIN2,BAX,BCL2,BIRC5,CCND3,CTNNB1,CXCL12,E2F1,ENPP2,FASN,GALC,GAP43,HK2,HMOX1,HSPA5,IFI44,IFNAR1,IRS1,LOC728392,METTL3,NEU1,NFE2L1,NPC1,NPC2,NSDHL,PDPK1,PGM2L1,PHLPP1,PIAS2,PKIB,PLP2,PSMB1,Rpl32,SLC2A1,SLC4A7,SNAP91,SOCS3,SOD2,SOS1,SPRED2,WTAP	1362 (21)
mir-154		microRNA		-1.234	0.00166	ADAMTS1,APP,BAX,BCL2,BCL2L11,BIRC5,CDH1,HMOX1,KIT,KLF10,OGA,STAT3,TRIM2,WNT7B	1345 (14)
disulfiram		chemical drug		-0.364	0.00166	APPL1,ASCC3,ATRX,BIVM,BRCC3,ERCC4,FANCM,LIG3,MSH2,POLH,RAD51C,RBM14,USP10,USP47
PI3K (family)		group		-0.039	0.00167	ABCG1,ATG7,BCL2,BCL2L11,BIRC5,CCND3,CCNG2,CDH1,CFLAR,CXCL12,DDIT4,EGLN3,FASN,FBXO32,FDPS,FTH1,GCLM,HMOX1,HSPA5,PKM,PREX1,RDH10,SCARB1,SIAH1,SIRT1,SLC2A1,SLC4A7,THBS1,TJP1,TNFSF10,TXNIP,VEGFA,WTAP,XIAP	1600 (21)
PLN		transporter			0.00167	ADAM17,ADAM9,ALDOA,ATP2B1,CALU,DLL1,ENO1,GNA11,GNAI2,HES1,HSP90B1,NOTCH1,PGK1,RAB1A,RAB5B,RACK1,RYR2,SEC22B,SOD1,TPI1,VIM,VLDLR	1579 (15)
CLPP	-0.198	peptidase		-1	0.00171	ALDOA,ATP5F1A,ATP5F1B,DCHS1,DECR1,DLST,ECI2,ENO1,FH,GAPDH,HADHB,HSPA9,HSPD1,IDH3A,IDH3B,LONP1,OGDH,PHB1,PHB2,SAMM50,SDHC,SLC25A4,SOD2,TALDO1,TUFM
miR-483-3p (miRNAs w/seed CACUCCU)		mature microRNA		-0.132	0.00172	AMZ2,ASH2L,CENPF,CTNNB1,DCAF6,ERP29,GJA1,GPSM2,KLHL12,MAPKAPK2,METAP1,MKI67,RNF4,RWDD4,SOCS3,SPC25,TACC1
colistin		biologic drug		1.429	0.00173	AGPAT3,AHCYL1,ARHGAP5,Bhlhe41,BLNK,CITED2,CTSB,Cux1,Dst,EPS15L1,FTH1,GARNL3,GAS6,Gm3411 (includes others),GOLGA3,GPM6A,ITGB5,LAMP2,Map3k7,MCOLN1,MYO1B,NAV2,NRIP1,RHOA,SBF2,SEC22B,SMAD3,SPIRE1,STAT3,SYNJ1,TJP1,TMC7,ZMYND8
Presenilin		group		-1	0.00193	APP,BACE1,FKBP8,INSR,PML,RYR2	1142 (7)
Hif1		complex	Activated	2.508	0.00209	ALDOA,BCL2,BIRC5,BNIP3,CCNG2,CDH1,DDIT4,ENO1,FN1,FOXM1,GPI,HIF3A,HMOX1,KCNA2,LDHA,LOXL2,MET,PDK1,PGK1,PKM,SLC16A3,SLC2A1,TFRC,VASP,VEGFA	1458 (16)
SIN3B	0.522	transcription regulator			0.00209	CAD,CCNG2,CDK4,FBXO32,HES1,KLF10,LDHA,NCL,RRM2,TXNIP	998 (7)
KDM8		enzyme		0.133	0.00211	ALDOA,ATAD2,ENO1,EZH2,FASN,FH,G6PD,GAPDH,HK2,HS6ST2,IGFBP3,LDHA,MCM5,NSD2,OGDH,PDK1,PGD,PKIB,PKM,SLC2A1,SOX9,TALDO1,VEGFA,WNT5A	1034 (10)
ADCYAP1		other		0.748	0.00223	ACAT1,ACTN1,ADCYAP1R1,AKT1,AZIN1,BCAM,BCL2,CCNI,CD40,CNN3,COL3A1,COL5A2,CREBBP,CRTAC1,DDHD1,DNMT3A,DQX1,EDIL3,ENPP2,FRRS1,GALNT7,GAP43,GCLM,GOSR1,GPC3,GRK5,H2AZ1,Hmgn2 (includes others),KCNN4,LRPAP1,MAPK4,MCM2,MCM3AP,MREG,NEUROD1,NFKBIA,NHLH2,NR5A1,Nrxn3,NSDHL,NTRK2,POR,PRDX6,PSMB7,QKI,RAB3IP,SCARB1,SERPINE2,SH2B2,SLC1A2,SLC1A3,SLC2A1,SMAD1,SOCS3,SPARC,ST18,TCF4,TENM2,TSC22D1,TSHZ1,TUBB2B,TXNRD1	1629 (16)
6-hydroxydopamine		chemical toxicant	Activated	2.007	0.00226	ATF4,BAX,BCL2,BCL2L2,CALR,CNR1,CYBB,DDIT4,GAP43,GNAL,GPX1,HSP90AB1,HSPA4,HSPA5,HSPA8,HSPA9,LONP1,MAPK1,MDM2,MEF2D,MT-CO1,NCAM1,P4HB,PDIA3,PPIB,PSMC4,PYCARD,SOD2,UBC,UBE2D3	1362 (22)
NFASC	-0.236	other		0.213	0.0023	ANK3,DCTN5,DYNC1LI1,DYNC1LI2,KIF1B,KIF5A,KIF5C,KLC1,NRCAM
T-5224		chemical reagent		-1.752	0.00231	ABCD3,ADAMTS1,AMOTL1,ARID5B,ATF4,BIRC5,CDK16,CMAS,CPEB4,CPM,CREB5,CUL4B,CYP51A1,EPB41L4B,GYS1,HMGCS1,KIF13B,MAPK14,MAT2A,MVD,NR1D2,PHLDA1,PPP1R15B,PRICKLE2,PTPN14,RAB11FIP3,RAPH1,RBM22,SFMBT2,SLC2A1,SLCO2A1,SOCS3,TRIB1,USP11
ulipristal acetate		chemical drug		-0.447	0.00233	AR,BCL2,FLT1,GPR182,VEGFA,VEGFB,XIAP
OICR-9429		chemical reagent		0.451	0.00233	AURKA,BIRC5,CCNB1,E2F1,FOXM1,MCM2,XRCC2
ALKBH7		other	Inhibited	-2.626	0.00233	MT-ATP6,MT-CO1,MT-CO2,MT-CYB,MT-ND1,MT-ND3,MT-ND4
RBBP4	0.118	enzyme			0.00233	E2F1,EN1,EN2,EZH2,KRAS,RAD51,RRM2	614 (5)
HSP90AA1	1.032	enzyme	Inhibited	-2.077	0.00233	BIRC5,CDH1,CFLAR,FN1,GJA1,GRK3,TCF12	1648 (21)
quinacrine		chemical drug		1.319	0.00233	BAX,BCL2,BIRC2,BIRC5,CFLAR,SP1,XIAP	1119 (12)
SOX10		transcription regulator	Activated	2.065	0.0024	ACKR3,CCND3,CHRNA3,DAG1,EDNRB,ERBB3,FN1,GAS7,L1CAM,LAMB1,LHX1,MBP,MYRF,NOTCH1,PTK2,PTN,RET,SUFU
kanamycin A		chemical drug		1.429	0.0024	AGPAT3,AHCYL1,ARHGAP5,Bhlhe41,BLNK,CITED2,CTSB,Cux1,Dst,EPS15L1,FTH1,GARNL3,GAS6,Gm3411 (includes others),GOLGA3,GPM6A,ITGB5,LAMP2,Map3k7,MCOLN1,MYO1B,NAV2,NRIP1,RHOA,SBF2,SEC22B,SMAD3,SPIRE1,STAT3,SYNJ1,TJP1,TMC7,ZMYND8
miR-96-5p (and other miRNAs w/seed UUGGCAC)		mature microRNA		1.509	0.00241	ADCY6,AHCYL1,FN1,IRS1,KRAS,ODF2,RYK,SERPINE2
CYP51A1	0.807	enzyme		-0.493	0.00241	HMGCR,MSMO1,NSDHL,POU5F1,RARA,RXRA,SREBF2,TM7SF2
lith-O-Asp		chemical reagent		-0.8	0.00241	CCT6A,GMPS,HNRNPA2B1,OLA1,PGK1,PSMB1,PTK2,WDR1
isoquercitrin		chemical drug		0	0.00241	CYP51A1,DHCR7,FASN,FDPS,HMGCR,LDLR,MSMO1,SREBF2	784 (6)
AF-2364		chemical reagent		-1.44	0.00241	ACTR3,AKT1,MAPK1,PAK2,PIK3CA,PIK3R1,RAB8B,RICTOR	1011 (7)
EIF4E	0.788	translation regulator		1.828	0.00242	ATR,BAK1,BCL2,BCLAF1,BIRC2,BIRC5,BNIP3,CAPZB,CDC34,CDK2,CDK4,CDT1,CHMP1A,CTSZ,CYBB,DAXX,DEDD,DLG4,EP300,FN1,FOXM1,GPS1,GRB2,HLA-A,HMOX1,ILF2,KLF13,LSM2,MAPKAPK2,MDM2,MPV17,NFKBIA,NHP2,NLGN1,NOL3,NRAS,NUDT3,ODC1,PA2G4,PDS5B,PHB1,Rpl10-ps3,RPL10A,RPL19,RPL35,RPL37A,RPS13,RRM1,RRM2,SKP2,SRXN1,STK25,TP53BP1,TUSC2,UBE2C,UBR5,XIAP	1322 (16)
carbamazepine		chemical drug		0	0.00249	AARS1,ATF4,BCL2,CTNNB1,DNAJB1,EIF4A1,EIF4A2,HDAC5,JAG1,MAP1LC3B,MED13L,MID1IP1,SARS1,SOD2,SOS1,SQSTM1,STAT3,STC2,VEGFA	479 (8)
ceruletide		biologic drug		-0.512	0.0025	ADAM17,ATF4,BIRC5,CCNE1,CFLAR,DNAJA1,EEA1,EHD2,Fam177a/Fam177a2,Fus,GRB2,HMGA1,HMOX1,HSPA5,IL6R,KRAS,LASP1,LPP,MAP1LC3A,Otud5,PGD,PIK3CA,PPP2R1A,RAF1,RTN4,SOCS3,SOS1,SOS2,SQSTM1,STAT6,TAX1BP3,WDFY1	651 (7)
discodermolide		chemical drug			0.00258	BLM,BRCA2,CCNB1,CDC25A,CDK2,CHEK1,ESPL1,FANCD2,FANCM,PLK4,PRC1,RAD51,RBL1,RFC3,TOP2A	1033 (7)
SIRT3		enzyme		0.647	0.00259	ATG5,BAX,BCL2,BECN1,HSPA5,MT-ATP6,MT-CO1,MT-CO2,MT-CO3,MT-CYB,MT-ND1,MT-ND3,MT-ND4,MT-ND4L,PDK1,PECAM1,RICTOR,SLC2A1,SOD2,SQSTM1,STAR,TFRC,VEGFA,VIM	1359 (16)
PSEN2		peptidase		0.404	0.00259	APP,BAX,BCL2,CAP1,COX4I1,COX5A,CTNNB1,CTSZ,CYP51A1,DLL1,ENPP2,F2R,FBXW7,GAPDH,GJA1,GNB1,IMPACT,INSR,KIF5B,MBP,MT-CO2,NOTCH1,PRC1,PSEN1,PTPRF,SNAPC3,STAB1,UBC,UEVLD,XIAP,Zfp101	1726 (20)
BRAF	-0.509	kinase		0.32	0.00267	AMOTL2,APLP2,APP,ASCL1,ATF4,B3GALT6,BCAM,BCL2L11,BIRC2,BMF,CCN1,CD164,CD40,CDH1,COL3A1,COL4A1,COL5A2,CPM,CTSB,DAG1,DNMT1,DNMT3B,EPAS1,EPCAM,ERBB3,FAM234A,FAP,FN1,GALNT11,GPC1,GXYLT1,HM13,LAMB1,LOXL2,MAGT1,MAN2A2,MAPK1,MCOLN1,NOTCH1,NPC1,OSTM1,PCDHGC3,POMK,POMT2,PSME3,PTPRF,PTPRS,RND3,RPN2,SEMA4D,SERPINE2,SLC22A5,SLC26A2,SLC6A15,SPRY4,ST3GAL1,ST3GAL2,ST6GALNAC2,STIM1,SUN1,THBS1,TMEM259,TNFRSF10A,T…	1611 (18)
PTBP1	-0.683	enzyme		1.002	0.00277	CIRBP,CSDE1,CTNNB1,FGFR1,GPT2,Hmga2,KRAS,LDHA,LDLR,PKM,WNT5A	780 (7)
ERN1	0.554	kinase	Activated	2.082	0.00279	ARF4,ATF4,BECN1,CAD,CDH1,CNTN1,DNAJB11,DNAJC10,DNAJC3,E2F1,EPCAM,ERO1B,FASN,FITM2,FN1,GOLGA3,HSP90B1,HSPA5,MAP1LC3B,MORF4L2,MPZL2,MVD,NARS1,NCOA3,P4HB,PDIA3,PDIA6,SCN3A,SEC22B,SEL1L,SLC20A1,SMARCB1,SPARC,SPCS2,SRP68,SSR3,STX5,TBCB,TSPAN2,TXNIP,USO1,VEGFA	1463 (15)
EIF6	-0.232	translation regulator		-1.147	0.00281	ABHD2,Atp5e,ATP5PD,ATP5PO,COL3A1,COL4A1,COL5A2,CORO1C,COX4I1,Cox5b/Gm34962,Cox7c,FASN,FDPS,GALNT10,HEXB,HK2,HMGCR,HMGCS1,IRS1,LDLR,MVD,NDUFA2,NDUFC1,NDUFS4,NUDT14,ROBO1,RPL35,Rps27/Rps27rt,RPS28,SERAC1,SOD1,UQCC1,UQCRQ
MET	1.216	kinase		0.633	0.00285	AKT1,AURKA,AURKB,BCL2,BIRC5,BMF,CAMK2B,CDH1,CITED2,COL5A2,CTNNB1,CTSV,E2F5,FBXO32,FN1,HIP1,HMOX1,JAG2,MAD2L1,MDM2,MERTK,NANOG,NPHS1,NREP,ONECUT2,PAPPA,POU5F1,PTPN1,RILPL1,RRM2,SLCO3A1,SOCS3,SOD1,SOD2,TGFB1,TSC22D1,VEGFA,VIM,ZEB2	1610 (18)
poly rI:rC-RNA		biologic drug		-0.497	0.00286	ABCE1,ACSL3,ADAR,AFAP1,AGRN,Alyref,ANKFY1,APP,ATF4,Atp5e,AUTS2,BAK1,BAX,BCL2,BIRC2,BIRC5,BNIP3,BUB1,CARS2,CCND3,CCNT1,CCT7,CD40,CDC14A,CDH1,CDK14,CDK4,CENPF,CFLAR,CGAS,CHD7,CHN1,COX7A2L,CSNK1A1,CTNNB1,CX3CL1,DARS1,DAXX,DDIT4,DLL1,DNMT3A,EEF1G,EIF2AK2,EIF2S3,EIF5A,ELAVL2,ELMOD2,ETNK1,FASTKD1,FAU,FMR1,FN1,GAK,GRIN2A,H2AC4,HERC6,HLA-A,HSPA5,HSPA9,HSPD1,IFI44,INO80,IRAK1,IWS1,JAG1,KARS1,KMO,KMT2B,LAR…	1493 (17)
lithium chloride		chemical drug		-0.739	0.003	AHR,APP,AR,AXIN2,B4GALT1,BAX,BCL2,BSG,CCND3,CEMIP2,CTNNB1,CTNND2,CYP51A1,DCT,DPAGT1,EZH2,FAM135B,FBXL20,FDPS,FSCN1,HES1,HMGCR,HMGCS1,HMOX1,IDI1,MAP1LC3B,MTHFR,MYB,NNAT,NOTCH1,NPEPPS,PKD1,PLD1,POU5F1,RARA,SOX9,SRF,TNFSF10	1402 (18)
paraquat		chemical toxicant		-0.635	0.003	ADAM22,BAK1,BAX,BICD1,BID,BNIP3,CACNA1E,CFLAR,CYBB,FN1,GPX1,HMOX1,KCNA2,KCNMA1,KIAA1217,KIF1B,LAMP2,LIFR,LPIN2,LRP4,MARCHF9,MBOAT2,MRTFB,NFAT5,NFIB,PLCE1,ROCK1,SIRT1,SOD1,STRBP,TGFB1,TXN,VEGFA,ZBTB44,ZHX3	1489 (15)
SALL4	0.474	transcription regulator		0.571	0.00309	ABCA3,ADCY1,AKAP12,ATP1B1,BIRC5,CCN1,CCND3,CDK2,CFL2,CHEK2,CTNNB1,DCT,DLC1,DNM3,DYNLT1,EPCAM,ERBIN,FGFR1,FLT1,FN1,FYB1,GLI2,HDAC6,Hmga2,ITGAV,KIF5B,LASP1,LOXL2,MAPK6,MAPK8,MYH8,NANOG,NOTCH1,POU5F1,PPP2R1A,PRKAR2B,RACK1,RAD51,RBPJ,RND3,SDC2,SEMA6A,SLIT3,UTRN,VASP,VIM,WNT5A	524 (3)
OGA	0.523	enzyme		0.499	0.00314	ACSL4,ADGRL2,ARAF,ARHGAP29,ARPC4,BAX,BCL2,BCL2L13,BCOR,BRAF,CASP2,CCNG2,CD40,Cd59a,CDCA7L,CDH1,CDK2,CELSR1,CIAPIN1,CILK1,CLDN12,CNOT1,CNOT3,CRABP1,CREB5,CREG2,CTNNB1,CYFIP2,DHCR7,DLST,ELK1,EPHA4,ERBB3,FBLN1,FBXO43,FDPS,FGFR1,FLNA,FLNB,FN1,FSCN1,FZD6,G6PD,GAA,GALNT7,GAS6,GLUL,GPT2,HIPK2,HMGCR,HMGCS1,HPGDS,HSF2,HSP90AB1,IDH3A,IGBP1,IGFBP3,IL6R,IL6ST,ITGB5,ITPKB,LAMB1,LRIG1,LRP4,MAP3K3,MDM2,MED14,MS…	1615 (18)
flavokawain B		chemical - endogenous non-mammalian			0.00314	AR,BCL2L11,BIRC5,SP1,XIAP	1349 (12)
SLC5A8		transporter			0.00314	BAX,BCL2,BIRC5,TNFRSF10A,TNFSF10
MT-TE		other			0.00314	MT-ATP6,MT-CO2,MT-CYB,MT-ND1,MT-ND4
MRPL14		other		-1.342	0.00314	COX4I1,MT-CO1,MT-CO2,MT-ND1,MT-ND4
STRA6		transporter		0.071	0.00314	RARA,RBP1,RXRA,SOCS3,TGFB1	1237 (7)
mir-329		microRNA	Inhibited	-2.208	0.00314	BIRC5,CDH1,DDIT4,GAD2,PAK3
miR-292b-5p (and other miRNAs w/seed CUCAAAA)		mature microRNA		-1.488	0.00314	AR,BCL11A,BCL11B,CSDE1,KPNA4
MYCBP	1.139	transcription regulator		1.342	0.00314	CAD,CDK4,LDHA,NCL,ODC1
HOXC-AS3		other		0.585	0.00314	HK2,LDHA,PDK1,PKM,SLC2A1
RAD9A	0.454	enzyme		-0.447	0.00314	CDC25A,GPR182,KLF12,MAP2K5,SATB1
SLC6A2		transporter		0.277	0.00314	ADCY1,CLSTN1,DLG4,DYNLL1,PSAP
ABCB7	0.079	transporter		0.492	0.00314	FECH,FTH1,FTL,TFRC,TXN	210 (5)
iCRT3		chemical reagent		-1.342	0.00314	AXIN2,CCN4,EPCAM,NANOG,POU5F1
N-methyl mesoporphyrin IX		chemical reagent		-0.277	0.00314	CCNB1,CDK4,HMGA1,LIN28A,POU5F1	347 (5)
mir-27		microRNA		0.018	0.00315	ACACB,ATP2B1,BIRC5,CAD,CTNNB1,CXCL12,E2F1,FASN,FBXW7,FLT1,GOSR2,KRAS,MET,NF1,PDS5B,PHB1,PSAP,SEMA6A,SIRT1,SMAD9,SOCS6,SP1,SP3,TRIM27	1532 (14)
oxaliplatin		chemical drug		0.172	0.00315	AKT1,BAX,BCL2,BCL2L11,BID,BIRC5,CDH1,CFLAR,CHEK2,FANCD2,GAP43,HELLS,MELK,NCAPG2,NCSTN,NOTCH1,POLA1,PSEN1,RPS6,SQSTM1,STAT3,TOP2A,UGGT1,VIM	1418 (20)
pyridaben		chemical toxicant		-1.049	0.00316	ADAM22,BICD1,CACNA1E,KCNA2,KCNMA1,KIAA1217,KIF1B,LIFR,LRP4,MARCHF9,MBOAT2,MRTFB,NFAT5,NFIB,PLCE1,ROCK1,STRBP,ZBTB44,ZHX3
26s Proteasome		complex		-1.539	0.00318	ADARB2,AHR,APAF1,AR,ATG5,ATG7,BAX,BCL2L11,BIRC2,BRCA2,CDC25A,CFLAR,CTSA,CTSB,EXO1,HMGB2,HSBP1,MAD2L1,MAP1LC3B,MCOLN1,MYCBP,NFKB1,NOTCH1,PKD1,POLA1,PSAP,PSMB3,PSMB6,PSMC4,PTPA,RFC3,SKI,SOCS3,SQSTM1,SRC,TNFSF10,TOP2A,TXNIP,UBE2I,UBFD1,VIM,WBP2	1528 (20)
curcumin		chemical drug		-1.146	0.0032	ABCG1,ADAM17,APP,AR,ATP1B2,ATP6AP2,AXIN1,BANP,BAX,BCL2,BCL2L11,BIRC2,BIRC5,CCNB1,CCND3,CCNE1,CD81,CDH1,CDK2,CDK4,CFLAR,CSNK1A1,CTNNA1,CTNNB1,DAPK1,DCX,DLG4,DNAJB1,DNMT1,DNMT3A,DNMT3B,E2F1,E2F4,EIF3H,EIF4E,EP300,EZH2,FGFR1,FKBP8,FOSL2,FTH1,FTL,FYN,GCLM,GLUL,GNA11,GRK6,HDAC1,HELZ,HMOX1,HSP90B1,HSPA8,IRS1,LPL,MAP2,MDM2,NAMPT,NCAM1,NFKB1,NFKBIA,NOTCH1,NPHS1,OGDH,POLR2C,PTN,RGL2,SCARB1,SMAD7,SNCG,SOCS…	1729 (21)
MTM1		phosphatase		-0.132	0.00321	ATG4B,BECN1,BNIP3,CTSV,FBXO32,GABARAPL1,GTF2H1,MAP1LC3A,MAP1LC3B,STAT3	1163 (14)
MIR17HG		other		-0.333	0.00331	APP,BCL2L11,BLNK,CCNE1,CELSR1,CSNK1G1,DAB2IP,DCHS1,DLL1,GLG1,GPC3,HEG1,HOXB5,IL6ST,JAG1,KIT,LRP1,LRP4,LTBP1,MEGF8,MRTFB,NCOR2,NCSTN,PIAS4,PKD1,PKD2,PTPRK,RNF111,SEL1L,SKI,TAX1BP1,TNKS,WNT5A,XIAP,ZFYVE9,ZNRF3
Histone h3		group			0.00333	ABCD2,ACKR3,ACRV1,AKAP12,ATF7IP,BAX,BCL2,BCL2L11,BIRC5,BTG3,CCNB1,CCNE1,CD40,CDH1,CDK14,CDK4,CFLAR,CHFR,CSPG4,CTNNA1,CTNNB1,DAB2IP,DBF4,DUSP16,E2F1,EZH2,FASN,FGFR1,Flg,FLT1,FMR1,FOXM1,FOXP4,G6PD,GABPB2,GAPDH,GRIA2,GRIK5,HES1,Hmga2,HOXB5,HOXB6,HSPA5,IGFBP3,IL6R,KL,KLHDC10,KMT2C,L1CAM,LRAT,MAD2L1,MCM2,MCM5,MDM2,Meis1,MEIS2,MET,NANOG,NDUFA12,NDUFC1,NDUFS1,NDUFS2,NDUFS4,NDUFV3,NEUROD1,NFKBIA,NRF1,NSD…	1556 (15)
mir-802		microRNA	Inhibited	-2.007	0.00336	ABI2,ACP1,ACTR3,AKT3,APP,ARPC4,ARPC5,ATF2,BRK1,BTBD7,CDH3,CFL2,CXCL12,EPHA4,ERMP1,F2R,FMO1,FYN,GNB4,HECW2,HEG1,ITGAV,KCNN4,KRAS,LIPG,MAPK8,NCK1,OAZ2,PAK3,PFN2,PKD2,PKN2,PNPLA8,PPP1CB,RHOA,ROCK1,SDC2,SMTNL2,TCF4,VIM,WNK2
IL15		cytokine		0.264	0.00354	AHR,AKT1,ALDOA,APBA1,ATF4,BAMBI,BCL2,BCL2L11,BRK1,CAMK2G,CBLB,CCND3,CD40,CD46,CD59,CDH1,CDK2AP1,CDK4,CHRNA7,CKS1B,CREBBP,CXCL12,DPYSL5,EIF4E,ELK3,ELOC,ENO1,EPHB1,FKBP1A,FYB1,FYN,G6PD,GABARAPL2,GAPDH,GDI2,GLDC,GNAS,GNL2,GPC1,GPD2,GPI,HAT1,HK2,HMOX1,HNRNPA2B1,HNRNPF,HSPA8,HSPE1,ID4,ITGB5,KIT,LDHA,LSR,MACROH2A1,MAP2K1,MAPK1,MCM5,MKI67,NCAM1,NFKB1,NFKBIA,NHLH2,NME1,NOTCH1,NPTX2,OAZ1,PA2G4,PCBP2,PDCD4…	1451 (16)
ATF4	0.641	transcription regulator	Activated	2.778	0.00362	AARS1,ABCG2,APEX1,ARHGAP23,ATF4,ATG5,ATXN1,BCL11A,CALR,CAST,CFAP74,CHAC1,CTNNB1,DDIT4,EIF2S2,FAM102A,FASN,FN1,FYN,GABARAPL2,GYS1,HSP90B1,HSPA5,HYOU1,IRAK1BP1,JAG1,KL,LARS1,MAP1LC3B,MARS1,MED13L,MID1IP1,NAPB,NARS1,NID2,PEG3,PHGDH,PSEN1,PYCR1,RBPJ,SARS1,SEL1L,SH3RF3,SIGMAR1,SLC1A5,SLC38A1,SLC39A14,SLC7A3,SOD2,STAT3,STC2,STX5,VEGFA,XDH	861 (15)
SKIL	0.207	transcription regulator		1.116	0.00365	ADAM12,CDH1,CDKN2AIPNL,CLDND1,COL4A1,CPEB2,CXCL12,DCHS1,NETO2,RHOBTB1,SLC16A6,SLC1A5,SLC44A1,SMAD7,TMCO1,WDR37
GBX2		transcription regulator		0	0.00365	EEF1A1,EN1,ENPP2,HOXA2,KCNB2,MAFB,OTX2,PARD3,PAX2,PPP3CB,ROBO1,SBF2,SLIT3,TBC1D5,ULK4,USH2A
PROM1		other		-0.333	0.00366	DHCR7,DSG2,FDPS,HMGCS1,IDI1,MVD,NSDHL,PKM,TM7SF2	703 (7)
MR-409		chemical reagent		-0.333	0.00366	C8orf44-SGK3/SGK3,CREB5,EPAS1,F2R,Gm21596/Hmgb1,HMGA1,MAFB,PTK2,RHOA
palmitic acid		chemical - endogenous mammalian		1.055	0.00381	ADCYAP1R1,AHR,AKT1,ALDOA,ATF4,ATG5,ATG7,BACE1,BAX,BCL2,BCL2L11,BECN1,CALR,CERS5,CFLAR,CGAS,CNR1,CTNNB1,CTSB,CYBB,DEGS1,EEF1A1,EGLN3,ERN1,ETV5,FASN,FBXO32,FDPS,FITM2,FN1,G6PD,GAPDH,GLP1R,HIBCH,HK2,HLA-A,HMOX1,Hrk,HSP90B1,HSPA5,HYOU1,IL6R,INSR,IRS1,KCNN4,KDSR,LPL,MAFB,MAP1LC3A,MAP1LC3B,MET,MMUT,MVD,NFKBIA,PAX6,PCNP,PSMC4,PTPN1,RAD23B,RPS27A,SCARB1,SIRT1,SIRT6,SLC25A4,SOCS3,SP1,SPTLC2,SQSTM1,STK4,TF…	1379 (19)
GFER		enzyme		1.484	0.00384	ABCD3,CHCHD10,COX4I1,COX5A,DNM1L,NANOG,NDUFA10,NDUFS2,NDUFV2,POU5F1,SDHC,UQCR10,UQCRQ
FANCC		other		-1.234	0.00389	ATP1B1,AXIN2,CAMK2B,CXCL12,FGFR1,FZD6,HES1,HSPA4,IGFBP3,JAG1,MAP1B,MAPK8IP1,MYRF,PAX2,PCLO,PROX1,RND3,SCHIP1,SKAP2,SYPL1,TAX1BP3,WNT5A,WWTR1
MAP2K5	-0.802	kinase		-0.748	0.00391	AACS,BCAR1,CYP51A1,DHCR7,FDPS,HMGCR,HMGCS1,IDI1,KLF5,LDLR,MEF2A,MSMO1,MVD,NSDHL,PDE3A,RDH11,THBS1,TM7SF2
CD44		other		1.019	0.00396	AAK1,ABCA2,ABCG2,ACKR3,ADPGK,ALDOA,BCAM,BCL2,BIRC2,BIRC5,CALR,CDH1,COL3A1,COL5A2,CX3CL1,CXADR,Cyb5r3,DNMT1,ENO1,EP300,EPN2,FASN,FKBP4,FN1,FOXK1,HMMR,HSP90AB1,ITGAV,KDM1A,LAMB1,LDB1,LTBP1,MAPK8,MBNL3,MET,MTCH1,MYBBP1A,MYO1B,NANOG,OGA,PARVB,PDCD4,PDK1,PECAM1,PFKP,PGK1,PGM2L1,PKM,POU5F1,PTP4A3,SFRP2,SLC2A1,SMAD1,SP1,SRC,THBS1,VCAM1,VIM,WBP2,WNT5A,XIAP	1645 (16)
mir-140		microRNA		-0.119	0.00401	BNIP3,CDH1,COL3A1,CTNNB1,LOXL2,PDK1,PGK1,SMAD3,TGFB1,VEGFA,VIM
miR-143-3p (and other miRNAs w/seed GAGAUGA)		mature microRNA		-0.658	0.00401	BCL2,DNMT3A,FSCN1,KRAS,MAPK7,MDM2,PRC1,RRM2,SOX9,TOP2A,TUB
ammonium chloride		chemical drug		-0.689	0.00401	APP,BACE1,CTSB,GJA8,LDLR,MET,NPC1,PKD2,SQSTM1,TFRC,WWP2	1725 (21)
mir-634		microRNA		-0.181	0.00407	AR,BIRC5,GRB2,LAMP2,RAB1A,XIAP
CBR-470-1		chemical drug		0.896	0.00407	G6PD,GCLM,HMOX1,PRDX1,TXN,TXNRD1	271 (5)
L-N6-(1-iminoethyl)-lysine		chemical reagent		-0.555	0.00407	FMR1,HMOX1,IRS1,STAT3,TGFB1,VEGFA	806 (7)
FAS		transmembrane receptor		-0.94	0.00414	AKAP8,BAX,BCL11A,BCL2,BID,BIRC2,BIRC5,BTG3,CABIN1,CAMK2B,CAMK2G,CAST,CD59,CDK5R1,CFLAR,CLASP1,COL3A1,COL4A1,CXCR2,DGCR2,DGKZ,FLOT2,FLT1,FSCN1,GNAI2,GPLD1,GPR107,GRIA3,GRK5,IL17RA,IMPA2,ITGA7,ITGAV,ITPR1,KIF3C,LDLR,MAP2K5,MAP4K4,MAPK7,MARK2,MERTK,MET,MYO5A,NFKBIA,NUAK2,NUMA1,P2RX4,PAK2,PDLIM7,PECAM1,PIK3CA,PKN2,PLCL2,PLD1,PLD2,PPFIA1,PRUNE1,PSD4,PTP4A1,PTP4A2,PTPN1,PTPRN2,RAPGEF5,RARA,RHEB,RND2,RR…	1448 (19)
EBF1	0.597	transcription regulator		-0.608	0.00415	ACACB,AKT3,ARAF,C8orf44-SGK3/SGK3,CBLB,CD300A,CHUK,CRABP1,CXCL12,EBF1,FASN,FLOT2,GYS1,HK2,INSR,IRS1,KRAS,LNPEP,MAP2K1,MAPK1,MAPK8,NOTCH1,PDPK1,PFKP,PHKG1,PIK3CA,PIK3R1,PPP1CA,PPP1CB,Ppp1cc,PRKAG3,PRKAR2B,PTPN1,PTPRF,PYGB,RAF1,RHEB,RPS6KB1,SFRP2,SOCS3,SOS1,SOS2,TCF3,Tcf7	657 (7)
androgen		chemical drug		0.661	0.00416	AKT1,AR,AXIN1,AXIN2,BCL2,CALR,CCND3,COL12A1,CTNNB1,CTSB,CTSV,CTSZ,DNM1L,DNMT3A,DNMT3B,EP300,ERBB3,ETV3,FLNA,FUT2,GJA1,GPT2,KLF5,NFKBIA,NR6A1,NTRK2,PDS5B,PIK3R1,PTP4A2,PTPN1,PTPRA,PTPRK,RET,SFRP2,SKP2,SMAD1,SMAD3,SOAT1,SOX9,STAT3,STIM1,TACC2,TPT1,TSC2,WNT5A,YBX1	1328 (14)
QKI	0.66	other		0.55	0.00419	AXIN1,CDH1,CLTC,CTNNB1,CYP51A1,DACT1,DHCR7,FDPS,FYN,GPM6A,HIP1,HMGCR,HMGCS1,HNRNPF,HNRNPH1,IDI1,LAMP2,MACROH2A1,MAP1B,MSMO1,MVD,NOTCH1,NSDHL,TM7SF2,TUBB2B,VCAM1,VIM	1466 (13)
CG		complex		-0.632	0.0042	ABCD3,ADAMTS1,ADCYAP1R1,AMOTL1,AR,ARID5B,ATF4,AXIN2,BAMBI,BAX,BCL2,BHLHE40,BLM,BMPR1B,BRCA2,BTG3,CADM1,CCDC86,CCND3,CDH1,CDK16,CDK4,CEP170,CLDN12,CMAS,CNPY4,COL11A1,CPEB4,CPM,CREB5,CTSV,CUL4B,CX3CL1,CXCL12,CYP51A1,DHCR7,DMD,DTL,E2F1,E2F8,EIF4E,ELAVL2,ELK3,ENPP2,ENPP3,EPAS1,EPB41L4B,EPHA7,FHL1,FOSL2,FYN,GASK1B,GJA1,GPC1,GYS1,HELLS,HK2,HLA-A,HMGA1,HMGCR,HMGCS1,IGFBP3,INHBB,ITGAV,ITGB5,ITPR1,KCNJ3,K…	1901 (20)
alvocidib		chemical drug		-0.75	0.00422	BCL2,BIRC5,CCNB1,CCND3,CCNE1,CFLAR,E2F1,RBL1,SF3B1,TCEA1,TXN,VEGFA,XIAP,XRCC6	1410 (19)
ladostigil		chemical drug		-1.954	0.00425	APP,BAX,BCL2,BCL2L2,PIK3R1,SYT4,TFRC	1141 (7)
PRR11	0.033	other		0.882	0.00425	ACTR3,CCNE1,CDH1,CDK2,CDK4,CTNNB1,VIM	612 (5)
THBS2		other		1.74	0.00425	ALDOA,HES1,HK2,LDHA,PKM,SLC2A1,SLC2A3	630 (7)
APOC3		transporter		0.378	0.00425	HSPA9,HSPD1,IL6ST,LONP1,SOD2,TGFB1,VCAM1	935 (5)
ACO1	-0.154	enzyme		-1.225	0.00425	APP,FTH1,FTL,GAPDH,IGFBP3,PFN2,TFRC	782 (11)
trehalose		chemical - endogenous mammalian		-0.816	0.00425	ATG5,BAX,BCL2,BECN1,NAMPT,SQSTM1,VIM	1278 (14)
PCGF2	-1.143	transcription regulator		-0.249	0.00451	CCNE1,CDC25A,CDH1,CDK4,CTNNB1,FN1,HES1,HOXD4,JAG1,NFKB1,NOTCH1,SMAD3,TMEFF2,VIM,ZEB2	1205 (10)
cigarette smoke		chemical toxicant		-0.513	0.00458	AHR,ATF4,AXIN2,BCL2,BIRC5,CCN1,CTNNB1,DDIT4,DICER1,DNMT1,ELK1,EPAS1,ERN1,FBXO32,FN1,FTL,G6PD,GCLM,HMOX1,HSPA5,HSPA9,IRAK1,KL,LAMP2,LRAT,LRP1,LTB4R2,MAP1LC3A,MAP1LC3B,MAP4K4,MAPK14,MT-ATP6,NFKB1,NFKBIA,P2RX4,PGD,PRDX1,PRDX4,PTPN1,PYCARD,RPS6,SIRT1,SIRT6,SLC2A1,SMAD7,SOD2,SP1,SPTAN1,SQSTM1,TSC2,TTC3,TXNRD1,UBC,USP19,WNT5A,XDH,XPC	1609 (20)
ZNF217	0.382	transcription regulator		0	0.0046	ANK3,ATAD2,ATL1,CREB5,ERBB3,HOXC6,IGFBP3,MAP2K5,MPZL2,MYO1B,NANOG,NEFL,NLGN1,NMNAT2,PAK3,PAX6,PKP2,RAB22A,SEMA3A,SLC6A15,SPAG9,ST6GAL1,TDGF1,USP32
CDK4	0.864	kinase			0.0046	AURKA,BCL2L11,BRWD1,CBFA2T2,CDCA2,CDCA7L,CDCA8,CDK4,CENPF,CIP2A,CPNE3,DDIAS,DTL,ENDOD1,ENPP2,FAM83D,GALNT11,H2AJ,KIF20A,KIF20B,KIF4A,KLHL24,KNL1,MAML3,MCM7,MELK,PCLAF,PDCD4,RBMS3,RNF170,RUFY3,SATB1,SERF2,SPC25,STOM,TM7SF2,TPX2,TRIP13,UTRN,ZNF462	1293 (16)
paclitaxel		chemical drug		1.181	0.00461	ABCA2,ABCB10,ABCG2,ACKR3,APC2,AR,ASIC2,ATF4,ATG4B,AURKA,AXIN1,BAX,BCL2,BCL2L11,BHLHE40,BIRC5,CACNB3,CCNG2,CD40,CDK2,CFLAR,CHUK,CTNNB1,DCHS1,DEPDC5,DNMT1,E2F1,ENPP2,ETV3,ETV5,FLNA,FOXM1,GRINA,HLA-A,HSP90AB1,IGFBP3,ITGB5,ITPKC,KCNN4,KCTD2,KDSR,KIF20A,LLGL1,MDM2,METTL3,MKI67,NANOG,NFKBIA,NNAT,NREP,PGK1,PHC2,PHGDH,PHLDA1,PNKD,PPP2R3A,RAF1,RBM3,SLC12A2,SLC2A3,SOD2,SPTLC1,SPTLC2,SRF,STAT3,STC1,THBS1,TN…	1398 (18)
interferon beta-1a		biologic drug			0.00463	ANAPC11,BIRC2,BUB3,CCT4,CCT6A,CHFR,COX5A,DNAJA1,DNAJB1,EEF1G,ENO1,FKBP15,FKBP1A,FYB1,GNB4,KARS1,NDUFA2,NDUFB2,NFKBIA,NOTCH1,PGK1,RAE1,RPL18,RPL19,RPL26,RPL27,RPL27A,RPL3,RPS19,RPS28,RPS7,TBCB,TNFRSF1B,TTC1,ZNF148
LLGL2		other		0	0.00467	AMOTL2,CCN1,ETV5,FSCN1,GAS6,GLS,HEXB,HMMR,SHCBP1,SLIT2,TOP2A,TSPAN3
LY294002		chemical drug		-0.676	0.00467	ABCG2,ACAT1,ACKR3,ACRV1,ADAM17,ADAMTS1,AKT1,AR,ATF4,ATP2B1,ATP2B2,AURKA,AXIN1,BAK1,BAX,BCL2,BCL2L11,BHLHE40,BICD1,BIRC5,BRAP,BRCA2,BSG,CCN1,CCNB1,CCND3,CCNE1,CD2AP,CDH1,CDK2,CDK4,CDK5R1,CFLAR,CHML,CLCN3,CNR1,CTNNB1,CUL4A,EDIL3,EIF1AX,EPAS1,ERBB3,Esrra,F2R,FASN,FLT1,FN1,GJA1,GPD2,GPR137B,HES1,HK2,HMGB2,HMGCR,HMGCS1,HMOX1,HOXD4,HSP90AB1,HSPA5,IDI1,IGFBP3,INHBB,INSR,IRS1,ITGAV,ITGB5,KLF10,KRAS,LAMB1…	1653 (21)
MSTN		growth factor		0.818	0.00471	AKT1,ATG4B,CDK2,CTSV,FBXO32,FN1,IGFBP3,INHBB,KLF10,MAP1LC3B,MEF2A,MYO5A,SERPINH1,SLC2A1,SMAD1,SMAD3,SMAD9,SRC,STAR,TGFB1,ULK1,VEGFA,VIM	1659 (22)
miR-21-5p (and other miRNAs w/seed AGCUUAU)		mature microRNA		-0.129	0.00471	APAF1,ARF4,C8orf44-SGK3/SGK3,CDC25A,CFL2,HIPK3,IL6R,IRAK1,JAG1,MSH2,NFIB,NFKB1,PDCD4,PECAM1,PELI1,PIK3R1,PRRG4,RP2,SESN1,SLC16A10,SMAD7,SMARCA4,STAT3	1104 (9)
SKIC2		enzyme	Inhibited	-2	0.00471	ALDOA,BHLHE40,DDIT4,EGLN3,ENO1,GAPDH,HK2,HMGCR,LDHA,PGK1,SLC1A5,SLC2A1,STC1,TFRC,TPI1,VLDLR
CDK8	-1.191	kinase		-1.584	0.00471	CCNE1,CDH1,CRABP1,EPCAM,KLF5,MAGI1,NANOG,NOTCH1,Podxl,POU5F1,RBL1,STC2,TBP,TDGF1,TFCP2L1,UHMK1	1154 (12)
NME1	0.536	kinase		0.579	0.00471	ACIN1,BAX,BCL2,CDK4,HNRNPA2B1,L1CAM,MET,NETO2,NOP58,PA2G4,PABPC1,PPIG,PTN,RAE1,SMAD7,SMO	1533 (15)
sildenafil		chemical drug		0.021	0.00471	APP,BCL2,CFLAR,CYBB,FLT1,FN1,HMOX1,HSPD1,HSPE1,PDE5A,PPRC1,RHOA,SLC9A1,TRPC6,VEGFA,VEGFB	1430 (16)
2-amino-1-methyl-6-phenylimidazo-4-5-b-pyridine		chemical toxicant	Activated	2.034	0.00471	BAX,BCL2,CCT2,CCT4,CCT7,CDK4,HSP90AA1,HSPA5,HSPA8,HSPD1,HSPE1,PSMA2,PSMA6,PSMB1,RAB11A,RALB
LMX1B		transcription regulator	Inhibited	-2.025	0.00476	CD2AP,CORIN,EN1,EN2,HES1,NDUFA2,NRF1,PAX2,SLIT2,UQCRQ
soy isoflavones		chemical drug		-1.265	0.00476	APAF1,BAX,BIRC2,CCNC,CCNG2,CD40,CHEK2,E2F4,HUS1,MKI67
oxymatrine		chemical drug		-0.239	0.00476	BAX,BCL2,CREBBP,FN1,HMOX1,SMAD3,SMAD7,SOD1,SP1,TGFB1	807 (7)
miR-30a-3p (and other miRNAs w/seed UUUCAGU)		mature microRNA		-0.081	0.00476	ANKFY1,ARMC8,CCN1,CEMIP2,FMR1,HELZ,KIF1B,RAB8B,THBS1,VEZT
MUC1		other		0.478	0.00476	ARID1A,CD40,CDH1,CGAS,CHEK1,CTNNB1,DNMT1,DNMT3B,EGLN3,ERO1B,FASN,HSPA5,MKI67,NANOG,NFKBIA,NOTCH1,PNP,POLD2,PYCR1,SMARCA4,SMARCC1,SMARCC2,SOD1,SOD2,TOP1,TXNRD1,UPRT,VIM	1667 (22)
PPARGC1A		transcription regulator		0.424	0.0048	ACACB,ACAT1,ADAMTS1,ADGRG1,APAF1,APEX2,ATP5F1A,ATP5F1B,ATP5PD,ATP5PO,BAX,BID,BLM,BNIP3,CCN4,CD40,COX4I1,COX5A,Cox5b/Gm34962,CTSA,DAXX,DUSP16,EBF2,ENO1,EPAS1,Esrra,FANCD2,FASN,FBLN1,FBXO32,FDPS,FH,GAS6,GFRA1,GOT2,GPX1,GRK1,HK2,HMOX1,IDH3A,IGFBP3,INHBB,IRAK1,IRS1,LAMB1,LDHA,LDLR,LIFR,LIPA,LPL,MAP2K6,MAPK14,MBP,MCM5,MCM6,MFN2,MSI1,MSMO1,MT-CO1,MT-CO2,MT-ND1,NCEH1,NDUFB8,NDUFS1,NDUFV2,NEUROD1,NFKB1,N…	1466 (22)
antioxidant		group			0.00485	BAX,FN1,GJA1,HMOX1	1442 (13)
ZBED1		enzyme			0.00485	CHD3,RPL10A,RPL12,RPS6
PYCR1	0.769	enzyme		0	0.00485	CDH1,CTNNB1,DNM1L,VIM
ZC3H10	-0.314	other		0.152	0.00485	ATP5F1A,MT-CO1,MT-CO2,NDUFB8
FLVCR1		transporter	Inhibited	-2	0.00485	RPL35,RPS14,RPS19,RPS27A
omipalisib		chemical drug		0	0.00485	AURKA,AURKB,FOXM1,PDPK1
copanlisib		chemical drug		0	0.00485	AURKA,AURKB,FOXM1,PDPK1
SMC1A	0.18	transporter			0.00485	AKT1,AKT3,ASXL1,BCL2,Cux1,DNMT3A,EZH2,KIT,KMT2C,Meis1,NANOG,NPM1,PAX6,POU5F1,RAD21,STAT5B,TET2
IGF1R	-0.301	transmembrane receptor	Activated	2.494	0.00487	ACP1,ALDOA,APP,ATP5F1A,ATP5F1B,ATP5F1D,ATP5MC1,ATP5PD,ATP5PO,BAX,BCL2,BCL2L11,CALU,CBFB,CD109,CD300A,CDH1,COL3A1,COL4A1,COX4I1,Cox5b/Gm34962,CTNNB1,FASN,FTH1,HSPA5,IGFBP3,INHBB,IRS1,KIF20A,LASP1,LPL,MAPK14,MFN2,MT-ATP6,MT-CO1,MT-ND3,MT-ND4,MYOM2,NANOG,NDUFV2,NME1,PDCD10,PDLIM2,PKM,POU5F1,PSMC6,RAB18,RAB1A,RBM3,RHOA,RPL10A,RPL3,RPL35A,RPL37A,RPL7,RPL9,RPS21,RPS24,RPS26,RRM2,RTL1,SFMBT2,SMU1,SNCG,S…	1558 (20)
SP110		transcription regulator		-0.801	0.00487	ACP1,ARRB1,ATF2,CCN1,CTSB,DAB2IP,DICER1,DMD,E2F1,EEF2K,F2R,FLII,IFNAR1,IL6R,ING1,ITGAV,MAOA,MAP3K3,MRTFB,MTHFR,NCK1,NF2,PDCD6IP,POLE,ROCK2,RXRA,SMARCA4,SP3,SQSTM1,STIM1,SUMO3,TAB3,TAF5,TCF3,TGFBR3,TIA1,TRIM28,TSC2,TXNIP
H2AZ1	0.773	other		0.577	0.00493	AURKB,BIRC5,CDCA8,CKAP2L,E2F8,FOXM1,GALNTL6,GINS2,MAPK4,MCM2,MCM7,MKI67,RPS6,SPC25,TACC3,TOMM40,TOP2A,TPX2	451 (7)
HSPA5	0.757	enzyme		-0.268	0.00493	APP,BAX,BCL2,BCL2L2,BIRC5,CDH1,CRTC1,ERN1,FASN,GRIA2,HSP90B1,HSPA5,HSPA8,IDI1,MAP1LC3B,MBP,P4HB,SREBF2	1265 (17)
TFE3	-0.868	transcription regulator		1.155	0.00494	ATP5PO,CCNE1,CDH1,Cox5b/Gm34962,DCT,ENO1,FASN,FLCN,HK2,IRS1,LDHA,MT-ATP6,MT-CO1,MT-CYB,MT-ND1,NDUFV2,SMAD7,TPP1,VEGFA,VPS35	988 (15)
PKD1	-0.818	ion channel		-0.089	0.00498	ABCG2,ADAM22,ADCY6,ALG6,AMOTL2,ASPH,ATP1B1,ATP1B2,CCN1,CDC42BPA,COL12A1,CREBBP,CTNNB1,DDX3Y,DENND2B,EDIL3,EIF3A,FAM98B,FGFR1,GLI2,GLS,GPRASP1,GRAMD1A,HDAC9,HSP90B1,JAKMIP1,JAKMIP2,KLHL28,LARP4B,LTBP1,MAP3K12,MID1,MT-CO1,NAPEPLD,PDCL,PI4KB,PICALM,PKD2,PML,POU2F1,PPRC1,PSEN1,RHOA,SEMA4C,SEPTIN7,SFXN3,TENM2,THG1L,TRAF2,VPS13B,VWF,WWTR1,ZFHX4,ZNF711
benzo(a)pyrene		chemical toxicant		-0.181	0.00507	ABHD4,ACIN1,ADAM12,AGTPBP1,AHR,AJUBA,BAX,BCL2,BCL2L11,BIRC5,BRAF,BTG3,CCN1,CDK14,CDK5R1,CELF2,CKS1B,COMT,DDB1,ECT2,ERCC5,FASN,FYN,G6PD,GCLM,GNA11,GNAI2,GPC1,HK2,HMOX1,HS6ST2,ING1,INHBB,INSR,ITPR1,LDB1,MAD2L1,MAP2K1,MAP2K6,MAP3K2,MDM2,NAPB,NR5A1,NRAS,NUMBL,PGD,PLCB1,RAE1,RSRP1,SQSTM1,STX5,TGFB1,THBS1,TXNRD1,VEGFA,XPC,ZKSCAN3	1462 (18)
4-phenylbutyric acid		chemical - endogenous mammalian		-0.58	0.00513	ABCD2,ADAM17,ATF4,ATP1A3,BCL2,CALR,CDV3,CFLAR,CXCL12,EIF2S2,ELP2,ERN1,ERP29,GJA1,HLA-A,HSP90B1,HSPA4,HSPA5,LGI1,LPAR6,MARCHF7,NFKB1,PCNP,PSMA3,RGS9,ROCK1,SELENOP,SOCS3,SOD2,SP3,STK10,TCERG1,TJP1	1673 (18)
RAB1B	-0.496	other		0.898	0.00518	ARF4,ARL1,COPG1,GOLGA3,GORASP2,KDELR1,RAB11FIP2,SEC22B,SEC31A,SRP54,STX3,STXBP1,USO1
FAAH		enzyme	Inhibited	-2.72	0.00518	ATP5PD,HMOX1,NANOG,PECAM1,PLD1,POU5F1,RPL5,RPL7,RPL7L1,RPS18,RPS2,Rps3a1,RPS6
THBS4		other		1.284	0.00518	ATF4,CALR,CD40,CDH1,CHUK,COL3A1,HSPA5,HYOU1,MANF,P4HB,PECAM1,VCAM1,VIM	993 (14)
HOXA10		transcription regulator		-0.413	0.00521	B3GALNT1,BCHE,BCL2L11,CHERP,COL3A1,CTSV,CYBB,DDX19B,EIF3A,ELOC,ENPP2,FKBP3,FLT1,FN1,FZD5,GAS6,GJA1,HMBS,HMGCR,HNRNPL,HOXB3,HSP90AA1,IGFBP3,IRX3,KLF10,MAP1B,MAX,Meis1,MEIS2,NCAM1,NRF1,NUDT3,P4HB,PBX3,PEG3,PHGDH,PIK3R1,RBP1,RP2,RPL37A,SOS1,ST6GAL1,TDO2,TGFBR3,TTC3,WNT4,XDH,ZFYVE9
STAT4		transcription regulator		0.298	0.00526	ADSS2,ASPH,ATF4,BANP,BCL2,BCL2L11,BSG,CCNI,CCNL2,CDK2,COPG1,DHX8,ENTPD4,ETV5,FSCN1,FYB1,GJA1,GLG1,H3-3A/H3-3B,HEXB,ING2,INTS12,ITGA7,ITIH5,JAG2,KDELR2,LAMTOR3,LRP1,LUC7L,MBOAT2,P4HA2,PDK1,PEX13,PFN2,PGP,PKP2,PRDX6,R3HDM1,RNF130,RORA,RRAGD,SETD5,SF3B1,SH2B1,SLC2A3,SOCS3,SRPK1,STC2,SUN1,SYPL1,TAF15,Tcf7,TPP2,TSPAN5,TUBB2B,VDAC1,VEGFA,VLDLR	1155 (7)
SNAI1		transcription regulator		-0.827	0.00527	ACTN1,ACTR3,AFAP1,BAK1,CCN1,CCND3,CCNE1,CD46,CDH1,CDH4,CDK2,CDK4,CFL2,CLDN12,CXADR,DPYSL3,EPCAM,FASN,FLNA,FLNB,FMNL2,FN1,GLI2,ID4,L1CAM,LASP1,MSI1,MYO5A,PARVB,PFKP,POU5F1,RORA,SERPINH1,SMAD3,SMAD7,SPARC,TGFB1,TGFBR3,TPM3,TPX2,VASP,VIM,WASF1,ZEB2	1752 (19)
WNT5A	-0.774	cytokine		0.634	0.0053	AXIN1,AXIN2,BCL2,CD40,CDH1,CDK8,CFAP45,CSRNP3,CTNNB1,CXCL12,DAB2IP,DBNL,DGKZ,DLL1,DVL2,DVL3,ENPP2,EPHA4,ERN1,F2R,FAM234B,FLNA,FLT1,FN1,FZD5,FZD8,GAB1,GJA1,HMOX1,INHBB,KIT,LONRF2,LRCH2,LRP5,MAP3K11,MAP3K9,MUL1,NFKB1,NR5A1,PECAM1,PIERCE2,PKN1,PTPN1,RET,SEMA4D,SOCS3,SPAG9,SPARC,STAR,STAT3,STC1,SYT1,TCF4,TGFB1,TNFSF10,TRAF2,VANGL2,VEGFA,VIM,WWTR1,ZEB2	1407 (16)
PIN1	-0.194	enzyme		0.816	0.00533	ATF4,BAX,BUB1,CDK5R1,CENPA,COL3A1,CTNNB1,DEPDC1,EPB41L4B,FASN,FBXW7,FN1,HES1,HSPA5,MAP1LC3A,MAPK8,MDM2,NCOR2,NFE2L1,PHB1,PIMREG,PML,TGFB1,TIMP4,TNFRSF10A	1472 (15)
ADRB		group		0.262	0.00553	AACS,ABL1,BAK1,BAX,BCL10,BHLHE40,BNIP3,BRCA2,CCNE1,CD40,CDK4,CFLAR,CYP51A1,DDIT4,E2F1,E2F4,ENDOD1,FDPS,GCLM,HGH1,HMGCS1,HMOX1,HSPD1,LTBP1,MSMO1,MVD,NCL,NFKBIA,NPM3,NSDHL,PKD1,PPM1D,RAD51,RTL8B,SQSTM1,SRM,SRXN1,TRAF3,WNT7B	1099 (7)
TP53COR1		other		1.129	0.00558	APAF1,BAX,BID,CFLAR,HIPK1,MDM2,RRM2B,SOD2,TOP2A	1146 (10)
AMPK		complex		-1.321	0.00561	AACS,AR,ATG5,BAX,BCL2L11,BIRC5,BMF,CCNB1,CDH1,CTNNB1,CXCL12,CYBB,Esrra,FASN,FBXO32,FSCN1,GJA1,HMOX1,IDH3A,LITAF,MT-ATP6,MT-CO1,MT-CO2,MT-CYB,MT-ND1,NRF1,SIRT1,SLC2A1,SLC6A8,SOD1,STIM1,VCAM1,VIM,YBX1	1490 (18)
mir-9		microRNA		1.833	0.00566	AR,BACE1,CAMTA1,CDH1,CTNNB1,LIN28A,MEIS2,NFKB1,PAX6,RUNX1T1,SP1
sulindac sulfide		chemical drug		-0.404	0.00567	AGTPBP1,APP,ARPC1B,ATF4,BACE1,BCAM,DYNLL1,HSPA5,IFRD1,LDHA,MAD2L1,MSMO1,NUTF2,PIK3R1,PPP2R1A,PPP2R2A,RRM2B,SPTBN1,STAT3,STC1,STC2,TUBA4A,XRCC6	1354 (12)
STIM1	0.541	ion channel		1.279	0.00582	ATF4,FLT1,GPX1,HMOX1,KLF10,KLF3,NFATC3,NRAS,PRDX1,PTCH1,RPL21,RPL26,Rpl29 (includes others),RPS12,RPS19,RPS23,RPS28,RPS5,SMO,SRF,TGFB1,VEGFA	286 (5)
sodium arsenite		chemical drug	Activated	2.491	0.00582	BAX,BCL2,BIRC5,ENO1,EPAS1,FTH1,GCLM,HDAC6,HK2,HMOX1,HSPA4,LITAF,MAT2A,MAT2B,MTHFR,NANOG,RAF1,RND2,SOCS3,SRSF3,TNFSF10,VEGFA	1529 (18)
crizotinib		chemical drug		1.378	0.00584	BCL2L11,CDH1,COL3A1,COL5A2,COX4I1,CTNNB1,ERBB3,FASN,HK2,LDHA,PTP4A1,SOD2,SPARC,TXNIP,VIM	1584 (17)
SAHM1		chemical reagent		-0.775	0.00584	BHLHE40,BNIP3,CD300A,DDIT4,DOCK5,FLNA,HES1,HK2,NT5DC2,PDK1,PUS7,RHOBTB1,SUSD4,VARS1,ZBED3
RUVBL1		transcription regulator		-0.246	0.00602	AXIN2,CCNT1,H4C15,IGFBP3,KDM4B,POMK,PSMA7,PSMB7,PSMC4,PSMD12,QKI,RBL1,SLC39A7,SOCS3,TCF4,ZDHHC9
NQO1		enzyme		1.59	0.00614	ALDOA,BAX,BCL2,BIRC2,BIRC5,CFLAR,CXCL12,ENO1,GLS,HK2,KIT,LDHA,PDK1,PKM,SLC1A5,SLC2A1,VCAM1,XIAP	1392 (19)
brivudine		chemical drug			0.00619	APEX1,DDX1,UBE2N
ixabepilone		chemical drug			0.00619	BIRC2,BIRC5,XIAP
Cyclin B		group			0.00619	BIRC5,CFLAR,XIAP	845 (6)
RNF146	0.413	enzyme			0.00619	AMOT,AMOTL1,AMOTL2
PRMT8	-0.54	enzyme			0.00619	EIF4G1,EIF4H,GRIN2A
MYLIP		enzyme			0.00619	LDLR,LRP8,VLDLR
METTL7B		enzyme			0.00619	GPX4,HMOX1,SOD1
2-(3-chlorophenylamino)phenylacetic acid		chemical drug			0.00619	COL4A1,FN1,TGFB1
PRKCSH	-1.337	enzyme			0.00619	MAP2K1,PKD1,PKD2
CLCN3	-0.618	ion channel			0.00619	NFKB1,TGFB1,VCAM1
Tardbp		transcription regulator			0.00619	ERBB4,FGFR1,VPS4B
FTMT		enzyme			0.00619	FTH1,FTL,TFRC
SLC12A6	1.182	transporter			0.00619	CDH1,CTNNB1,VIM
CUX2	0.253	transcription regulator			0.00619	DLL1,KDM5B,NCAM1
Manf		other			0.00619	HSP90B1,HSPA5,PDIA6
NPHS2		other			0.00619	CD2AP,NPHS1,TJP1
glycosylated somatostatin derivative smsDX		chemical reagent			0.00619	HSPA5,TOMM40,VDAC2
dimethyl-alpha-ketoglutarate		chemical reagent			0.00619	DNMT3A,DNMT3B,OTX2
temuterkib		chemical drug			0.00619	GPX4,HMOX1,NCOA4
oleuropein aglycone		chemical - endogenous non-mammalian			0.00619	APP,BECN1,SQSTM1
NCGC00378430		chemical reagent			0.00619	CDH1,FN1,SMAD3
RNA polymerase II		complex			0.00623	ACRV1,ADAM23,ATP13A2,ATP6V0A1,AURKA,BCL2,BLNK,CAP2,CBX5,CCNB1,CD40,CDH1,CHEK2,CSDC2,EBAG9,ELK4,ENO1,FLT1,FOSL2,GAPDH,GBP7,HNRNPU,HPRT1,IGFBP3,KMT2A,KPNA2,L1CAM,LDLR,MAD2L1,MAP2K1,MAP2K2,MAPK1,MAPK8,MEF2A,Meis1,NCOA3,NFKBIA,PBX1,PBX3,PCDHGC3,POLB,PRUNE1,PTK2,RALGDS,RBBP8,RND3,RPL10A,RPL12,RPL13A,RPRM,RPS21,RPS3,RPS6,SDHC,SLC2A3,SLC9A8,SOCS3,SOD2,SPAG7,SPTA1,SYT4,TGFB1,Tmsb4x (includes others),TOP2…	1345 (10)
2-deoxyglucose		chemical drug	Activated	2.633	0.00624	ABCG2,APP,ATF4,BACE1,BCL2,BCL2L11,BID,BIRC2,BMF,CFLAR,CITED2,CTNNB1,DDIT4,GPX1,HK2,HSP90B1,HSPA5,INSR,LDHA,MAPK14,NCAM1,ODC1,PDIA3,SIRT1,SLC2A1,SOD2,TOX2,TXNIP,XIAP	1474 (20)
EGLN		group		-1.765	0.00629	APAF1,ASCL1,BCL11B,BNIP3,DPYSL4,EGLN3,FAM117B,FOSL2,FTL,FYN,GAPDH,GPI,GYS1,H3C1,H4C15,HK2,KDM5B,LDHA,LNPK,LZTFL1,NOL3,PAM,PDK1,PFKP,PGK1,PPP2R5B,RAB11FIP5,RIOK3,RIPPLY3,RLF,RNF122,RNF165,RRAGD,SH2B2,SLC16A3,SMTNL2,SOX9,STC1,STC2,TPI1,VEGFA,VLDLR,WWTR1	1327 (19)
Rb		group		-0.449	0.00632	APAF1,AURKB,BIRC5,BUB1,CCNB1,CCNE1,CDH1,CDK2,CDT1,DNMT1,E2F1,ECT2,EZH2,FOXM1,HDAC1,MAD2L1,MCM5,MCM7,PA2G4,PCYT1A,POLE,RBBP8,RBL1,SOD2,TOP2A	1162 (13)
Ubiquitin		group	Inhibited	-2.72	0.00636	AZI2,BCL2L11,HSP90AA1,HSP90B1,HSPA4,HSPA5,HSPA9,HSPD1,PAK2,RARA,STAT6,TNFSF10	1716 (21)
AKT3	-0.533	kinase		-0.513	0.00636	BCL2L11,BMF,COX4I1,EBAG9,ERBB3,HSPD1,HSPE1,MT-CO1,MT-CO2,RELN,RPS6,WNK1	1191 (11)
CCNK	-0.049	kinase		-0.285	0.00636	ATR,BRCC3,CRELD1,FANCD2,GABPB2,SMARCC2,TAF10,TAF12,TAF15,TAF8,UBE2T,UTP14A
doxifluridine		chemical drug		0.749	0.00642	BAX,MDM2,PPM1D,RPL10A,RPL3,RPS27L,RRM2B,SESN1
NCAM1	0.662	other		1.348	0.00642	CALR,GLUL,HSPA4,MAP2,NCAM1,NFKBIA,NLGN1,THBS1
CDK19	0.455	kinase	Inhibited	-2.896	0.00643	ABHD4,BAK1,BAX,CD81,CDH1,CYFIP2,DDIT4,DHCR7,DNTTIP2,EPCAM,FBXW7,HMGCS1,HMOX1,JAG2,KLF5,MDM2,MVD,MXD4,NANOG,NOL8,NOTCH1,Podxl,POU5F1,RAP2B,RPS12,RPS27L,RXRA,SESN1,STOM,TDGF1,TFCP2L1,TGFB1,TSC22D1,TXNIP
metronidazole		chemical drug		1.222	0.00643	AGPAT3,AHCYL1,ARHGAP5,Bhlhe41,BLNK,CITED2,COL3A1,CTSB,Cux1,Dst,EPS15L1,FTH1,GARNL3,GAS6,Gm3411 (includes others),GOLGA3,GPM6A,ITGB5,LAMP2,Map3k7,MCOLN1,MYO1B,NAV2,NRIP1,RHOA,SBF2,SEC22B,SMAD3,SPIRE1,STAT3,SYNJ1,TJP1,TMC7,ZMYND8
BRCA1	-0.253	transcription regulator		-0.399	0.00648	AR,ATRIP,BAK1,BAX,BCKDHB,BCL2,BIRC5,BRCA2,CAMK2B,CCNB1,CCNE1,CDH3,CTNNB1,DDIT4,DUSP3,ENPP2,EP300,ERCC5,EXO1,GTF2H1,H3-3A/H3-3B,Hmga2,HMOX1,IFNAR1,KIT,LHX1,MAD2L1,MDM2,NOTCH1,PCBP2,PHLDA1,POU2F1,RAD51,RBL1,ROBO1,RRM2B,SERPINE2,SFPQ,SIRT1,SMAD3,STAT5B,STC1,TBP,UBE2I,VEGFA,VIM,XPC,XRCC6	1658 (21)
Insulin		group	Activated	2.912	0.00655	ACAT1,ADAM12,AKT1,ALDOA,AP2M1,APAF1,APP,APPL1,ARRB1,ASB4,ATG7,Atp5e,ATP5F1D,ATP5MC1,BACE1,BCL2,BECN1,BIRC5,CACNA1B,CCNC,CCND3,CCNE1,CCNG2,CCT2,CCT4,CCT6A,CCT7,CDK2,CDK8,CFLAR,COL3A1,COL4A1,COX4I1,Cox5b/Gm34962,Cox7c,CTNNB1,CYBB,DDIT4,DYNLL1,E2F4,ECI2,ENPP2,EPAS1,ERP29,FASN,FBXO32,FKBP8,FN1,FTL,G6PD,GAPDH,GDI2,GPLD1,GSK3A,HAP1,HES1,HIF3A,HK2,HMGCR,HMGCS1,HMOX1,HNRNPK,HSP90AA1,HSP90B1,HSPA4,HSPA5,H…	1793 (18)
PRKCE	-0.375	kinase	Inhibited	-2.061	0.00656	ADAM12,APP,BAX,BCL2,BIRC5,CCN1,CCND3,CCNE1,CDH1,CDON,DLG4,E2F1,HSP90AB1,HSPA5,IL6ST,LDLR,NFKB1,ODC1,PDCD4,STAR,STAT3,VCAM1,VEGFA,XIAP	1588 (20)
OSM		cytokine		-1.409	0.00657	ABCC5,ABCG1,ACSL3,ADAM17,ADAMTS1,ADH5,AHCYL1,AHR,ARF6,ATP13A3,ATP2B4,BAK1,BAMBI,BCL10,BCL2,BCL2L11,BHLHE40,BLMH,BRD8,CBX3,CCNG2,CDH1,CDH3,CDK17,COL3A1,COX6B1,CPM,CSNK2A2,CTSV,CXADR,CXCL12,DAPK1,DEGS1,DENND5A,DHRS3,DNAJC3,DNM1L,EPCAM,EPHB2,ERBB3,FAM171A1,FASN,FN1,GAB1,GAP43,GAS7,GLUL,GRIN2A,HIPK3,HK2,HLA-A,HMOX1,HSPA5,IGFBP3,IL6R,IL6ST,IRAK1,IRS1,ITPKB,JAG1,JMJD1C,KIF5B,KLF10,KRR1,LDLR,LIFR,LITAF,…	1752 (20)
Creb		group		1.779	0.00682	ACVR2B,AKT1,ANK3,ANTXR1,APBA2,ARPC5,ATG7,BACE1,BAK1,BCL2,CCN1,CCN4,CD59,CFLAR,COMT,CSRP1,CTSB,CTSV,CYP51A1,DDX6,DYNC1LI2,DYNLT2B,EPHB4,Esrra,ETV5,FGFR1OP2,FLNB,Foxp1,FSCN1,FXN,GABPB2,GJA1,GNAS,GNB4,GRK3,GTF2H3,HES1,HTT,INTS7,KCNC1,KDM2B,LASP1,LDLR,MAP2K1,MAPK8,MAT2A,MBP,MED31,MLLT6,MT-ND3,MYB,NCOA2,NDFIP2,NF1,NMNAT2,NPHS1,PGK1,PI4KB,POLA1,POLE,PPFIBP1,PPRC1,PYCR1,QKI,RET,RRM2,RYR2,SLC25A44,SLC2A1…	1763 (22)
UBA1	-0.096	enzyme		-1.938	0.00683	ATF4,BIRC2,HSP90B1,HSPA5,HSPA8,MAPK8,NEFL,TAGLN2,TUBA1C,VIM	1015 (7)
BRD7	0.411	transcription regulator		0	0.00683	BAX,CDH1,DICER1,FASN,FN1,MDM2,PYCARD,RAD51,RRM2B,VIM	1506 (20)
MMP11		peptidase		0.566	0.00683	ACACB,ATF4,ATP5F1B,Cox5b/Gm34962,HSPD1,HSPE1,LDHA,PHB1,PSMB1,SLC16A3	437 (7)
THZ2		chemical drug		0	0.00683	FOSL2,FOXK1,GLI2,IGF2BP1,MDM2,SLC2A1,SMAD3,SP1,SRSF3,XIAP
CA9		enzyme		0	0.00688	ALDOA,ATP5F1A,ATP5F1B,ATP5F1C,ATP5F1D,ATP5PD,ATP5PO,ENO1,EPAS1,LDHA,PGK1,SLC1A5,SLC38A1
ING1	-1.082	transcription regulator		0.52	0.00688	BAX,CCNB1,DEK,DGCR8,DIDO1,EID1,ERN1,HDAC1,MDM2,PPP2R1B,RPS14,TPPP,TPT1	620 (5)
PHB1	-0.703	transcription regulator		0.982	0.00688	AXIN1,BAX,BCL2,BECN1,CDK4,CTNNB1,E2F1,KPNA4,MDM2,NFKBIA,RBL1,TCF4,TGFB1	1719 (17)
trans-hydroxytamoxifen		chemical drug		0.346	0.00689	ABCC5,ARNT2,ASCC3,BAK1,BLNK,CBX6,CCNB1,CITED2,CXCL12,DBN1,DDIT4,EPB41L3,ERBB3,FAP,FMN2,FN1,FZD8,INHBB,KRT7,L1CAM,LAMB1,LDHA,LITAF,LOXL2,MXD4,MYO1B,NOTCH1,NR2F2,P4HB,PDK1,PKD2,PXDN,RAB30,RB1CC1,RBPJ,RND3,SLC22A5,SLIT2,SMAD3,SNCG,STC1,STXBP1,TMEM131L,TOP2A,TTC9,UNC5B,VEGFB	1117 (8)
nitric oxide		chemical - endogenous mammalian		-0.136	0.00706	AHR,AKT1,APAF1,APP,AR,ARID1B,BAX,BCL2,BIRC2,BIRC5,BNIP3,CXCL12,DAG1,DPYSL3,EN2,FLT1,FTH1,GCLM,HMOX1,HPGDS,HPRT1,HSP90AA1,HSP90AB1,MDM2,MKI67,MT-CO1,NCAM1,NDUFS1,NID1,ODC1,PECAM1,PPM1D,RAD23B,SMARCC1,SOD1,SQSTM1,TFRC,THBS1,Ttf1,TXNRD1,UBE2C,VEGFA,XIAP	1593 (18)
Vhl		complex		-0.246	0.00712	BIRC2,BIRC5,CFLAR,INHBB,TGFB1	1403 (17)
CENPN		other		1.342	0.00712	ENO1,HK2,LDHA,PKM,SLC2A1
tolfenamic acid		chemical drug	Inhibited	-2.224	0.00712	BIRC5,FLT1,MET,SP1,SP3	1090 (7)
TRPC4AP	1.019	transporter		-1	0.00712	APP,BZW2,HSPD1,NOP56,NPM1
ELP3	0.865	enzyme		0.314	0.00712	ATF4,DEK,MRPL13,MRPL3,SOX9	439 (7)
SOX18		transcription regulator		-1.067	0.00712	BCL2,IL6ST,PROX1,RXRA,VCAM1
EFEMP1		enzyme		0.447	0.00712	ADAM17,CDH1,SMAD7,VEGFA,VIM
MAP3K10	0.221	kinase		-0.849	0.00712	GLI2,MAP3K11,MAP3K9,MAPK8IP1,SH3RF1
KIRREL1	-0.447	other		0.832	0.00712	AMOTL2,CCN1,NPHS1,TAFAZZIN,TJP1
BLACAT1		other		0.44	0.00712	CDH1,CTNNB1,MKI67,RPS15A,VIM	1093 (7)
TSPO		transmembrane receptor		0	0.00712	BCL2,SOD2,STAR,VCAM1,VDAC1
DIABLO	0.041	other		-0.577	0.00712	BIRC2,BIRC5,CFLAR,MKI67,XIAP
FM19G11		chemical reagent	Inhibited	-2.213	0.00712	EGLN3,EPAS1,NANOG,POU5F1,VEGFA	757 (7)
cinnamon powder		chemical reagent		0.447	0.00712	APP,GYS1,IRS1,SLC2A1,SLC2A3
SF3B1	0.735	other		1.673	0.00717	ATP5F1A,DLG1,G6PD,MT-CO2,NDUFB8,PHGDH,PUF60	1304 (13)
LINC-ROR		other		0.137	0.00717	BCL2,BECN1,DCTN4,DEPDC1,NANOG,NOTCH1,POU5F1	613 (5)
D-tubocurarine		chemical drug			0.00717	CNTN1,KMT2C,LITAF,MATR3,PTPRA,RBBP6,UBE3A
BMI1		transcription regulator		-1.347	0.0072	AURKA,BNIP3,CADM1,CCNE1,CDC14A,CDH1,CYFIP2,DLC1,DNMT1,FBXW7,HK2,ID4,KIF1B,MET,NFKB1,NID1,RRM1,SMAD3,ST18,VEZT,VIM	1318 (14)
AKT1	-0.695	kinase		0.206	0.00723	AKT1,AR,ATP5MC1,ATP6V1E1,AURKB,BAX,BCL2,BCL2L11,BIRC5,CCND3,CCNE1,CD40,CDH1,CDK2,CDK4,CFLAR,COL4A1,CTNNB1,CTSV,DHCR7,DIAPH1,DLG4,E2F1,ENO1,EP300,FASN,FBXO32,FN1,GCLM,GOSR2,GOT2,HIPK3,HMGB2,HMGCR,HMGCS1,HMOX1,HNRNPL,HUNK,IRS1,LAMB1,LIPA,MATR3,MBP,MDM2,MMUT,MSMO1,MYB,MYH10,NFATC3,NFKB1,NOTCH1,PDPK1,PHLDA1,PIK3R1,PKM,RAB11A,SIRT6,SLC2A1,SLC4A7,SP1,SREBF2,SRF,STAT6,TGFBR3,THBS1,TNFSF10,UBE2C,UBE2L3,U…	1620 (19)
NSUN6		enzyme		-0.535	0.00724	AMOTL2,CCN1,ETV5,FLNA,FSCN1,GAS6,GLS,HEXB,HMMR,PHGDH,SCHIP1,THBS1,TOP2A,TSPAN3
ITCH	0.286	enzyme		-0.564	0.00724	CCN1,CFLAR,CTNNB1,DNMT1,DVL2,DVL3,LATS1,MCM6,PHGDH,RRM2,SLC1A5,SLC2A3,TFRC,WBP2	1252 (10)
miR-29b-3p (and other miRNAs w/seed AGCACCA)		mature microRNA		-1.287	0.00725	AXIN2,BACE1,BCL2L11,CD276,CDH1,COL3A1,COL4A1,COL5A2,CTNNB1,DNMT3A,DNMT3B,Dst,GAS7,LOXL2,NASP,NID1,NID2,PIK3R1,PPM1D,PTP4A3,SHROOM2,SP1,SPARC,SRSF10,STAT3,TDG,TRIM9,VEGFA,WBP11
maneb		chemical toxicant		-1.049	0.00737	ADAM22,BAX,BICD1,CACNA1E,KCNA2,KCNMA1,KIAA1217,KIF1B,LIFR,LRP4,MARCHF9,MBOAT2,MRTFB,NFAT5,NFIB,PLCE1,ROCK1,STRBP,ZBTB44,ZHX3
RYR1		ion channel		1.492	0.00747	ABCD3,ACACB,ACAT1,AFG3L2,ATP5F1A,ATP5PD,COX4I1,DECR1,GAPDH,HADHB,HK2,MT-CO1,MT-CO2,MT-ND1,TRPC6	633 (7)
CDK2AP1	1.078	other			0.00747	AXIN1,CCN4,CDK2,CTNNB1,DAAM1,EP300,FZD5,LRP5,MAPK8,SENP2,SFRP2,TCF3,VANGL2,WNT5A,WNT7B	1127 (10)
HPI-1		chemical reagent		0.548	0.00757	APAF1,BAK1,BAX,BCL2L11,GLI2,KIT
mGluR		group	Inhibited	-2.433	0.00757	DLG4,ERBB4,FMR1,MAP1B,NTRK2,OPHN1
DGCR5		other		1.016	0.00757	AKT1,CDH1,CTNNB1,FN1,TJP1,VIM
LRPPRC	0.677	other		-1.698	0.00757	ATP5IF1,MT-ATP6,MT-CO1,MT-ND1,MT-ND3,SQSTM1
MTORC1		complex		0.857	0.00759	AHR,ATF4,FASN,FDPS,HK2,HMGCR,IDI1,LDHA,MAT2A,MBP,Nedd4,NFE2L1,ODC1,PFKP,PKM,SLC2A1,SREBF2,UCHL1	1424 (15)
NOX4		enzyme		0.306	0.00759	BCL2L11,BMF,CDH1,COX4I1,CYBB,EPAS1,FN1,HK2,HMOX1,KIT,LDHA,PDK1,POU5F1,RHOA,SLC2A1,TJP1,VEGFA,VIM	1439 (20)
iron		chemical - endogenous mammalian	Activated	3.185	0.00759	APP,CCNB1,CCND3,CCNE1,CYBRD1,EIF3A,FBXL5,FTH1,FTL,HMOX1,HTT,IREB2,MCOLN1,NDUFS1,NFYA,SLC39A8,SOD2,TFRC	1359 (20)
NANOG	1.678	transcription regulator		-0.806	0.0078	AHR,BIRC5,BMPR1B,CCNL2,CDC25A,COL3A1,E2F1,E2F5,EN1,FOXH1,GLI2,HNRNPH1,HOXB3,ID4,IER5L,INHBE,JARID2,KDM4B,LTBP1,MAP1B,MAX,MTF2,NANOG,NRIP1,PAX6,PDCD4,PHACTR2,POU5F1,PPP2R1B,PRRC2C,PTK2,RAPGEF5,RIF1,RIPPLY3,ROCK1,SEC22B,SET,SMAD1,SMAD3,SMAD7,SMARCC1,SRRT,TET2,TOB1,XIAP
CTBP2	-0.344	transcription regulator		0.652	0.0078	CDH1,CTNNB1,DHCR7,FDPS,HMGCR,LDLR,MDM2,NEFL,NPC1,SPRY4,SREBF2	855 (7)
miR-22-3p (miRNAs w/seed AGCUGCC)		mature microRNA		0	0.0078	ARID3B,ARRB1,CCDC47,CHD7,EDC3,FBXO46,KAT6A,MAX,POGK,SRF,ZNF618
ZNF507	0.734	transcription regulator		-0.931	0.0078	BAX,BCL2,BIRC5,CCNB1,CCNE1,CDC25A,CDH1,CDK2,CDK4,VIM,ZEB2	1294 (7)
pifithrin alpha		chemical reagent		-1.491	0.0078	AR,BAX,DNM1L,HMOX1,MDM2,MFN2,PSEN1,SIRT1,SQSTM1,TNFRSF10A,WNT4	1031 (7)
sterol		chemical - endogenous mammalian	Activated	2.211	0.0078	ABCD2,ABCG1,DHCR7,FASN,FDPS,HMGCR,LDLR,LIPA,PCYT1A,SCARB1,SREBF2	1171 (10)
tamoxifen		chemical drug		0.374	0.00793	ABCA3,ABCE1,ABCG2,ACKR3,ATF4,ATP5F1B,BAX,BCL2,BECN1,BID,BIRC5,BRWD1,CCN1,CDCA2,CDH1,CDK2,CFLAR,COL11A1,CXCL12,DCC,DNAJA1,DNMT3B,DYNC1H1,E2F4,EPHA4,ERBB3,ERBB4,ETV5,F2R,FAM83D,FASN,FN1,GAP43,GAPDH,HES1,HMGCR,HMGCS1,HSP90AB1,HSP90B1,HSPA5,IDH3A,IGFBP3,IRS1,KIF4A,KLHL24,KRT7,LDLR,LOXL2,MDM2,MELK,MET,MKI67,MT-CO1,NCAPD2,NOP58,NRCAM,PHGDH,PKM,POU5F1,PSMA7,PSMC6,PSMD11,PTPRS,RBL1,SHC1,SLC1A2,SLC2A1,SLC…	1748 (19)
CASR		G-protein coupled receptor		1.987	0.00798	ABL1,BAX,BCL2,BIRC5,CCNB1,CCND3,CDH1,CDT1,CENPA,COL4A1,EZH2,GNAI2,H2AZ1,Hmgn2 (includes others),IGFBP3,IQGAP1,KIF22,LPL,MAD2L1,MAGI1,NASP,NCAPD2,NDUFV2,ODC1,PDLIM2,PPP1CA,PRC1,RAPGEF1,SLC7A7,SOCS3,SPAG5,SRC,TPX2,TXN,TXNIP,VEGFA,WSB1	998 (11)
TFRC	0.723	transporter	Inhibited	-2.383	0.00799	ADGRG1,APAF1,ATF4,BCL2L11,BNIP3,CCNB1,CD300A,CHAC1,CSTF2T,DDIT4,FTH1,FTL,GAS7,HK2,HMOX1,Hrk,HSPA5,KIT,LDHA,PHGDH,PTN,SLC2A1,SRXN1,STC2,SULF2,TNFSF10,UBE2E1	221 (5)
elaidic acid		chemical - endogenous mammalian		0.84	0.00799	ACSL3,ACSL4,ATP5F1A,ATP5F1B,CYP51A1,DHCR7,DHRS3,FASN,FDPS,GPX4,HMGCR,HMGCS1,HSD17B12,IDI1,LDLR,LIPA,LIPH,LPP,NPC2,NSDHL,PHGDH,PPT1,PRPF19,SGPL1,SOAT1,SREBF2,VCAM1
MSI2	-0.712	other		1.313	0.00819	CCN1,CDH1,FN1,IL6ST,NANOG,PLCB3,POU5F1,SMAD3,VIM	845 (6)
RND3	1.342	enzyme	Activated	2.57	0.00819	BAX,BCL2,CDH1,FN1,HES1,NOTCH1,ROCK1,VEGFA,VIM	998 (7)
GPR174		G-protein coupled receptor		1.3	0.00839	B3GNT7,BCL2L11,CARD11,CBLB,Ccdc50,CDT1,CERK,CYBB,DENND4A,DENND5B,EML4,FYN,GDI2,HDAC9,ISY1-RAB43,KCTD12,LITAF,MYO5A,Pde4d,PHLPP1,PTPRJ,RFC1,SATB1,SIPA1L1,SSH2,ST6GAL1,STAT3,TNFRSF1B,ZNF318
PCLAF	-1.314	other		1.779	0.00851	AURKA,BUB1,CCNB1,E2F1,ECT2,ESPL1,FOXM1,KIF4A,MAD2L1,TOP2A,TTK,UBE2C	1039 (11)
TRPM2	-0.88	ion channel		-0.389	0.00851	ATG3,ATG5,ATG7,BECN1,BNIP3,COX4I1,EPAS1,LDHA,PDIA3,SLC2A1,SOD2,VEGFA	782 (7)
miR-23a-3p (and other miRNAs w/seed UCACAUU)		mature microRNA		-1.616	0.00851	ATAT1,CXCL12,FBXO32,HES1,HK2,IL6R,LDHA,MET,NOTCH1,SEPTIN3,SMAD3,TRPS1	937 (5)
CREB1	-0.302	transcription regulator		-0.536	0.00861	ACHE,AKAP13,AKT3,AQP11,ARFGEF3,ATP2B4,ATP6V0B,AURKA,BCAP29,BCL2,BHLHE40,BIRC5,BNIP3,BPIFC,CCN1,CCNB1,CCND3,CDCA8,CDK14,CHRNA1,CLMP,CPD,CRYM,CYFIP2,CYP51A1,DCX,EDIL3,ETV3,ETV6,FASN,FLT1,FN1,GAA,GAD2,GAP43,GFRA1,GLS,GNAL,GPR63,GRIA3,HECA,HLA-A,HMGCR,HMGCS1,HMOX1,HSPA4,HSPA5,IDI1,IMPACT,ING4,JPT1,KLF5,LDLR,LITAF,LPL,MAT2A,MCM5,MCM6,Meis1,MIDN,MIGA1,MKI67,MRPL49,MSMO1,MVD,MYH10,MYO1B,NDUFA10,NEURL1B,…	1619 (18)
MYOD1		transcription regulator		-0.564	0.00862	ACACB,ACHE,ALDOA,BCL2,CBX5,CCND3,CCNE1,CDK2,CENPF,COL4A1,CTNNB1,DAG1,DEPDC1,DMD,EIF2AK2,EIF3E,ENPP2,FAM83D,FOXM1,FYN,GINS2,GRB2,GYS1,HDAC11,HIPK3,ITGA7,KIF14,KIF4A,KNL1,LMNB2,MAFB,MAP2K1,MEF2A,MEF2D,MKI67,PAX7,PCLAF,PNP,PRKAR2B,PTK2,RPL7A,RRM2,SCHIP1,SDC2,SHCBP1,SLC12A2,SLC2A1,SMAD7,SP1,SPC24,SPTBN1,SRC,STAM2,TGFB1,TGFBR3,TJP1,TOP1,TOP2A,TPX2,TRIP13,TTN,ZBTB18	1464 (16)
BACH1	0.47	transcription regulator		-1.036	0.00865	ATP5F1B,ATP5F1D,ATP5MC1,ATP5PO,DNAJC7,FTH1,FTL,GAPDH,GCLM,HIF3A,HK2,HMOX1,IMMT,NDUFA2,NDUFAB1,PDK1,PHB1,PHB2,SLC25A15,SQSTM1,TFE3	846 (8)
cytarabine		chemical drug		0.542	0.00865	ATG5,BAX,BCL2,BCL2L11,BECN1,CCNB1,CD40,CDC25A,GAPDH,HLA-A,MDM2,POU5F1,PPP1CA,Pvr,RAE1,SESN1,THRA,THRB,TOP1,TOP2A,XIAP	1081 (10)
BECN1	-1.026	other		-0.931	0.00899	ATG14,BAX,BCL2,BCL2L11,BECN1,BIRC5,BMF,HTT,MAP1LC3A,SOD2,ULK1,VPS29,VPS35	1320 (11)
WNT1		cytokine		-0.217	0.00902	APAF1,AXIN2,BIRC5,CCN4,CCNB1,CCND3,CDH1,COL3A1,CSNK2A2,CTNNB1,DDIT4L,DLL1,E2F4,EEF1A1,EIF1AX,EIF3C,EIF4E,EIF4G1,EIF5A,ENPP2,FN1,HES1,KIT,KLF5,Meis1,NANOG,NCK1,OTX2,PDCD4,PDPK1,RELN,RPS6,SERPINE2,Tcf7,TJP1,XIAP,ZIC1	1551 (20)
N-Ac-Leu-Leu-norleucinal		chemical - protease inhibitor		0.919	0.00916	ABCA7,ACHE,APP,ATF4,BAX,BCAR1,BCL2L11,CCNB1,CDC25A,CTNNB1,CTNND2,DCC,E2F4,EIF4E,HLA-A,LAMP2,NFKBIA,PAK2,PAWR,RBL1,SCARB1,SREBF2,USF1,XIAP	1734 (20)
phosphate		chemical - endogenous mammalian		1.627	0.00917	ACAT1,AKT1,Celf1,Cyb5r3,DNMT3A,ETV5,F2R,HK2,HMOX1,HSPA5,LDHA,NCOA1,NCOR2,NDUFA12,NPM1,PKD2,PLA2G12A,POLR3K,RPL7L1,SLC20A1,SLC25A5,SLTM,SPRY4,STC1,STC2,TAGLN2,TFCP2,TGFB1,ZFP30,ZNF346
phytohemagglutinin		chemical drug		-0.423	0.00919	ADH5,AFF1,AMT,APP,BCHE,BCR,CACNB3,CALU,CAP2,CCND3,CCNT1,CD46,CDK4,CDK8,CGAS,CHML,CHN1,CPM,CRABP1,CXCL12,DHX9,DRG2,EIF5,EIF5A,EPRS1,ERF,FOSL2,GABRB3,GPD2,GPLD1,GYS1,HSP90AA1,IDH3A,KCNMB1,KCNN4,KIT,LMAN1,MAOA,MAP1A,MAP1B,MBP,MEIS2,MET,NCAM1,NFKB1,NKRF,NME1,NOP56,NRIP1,PAPOLA,PARD3,PDE1B,PLD1,POLR3A,PTPN1,PTPN3,PTPRJ,RCC1,RO60,RXRA,SARS1,SELENOP,SHC1,SKI,SLC6A8,SRSF1,STAT3,TNFSF10,TRAF2,TRAF5,TRIP12…	1452 (15)
tetrachlorodibenzodioxin		chemical toxicant		0.134	0.00926	AARS1,ABCG2,ACHE,ACSL3,ACTL6A,ACTN1,AHR,AKR1B1,APAF1,AR,ARNT2,ATF4,ATP2B1,B4GALT1,BAX,BCL2,BICD2,BLNK,CAP2,CCN1,CCNE1,CDH1,CDK2,CDK4,CEBPZ,CFTR,CHD7,COMT,CTSV,DACT2,DNMT1,DOCK7,E2F1,E2F8,EBF1,ECHS1,ELK1,ENHO,EPHB1,EPS15L1,ERBB3,FMR1,GLI2,Gm21596/Hmgb1,GOT2,GPI,HDAC1,HDAC11,HDAC5,HDAC6,HDAC9,HES1,HMOX1,HSPA8,HUNK,HYAL2,INPP5A,IRS1,ITGA7,JAG1,JCAD,KHDRBS1,KIF1B,KMT2C,KRT7,LYST,M6PR,MAD2L1,MAFB,MANF…	1585 (19)
desmopressin		biologic drug		-1.015	0.0093	AKR1B1,ANK3,CTNNB1,ENO1,FLNA,GAPDH,H3-3A/H3-3B,HSPA8,MYH10,NFAT5,PALM,PAX2,PLS3,PLXDC2,PPP1R1A,PPP2R5D,PSMD11,RBM14,RHOA,RPL23,RPS3,SEC22B,SLC43A2,TUBB,VDAC1,VWF,YWHAB
DDX25	0.455	enzyme		1.324	0.00939	APLP1,ATP1B2,BAK1,BCL2,BID,BZW1,CHL1,DGCR8,DPYSL3,DROSHA,EEF1D,EIF4E,EP300,GLRX2,GLUL,HDAC1,HIPK1,HMGB2,HMGCR,IGFBP3,MBNL2,MPZL2,NFKBIA,RANGAP1,RBM4B,SKP2,SREBF2,ST6GALNAC2,STAR,TLE3,TOR1AIP1,TUBA4A
HOXA13		transcription regulator		0.264	0.00943	AR,AXIN2,DLL1,ENO1,EPHA4,EPHA7,GJA1,HOXB6,JAG1,NANOG,SHROOM3,SLC1A2,SOX9,SP8,WNT3,WNT4,WNT5A
CTBP1	0.458	enzyme		1.038	0.00943	ACKR3,BRCA2,C8orf44-SGK3/SGK3,CCNG2,CDH1,CYP26B1,DHCR7,ENPP2,FAT1,FDPS,FSCN1,HMGCR,LDLR,NPC1,SIRT1,SREBF2,THBS1
MASTL	0.022	kinase		1.838	0.00949	ADSS2,ASAP1,CUL5,DICER1,DLST,HYOU1,IPO5,LPP,MYH10,NUP160,PAPPA,RAB11FIP1,RAP2C,RDH11,SLC2A3,TTC38
TFAP2A		transcription regulator		-1.065	0.00958	ADAM17,BAX,BCL2,BIRC5,BLCAP,CDH1,CHRNA3,CHRNA7,CX3CL1,DCBLD2,E2F1,E2F8,EZH2,F2R,G3BP2,GLO1,HIPK3,KLHDC3,LIPA,MCM5,MCM7,PLAAT3,POR,PPP2R2A,PRDX1,PSAP,RAD51,RPL6,RPL7,RPS5,RRM2,SESN1,SOD2,TPM3,VEGFA,XRN1	1616 (18)
PD98059		chemical - kinase inhibitor		-0.963	0.00969	ACTR3,AKAP12,ALDOA,AMD1,AR,ARPP19,ARRB1,ATF4,BAX,BCL2,BCL2L11,BECN1,BIRC5,BNIP3,CCNB1,CCNE1,CD40,CDC25A,CDH1,CDH3,CDK2,CDK5R1,CFLAR,CHN1,CHRNA7,COL3A1,COL4A1,CTNNB1,CTSB,DCBLD2,DENND2B,DHRS3,DNAJC3,DNMT1,E2F1,E2F4,EDNRB,EEF1A1,EIF5,ELK1,ENO1,EPAS1,F2R,FAM171A1,FASN,FN1,FTH1,GAP43,GAS7,GJA1,GPI,GTF2I,HADHB,Hmga2,HMOX1,HNRNPA2B1,HNRNPF,HNRNPK,HSPA5,HYOU1,IGF2BP2,IGFBP3,INSR,ITGAV,ITGB5,KIF22,LAMP2,…	1682 (20)
CYB561A3		enzyme		-1.224	0.00972	AP1B1,COTL1,FTH1,FTL,IREB2,TFRC,TP53I11,TTC7B
Sox2ot		other		0.142	0.00972	CDH1,DCX,MKI67,NANOG,POU5F1,SMAD3,TGFB1,VIM	631 (7)
mir-322		microRNA		0.876	0.00972	BCL2,CCNE1,CDC25A,FGFR1,FN1,MAP2K1,SMAD7,VIM
CHEK2	1.632	kinase	Activated	2.414	0.00972	ADH5,APAF1,BAX,BIRC5,E2F1,KRAS,MDM2,TJP1	1486 (18)
SLC6A3		transporter		0.342	0.00972	ADCY1,CDK5R1,CHRNA7,CLSTN1,DLG4,DYNLL1,GNAL,PSAP	429 (3)
erastin		chemical drug		0.896	0.00972	FTH1,GCLM,GPX4,HMOX1,LAMP2,MAP1LC3B,NCOA4,TFRC	1121 (11)
MYCBP2	-0.353	enzyme		-1.414	0.00972	BAZ1B,BCAR1,FYB1,HDAC5,MYO5A,RELN,ROCK2,SP1
AICAR		chemical - endogenous mammalian		1.132	0.0101	ABCG1,ATF4,BAX,CCNB1,CCNE1,COL3A1,COX4I1,CTNNB1,DNM1L,DVL3,EP300,FASN,FLCN,FN1,GPX1,GPX4,HK2,HSPA5,HYOU1,MDM2,MKI67,PEG3,PRDX1,SCARB1,SOCS3,SOD2,SQSTM1,SRXN1,STAR,TGFB1,TSC2,TXNIP,VEGFA
HNRNPA2B1	1.16	other		0.323	0.0101	AKT3,ATRX,CADM1,CDH1,CTSV,DNER,ERBB3,FHL1,FN1,FSCN1,FZD8,GJA1,GJC1,HIPK2,HNRNPA2B1,INHBB,KCTD12,LETM2,MAST4,MEIS2,NR2F1,NRCAM,PAPPA,PBX1,PGM2L1,PHACTR2,PKIB,PKM,RIMKLB,SLC1A2,SRI,SRSF1,ST8SIA4,STK32B,STOM,SYT1,TNS3,UTRN,WNT4
TAL1		transcription regulator		-0.192	0.0105	ADGRG1,ARAF,ASPM,BCL2,BCOR,BTBD3,BUB1,CCNB1,CCNE1,CCNG2,CMTR2,CUL4A,DSG2,FBXW7,GALNT7,HELLS,HLA-A,IFNAR1,KIF14,KIF15,KIF20A,KIT,LARP4B,LYST,MAP2,MAP3K4,MCM2,MELK,MVD,MYB,NEFL,NFKB1,NFYA,NOTCH1,PPP3CA,PTDSS1,RAPGEF5,RBM7,SLC2A3,SSH2,STRADA,TMEFF1,TNFAIP1,TNFSF10,TOB1,TOX,TRAF3,TSPAN7,TTC3,UBXN1,USP34,XRCC6,YARS1,ZBTB21,ZFYVE9,ZNF827
Brd4	-0.493	kinase	Activated	2.282	0.0105	ALDOA,BLNK,CDH1,COL3A1,COL4A1,COL5A2,COX7A2L,EDNRB,ENO1,G6PD,GPI,HK2,HNRNPH1,KIT,LIN28A,LOXL2,NANOG,NEK6,PECAM1,PGK1,PKM,POU5F1,PTBP1,RASSF2,SLC25A44,SLC2A1,SLC2A3,SPTA1,Tmsb4x (includes others),TNFSF10
xanthine derivative CB002 analog 4		chemical reagent		-0.302	0.0105	CDK4,CKS1B,DPYSL5,JAG1,MAX,PNKD,RANBP10,RBP1,SLFN5,SSR1,TXN
miR-133a-3p (and other miRNAs w/seed UUGGUCC)		mature microRNA		1.406	0.0105	BCL2L2,CDK13,CPNE3,FSCN1,KRT7,PKM,PTBP2,PTPRK,RB1CC1,RHOA,SRF
CDKN2B		transcription regulator	Inhibited	-2.525	0.0105	BCL2,DNMT1,DNMT3B,ENO1,GLS,GLUL,GOT2,GPT2,PHGDH,PRODH,PYCR1
PAX3-FOXO1		fusion gene/product		1.765	0.0107	ACTN1,AKAP12,AKR1B1,AURKA,BANF1,BSG,BUB1,CADM1,CALR,CAP2,CCN1,CCT6A,CD276,CEP170B,CHD7,CLCN5,CORO1C,DAPK1,DNAJC7,DYNC1H1,EDIL3,ENO1,EPB41L3,ERBB3,FLNA,GAPDH,GAREM1,GPS1,Hmga2,HMOX1,HSP90AA1,IL6ST,IMPA2,IRS1,JARID2,KIF2A,KLF5,MDM2,MET,MYH10,NCOA1,NDE1,NFIB,NRCAM,P4HB,PGD,PHF10,PPP2R1A,PRC1,RPL26,RPL35,RPL6,RPS6,SGO1,SKP2,SMAD3,SOBP,SOD1,SRF,SRI,SUV39H1,TCP1,TOP2A,TOPBP1,TPM3,TPX2,VIM,XRCC6
12-(3-adamantan-1-yl-ureido) dodecanoic acid		chemical reagent		-0.943	0.0107	BAX,BCL2,BCL2L11,BCL2L2,BCLAF1,BID,BIRC5,CASP2,CD40,CFLAR,DAD1,Hrk,MAPK8IP1,NFKB1,PRDX2,PYCARD,TNFRSF10A,TNFRSF1B,TNFSF10,TRAF3
birabresib		chemical drug		1.828	0.0107	ACKR3,ADAMTS1,CCNG2,CHRNA1,EPHA7,GPR27,GTF3C6,HOXB3,HS6ST2,HSPA5,IFI44,INHBE,NANOS1,NPTX2,PDLIM2,PTPRF,RAI14,RBMS3,TNS3,VCAM1
GSKJ4		chemical reagent		1.225	0.0107	ATP5PD,CD40,CHCHD10,FXN,G6PD,GADD45GIP1,LDHA,MRPL12,MT-ATP6,MT-CO1,MT-CO2,MT-CO3,MT-CYB,MT-ND1,MT-ND3,MT-ND4,PDK1,PGD,SLC2A3,TIMM22,TOMM22,TOMM40,TRMT1,UQCRQ
cadmium chloride		chemical toxicant		-0.57	0.0108	AR,ATF2,ATF4,CDH1,CHMP5,CXCL12,DNAJB1,DNAJC3,DNM1L,EEF1D,EIF3I,EIF4E,GAPDH,HK2,HMOX1,HSP90AA1,HSPA5,LDHA,MCM7,NFIC,NOTCH1,PKM,RICTOR,SQSTM1,TGFB1,TXN,VIM
FGFR1	0.814	kinase	Activated	2.408	0.0108	ACHE,BAX,BIRC5,COL3A1,COL4A1,DCX,DLL1,EEF1A1,EIF1AX,EIF3C,EIF4E,EIF4G1,EIF5A,ERN1,FGFR1,GRINA,HES1,HK2,HSP90B1,HSPA5,ITPR1,MBP,NCK1,NOTCH1,OLFML2A,PDCD4,PDPK1,POU2F2,PTPRA,RPS6,SPARC,TGFB1,VIM,XIAP
celecoxib		chemical drug		0.764	0.0108	ABCG2,AKT1,APP,AR,ATF4,ATR,BAK1,BAX,BCL2,BIRC2,BIRC5,CDH1,CENPF,CFLAR,CHEK1,COL3A1,CTNNB1,E2F1,HMOX1,HSPA5,HUS1,MAGI1,MAPK8,MDM2,MET,MKI67,PECAM1,RAF1,SLC25A4,SP1,TNFRSF10A,TNFRSF1B,VCAM1,WNT5A
anisomycin		chemical - endogenous non-mammalian		-0.517	0.011	ABCG2,AHR,BACE1,BCL2,CFLAR,CYBB,DUSP8,FMR1,GJA1,HDAC1,HMGA1,HSPA5,IRS1,LDLR,MAPK8,NTRK2,PPM1D,SKI,VEGFA
KLF6	0.264	transcription regulator		-0.235	0.0111	AHR,ALDOA,ARID5B,BAK1,BCKDHB,BCL2L11,BIRC5,BSG,Calm1 (includes others),CCNL1,CDH1,CFLAR,CYBB,DCBLD2,DOCK4,EHD1,Eif1,GAPDH,GNB4,GPC1,HIBCH,HK2,HMOX1,HSPA5,IFNAR1,IL17RA,KIF2A,KLF10,LDHA,LITAF,MKI67,MMUT,MXI1,NAMPT,NCOA1,NFKB1,NFKBIA,NR2F1,NR2F6,NR5A1,P4HA2,PFKP,PGK1,PHLDA1,PKM,PRDM4,PSMA2,PSMA3,PTCH1,PTPN1,SEMA4D,SERPINH1,SLC16A3,SLC16A6,SMAD3,SOCS3,SOD2,SQSTM1,STAT3,TALDO1,TGFB1,TNFRSF1B,TPI1,VCA…
NPPB		other		-0.04	0.0112	BAX,COL3A1,FN1,HMGCR,HMGCS1,IDI1,LDLR,MSMO1,SCARB1,SMAD7,STAR,TGFB1
vitamin K3		chemical drug	Activated	3.091	0.0112	ATF4,BAX,BCL2,BID,CFLAR,EGLN3,HK2,HMOX1,HSPA5,MAP1LC3B,NAMPT,PPRC1
TRIB1	-0.702	kinase		1.038	0.0113	Atp5e,ATP5F1A,CBLB,COX14,DNM1L,FASN,INSR,LDLR,MFN1,MFN2,MT-CO1,NDUFA12,NDUFB11,NDUFB8,PDPK1,PRKAG1,RHEB,Smim27
PMID 35110406 compound 9		chemical reagent		0.378	0.0113	CENPF,CTR9,ENAH,PDCD4,PPP4C,SLC25A4,UBR2
N-carbobenzyloxy-leucine-leucine-norvalinal		chemical - protease inhibitor		1.195	0.0113	AR,BAX,BCAR1,CFLAR,EPAS1,RXRA,USF1
24-hydroxycholesterol		chemical - endogenous mammalian		0.867	0.0113	ABCG1,APP,HMGCR,HSPA5,LDLR,PTCH1,SREBF2
AREG		growth factor		1.224	0.0113	ARHGAP11A,AURKB,BCL2,BIRC5,BSG,CCNB1,CCNF,CDCA8,CENPA,CENPF,CPEB2,DESI2,ELK1,FOXM1,KIF14,KIF20A,MKI67,PCDHGB5,PRC1,PTBP2,RRM2,SAE1,SLC36A1,SSRP1,TOP2A,TXNRD1
PKM	-0.626	kinase		1.442	0.0113	ABCG1,ALDOA,CD40,CDH1,ENO1,FASN,FH,GAPDH,HK2,LDHA,MAP2K5,MKI67,MT-ATP6,MT-CO1,MT-CO2,MT-ND3,NDUFB8,NFE2L1,PDK1,PKM,PTBP1,PTK2,SDC2,SLC2A1,STAT3,TALDO1
BCR-ABL1		fusion gene/product		1.883	0.0113	AURKA,AURKB,BCL2,BCL2L11,BIRC5,BLM,EPAS1,FOXM1,FYN,GYS1,HK2,HMOX1,IFNAR1,LDHA,MXD4,MYB,PCBP2,PFKP,PGK1,PKM,SIRT1,SLC1A5,SLC2A1,SLC2A3,TNFRSF10A,TNFSF10
GH1		growth factor		-1.88	0.0115	ATF4,BCL2,CCNB1,CCND3,CTNNB1,DECR1,ERBB3,FASN,FN1,GRIN2A,GTF2H1,HDAC1,IGFBP3,LDLR,MYB,NRAS,PRDX1,RAD23A,RAD23B,RFC1,RHOA,RPL6,RYK,SATB1,SIRT1,SKI,SMARCA4,SOCS3,SOD1,SRF,STAR,VIM,XRCC6
PRKAR1A	0.273	kinase		-0.352	0.0116	BAK1,BAX,BCL2,CDH1,DESI1,ERBB3,PRKAR2B,SENP2,SENP3,SENP5,SMAD3,SRF,VIM
MFSD2A		transporter		-0.469	0.0116	ACSL4,CYP51A1,DHCR7,FASN,HK2,IDI1,LDLR,MVD,SREBF2
miR-503-5p (miRNAs w/seed AGCAGCG)		mature microRNA		0.243	0.0116	AGO1,CCND3,CCNE1,CCNF,CDC14A,CDC25A,CHEK1,FGFR1,RICTOR
PBX3	0.56	transcription regulator		-1	0.0116	ASH2L,BAZ2B,C8orf44-SGK3/SGK3,CHD9,ERBIN,HOXA2,Meis1,PBX3,RNF220
coenzyme Q10		chemical drug		-1.129	0.0116	ATP5F1B,BAK1,BAX,BCL2,GRIN2A,HMOX1,MT-CYB,PLCB3,SCARB1
NPM1	0.949	transcription regulator		0.131	0.0117	ANO6,BAMBI,CADM1,CALR,CCN1,COL12A1,COL4A1,CTNNB1,DLL1,E2F1,EDIL3,EGLN3,FN1,FOXM1,FTH1,FZD8,GJA1,HDAC9,HMOX1,HOXB5,HSPA5,IGFBP3,IL6ST,ITGAV,JAG1,KLF10,LOXL2,MXI1,NPM1,NTRK2,SEMA6A,SERPINE2,SLC6A8,SOD2,STC1,TOP1,TRIB1,VEGFA,WNT5A,XDH,XPC,ZMYND8
silibinin		chemical drug		-0.711	0.0118	BAX,BIRC5,CCNB1,CCNC,CCNE1,CDH1,CDK2,CDK4,CDK8,CTNNB1,FLT1,FN1,HK2,IGFBP3,LDHA,NFKBIA,PECAM1,SLC2A1,VEGFA,VIM,XIAP,ZEB2
M344		chemical reagent		1.152	0.0118	ABCA7,APBA2,APP,BACE1,BRD2,BSG,CD40,GSK3A,HDAC11,PSEN1,SIRT1,SIRT6,SOD1,TGFB1
SIRT6	0.638	enzyme		-0.342	0.0119	AACS,ACSL3,ACSL4,AKT1,AKT3,BIRC5,CCN1,COL3A1,FASN,FN1,HAAO,HMGCR,LIPH,NAPEPLD,NMNAT1,PCBP2,PLCB1,RPL23,RPL6,RPS15A,SMAD3,SOD2,SREBF2,TDO2,TGFB1
caffeic acid phenethyl ester		chemical drug		1.641	0.012	ABCB10,ABCD2,ABL1,BAX,BCL2,BCL2L2,BIRC5,CCNC,CCNE1,CDK2,CTSB,E2F1,ELK1,FTH1,FTL,GNAI2,HMOX1,MKI67,NFKB1,NFKBIA,PLD1,RARA,RXRA,STAT3,TCP1,TGFB1,TOP1,VCAM1,VIM,XIAP
hydroxypropyl-beta-cyclodextrin		chemical drug		0.123	0.012	ABCG1,ACP1,CSNK1A1,CTSB,EIF4G2,FECH,HMGCR,KIF5B,LARS1,LDLR,LIPA,MRPL12,MYO1B,NCEH1,NPC1,NPC2,NSDHL,OSGEP,QRICH1,RXRA,SCAMP5,SCARB1,SLC27A4,SQSTM1,SREBF2,STAT3,TTC1,UBA3,VCAM1,VLDLR
mir-133		microRNA		1.125	0.0123	ARL3,ATP6AP2,BCL2L2,BTBD3,CCNB1,CDCA8,CORO1C,DNMT1,FN1,FSCN1,FTL,HCN4,LASP1,LPGAT1,MET,QKI,RB1CC1,RHOA,SRF,TNFSF10,TRPS1
CEP131		other		0.152	0.0124	ESF1,FZD5,KDM3A,PRMT3
EIF3M	0.641	translation regulator		1	0.0124	CDC25A,EIF3C,EIF3F,EIF3H
GPR37L1		G-protein coupled receptor		-1.287	0.0124	EIF4E,GLI2,PTCH1,SMO
ZNRF3	1.097	enzyme		-1	0.0124	AXIN2,GLUL,SOX9,WNT4
PPP1R14B	-0.687	phosphatase		0.762	0.0124	EPAS1,FLT1,PECAM1,VEGFA
HOXB1		transcription regulator			0.0124	COL5A2,HOXB2,HOXB3,OTX2
ZNF207	-1.196	transcription regulator		0	0.0124	MBNL2,POU5F1,RBM3,SF3B3
Pzp		other		0.781	0.0124	LDLR,LPL,LRP1,VLDLR
miR-142-5p (and other miRNAs w/seed AUAAAGU)		mature microRNA		-1.993	0.0124	CDH1,PAICS,SRI,VIM
EGFL7		other		0.957	0.0124	HES1,NFKBIA,NOTCH1,VCAM1
LIMS2		other		1	0.0124	CTNNA1,GJA1,PARVA,TJP1
ELP1	0	other		1	0.0124	CTNNB1,FLT1,RHOA,VEGFA
CASP2	-0.57	peptidase		-1.727	0.0124	BID,BIRC5,NCAM1,NFKB1
EIF5A2	-0.096	translation regulator		0.132	0.0124	CDH1,MTA1,TGFB1,VIM
POLRMT		enzyme			0.0124	MT-ATP6,MT-CO1,MT-CYB,MT-ND1
Gm35986		other		0.152	0.0124	HMGCR,HMGCS1,IDI1,SREBF2
tirbanibulin		chemical drug		0.431	0.0124	AKT1,BCAR1,RPS6,RPS6KB1
RPL39	0.753	other		-0.117	0.0124	CDH1,LIN28A,NANOG,POU5F1
chlorambucil		chemical drug		-0.068	0.0124	BAK1,BAX,DEK,TNFRSF10A
monodansylcadaverine		chemical reagent		0	0.0124	BCL2L11,BIRC5,LTBP1,MAP3K12
18-alpha-glycyrrhetinic acid		chemical - endogenous non-mammalian		0	0.0124	CDH1,GJA1,LPL,TJP1
alpha-hydroxyglutarate		chemical - endogenous mammalian		0	0.0124	CDH1,FN1,VIM,ZEB2
EP300	0.99	transcription regulator		1.657	0.0126	ACACB,ACHE,ADAM12,AKAP12,ALDOA,AQP11,AR,AXIN2,BAX,BCLAF1,BIRC5,BMF,CAD,CAMK2B,CBL,CCND3,CCNE1,CCNG2,CD59,CDC25A,CDK2,CFLAR,CHKA,CLASP2,CLOCK,CNN3,COMT,DDX3Y,DGKE,DHRS3,E2F1,EP300,EPHB2,EPN1,Esrra,EVL,FASN,FMNL2,FN1,FNBP1,FOSL2,FRMD4A,FRMD4B,FTH1,GFRA1,GTF3C2,HDAC11,HK2,HMGCR,HMOX1,HSP90AB1,IL17RA,KDM3A,KIF1B,KMO,LDHA,LIG4,MBTPS1,MDM2,MET,MKI67,MSH2,NABP1,NANOG,NFKBIA,NOTCH1,NRF1,PABPC1,PBX1,PCYT1…
methylmercury		chemical toxicant		1.789	0.0127	BAX,BNIP3,CITED2,COL3A1,HMOX1,IGFBP3,MAPKAPK2,MDM2,NCKAP1,NDUFS1,NFKB1,NR2F6,PLD1,PLS3,PTPRF,RTN4,SOS2,SPARC,STOM,TXNIP
embelin		chemical - endogenous non-mammalian		1.217	0.0128	BAX,BCL2,BIRC5,CDK2,CFLAR,XIAP
BMS-754807		chemical drug		-0.128	0.0128	BCL2,BIRC5,EPHA4,ERBB4,MET,MKI67
FOXD3	-0.208	transcription regulator		0.489	0.0128	EZH2,FOXM1,NANOG,POU5F1,RND3,SKP2
PINK1	0.422	kinase		1.709	0.0128	BNIP3,CCNB1,DNM1L,SLC2A1,STAT3,VEGFA
fatostatin		chemical reagent		-0.896	0.0128	CTSV,CYP51A1,DHCR7,HMGCR,PGD,SREBF2
LY-2510924		biologic drug		0.044	0.0128	BCL2,BUB1,CD300A,MAD2L1,NCAPG2,RPL23
UCP1		transporter		1.366	0.013	AARS1,AGAP1,AMD1,ATF4,ATG7,BCKDHB,BTF3,BZW2,CAPN7,CCL25,CDKN2AIPNL,CHCHD10,CLCN3,CTSV,DBT,EEF1A1,ENHO,ERN1,FASN,FBXO32,G6PD,GPX4,Hmgn2 (includes others),ITPR1,MAP1LC3A,MT-CO1,NDUFA10,NDUFB8,NRF1,ODC1,PGD,PHGDH,PYCR1,RNASEL,SLC41A1,SMTNL2,SRM,TENM4,TGFB1,TPPP,TXN2,UBC
miR-128-3p (and other miRNAs w/seed CACAGUG)		mature microRNA		-0.928	0.013	AFF1,AGO1,DCX,HYCC1,KMT2A,LDLR,RELN,TGFBR3,TXNIP,ZFHX4
aristolochic acid I		chemical toxicant		0.368	0.013	BCKDHB,BCL2,BECN1,HIBCH,HMOX1,MAP1LC3A,MMUT,MT-CO1,MT-CO3,MT-CYB
SGPP2		phosphatase	Inhibited	-3.138	0.013	ATF4,CDH1,DNAJA1,DNAJC14,DNAJC3,HSP90AA1,HSPA4,HSPA5,HSPA8,HSPA9
CSF1		cytokine		-0.588	0.0131	APP,BAX,BCL2,BCL2L11,BHLHE40,BIRC5,CBL,CCNB1,CCND3,CCNE1,CDC25A,CDK2,CDK4,CPM,CTNNB1,CYBB,CYP51A1,DHCR7,DICER1,ENO1,ETV3,F2R,FDPS,FN1,GAS7,GLS,GOT2,GPI,HK2,HLA-A,HMGCR,HMGCS1,HSP90B1,HSPA5,IDI1,IL6ST,ITGAV,ITGB5,LDHA,LGR4,LPL,MAFB,MAP3K3,MERTK,MSMO1,MVD,NOTCH1,NSDHL,PKM,PTPRJ,RAB5B,RHOA,RXRA,SERPINE2,SLC16A3,SLC1A5,SLC2A1,SPARC,SREBF2,STAB1,STX3,STX6,TAB3,TGFB1,THBS1,TNFRSF1B,TPI1,TPT1,TRAF2,VCAM…
vorinostat		chemical drug		-0.382	0.0135	ABCD2,ABCG1,ADAMTS1,APAF1,APLP1,AR,ATG5,ATG7,ATP2B4,AURKA,BAK1,BAX,BCL2,BCL2L11,BECN1,BIRC2,BIRC5,BMF,BRAF,BRCA2,CASP2,CCNB1,CD276,CDH1,CDK2,CDK4,CFLAR,CHKA,CYP51A1,DLC1,HDAC1,HDAC6,HMGCR,HMGCS1,HSPA5,IDI1,KIT,KLF5,LDLR,LGI1,LIPG,MAPK8,MCM2,MED26,MKI67,MVD,MYB,NFIC,NFKBIA,PTP4A3,RAD51,RAD54L,RAF1,SEMA3A,SLC15A1,SLC1A2,SMARCB1,SOCS3,SP1,STAT6,SULT4A1,TNFRSF10A,TNFSF10,TOP2A,TRAF2,TXN,VIM,XIAP
A-443654		chemical drug		-0.447	0.0136	HSPA5,MAP1LC3B,MFN2,SQSTM1,STAU1
FA2H		enzyme		0.492	0.0136	CCN1,CDH1,FASN,INSR,VIM
TENM1		transmembrane receptor		1.342	0.0136	CHL1,EDNRB,ERBB3,SCARB1,SEMA6A
SLC18A2		transporter		0.277	0.0136	ADCY1,CLSTN1,DLG4,DYNLL1,PSAP
mir-497		microRNA		-0.441	0.0136	CCND3,CCNE1,CDC25A,CDK4,RAF1
UBQLN1	-0.184	other		-0.271	0.0136	CDH1,GABRB3,PSEN1,TARDBP,VIM
PTBP3	0.391	other		0.396	0.0136	CDH1,CTNNB1,FN1,VIM,ZEB2
HMMR	0.643	transmembrane receptor		0.129	0.0136	CDH1,FN1,NANOG,POU5F1,VIM
SLC30A3		transporter		-0.277	0.0136	APP,DCX,DLG4,GRIN2A,NTRK2
pemafibrate		chemical drug		1.342	0.0136	HMOX1,HSBP1,PDK1,VEGFA,VLDLR
trichloroethylene		chemical toxicant		1.414	0.0137	BNIP3,CITED2,COL3A1,IGFBP3,MAPKAPK2,MDM2,NCKAP1,NDUFS1,NFKB1,NR2F6,PLD1,PLS3,PTPRF,RTN4,SOS2,SPARC,STOM,TXNIP
miR-27a-3p (and other miRNAs w/seed UCACAGU)		mature microRNA		0.658	0.0137	ACACB,BAX,CTNNB1,EPHB4,FASN,FBXW7,GOSR2,GRB2,NOTCH1,ODC1,PDPK1,PHB1,RXRA,SIRT1,SMAD3,SRM,THRB,TRIM27
verapamil		chemical drug	Inhibited	-2.123	0.0137	BCL2L2,BIRC5,BRAF,CD59,CNTN2,DMD,ENO1,GJA1,HLA-A,HMGCR,KCNC1,LDLR,NR5A1,SRXN1,STAR,TXNIP,TXNRD1,VCAM1
benzene		chemical toxicant		1.414	0.0137	BNIP3,CITED2,COL3A1,IGFBP3,MAPKAPK2,MDM2,NCKAP1,NDUFS1,NFKB1,NR2F6,PLD1,PLS3,PTPRF,RTN4,SOS2,SPARC,STOM,TXNIP
miR-17-5p (and other miRNAs w/seed AAAGUGC)		mature microRNA		-1.042	0.0137	APP,ARID4B,BAMBI,BCL2,BCL2L11,BIRC5,BLNK,CAMTA1,CCN1,CCNB1,CCND3,CCNE1,CDK2,CDK4,E2F1,EPCAM,HIPK3,MAP3K12,MEF2D,NCOA3,PKD2,RHOA,RRM2,SLC16A6,SLC1A3,STAT3,TUSC2,TXNIP,VEGFA,VIM
TGFB3	0.319	growth factor		0.443	0.0138	ADAM12,BCL2,BHLHE40,CCN1,CCNE1,CD46,CD59,CDH1,CDK4,COL11A1,COL3A1,EEF1D,FN1,FOSL2,GJA1,HOXA2,ITGAV,MAPK11,PALLD,RHOA,SERPINE2,SMAD7,SOX9,STAT6,TGFB1,TGFBR3,THBS1,TJP1,TSPAN2,VEGFA,XIAP,ZEB2
SMYD1		transcription regulator			0.0141	ATP5F1A,FH,GOT2,HK2,IDH3A,IDH3B,MT-CO1,MT-ND1,NAMPT,NDUFA10,NDUFAB1,PGD,PKM,PYGB,RXRA,TPI1,UBC
salirasib		chemical drug		-1.181	0.0141	ATF4,BHLHE40,BNIP3,CITED2,COL5A2,HDAC1,KRAS,LDHA,NCL,NRAS,PGK1,PKM,SLC2A1,STC1,TJP1,TPI1,VEGFA
HNF1A-AS1		other		-0.216	0.0141	BIRC5,CDH1,CTNNB1,HMGB2,JADE1,KIF22,SOX21,UBE2C
volasertib		chemical drug		0	0.0141	EXO1,FANCD2,HELLS,MCM2,MELK,NCAPG2,POLA1,TOP2A
mir-203		microRNA		0.912	0.0141	BCL2L2,BIRC5,EZH2,HES1,JAG1,LIFR,PLD2,ZNF148
mir-143		microRNA		0.581	0.0141	BCL2,CDH1,COL3A1,HK2,KRAS,MAPK7,OSBPL8,SLC2A1
thiostrepton		chemical - endogenous non-mammalian		-0.386	0.0141	ASPM,AURKB,CDCA8,FOXM1,GPX4,MELK,SKP2,STAT3
SLC29A1		transporter		0.788	0.0141	BAX,MDM2,PPM1D,RPL10A,RPL3,RPS27L,RRM2B,SESN1
ITGA6	0.389	transmembrane receptor		1.426	0.0141	BAX,BCL2,BIRC5,CTNNB1,DVL2,ENPP2,ITGA7,VEGFA
IFITM1		transmembrane receptor		-0.647	0.0141	EDIL3,GPM6A,MAPK1,PARP11,SELENOP,SERPINE2,TRIM23,ZNF236
REL	-0.49	transcription regulator		0.266	0.0146	ACAD9,ACSL4,AGPS,AHR,AP5Z1,APP,ARHGEF11,ATP11A,ATXN1,BCL2,BIRC5,CACNA1E,CD40,CD59,CDH1,CILK1,COPS4,COTL1,CTSV,DGCR2,DUT,EPHB2,ETV5,EZH2,FN1,FRMD4B,GPT2,H2AJ,HLA-A,KAT6A,KCNK6,MED12L,MINPP1,NFKB1,NFKBIA,PCBP4,PHF14,PHGDH,PHIP,PIK3CA,PLAAT3,POLB,PPP1R14B,PPP6R3,PYCARD,RBL1,RDH10,SLC22A15,SLC25A27,SLC35A3,SOD2,STAT3,STAT5B,TLK2,TNFRSF10A,TNFSF10,TTK,VIM,ZHX3
CP-55940		chemical reagent			0.0147	AR,BCL9,CCNE1,DCC,GAPDH,GRK5,MAP2K1,MDM2,NFKBIA,RPL13A,RPS9,TOP1,UBC
EP400	0.348	other		-0.935	0.0147	CCNF,CDC25A,CENPF,E2F1,E2F8,FOXM1,GLB1,H2AZ1,NCAPG2,RBL1,RCC1,SGO1,SKP2,UHRF1
KDM5B	0.547	transcription regulator		-1.888	0.015	AURKA,BRD3,BUB3,CCNB1,CCNE1,CD2BP2,CDC14A,DPY19L1,E2F1,ECT2,EHD1,ERBB3,FHL1,Hmga2,Hmgb3,HMMR,IARS2,KLHDC10,MCM2,MCM5,MYB,NDE1,NEFL,NOL3,PHF20,PLS3,POLB,PSIP1,PSME3,SMC5,SNRPD1,SOX9,SPTSSA,SS18,TGFB1,TOP2A,TTK,WNT7B
mitomycin C		chemical drug		0.61	0.0151	BAX,BCL2L11,BIRC5,BRCA2,BRD2,CDC25A,DESI2,HSPA5,ITPRIPL2,MDM2,PARP2,PEG3,POU5F1,PPM1D,PYCARD,SRSF7,TBC1D24,TOP1,TULP4,VEGFA
SOX3	-0.1	transcription regulator		1.6	0.0154	ANKRD17,AXIN1,CHST15,CTNNB1,DLL1,IRS1,IRX3,Macf1,NCKAP1,NR5A1,NUDT21,PCDH18,PECAM1,PEG3,POU4F1,RET,SMAD1,SOX9,TDGF1,TXNRD1,VEGFA,WNT3,WNT5A
mir-29		microRNA		-1.321	0.0154	ADAM12,AR,BACE1,BCL2,BCL2L2,CD276,CDH1,COL3A1,COL5A2,DNMT1,DNMT3A,DNMT3B,FN1,GLDC,HMGA1,KIT,LPL,NASP,NID1,PIK3R1,SCARB1,SFRP2,SLC43A2,SP1,SPARC,THBS1,VEGFA,VIM
propylthiouracil		chemical drug	Inhibited	-2.53	0.0155	AAK1,ABCA3,ANK3,APBA2,BCL11A,BCL11B,CCND3,CDH1,CHKA,CNTN2,CRYM,DCX,DNAJC7,EBF4,G6PD,GAP43,GLUL,GPC2,KIF5C,KLC1,LHX1,LIN28A,MAP2,MGST3,MLLT11,NALF1,NFIB,NIN,NNAT,NR6A1,NTRK2,PALS2,PHF21B,PHLDA1,PKP2,POU4F1,PRODH,RAB3D,RBP1,ROBO1,SCG3,SFRP2,SLC16A10,SLC1A2,SNCG,SRM,ST6GAL1,STMN2,THRA,TUBB2B,TXNIP,VLDLR,WNT7B,ZKSCAN1
deoxycholate		chemical - endogenous mammalian		-1.979	0.0157	BAX,CDH1,CFLAR,ENO1,GAPDH,GJA1,GLS,GLUL,HK2,HSPA5,KCNJ10,KCNJ3,LDHA,LDLR,PGD,PKM,SLC1A2,SLC1A3,SLC2A1
IDH1	0.279	enzyme		-0.152	0.0157	ABCG1,ATF4,CDH1,EPAS1,FASN,FN1,HMGCR,KCNB2,KDM4B,LDLR,LPL,NMRAL1,PGK1,PTCH1,SERPINH1,SLC2A1,SREBF2,VIM,ZEB2
COL18A1	0.374	other		0.385	0.016	ANTXR1,BCL2,CTNNB1,DDIT4,EDNRB,EPHB1,EPHB2,EPHB4,F2R,FGFR1,FN1,HK2,ITGAV,LDHA,MAPK1,MAPK8,MAX,MXI1,PECAM1,SP3,STAT3,THBS1,VDAC1,VEGFA,VWF
MPZ		other			0.0161	ATF4,CDK2AP1,DNAJC3,ERO1B,HMGCR,HMGCS1,HSPA5,MBP,MVD
SKI	0.543	transcription regulator		1.895	0.0161	BCL11B,CDC25A,CDH1,FAP,MBP,NRCAM,ODC1,SMAD7,ZEB2
Mir200		group		0.38	0.0161	AP1S2,CFL2,COL3A1,EZH2,LOXL2,LRP1,SERPINH1,TRIM2,ZEB2
CAV1		transmembrane receptor		0.096	0.0163	ADAM17,AKT1,BCL2L11,CCNE1,CD276,CDH1,CTNNB1,EDIL3,FN1,GRIN2A,HK2,HMOX1,HSD17B12,HSPA8,INHBB,INSR,KRT7,MDM2,NOTCH1,NPM1,NTRK2,OSBPL7,POU5F1,RBM39,RPS13,RPS9,SLC12A2,SLC20A1,SLC25A12,SLC2A3,SLC7A2,SPAG9,SRP54,ST6GAL1,THBS1,TJP1,TMEM87A,TRAF2,VCAM1,VIM
RTN4	0.834	other		0.671	0.0164	Ank2,Ap2b1,APP,CAPZA2,DPYSL2,DPYSL5,DYNC1H1,GAP43,GNB2,IMPACT,MAP2,MBP,NEFL,RAB3D,RTN4,TSPAN2,VEGFA,YWHAB
MAPK7	-0.656	kinase		-0.7	0.0169	AACS,ADAMTS1,BCL2L2,CYP51A1,DHCR7,DLC1,FASN,FDPS,HMGCS1,HMOX1,IDI1,LDLR,MAPK7,MEF2A,MEF2D,MSMO1,MVD,NSDHL,PDE3A,RDH11,TM7SF2,USF1,VEGFA,VIM
HOXA11-AS		other		-0.548	0.017	BAX,BCL2,CDH1,CTNNB1,SOD1,STAT3,ZEB2
ALKBH1	0.617	enzyme	Inhibited	-2.63	0.017	MT-ATP6,MT-CO1,MT-CO2,MT-CYB,MT-ND4,MT-ND4L,TAGLN2
ATXN2	-1.37	other			0.017	CEP76,FAM107B,HSPA5,MAP1LC3B,PABPC1,SQSTM1,STAU1
miR-129-5p (and other miRNAs w/seed UUUUUGC)		mature microRNA		-0.384	0.017	AGO3,CAMTA1,CDH1,DNMT3A,ETV6,PDS5A,ZFP91
mir-194		microRNA		-0.351	0.017	CUL4B,E2F1,FZD6,RAP2B,SETD5,SUMO2,THBS1
asciminib		chemical drug		-0.378	0.017	ATAD2,DNMT1,E2F8,MCM2,MCM6,MCM7,NASP
ferric ammonium citrate		chemical drug		0.222	0.017	FTH1,FTL,HMOX1,IREB2,MDM2,NFYA,TFRC
DCAF1	-0.876	kinase		-0.089	0.0173	BMF,CCNB1,CENPF,FOXM1,KLF10,SOCS3,TCF3,TNFSF10,TOB1,TXNIP
miR-205-5p (and other miRNAs w/seed CCUUCAU)		mature microRNA		-0.835	0.0173	AXIN2,CDH1,CTNNB1,ERBB3,HNRNPU,MED1,NCOR2,TRPS1,VEGFA,ZEB2
4-nitroquinoline-1-oxide		chemical toxicant		-0.625	0.0173	AURKA,AURKB,AXIN1,CCNB1,CCNE1,CDH1,CTNNB1,KIT,MDM2,MKI67
TEAD2	-0.454	transcription regulator		-0.302	0.0175	ARID5B,CCN1,CCNF,COL3A1,COL5A2,KAZN,MCM6,NRXN2,PCDH18,POLA1,RAD51,RHOBTB1,SDC2,SLFN5,THBS1,UHRF1
tanshinone II		chemical - endogenous non-mammalian		0.157	0.0179	ABCG1,AR,BAX,BCL2,BIRC5,CDK2,CDK4,HMOX1,KCNJ2,PHB1,SCARB1,SKP2,SRF,VCAM1,XYLT1
benzyl isothiocyanate		chemical - endogenous non-mammalian		-0.586	0.0179	BAK1,BAX,BCL2,BCL2L11,BIRC5,CCNB1,CDH1,MET,PECAM1,SP1,SP3,STAT3,VCAM1,ZBTB34,ZBTB4
NR3C1		ligand-dependent nuclear receptor		0.14	0.018	ABHD2,ABL1,ACAT1,ACTN1,AKT1,AKTIP,APP,APTX,ARID4B,ARRB1,ATG4B,ATP1B1,ATP6AP1,ATXN1,BAX,BCL10,BCL2,BCL2L11,BCL2L2,BCOR,BHLHE40,BIRC2,BMF,BRAF,BRD2,BRWD1,CBX4,CCAR1,CCN1,CKS1B,COL3A1,COMT,CORO1C,CPEB4,CSRNP2,CTNNB1,CUL4A,CXCR2,DAD1,DAG1,DAXX,DBT,DDIT4,DDX5,DEAF1,DEGS1,DNER,DPF2,DUSP16,DUT,DYNLL1,DYNLL2,EBAG9,ELMOD2,EPB41L4B,ERN1,F2R,FASTKD1,FASTKD2,FASTKD5,FBXO30,FGD4,FKBP4,Flg,FN1,FNTA,G6PD,GAB1,G…
EGF		growth factor		0.955	0.018	ABCG2,ACSL4,ACTN1,ADAM17,ADAMTS1,AKT1,AMIGO1,AR,ARF6,AURKA,AURKB,B4GALT1,BAK1,BCL2,BIRC2,BIRC5,BRIX1,CCN1,CCNB1,CCND3,CCNE1,CDC34,CDH1,CDH4,CDK2,CDK4,CFLAR,CLCN3,COL3A1,CSPG4,DAD1,DDX5,DNMT3B,DVL2,E2F1,EEF1A1,ELK1,ENAH,EPAS1,EPCAM,ERBB3,FASN,FGD4,FGFR1,FLT1,FN1,FOSL2,FUT2,GABRB3,GAK,GJA1,GLG1,GLUL,H3C1,HES1,HIRA,HMGCS1,HMOX1,HNRNPK,HOXB5,IDI1,IGFBP3,IRS1,JAG2,KIT,KLF10,KRAS,LAMB1,LDHA,LIN28A,MAD2…
dithiothreitol		chemical reagent		0.969	0.0181	CCNG2,ERO1B,HMOX1,HSP90B1,HSPA5,LMAN1,PHLDA1,PTGES2,SEL1L,UBE3A,VEGFA
pituitary adenylate cyclase-activating polypeptide		biologic drug			0.0183	ADGRL2,AXIN2,BAMBI,CCND3,DPYSL3,EGLN3,ELAVL4,EPHA4,FRRS1,MECP2,Pvr,RET,STOM,WNT4
MMP14		peptidase		1.318	0.0184	BCAM,CSPG4,CTNNB1,DAPK1,GAP43,JAG1,LDLR,LRP1,SLCO2A1,SNRPB2,STK38,VEGFA
Perm1		other		-0.163	0.0184	ASCL1,ATP5F1B,COQ2,COX4I1,COX5A,Esrra,IDH3B,MT-CO2,MT-CO3,NDUFB8,NDUFS1,NRF1
PAK1	-0.132	kinase		-0.517	0.0184	BCL2,CCNB1,CDH1,CTNNB1,FBXO32,FN1,HES1,MAPK14,NF2,SCARB1,SRF,VEGFA
CCAR2	0.523	peptidase		0.832	0.0184	ATF2,CAMK2G,CNN3,CREB5,GLP1R,KIF1A,KIF1B,MDM2,MEF2D,SKI,SLC2A1,VDAC1,VPS29
HDL-cholesterol		complex		-0.277	0.0184	CHAC1,CYP51A1,DEPTOR,DHCR7,EIF2S2,FOSL2,GPT2,HMGCS1,IDI1,KLHL24,MBD5,MSMO1,VLDLR
SKP2	0.978	other		0.765	0.0184	CCNE1,CDH1,CDK2,E2F1,EZH2,ODC1,PHB2,POU5F1,RHOA,SKP2,SLC2A1,VIM,ZEB2
mir-23		microRNA		-0.362	0.0184	CDH1,Celf1,CELF2,CKS1B,E2F1,FBXO32,HK2,HMGA1,LDHA,PRODH,SEMA6A,SMAD1,SOD2
HSF2	1.047	transcription regulator		1.461	0.0184	CCT2,CCT3,CCT4,CCT6A,CCT7,CDK5R1,HSBP1,HSPA4,PSMC4,RELN,STAG2,TCP1,TXN
LIN28B	-0.342	other		1.305	0.0186	AXIN2,BCL11A,CDH1,E2F1,FASN,Hmga2,NANOG,NFIC,NFIX,POU5F1,SOX9,TAFAZZIN,TGFBR3,THRB,TRIM71,VIM,WNT3,ZBTB20,ZEB2
DDX5	1.423	enzyme		1.325	0.0186	ATP5F1C,ATP5MC1,ATP5PB,ATP5PD,BAX,COX5A,FH,IDH3A,MT-CO2,NDUFA12,NDUFA2,NDUFAB1,NDUFB2,NET1,NFAT5,TGFB1,UQCR10,UQCRQ,WNT5A
RBL1	0.587	transcription regulator		-1.26	0.0188	AURKB,BCL2L11,CCNE1,CDC25A,CDK2,DDB1,E2F1,E2F4,HES1,MCM2,MCM5,MCM6,MCM7,MET,NOTCH1,PA2G4,RBL1,RRM1,RRM2,SKP2,THBS1,VEGFB
ursolic acid		chemical drug		0	0.0188	AKR1B1,ATG16L1,ATG5,BAX,BCL2,EIF2S2,EIF3C,FASN,HK2,LARS1,MARS1,MBP,MKI67,MTDH,NARS1,PDCD4,PECAM1,SARS1,SOD2,STAT3,VCAM1,VEGFA
PDX1		transcription regulator		0.031	0.0191	AKR1B1,ARL4D,ARRDC4,ATF4,ATG5,Atp5e,ATP5PD,COL3A1,CX3CL1,Cyb5r3,DNAJC10,EPHB1,ERO1B,FGFR1,FH,GAP43,GCLM,GLP1R,GNAS,HAP1,HSPA5,IGFBP3,KLF10,LTA4H,MAP2,MPHOSPH10,MT-ND1,NEUROD1,NFKB1,NNAT,NPTX2,PAX6,PDIA6,PHGDH,PPP1R1A,PPP2R2C,PTP4A1,PTPRF,RHOBTB1,SLC2A1,SLIT3,SSBP3,ST18,TGFBR3,TIPRL,TRPC6,TXNIP,XKR4
ATF3		transcription regulator	Activated	2.729	0.0198	ATF4,AURKA,AURKB,CAD,CCNE1,CDC25A,CDK2,CDK4,CHAC1,CTNNB1,CTPS1,CX3CL1,DUT,HSPA5,KL,LDLR,MDM2,MSH2,MTA1,PAICS,PFAS,PHGDH,POLA1,POLD2,POLE,PRIM1,PRIM2,RAB11A,RRM1,RRM2,SIRT1,SLC15A3,SP1,SRI,STAT3,XIAP,ZNF24
MED30	0.019	transcription regulator			0.0198	Cox5b/Gm34962,Esrra,LPL,MT-CO1,NDUFA10,NDUFS2,SDHC,SOD2
TMBIM6	0.167	other		0	0.0198	ATG5,ERN1,ERO1B,HMOX1,HSPA5,MAP1LC3A,MAP1LC3B,MAPK8
HNRNPAB	-0.34	enzyme		0.453	0.0198	AURKB,CDH1,CDK2,CDT1,CHEK1,TJP1,UHRF1,VIM
FDI6		chemical reagent		1.307	0.0198	BRCA2,CCNB1,CDC25A,CDK2,FOXM1,PARP2,RAD51,XRCC2
homocysteine		chemical - endogenous mammalian		0.088	0.0199	ABCD3,ACOX3,ATF4,BAX,BCL2,CXCL12,ECI2,EEF1A1,EEF1D,FASN,FDPS,FOSL2,HMGCR,HMOX1,HSPA5,IDI1,LPL,LTA4H,MSMO1,MT-CO3,MTHFR,PHLDA1,PKM,PRDX1,PRDX2,SIRT1,SOCS3,SREBF2,VCAM1,VEGFA
FOXD2-AS1		other		-0.079	0.0201	CDH1,CTNNB1,HES1,NOTCH1,PHGDH,RRM2
E2F8	-0.547	transcription regulator			0.0201	CCNB1,CDCA2,CHEK1,E2F1,ECT2,MCM2
PAK4	1.388	kinase		0.915	0.0201	BCL2,CDH1,CTSB,LIFR,TJP1,VIM
CTNNBIP1	0.433	other		-0.878	0.0201	AXIN2,CTNNB1,CYP51A1,HMGCR,HMGCS1,IDI1
LMX1A		transcription regulator		-0.896	0.0201	CORIN,HES1,NDUFA2,NRF1,SLIT2,UQCRQ
FZR1	-0.793	kinase		-1.432	0.0201	CCNB1,CCNE1,HECW2,MAP3K2,SGO1,SKP2
PEX5L		ion channel		1.477	0.0201	DHCR7,FDPS,HCN1,HMGCR,IDI1,SREBF2
astressin 2B		biologic drug		1.987	0.0201	DLG4,KCNMA1,KCNMB1,SLC2A1,SLC2A3,VEGFA
PAX6	1.216	transcription regulator		1.104	0.0205	ACIN1,ADAM9,ASCL1,BCL2L2,C1D,CAP1,CDCA2,CDK2,CELF4,CHKA,CPSF1,DDX3Y,EEF2K,EFCAB14,EN1,ETV6,FHIP1B,GAA,GAB1,GLP1R,HAUS1,HES1,KIF1B,L1CAM,LAMTOR5,MCM6,MCUR1,MET,MTCH1,MTMR2,NAV1,NCAM1,NUMBL,OTX2,PALM,PAX2,PCNX1,PCSK1N,PLA2G15,RHBDD1,RO60,SLAMF6,SPAG1,STAR,TFCP2,TRIM24,TUSC2,VEGFA,Zfp60,ZNF711,ZNF830
MBD3	-0.729	other			0.0206	AXIN1,CCN4,CTNNB1,DAAM1,DVL2,EFNA5,EP300,FZD5,LRP5,MAPK8,MDM2,MEF2A,PAX6,PEG3,PPP2R2C,SENP2,SFRP2,SIRT1,TCF3,VANGL2,WNT5A,WNT7B,Yaf2
BMAL1		transcription regulator		-0.958	0.0206	CCNG2,CHEK1,CLOCK,EGLN3,FASN,HK2,HMOX1,HSPA5,LAMP2,LDLR,LPL,MCM6,PARVB,PDP1,RARA,RICTOR,RYR2,SIPA1L3,SIRT1,STAR,TBC1D1,THRA,TTK
LMO2		transcription regulator		-0.372	0.0208	ABCB10,ADGRG1,AHR,ATP13A2,AXIN2,BCL11A,BCL2,BCL9,C8orf44-SGK3/SGK3,CCND3,CGAS,COMT,CPSF7,CYFIP2,DAB2IP,DACT3,EGLN3,EPHB4,ETV3,F2R,FBLN1,FLOT2,FTH1,FZD5,FZD6,GJA1,GSDME,HS1BP3,IRAK1,JARID2,KIFAP3,KIT,LPIN2,MALT1,MYH10,NCKAP1,PATZ1,PBX1,PIM2,PKD2,PTPN3,PTPRJ,RAPGEF2,RAPGEF5,RNPEP,RXRA,SERPINE2,SKI,SMAD3,SOBP,SOD2,SQSTM1,STAT3,SYNE2,TAMALIN,TCF12,Tcf7,TES,TGFB1,TMEM38B,TNFRSF10A,TNFRSF1B,TXNIP,UBA5,…
COLQ		other		0.185	0.0209	ACHE,AGRN,CHRNA1,CLSTN1,COL11A1,COL4A1,COL5A2,DAG1,DMD,FN1,GPC1,ITGA7,LAMB1,LRP4,LTBP1,NID1,NID2,POMT2,TGFB1,WNT4
SHH		peptidase		-1.429	0.0209	ABCG2,ADAMTS1,AMD1,ASCL1,BAX,BCAR1,BCL2,BMPR1B,CCNB1,CCNE1,CCNG2,CDC25A,CDH1,CHEK1,CTNNB1,CTPS1,DAAM1,EBF1,EPHB4,ERBB4,FN1,GLI2,GPC1,HELLS,HK2,HMGA1,LASP1,MAGI1,MCM2,MCM5,MCM6,MET,MYBBP1A,NR2F2,OTX2,PAX2,PAX6,PTCH1,RAD51,RFC3,SFRP2,SMAD1,SOX9,SRM,TFDP1,TJP1,TRRAP,WNT5A
DGCR8	-1.186	enzyme		-0.264	0.021	CDH1,CRABP1,ERBB3,GJA1,HES1,ID4,JAG1,KRAS,MBP,NCAM1,NOTCH1,NRCAM,PDCD4,RARA,SMO,TCF4
HYAL1		enzyme		-1	0.021	AP1S2,ARRDC4,ATP2B4,CCNB1,CORO1C,EPHB2,ITGA7,KHDRBS1,MAP1B,PAPPA,PHLDB1,RUNX1T1,SMARCA4,SOX9,TRIM24,TUBB
cephaloridine		chemical drug		0	0.0212	ADAT1,ATAD1,CCNB1,CCNE1,CDT1,CHEK1,DDIT4,DSG2,E2F1,E2F8,EXO1,G6PD,GINS2,GNAI2,HMOX1,HNRNPUL1,MCM5,MCM6,NUP93,PCLAF,PEX13,POLE,PSMD11,Pvr,RYR2,SEPTIN10,TFRC
flavokawain A		chemical - endogenous non-mammalian			0.0213	BAX,BIRC5,XIAP
MICU1	-0.381	other			0.0213	BCL2,NANOG,POU5F1
FAM83A-AS1		other			0.0213	HK2,LDHA,PKM
FDX2		transporter			0.0213	FTH1,IREB2,TFRC
NBR2		other			0.0213	NOTCH1,SLC2A1,VIM
USP24	-0.039	peptidase			0.0213	BAX,E2F4,EP300
AZD7762		chemical drug			0.0213	ADH5,CCNB1,RAD51
GH2		other			0.0213	IGFBP3,INSR,PIK3R1
GGA1	-1.153	transporter			0.0213	APP,BACE1,GGA3
CLK3	0.32	kinase			0.0213	ADSL,GMPS,PFAS
mir-32		microRNA			0.0213	BCL2L11,MDM2,TSC1
mir-298		microRNA			0.0213	APP,AR,BACE1
beta,beta-dimethylacrylshikonin		chemical reagent			0.0213	BAK1,BCL2,XIAP
ixazomib		chemical drug			0.0213	CTNNB1,DLC1,ERN1
GGA3	-0.953	transporter			0.0213	APP,BACE1,GGA1
TGFBI		other			0.0213	CDH1,ITGAV,ITGB5
CYP11B2		enzyme			0.0213	KCNMA1,KCNMB1,VEGFA
CELF2	1.592	other			0.0213	BAX,BCL2,SIRT1
KLK6		peptidase			0.0213	APP,BCL2L11,CDH1
SLC1A5	1.08	transporter			0.0213	CDH1,SLC38A1,VIM
FDXR		enzyme			0.0213	FTH1,IREB2,TFRC
dexpramipexole		chemical drug			0.0213	HK2,LDHA,PKM
ANGPTL7		other			0.0213	INSR,IRS1,SOCS3
MK-8776		chemical drug			0.0213	CDC25A,MCM2,RRM2
carotuximab		biologic drug			0.0213	CPT1C,NFE2L1,SIRT1
ZC3H13	-0.958	other			0.0213	LDHA,PKM,SLC2A1
AK4	0.44	kinase			0.0213	HK2,LDHA,PDK1
PCCA-DT		other			0.0213	CDH1,ENO1,VIM
4-(4-(3-(4-trifluoromethoxy-phenyl)ureido)cyclohexyloxy)benzoic acid		chemical reagent			0.0213	ATG5,MAP1LC3B,SQSTM1
DEETGE-CAL-Tat		chemical reagent			0.0213	GPX1,HMOX1,SOD2
SRT2183		chemical reagent			0.0213	FASN,HMGCR,LDLR
MRS2211		chemical reagent			0.0213	BAX,BCL2,TJP1
BO-653		chemical drug			0.0213	PSMA2,PSMA3,PSMA4
TAS-103		chemical drug			0.0213	ATP6V0C,BCL2,EP300
protoporphyrin IX		chemical - endogenous mammalian			0.0213	BAK1,FXN,HMOX1
miR-142-3p (and other miRNAs w/seed GUAGUGU)		mature microRNA		-1.667	0.0216	BCLAF1,E2F5,LIFR,PPP2R1A,PPP3R1,ROCK2,SMAD7,TARDBP,TGFB1
hexamethylene bisacetamide		chemical reagent		-1.563	0.0218	BCL2,FN1,HSPA8,MAP2,MYB,NIP7,NPM1,POLR1D,RACK1,RPL18,SIAH1,SNU13,SP1,TCP1,TFRC
GSTO1		enzyme		0.135	0.0219	APLP2,CARS2,CD109,CELSR1,CHAC1,EIF3D,MALT1,NID2,PBX1,PDLIM5,PKIB,SEC31A,SEMA3A,SLC17A5,SLC2A1,SLFN5,SMAD9,SRGAP1,THBS1
FEV		transcription regulator		0.408	0.0223	CNTN1,EFNA5,EN1,EPHA7,GRIA3,KCTD20,KDM5D,NFIA,NFIX,NMNAT2,NR2F2,PRMT8,PROX1,PYGB,SATB1,SLC1A3,SLC37A3,SLC6A15,SLIT2,SOX9,SUV39H1,SYT1,VCAM1,VIM
plicamycin		chemical drug		-0.165	0.0223	ABCG2,ADH5,AHR,BAK1,CDC25A,CX3CL1,CYBRD1,FASN,FBXW7,FOXM1,FYN,GNAI2,HMGCR,HMOX1,MAOA,MAPK11,MDM2,MET,OLFM1,PTDSS1,RAB11FIP1,SERPINE2,SIRT1,SOCS3,SP1,SQSTM1,UBC,VWF,XYLT1,ZMYND8
EHMT2	-1.371	transcription regulator		1.118	0.023	BIRC5,C8orf44-SGK3/SGK3,CDH1,CXCL12,FN1,KMT2E,MAP1LC3B,MDM2,NCOA3,OR10H3,PKIB,POLR1F,SIAH1,STMN2,SYT4,TDRKH,TGFB1,ZEB2
grape seed extract		chemical drug		0.973	0.0231	APP,CCNB1,CCNE1,CDK2,CTNNB1,DCX,ENO1,HSPA8,HSPD1,MKI67,VIM
SRC	-1.658	kinase		0.767	0.0231	ABCA8,ABCG1,ACAT1,CBL,CCNE1,CDH1,CDON,CTNNB1,CTSB,CTSV,ENO1,F2R,FMN2,FN1,GJA1,HCN4,LAMP2,LDLR,NANOG,NEUROD1,NFKB1,PGK1,POU5F1,SCARB1,SLC2A1,SLC4A7,SRC,SRF,STAT3,TJP1,VCAM1,VEGFA,VIM
NGLY1		enzyme		-1.827	0.0231	ATG14,ATG16L1,ATG3,ATG5,BECN1,BNIP3,IFI44,NRF1,SQSTM1,TAX1BP1,ULK1,WIPI2
TRIB3		kinase		0.453	0.0231	BCL2L11,CDC25A,DDIT4,FBXO32,HK2,LDHA,MAP3K11,PDK1,SLC2A1,SQSTM1,STC2,WWTR1
NQO2	0.22	enzyme		-0.447	0.0231	BCL2,BIRC2,CFLAR,CXCL12,XIAP
CPEB4	1.111	other			0.0231	AUTS2,Foxp1,TNRC6B,WAC,ZBTB20
DUOXA1		other		1.387	0.0231	DCX,EZH2,NEUROD1,NEUROD4,VIM
nirogacestat		chemical drug		0.132	0.0231	BAK1,BAX,BCL2,BCL2L11,BIRC5
PKP2	-1.006	other		1.31	0.0231	COL3A1,FN1,GJA1,LIG4,TGFB1
mir-541		microRNA		-0.698	0.0231	AR,CDH1,CTNNB1,PTPRN2,VIM
miR-125b-2-3p (and other miRNAs w/seed CAAGUCA)		mature microRNA		-0.425	0.0231	AP2M1,BAK1,BAX,BMF,PAK4
WZ-4002		chemical drug		-0.391	0.0231	BCL2L11,HK2,LDHA,MT-CO2,NDUFB8
TP53INP1	0.33	other		0.346	0.0231	BAX,CDH1,MDM2,SPARC,VIM
MAD2L2		enzyme		-0.97	0.0231	CDH1,NANOG,NOTCH1,POU5F1,VIM
ADAM9	-1.021	peptidase		-1.067	0.0231	CHAC1,CTNNB1,DDIT4,SLIT2,TGFB1
ritonavir		chemical drug		-0.478	0.0234	ABHD2,ATP2B1,AXIN2,BIRC5,CD59,CDCA7L,CEP135,CTNNAL1,DHCR7,ECT2,EIF5,ELK1,FDPS,GRK3,HMGCR,HMMR,HUNK,IDI1,IFRD1,KIF14,LDLR,MET,MRPL47,MSMO1,MYB,NEUROD1,PFAS,PYROXD1,RDH11,SEPTIN7,SIRT6,SREBF2,USP13,VCAM1,VEGFA,WNT7B
KMT2A	-0.898	transcription regulator		-1.356	0.024	ABCD2,ARMT1,BCL2,CDH1,CLCN3,DEPTOR,EPHB4,FN1,HOXB3,HOXB5,HOXB6,HOXC6,HOXD4,KNL1,Meis1,MEIS2,PBX1,PRDM8,SCARB1,SIGLEC10,SLC16A6,SMAD1,TGFB1,TRIB1,ZBTB18,ZFAND2A,ZIC1
Pln		other			0.0241	ALDOA,ATP2B1,CALU,ENO1,GNA11,GNAI2,HSP90B1,PGK1,RAB1A,RAB5B,RACK1,RYR2,SEC22B,SOD1,TPI1,VIM,VLDLR
PAX5	0.226	transcription regulator		-0.51	0.0243	BCL2,BLNK,C8orf44-SGK3/SGK3,CD40,CTNNA1,CTNNB1,FN1,G6PD,HK2,IL6ST,INSR,MET,PAX2,PDPK1,PTPRF,SLC16A10,SLC2A1,SLC2A3,TXNIP,VIM
SLC40A1		transporter		-0.13	0.0244	BNIP3,CYBRD1,FTH1,PDK1,PGK1,TFRC,TGFB1
CCAT2		other		-0.813	0.0244	BAX,BCL2,CDH1,GLS,TGFB1,VIM,ZEB2
SP3	0.592	transcription regulator		-0.924	0.0246	ABCD2,ADH5,AKAP12,APBA1,BIRC5,BMF,CD2AP,CD40,CDK5R1,CHRNA3,CITED2,CYP51A1,DMD,DNMT3A,E2F1,EIF2AK2,F2R,FLT1,GNAI2,HSPA5,IGFBP3,ITGB5,LDLR,LPL,MAT2A,MAT2B,MET,NFKB1,PCYT1A,PGK1,PKM,PREX1,PTDSS1,PTPN1,RAB11FIP1,RBL1,SCARB1,SERPINH1,SLC2A3,SLC39A8,SLC4A7,SMARCC1,SOD2,SP1,SPARC,SRC,STAT3,TGFBR3,TXNRD1,VEGFA,VIM,XYLT1
U0126		chemical drug		-0.203	0.0246	ABCG2,ABI2,ACKR3,APC2,ASIC2,ATF4,ATG4B,ATP6AP2,AXIN2,BAX,BCL2,BCL2L11,BECN1,BHLHE40,BIRC5,BRAP,CACNB3,CCN4,CCND3,CCNE1,CCNG2,CCNL1,CDH1,CDK2,CDK4,CDK5R1,CFLAR,CFTR,COL4A1,CTNNB1,CXCL12,CYBB,DCHS1,DEPDC5,EDNRB,EEF1A1,EIF1AX,EIF2AK2,ENPP2,EPCAM,ETV3,ETV5,FASN,FN1,GJA1,GRIA2,GRK3,HMGCR,HMOX1,HNRNPF,HNRNPK,HSP90AB1,HSPA5,IDI1,IFT88,ITGB5,ITPKC,JAG1,KCNN4,KCTD2,KDSR,KLF10,KLF5,LAMB1,LAMP2,LDLR,LIFR,LL…
ADAM21		peptidase		0	0.0248	FAM43A,GLS,MRPL32,TFDP1
APC (complex)		complex			0.0248	CCNB1,CCNE1,SKP2,UBE2C
CYP46A1		enzyme		-1	0.0248	DLG4,GRIN2A,MT-CO1,NDUFB8
GRK3	-0.98	kinase		0.132	0.0248	BIRC5,CCN1,CD46,SOX9
HMGCR	-1.308	enzyme		-1	0.0248	BIRC5,CCN1,HMGCR,TAFAZZIN
miR-494-3p (miRNAs w/seed GAAACAU)		mature microRNA		-1.964	0.0248	HMOX1,KIT,NCL,SCN3A
ARHGAP4		other		0.927	0.0248	CDH1,CTNNB1,PTK2,TJP1
LDHB	0.23	enzyme		1.982	0.0248	ATP5F1A,ATP5F1B,COX4I1,COX5A
MCM7	1.293	enzyme			0.0248	CDK2,CHEK1,LMNB2,MET
GATAD2B	0.355	transcription regulator			0.0248	E2F1,EZH2,RAD51,RRM2
GNL1	-0.769	other		0	0.0248	BAX,BCL2,BID,BIRC5
SHCBP1	0.582	other			0.0248	BIRC5,LIN28A,NANOG,POU5F1
casticin		chemical - endogenous non-mammalian		1	0.0248	BCL2,BIRC5,CFLAR,XIAP
MAP1LC3B	1.036	other		0	0.0248	CTSA,LAMP2,SQSTM1,STX17
PHC2	-0.731	other		0	0.0248	HOXB3,HOXB6,HOXC6,HOXD4
GNMT		enzyme		0.849	0.0248	ABCG1,NPC1,NPC2,SCARB1
CB-5083		chemical drug			0.0248	ATG5,ATG7,GCLM,HSPA5
2-mercaptoethanol		chemical - endogenous mammalian		0.339	0.0248	HMOX1,HSPA5,KIF3C,SLC2A1
echinacoside		chemical reagent		0	0.0248	GCLM,HMOX1,SMAD3,SMAD7
IKZF1		transcription regulator	Activated	2.205	0.025	ACP1,AJUBA,ANKFY1,ANTXR1,ARHGEF11,BAK1,BLNK,CCND3,CDH22,CEMIP2,CITED2,DIPK1A,DNM3,DOCK4,EBF1,EXTL2,FGFR1,FN1,G6PD,GAS6,HES1,HK2,HNRNPLL,IL6ST,INSR,KIT,KMT2A,LGMN,LIG4,LRP1,MAP2,MLXIP,MYO1B,NCAM1,NFAT5,NFIX,NOTCH1,OTUD1,P2RX4,POU2F2,RAB11FIP2,RAI14,RALB,SASH1,SERPINH1,SHROOM3,SIPA1L2,SLC2A1,SLC2A3,SMAD3,SOX9,SPPL2A,SULF2,TDO2,TENM3,TNS3,TSHZ1,TXNIP,UEVLD,VWF,WDFY3,YPEL2,ZDHHC9,ZNF710
miR-141-3p (and other miRNAs w/seed AACACUG)		mature microRNA		-0.937	0.0251	ATF2,BAP1,BAX,BCL2L11,CDH1,CLOCK,CTNNB1,DICER1,EPCAM,ERBIN,ITGAV,JAG1,LSR,MAPK9,NANOG,RHPN2,SATB1,STAT5B,TAFAZZIN,VIM,WDR37,ZEB2
SBDS	0.327	other			0.0255	CHAC1,CRABP1,CRYM,DNAJB1,ERBB3,FBXO32,GAP43,HOXB6,HSP90AB1,HSPA5,INHBE,KIF1A,MAFB,MAOA,MYEF2,OTX2,PAK3,PPP1R1A,PPP2R2C,PSMD7,PTBP2,TERF2IP,UBE2QL1,ZNRF1
cinnamaldehyde		chemical toxicant		0.473	0.0255	ACSL4,BCL2,DDIT4,DNMT3B,FTH1,GCLM,GPX1,HMOX1,IDH3A,INSR,IRAK1,MAP2K2,MARK4,MKI67,NFKB1,ODC1,PPP1R10,SLC2A1,SOD1,SOD2,SQSTM1,SRXN1,TXNIP,XIAP
CYLD-AS1		other		0.471	0.0256	AKR1B1,FECH,FTH1,FTL,G6PD,GCLM,GLS,HMOX1,MYB,NFKB1,NFKBIA,PGD,PRDX1,PRDX6,RXRA,SQSTM1,SRXN1,TALDO1,TXNRD1
L-triiodothyronine		chemical - endogenous mammalian		0.194	0.026	ABCD2,ABCD3,ACHE,AMD1,APAF1,APP,AR,ATP1A3,ATP1B1,ATP1B2,BAX,BCL2,BCL2L11,BCL2L2,BMF,CAD,CAPZA1,CCNE1,CCT4,CDK2,CIAPIN1,CNR1,COL4A1,COX4I1,COX5A,CTNNB1,CXCL12,CYP26B1,CYP51A1,DAB2IP,DBT,DNMT3A,DNMT3B,E2F1,ENPP2,EPAS1,FASN,FDPS,FGFR1,FH,FZD8,G6PD,GLI2,Gm3411 (includes others),GNAI2,GPD2,H2AC4,HMGCR,HMGCS1,IDH3A,IDI1,IGFBP3,ITGA7,ITGAV,ITPR1,KCNJ10,KIF1B,KLF13,LDLR,LRP1,MBP,MGST3,MSMO1,MT-CO2,MT-CO3…
E2F2	0.038	transcription regulator		-0.513	0.0266	BCL2,BECN1,BIRC5,CCNB1,CCND3,CCNE1,CDC25A,CDCA2,E2F1,EZH2,MCM2,MCM5,MCM6,MCM7,MYB,NPAT,POLA1,RAD51,RBL1,RRM2,TOPBP1
MED1	-1.183	transcription regulator	Activated	2.402	0.0267	ACACB,ANAPC5,ARID1A,AURKA,AURKB,BAX,BCL11A,BHLHE40,BIRC5,CCNB1,CCND3,CCNE1,CDK2,CDK4,CENPA,CLTC,CREB5,E2F1,E2F5,EBF1,ERMP1,FASN,FOXM1,Foxp1,HECW2,HPRT1,HSD17B12,IGFBP3,JAKMIP1,KLF13,KLF5,MAD2L1,MDM2,MET,NANOG,NCL,NF1,NFKBIA,NID2,ODC1,POU5F1,PPP3CB,SEPTIN6,SLC39A8,SMARCA4,STC2,Tcf7,TET2,THBS1,TOP1,UNC5D,VDAC1
Srebp		group		-0.034	0.027	ABCD2,FASN,G6PD,HMGCR,IDI1,LDLR,NPC1,PGD
SPZ1		transcription regulator		0.47	0.027	CDH1,E2F1,FN1,MAPK1,MKI67,VEGFA,VIM,WNT5A
ACKR1		G-protein coupled receptor			0.027	CITED2,CXCR2,MYO5A,PRDX6,STAM2,TNKS,VCAM1,ZBTB18
PCDH11Y		other		0.707	0.027	AXIN1,AXIN2,CCND3,EP300,GJA1,RET,SFRP2,WNT7B
NUP98-NSD1		fusion gene/product		-0.762	0.027	BCL2,BRD3,C5AR2,Hmga2,Hmgb3,KDM5B,Meis1,MYB
simvastatin		chemical drug		0.65	0.0271	ABCG1,ADAMTS1,ADCYAP1R1,APP,AR,ATP13A1,BAX,BCL2,BIRC5,CCN1,CD40,CD81,CDH1,CFLAR,COTL1,CTNNB1,CYBB,E2F1,F2R,GJA1,HMGCR,HMOX1,IGFBP3,IMPACT,KIT,LDLR,LPL,LRP5,MAP1LC3B,MKI67,MYH10,NFIX,NFKBIA,NRIP1,NTRK2,PALS2,PECAM1,POLG,RAF1,SCARB1,SOAT1,SOCS3,SOD1,SOD2,STAT6,UNC13A,VCAM1,VEGFA,VIM,VWF,WNT4,XIAP,ZNF354A
RBM5	0.929	other		1.49	0.0271	ADAM9,ATP6V0C,BCL2,CDK2,HSP90AA1,ITPA,MYO1B,NCOA3,NDUFV2,PLK4,RAB1A,SERPINH1,STAT5B,XIAP
A2M	-0.099	transporter		1.564	0.0271	ATF4,BCL2,CDH1,ERN1,FASN,GAP43,HSPA5,LRP1,NFKB1,SLC2A1,SREBF2,TRAF2,WNT5A,XIAP
methapyrilene		chemical drug	Activated	2.324	0.0277	ALDOA,ATF4,ATP6V1B2,AZIN1,CDC34,CTSB,CTSV,DECR1,EEF1A1,ENPP2,GFRA1,HMGCR,HMOX1,HSPA5,IFRD1,MAP2K1,MAPK14,MAPK6,MAPK8,NFIB,NR2F6,ODC1,PDP1,PLCB1,PPP2R2A,PPP3CA,Pvr,RPL13A,RPL27,RPS8,RPS9,SELENOP,TUBB,TXNRD1,UPB1
triamcinolone acetonide		chemical drug		0.634	0.028	AKAP13,ATP10A,ATP11B,BAX,BCL2,BCL2L11,BHLHE40,BID,CBX4,CHKA,CHL1,CXADR,DCBLD2,DGKE,DGKH,EFS,ELK1,ELK3,EPHA4,HIPK2,IGFBP3,IL6ST,KIF4A,KLF10,LDLR,MXD4,NEK7,NFATC3,NFKBIA,PALLD,PEX13,PFAS,PKD2,PLXNC1,RAPGEF2,RNF41,SEMA6A,SFRP2,SLC4A7,SOAT1,SOD2,ST8SIA4,STC2,STK10,TACC2,TBC1D1,TRIB1,TXNIP,VLDLR,VWF
mir-25		microRNA		-1.225	0.028	BAX,BCL2L11,E2F1,EDNRB,FBXW7,HIPK3,MDM2,REV3L,TOB1,TRAF3,TSC1,WWP2,ZNF512B
HSPA9	1.416	other		-0.786	0.028	CDH1,CTNNB1,FN1,HES1,HNRNPK,MDM2,NAV2,PBX1,RET,RPL7,SOD2,TIMP4,VIM
SN-38		biologic drug		0.537	0.028	ATR,BAK1,BAX,BCL2L2,BIRC2,CCNB1,CHEK2,HK2,NAMPT,PPRC1,RAD51,TTK,XIAP
plumbagin		chemical drug		0.378	0.0284	BAK1,BAX,BCL2,BIRC2,BIRC5,CFLAR,CYBB,PECAM1,TNFRSF10A
carfilzomib		biologic drug		0.812	0.0284	ATF4,E2F1,ERN1,HSP90B1,HSPA5,PSMA7,PSMB7,PSMC4,PSMD12
PRRX1		transcription regulator		1.663	0.0284	BECN1,LPP,MAP1LC3B,NANOG,PALLD,POU5F1,SOX9,TGFB1,VEGFA
miR-19b-3p (and other miRNAs w/seed GUGCAAA)		mature microRNA		0.34	0.0284	ADCY1,BCL2L11,BIRC5,ERBB4,HIPK3,ITPR1,STAT3,THBS1,VEGFA
BAP1	0.646	peptidase		0.73	0.0284	ASXL2,ATF4,CCN1,CDC14A,E2F1,HSPA5,LATS1,TAFAZZIN,TNFRSF10A
ZBTB18	-0.621	transcription regulator		0.69	0.0284	COL4A1,IGDCC4,IGFBP3,KANK2,MET,PIK3R1,SERPINH1,STC1,TRIL
UCN-01		chemical drug		-0.828	0.0284	BCL2,BCL2L11,CCND3,CDC25A,CDK2,CDK4,RAF1,RRM2,XIAP
arecoline		chemical drug		-1.334	0.0284	BRAF,F2R,HMOX1,MAOA,MAP2K1,PSME3,TJP1,TNFRSF1B,VCAM1
MNT	-0.094	transcription regulator		-1.387	0.0284	ALDOA,ATP1B1,BNIP3,CAD,CCNG2,CDK4,CYBB,FBXO32,KLF10,LDHA,LOXL2,MPEG1,NCL,ODC1,PGK1,SERPINH1,TXNIP
ETV4		transcription regulator		-1.052	0.0286	ARID3B,B4GALT1,BAX,CDH1,CTNNB1,FN1,MET,MMP25,MYB,PTK2,VIM,WWTR1
PRKCZ		kinase		-0.628	0.0286	BAX,BCL2,CASP2,CDH1,HMOX1,KRAS,MAPK1,MAPK7,NFKBIA,PHGDH,VCAM1,VEGFA
EWSR1		other		1.342	0.0286	ABL1,ACKR3,BCL2,CHEK2,DROSHA,KIF20A,KIT,MAPK1,PCLAF,POU4F1,RRM2,TOP2A
histone deacetylase inhibitor		chemical drug		-0.093	0.0286	ABL1,BAK1,BAX,BCL2,BCL2L11,DEK,FMR1,IGFBP3,MYB,RAF1,TGFB1,TXNIP
GNA12	0.4	enzyme		0.633	0.0288	ARHGEF7,ARPC5,BCL2,BRAF,CFL2,F2R,G6PD,GCLM,IQGAP1,IRS1,MAP2K1,PAK2,PIK3CA,PIK3R1,PPP1CA,RHOA,SOS1,SOS2,TRPC6,TXNRD1,VEGFA,VIM
bee venom		chemical - endogenous non-mammalian		-1.548	0.0289	Arf2,CCNB1,CCNL1,CREBBP,CYBB,DDX6,DNAJB1,EHD1,FYB1,GEMIN4,IFRD1,IPO5,ITGAV,ITPKC,LPIN2,MARCHF7,MKI67,NFKBIA,PRC1,REXO1,SOCS3,SPAG9,TAMALIN,TOP2A,TSC22D1,YBX3
gemcitabine		chemical drug	Activated	2.048	0.029	BCL2,BECN1,BIRC5,CCNB1,CDC25A,CDH1,CXCL12,DCTN4,FASN,GLB1,HMOX1,MCM2,MDM2,NOTCH1,PKM,RAD51,RRM1,RRM2,RRM2B,SQSTM1,SRSF1,VEGFA,VIM,XIAP
CLPB	-0.417	transcription regulator		-0.632	0.029	DLST,FH,IDH3A,IDH3B,NDUFA10,NDUFA12,NDUFA2,NDUFB8,NDUFS2,UQCRQ
SH3TC2		other		-0.632	0.029	AACS,CYP51A1,DHCR7,FDPS,HMGCR,HMGCS1,IDI1,MBP,MVD,NSDHL
ACLY	0.363	enzyme		0.783	0.029	ATP5F1B,ATP5F1D,ATP5MC1,COX4I1,COX5A,DCT,FASN,IDH3A,NANOG,NDUFA8
Cdk		group		0.378	0.029	ATP5MC1,COX5A,DDIT4,Esrra,IDH3A,ING1,PHLDA1,PPM1D,SIAH1,TXNIP,ZNF830
PHF12	-1.163	transcription regulator	Inhibited	-2.714	0.029	BRIX1,EIF3A,EIF4A3,GTPBP4,KRR1,PA2G4,PES1,RNASEL,SURF6,TBL3,TSR1
mir-124		microRNA		1.599	0.029	BAX,BCL2,CAMTA1,ERN1,IQGAP1,NUMA1,PTBP1,SLC1A2,SOX9,SQSTM1,STAT3
rosuvastatin		chemical drug		-0.282	0.029	CYBB,CYP51A1,DHCR7,FDPS,HMGCR,HMGCS1,HMOX1,IDI1,KIT,LDLR,MVD
TAS4464		chemical drug		-0.113	0.029	ATF4,BRD2,CDC25A,CDK2,CFLAR,E2F1,IRX3,SLC25A5,SUMO3,VEGFA,VIM
TNFSF11		cytokine		-0.606	0.0292	AEBP2,AHR,AKAP13,AURKA,BCL2,BSG,CCND3,CCNE1,CD40,CDK14,CLOCK,CSRP1,CTNNB1,CUL4A,DUSP16,ECT2,EHD1,ELP2,FAM102A,FOXM1,FRRS1,GTF2H1,HIPK2,HMOX1,IFRD1,IL17RA,ILF3,ITGAV,ITPKB,LIMK1,LSR,MAFB,MAP2K1,MAT2A,MT-CO1,MT-CO3,MT-CYB,MT-ND4,NFATC3,NFKB1,NFKBIA,OCSTAMP,PA2G4,PLD1,POR,PRMT1,RALGDS,SEL1L,SENP2,SIGMAR1,SLC20A1,SLC2A1,SLC7A7,SMARCAD1,SOCS3,SOD2,SRC,SRXN1,Tcf7,TGFB1,TNFRSF1B,TSPAN5,TTK,VCAM1,Zfp101,…
3-nitropropionic acid		chemical toxicant		0.544	0.0298	APP,ATP1B1,ATP6V1B2,BACE1,BAX,BCL2,CNR1,COX6B1,GAPDH,GPI,LDHA,NPM1,SP1,SP3,SQSTM1,TPI1
MEG3		other		-0.008	0.0299	CDH1,FN1,MDM2,PHLPP1,VIM,ZEB2
SNHG11		other	Activated	2.429	0.0299	BSG,CCNB1,CDK4,ENO1,HK2,VIM
SMOC2		other		0.53	0.0299	AURKB,CCNB1,CDH1,CENPF,FN1,VIM
YWHAG	-0.34	other			0.0299	BAX,CCT6A,GPI,HYOU1,PRDX6,UTRN
miR-378a-3p (and other miRNAs w/seed CUGGACU)		mature microRNA		0.142	0.0299	CDK4,MAPKAPK2,ODC1,PDPK1,SUFU,TUSC2
SAT1		enzyme		0.512	0.0299	EIF3F,GAPDH,IGFBP3,LPL,PRKAG1,SP1
delta-aminolevulinic acid		chemical - endogenous mammalian	Activated	2.425	0.0299	HMOX1,RPL35,RPS14,RPS19,RPS24,RPS26
manganese chloride		chemical reagent		-1.732	0.0299	RHEB,SLC1A2,SLC1A3,SLC39A14,SOD2,TSC2
pyrimidin-2-one beta-ribofuranoside		chemical reagent		1.98	0.0299	BCL2,CDK2,DNMT1,HSPA5,RELN,SQSTM1
VEGFA	0.95	growth factor		0.446	0.0302	ACHE,ADAMTS1,ADH5,AKT1,ATP5PO,BAX,BCL2,BIRC5,CBFB,CCN1,CCNE1,CD40,CITED2,CLIC4,COX6B1,CREBBP,CTNNB1,CTSB,CTSV,CXCL12,DBT,DECR1,DENND2B,DLL1,E2F1,EPHB4,ETV5,FGFR1,FLT1,FN1,GJA1,GRIA2,HES1,HMOX1,HSPA5,ITGAV,ITPR1,KARS1,LDB1,MFN2,MKI67,MRPL23,MRPL3,MTIF2,NME1,NOTCH1,NPHS1,NR2F2,NRF1,PECAM1,PPA1,PSEN1,PTK2,SET,SLC12A6,SLC25A5,SNCG,SOD2,SPARC,STC1,TGFB1,THBS1,TJP1,TOMM22,TRPC6,TUFM,TXN2,UNC5B,VASH1,VC…
MEF2D	-0.509	transcription regulator		-0.466	0.0305	BCL2L2,CCND3,CCNE1,CDH1,CDK2,CDT1,COL3A1,FN1,GCLM,HDAC5,HDAC9,HMOX1,MCM5,MCM6,MEF2A,SOD1,SOD2,SRXN1,STAR,TGFB1,VIM
IGF2	-0.218	growth factor		-1.748	0.0307	AKT1,BIRC5,CCNG2,CTSV,DHCR7,FN1,GNAI2,GNB1,HELLS,IGFBP3,ITGB5,KIFAP3,MCM2,MCM5,MCM7,MDM2,MEF2D,MSH2,MXI1,NFKBIA,PDCD4,PHLDA1,PIK3R1,PRIM1,PSPC1,RAD51,RRM1,RRM2,RWDD4,SATB1,SELENOP,SEZ6L2,SKAP2,SLC20A1,SOCS3,Srsf5,SURF6,THRA,TOMM40,UHRF1,VEGFA,XRN1
pirinixic acid		chemical toxicant	Activated	2.893	0.0307	ABCD3,ABCG2,ACACB,ACAT1,ACSL4,ATP11A,BAX,BNIP3,BSG,CASP2,CCNB1,CCND3,CCNE1,CCNT1,CCT3,CCT6A,CCT7,CDK2,CDK4,CHEK1,CTSB,CXCL12,DAD1,DECR1,DYNLL1,ECI2,EIF3E,ELOC,FASN,FBXO32,FKBP1A,G6PD,GAPDH,GLCE,GLUL,GNB4,GOT2,GPD2,GRPEL2,HADHB,HMGCR,HMGCS1,HMGN1,Hmgn2 (includes others),HMOX1,HOXC6,HSP90AA1,HSPD1,HSPE1,ITGB5,JAG2,KLF10,LDLR,LIFR,LPIN2,LPL,MARK2,MET,MFN2,MGST3,MPDZ,NAP1L1,NFKBIA,NPC1,NPC2,PAICS,PDC…
MTA1	-0.702	transcription regulator		-1.826	0.0312	ACKR3,APEX1,AXIN2,CCN4,CDH1,CTNNB1,EHMT2,EZH2,HUNK,MT-CO2,PIK3R1,RRM2B,SIRT1,SLC16A10,STAT3
miR-9-5p (and other miRNAs w/seed CUUUGGU)		mature microRNA		-0.661	0.0324	Atp5e,ATP5F1B,ATP5F1C,ATP5MC1,ATP5PO,BACE1,CDH1,Cox5b/Gm34962,DIAPH1,ECHS1,FN1,HIBCH,HSP90AA1,NDUFA10,NDUFB2,NDUFC1,NFKB1,ONECUT2,PGK1,PKM
PPARGC1B	-0.039	transcription regulator		-0.258	0.0324	ACACB,ATP5F1B,ATP5PO,COX4I1,COX5A,Cox5b/Gm34962,EGLN3,ENO1,FASN,FBXO32,FDPS,HK2,HMGCR,MT-ATP6,MT-CO1,MT-CO2,MT-ND1,MVD,NDUFV2,VEGFA
RGS2	0.283	enzyme		-1.177	0.0325	CHMP4B,CTSA,CXCL12,DECR1,EPN1,ERP29,GAPDH,GJA1,GRINA,HEXB,Hmgn2 (includes others),HSP90B1,IGFBP3,LPL,MANF,MED10,PDLIM2,PPIB,RFLNB,SCARB1,SLC16A3,SLC2A1,SLC35F1,ST6GAL1,TOR2A,Ubb
CHKB		kinase		-0.832	0.0326	ACSL3,ACSL4,ATF2,CHD9,CHKA,EP300,HCN4,MED1,Ncoa6,PPRC1,RXRA,SLC22A5,SLC27A4,TXNIP
eflornithine		chemical drug		0.659	0.0326	AKT1,APP,ATF4,CDH1,CDK2,CTNNB1,FN1,GLB1,MAD2L1,ODC1,PRKAG1,PSAP,SHC1,SOD2
ERBB4	-1.233	kinase		-0.404	0.0328	ADAM9,AKT1,CADM1,CDH1,COL3A1,COL5A2,CTNNB1,CXCL12,ERBB4,GAP43,GJA1,GPC1,HMOX1,MXI1,NID1,PGK1,PIM2,SERPINE2,SLC2A1,SLK,SOCS3,STAG2,THBS1,Tmsb4x (includes others)
PRNP	0.069	other		-0.13	0.0328	AHR,APP,ATF4,BAX,BCL2,BECN1,DLG4,GJA1,HSP90B1,HSPA5,HSPA8,HSPA9,HTR5A,IRS1,LAMP2,LRP1,MDM2,NFKBIA,NOTCH1,PDCD6IP,PDIA3,SOX9
(6E,8Z,11Z,14Z)-(5S)-5-hydroperoxyeicosa-6,8,11,14-tetraenoic acid		chemical - endogenous mammalian			0.0337	APP,STAR
MS049		chemical reagent			0.0337	CDH1,VIM
Clock-Bmal1		complex			0.0337	CLOCK,NAMPT
opioid receptor		group			0.0337	BACE1,TXN
ZNF24TR		other			0.0337	VEGFA,ZNF24
VX-944		chemical drug			0.0337	BAK1,BAX
DPTA-NONOate		chemical reagent			0.0337	CFLAR,POU5F1
4-nitrobenzoic acid		chemical toxicant			0.0337	SLC2A1,SLC2A3
Smad3-Smad4		complex			0.0337	BAX,BCL2L11
METTL21C		enzyme			0.0337	MEF2A,MEF2D
Morrbid		other			0.0337	BCL2L11,NRAS
OR51E2		G-protein coupled receptor			0.0337	AR,CDH1
PLEKHM1	-0.331	other			0.0337	MAP1LC3B,SQSTM1
CTDNEP1	0.145	phosphatase			0.0337	CTNNB1,DVL2
CASK	0.223	kinase			0.0337	DLG1,RELN
TMEM259	-0.999	other			0.0337	CYP51A1,TMUB2
TCHP	-0.296	other			0.0337	SQSTM1,VEGFA
FAM168A	-0.52	other			0.0337	CCNB1,NFKBIA
NIF3L1	-0.742	other			0.0337	ASCL1,POU5F1
GJA3		transporter			0.0337	GJA1,GJA8
Rmst		other			0.0337	DNMT3A,DNMT3B
RNF185	0.683	enzyme			0.0337	CYP51A1,TMUB2
AVL9	-0.569	other			0.0337	CCNB1,CCNE1
RTN3	0.662	other			0.0337	APP,BACE1
SLC9A6	0.489	transporter			0.0337	APP,NTRK2
SLC9A9		transporter			0.0337	FTH1,TFRC
PCDH9		other			0.0337	BAX,BCL2
ENSA	-0.142	transporter			0.0337	SREBF2,STAT3
EPN3		other			0.0337	EHD1,EHD2
NAT8		transcription regulator			0.0337	APP,BACE1
MLXIP	-0.695	transcription regulator			0.0337	ARRDC4,TXNIP
TMEM106B	-0.329	other			0.0337	SQSTM1,TARDBP
SV2A	-0.342	other			0.0337	GRIA2,SYT1
BACE1-AS		other			0.0337	APP,BACE1
1-(3-C-ethynylribopentofuranosyl)cytosine		chemical drug			0.0337	BRCA2,RAD51
bucillamine		chemical drug			0.0337	BAX,BCL2
icotinib		chemical drug			0.0337	ATG3,ATG7
elesclomol		chemical drug			0.0337	MT-CO1,MT-CO2
CACYBP	0	other			0.0337	BCL2,CTNNB1
safflor yellow B		chemical - endogenous non-mammalian			0.0337	BAX,BCL2
6-phenylhexyl isothiocyanate		chemical reagent			0.0337	BCL2,NOTCH1
APC2	-1.026	enzyme			0.0337	CDH1,CTNNB1
DGKD	-0.253	kinase			0.0337	CCNB1,USP8
RAD23B	0.861	other			0.0337	NANOG,POU5F1
SPTLC1	1.376	enzyme			0.0337	SPTLC1,SPTLC2
NEFH		other			0.0337	CDK4,NEFL
APBA1	-1.04	transporter			0.0337	APP,LRP8
SYNJ1	0.766	phosphatase			0.0337	APP,SLC2A1
miR-708-5p (and other miRNAs w/seed AGGAGCU)		mature microRNA			0.0337	CENPF,MAD2L1
miR-675-3p (miRNAs w/seed UGUAUGC)		mature microRNA			0.0337	CDH1,TJP1
miR-1185-5p (and other miRNAs w/seed GAGGAUA)		mature microRNA			0.0337	KDM6A,KDM7A
miR-292-3p (and other miRNAs w/seed AGUGCCG)		mature microRNA			0.0337	AR,BIRC5
mir-878		microRNA			0.0337	EIF4E,FMR1
mir-452		microRNA			0.0337	DPYSL2,KRAS
mir-880		microRNA			0.0337	EIF4E,FMR1
miR-411-5p (and other miRNAs w/seed AGUAGAC)		mature microRNA			0.0337	SPRY4,TXNIP
miR-378a-5p (miRNAs w/seed UCCUGAC)		mature microRNA			0.0337	SUFU,TUSC2
mir-644		microRNA			0.0337	APP,AR
SRSF10	-1.025	other			0.0337	GRIA2,SREK1
SNRPB	-0.156	other			0.0337	AKT3,LDHA
NID1	0.733	other			0.0337	NID2,PTPRF
NUBP1		other			0.0337	FTH1,TFRC
EAF1	-0.211	transcription regulator			0.0337	CCAR2,WNT4
PSG1		other			0.0337	TGFB1,VEGFA
MIR5590		microRNA			0.0337	CDH1,VIM
RIMS1		other			0.0337	CACNA1B,UNC13B
ALMS1-IT1		other			0.0337	CCNB1,CCNE1
ULK2	0.463	kinase			0.0337	NBR1,SQSTM1
ITM2B	-0.272	other			0.0337	APP,BACE1
RALY	-0.763	transcription regulator			0.0337	E2F1,PRMT1
PLIN3	0.389	other			0.0337	BAX,BCL2
PNKP		kinase			0.0337	MT-CO2,MT-CO3
SEC63	0.552	transporter			0.0337	PKD1,PKD2
PSMB2	-0.212	peptidase			0.0337	ATG5,ATG7
MUC16		other			0.0337	CCNB1,CFLAR
KCNJ6		ion channel			0.0337	KCNJ10,KCNJ3
POLA2		enzyme			0.0337	ATXN1,POLA1
NPAS3	0.436	transcription regulator			0.0337	FGFR1,RELN
PHF5A	0.284	other			0.0337	GJA1,KDM3A
GGA2	-0.249	transporter			0.0337	GGA1,GGA3
MPG		enzyme			0.0337	ATF4,HPRT1
DRP2		other			0.0337	DMD,UTRN
PRIMA1		other			0.0337	ACHE,BAX
PDIA6	0.784	enzyme			0.0337	HSP90B1,HSPA5
NDUFA4		enzyme			0.0337	ENO1,LDHA
PIGA		enzyme			0.0337	CD59,Cd59a
parsatuzumab		biologic drug			0.0337	HES1,NOTCH1
LOC100359583/Ptma		other			0.0337	BAX,BCL2L11
RPLP2	1.297	other			0.0337	IGF2BP1,PDCD4
NAT8B		enzyme			0.0337	APP,BACE1
SEPTIN5	-0.58	enzyme			0.0337	SEPTIN2,SEPTIN7
1,5-bis-(dihexyl-N-nitrosoamino)-2,4-dinitrobenzene		chemical reagent			0.0337	CYBB,PDE5A
miR-101b-3p (miRNAs w/seed UACAGUA)		mature microRNA			0.0337	ATXN1,STC1
bis-2-(5-phenylacetamido-1,2,4-thiadiazol-2-yl)ethyl sulfide		chemical reagent			0.0337	ATF4,GPT2
HSP-990		chemical drug			0.0337	ATXN2,HLA-A
NRIR		other			0.0337	CCNB1,CDK4
ERH	0.683	other			0.0337	SOCS3,WNT5A
BMS-863233		chemical drug			0.0337	MCM2,STAT3
iCRT5		chemical reagent			0.0337	AXIN2,CCN4
S7		chemical drug			0.0337	BAX,BCL2
SI163		chemical drug			0.0337	BAX,BCL2
S29		chemical drug			0.0337	BAX,BCL2
daphnoretin		chemical - endogenous non-mammalian			0.0337	BAX,BCL2
fostriecin		chemical - endogenous non-mammalian			0.0337	AR,GNAI2
XK469		chemical drug			0.0337	BAX,BCL2
tautomycin		chemical - endogenous non-mammalian			0.0337	AR,RXRA
SB 559457		chemical reagent			0.0337	DDIT4,GAPDH
foscarnet		chemical drug			0.0337	AKT1,STC1
AN-207		chemical toxicant			0.0337	BAX,BCL2
SSR180575		chemical drug			0.0337	BAX,BCL2
gliclazide		chemical drug			0.0337	SLC2A1,SLC2A3
RK-33		chemical reagent			0.0337	AR,BIRC5
Z-IL-CHO		chemical - protease inhibitor			0.0337	APP,TCF3
isoalantolactone		chemical - endogenous non-mammalian			0.0337	BAX,BCL2
swainsonine		chemical - endogenous non-mammalian			0.0337	BAX,BCL2
desflurane		chemical drug			0.0337	BCL2,BIRC2
3-O-methylglucose		chemical reagent			0.0337	AKR1B1,TXNIP
ZRL5P4		chemical reagent			0.0337	DICER1,PML
E2F7	-0.284	transcription regulator			0.0337	CCNB1,CHEK1,E2F1,E2F8,ECT2,MCM2,QKI
telapristone acetate		chemical drug			0.0337	AURKB,BUB1,CENPF,FOXM1,SPC25,TOP2A,TPX2
MIRLET7		group		-0.239	0.0337	ATL1,BCL11A,COL5A2,Hmga2,KRAS,LIN28A,RRM2
mir-137		microRNA	Inhibited	-2.63	0.0337	APP,CKS1B,E2F6,KDM5B,NEFL,RAPGEF5,SPTLC1
mir-205		microRNA		-0.179	0.0337	AXIN2,CDH1,CTNNB1,ERBB3,MED1,VIM,ZEB2
INSIG2	-0.338	other		0.324	0.0337	ATF4,FASN,FDPS,G6PD,HMGCR,LDLR,SREBF2
NUDT21	0.793	other		-0.239	0.0337	ADPGK,COL11A1,FCHO2,HMMR,SPARC,TEX2,ZBTB46
KAT5		transcription regulator		0.971	0.0338	ADAMTS1,APEX1,BAX,BIRC2,CAD,CALR,CFTR,CHAC1,CHD3,CHKA,DDB1,DPH6,ERCC5,FLCN,GALNT7,GTF2H5,HSP90B1,HSPA5,HSPD1,HYOU1,IRS1,MAD2L1,MANF,MDM2,MYH8,N4BP2,NKAIN3,NPC1,NPTX2,PCDH1,PCDH10,PCDHGB5,PHF23,PIAS2,PLA2G12A,POGK,PSMA7,PSMB7,PSMC4,PSMD12,SARS1,SEPTIN5,SOD2,SRF,SRSF2,TDG,XIAP
HOXC6	0.687	transcription regulator		-1.257	0.0339	ARMH4,BCL2,CNTN1,HOXC6,IGFBP3,PDE4DIP,RFX7,SEPTIN7,SIPA1L1,SLC1A3,SLC44A1,VCAM1,ZNF536
CGA		other		-0.558	0.0341	ADAMTS1,AR,BAX,BIRC2,CTSV,DNAJB11,E2F1,EDEM2,ETV5,FHL1,FKBP4,GRB2,HSP90B1,HSPA5,HYOU1,KIT,MXD4,NNAT,NR5A1,PDIA3,PDIA6,PPIB,SERF2,SKP2,SSR2,STAR,XIAP
E2F3	0.376	transcription regulator		0.622	0.0342	BECN1,BIRC5,CCNB1,CCND3,CCNE1,CDC25A,CDK2,DAG1,DEK,E2F1,EZH2,FAM102A,HMGB2,HSPD1,KMT2A,KRAS,LPL,MAD2L1,MCM2,MCM5,MCM6,MCM7,MYB,NCAPG2,NPAT,PCLAF,PDS5A,POLA1,PTN,RAD51,RBL1,RBPMS,RRM1,RRM2,SERPINH1,SMG6,TENT5A,THBS1,TOPBP1,TPX2,UBE2C,USP32,XPO4
3,3'-diindolylmethane		chemical drug		-0.05	0.0344	AR,BAK1,BAX,BCL2,BIRC5,CDC25A,CDK4,DNMT1,FASN,FOXM1,HLA-A,HMOX1,IRAK1,MAP1LC3B,NFKBIA,PARP2,SP1,TNFRSF10A,VIM
G protein alpha		group		1.225	0.0347	CALR,CHPF,CMAS,COG6,CYP20A1,DYNC1LI2,ELK3,GOLPH3,HSD17B12,KCTD2,MRPL43,MRPL49,MRPS10,NAPB,NMNAT2,OSGEP,PI4K2A,PLS3,PRMT5,RP2,RPN1,SDF4,TCEAL8,TMEM263,UQCC2
ETV5	0.52	transcription regulator		0.2	0.0348	AGRN,BAX,CDH1,CTNNA1,CTNNB1,CXCL12,CYBB,DPYSL2,ETV5,FASN,FN1,FOXM1,KRT7,MET,MID1IP1,MYB,NCAM2,NFKBIA,NRCAM,PKP2,PKP4,QKI,RET,SAMHD1,SCARB1,SOAT1,TJP1,TNFRSF1B,VEGFA,WWTR1
IRS1	1.224	enzyme		0.47	0.0349	ACTR3,AP2A1,ATP5F1A,BUB1,CCN4,CDH1,COL3A1,COL4A1,DBN1,DBNL,DVL2,Esrra,FASN,FBXO32,FHL1,FMO1,GJA1,HMGCR,HMOX1,INSR,IRS1,LDLR,LPL,NR2F1,PHB1,PIK3R1,PTPRF,SFRP2,SREBF2,Tcf7,THRA,VEGFA,WNT5A
RUNX3		transcription regulator		1.123	0.0349	ABCC5,AKAP6,AKT1,ASPH,BAX,BCL2L11,BIRC5,CCN1,CFLAR,COL12A1,COL4A1,FLNA,FMN2,GLI2,GRK5,IL6ST,ITGB5,JAG1,LIFR,MID1,PAPPA,PARVA,PXDN,RHOBTB1,RNF150,SGPP1,SLIT2,STC2,TBC1D12,TGFB1,VIM,VWF,ZNF496
CAB39L	0.733	kinase		1.732	0.035	ATP6V1B2,ATP6V1E1,COX4I1,NDUFA12,NDUFB11,NDUFB2,NDUFB8,NDUFC1,NDUFS4,NDUFV2,UQCR10,UQCRQ
deferasirox		chemical drug		0.968	0.035	ADGRG1,AKT1,CCND3,CD300A,CDH1,CSTF2T,GAS7,KIT,PLCB1,SULF2,TNFSF10,UBE2E1
apatinib		chemical drug		0.904	0.035	ATF4,CAD,FLT1,GLS,GPT2,PPAT,SFXN3,SLC1A5,SLC36A1,SLC38A1,SLC38A9,SLC43A2
SOX2	-0.15	transcription regulator		0.362	0.0355	ABCG2,ACKR3,AHR,AMOT,ANKRD17,ARPC1B,ASCL1,AXIN1,AXIN2,BHLHE40,BIRC5,CCN4,CDH1,CEMIP2,CHST15,CILK1,CITED2,CSPP1,CTNNAL1,CTNNB1,CXCL12,DLL1,DNMT1,DNMT3B,EFS,EN1,EPCAM,ETV5,FAM107B,Flg,FLT1,FOXH1,Foxp1,FYN,GAB1,GJA1,GJC3,GLI2,HHAT,Hmga2,HOXB3,IER5L,IRS1,IRX3,JAG1,JARID2,KDM3A,KRT7,L3MBTL3,LAMP2,LHX1,LIN28A,LRP4,Macf1,MAX,MBP,Meis1,MTF2,MYRF,NANOG,NCKAP1,NEU4,NF2,NOTCH1,NUDT21,OTX2,PARD6B,PARVB,PAX2,…
salinosporamide A		chemical drug		0.48	0.0358	BAX,BCL2,BIRC2,BIRC5,CDH1,CFLAR,VEGFA,XIAP
TRIM2	-0.647	enzyme		0.518	0.0358	FTL,G6PD,GCLM,PRDX2,PTK2,PTPA,SOD1,TXN
KDM4C	-0.429	enzyme		1.633	0.0358	JPT1,KLF5,Meis1,MFN1,NANOG,POC1B,POU5F1,WNT3
ZNF148	-1.056	transcription regulator		-1.432	0.0358	BAK1,Cox5b/Gm34962,CTNNB1,DEPTOR,FN1,GSPT1,ODC1,VIM
miR-199a-3p (and other miRNAs w/seed CAGUAGU)		mature microRNA		-0.18	0.0358	CALU,DNMT3A,FN1,FUBP1,MET,NFKB1,PRDX6,SMAD1
ITGB4		transmembrane receptor		1.259	0.0358	ACSL4,BAX,BIRC5,ENPP2,GPX4,PTK2,SPARC,VEGFA
NOX1		enzyme		0.083	0.0358	DIAPH1,EPAS1,FLT1,HMOX1,NFKB1,NFKBIA,SMAD7,VEGFA
probucol		chemical drug		-0.128	0.0358	BCL2,CYBB,HMOX1,PSMA2,PSMA3,PSMA4,TGFB1,VCAM1
LDB1	-0.606	transcription regulator		-0.492	0.0358	ABCB10,AHR,ATP13A2,AXIN2,BCL11A,BCL2,BCL9,C8orf44-SGK3/SGK3,CCND3,CGAS,COMT,CPSF7,CYFIP2,DAB2IP,DACT3,EGLN3,EPHB4,ETV3,F2R,FBLN1,FLOT2,FTH1,FZD5,FZD6,GJA1,GSDME,HS1BP3,IRAK1,JARID2,KIFAP3,KIT,LPIN2,MALT1,MYH10,NCKAP1,PATZ1,PBX1,PIM2,PKD2,PTPN3,PTPRJ,RAPGEF2,RAPGEF5,RNPEP,RXRA,SERPINE2,SFRP2,SKI,SMAD3,SOBP,SOD2,SQSTM1,STAT3,SYNE2,TAMALIN,TCF12,Tcf7,TES,TGFB1,TMEM38B,TNFRSF10A,TNFRSF1B,TXNIP,UBA5,W…
Irp		group		-0.927	0.0361	APP,EPAS1,FTH1,FTL,TFRC
CD53		other		-0.447	0.0361	BAX,FAM43A,GLS,MRPL32,TFDP1
NRBP2		kinase		-1.253	0.0361	BID,EP300,NANOG,NOTCH1,POU5F1
KRT19		other		1.131	0.0361	CCND3,ERP29,HSPA5,NOTCH1,RBPJ
DAB2IP	1.185	other		-0.916	0.0361	CDH1,EPAS1,KIT,TTK,VIM
MRAS	-0.372	enzyme			0.0361	CDH1,CTNNB1,IRS1,SPRED2,VIM
PTCSC3		other		0.351	0.0361	AXIN1,CTNNB1,INO80,SCAI,STAT3
DLEU2		other		0.381	0.0361	CDH1,HK2,PRKACB,TRIM2,VIM
ARID4A	1.174	transcription regulator		-0.492	0.0361	E2F1,GLB1,HOXB3,HOXB5,HOXB6
PTK7	0.029	kinase		-0.447	0.0361	ACIN1,BANF1,RPL27,RPS7,SF3B3
MAP3K11	-1.037	kinase		-1.4	0.0361	BIRC5,MAP3K11,MAP3K9,MAPK8IP1,SH3RF1
SIAH1	-0.522	enzyme		-0.277	0.0361	CCNB1,CTNNB1,DCC,EGLN3,SMAD7
CYBA		enzyme		0.447	0.0361	CYBB,EPAS1,FN1,SOD2,VEGFA
KMUP-1		chemical reagent	Inhibited	-2.183	0.0361	HMGCR,LDLR,RHOA,ROCK2,SCARB1
KU-55933		chemical drug		-1.195	0.0361	ADH5,CFLAR,GLB1,RRM2,VIM
SS18-SSX2		fusion gene/product		-0.537	0.0361	AXIN2,BCL2,BCL2L2,CDC25A,SMARCB1
miR-7a-5p (and other miRNAs w/seed GGAAGAC)		mature microRNA		-0.75	0.0365	EIF4E,INSR,IRS1,KMT5A,MAPKAP1,OGT,RAF1,SEPTIN3,VDAC1,VIM
SIN3A	0.297	transcription regulator		0	0.0365	ARID4B,BCL2,CCNG2,CDH1,FBXO32,ING1,INSR,KLF10,MAP4,MXI1,NCL,PEG3,SET,SIN3B,SMAD7,SYT4,TP53BP1,TXNIP
BAHCC1	-0.46	other		1	0.0365	HOXB2,HOXB6,IGF2BP2,KLF3,NFIC,PBX1,PTCH1,SIX4,SMAD7
MAT1A		enzyme		0.406	0.0365	ATP1B1,BAK1,BAX,LTA4H,MT-CO2,NDUFB8,PHB1,PRDX6,SOD1
IOX2		chemical reagent		1	0.0365	BNIP3,CARD11,KDM3A,LOXL2,PDK1,SLC2A1,SLC2A3,STC2,VLDLR
mir-182		microRNA	Activated	2.108	0.0373	ADCY6,BRMS1L,CARD11,CASP2,CDH1,CDH4,CLEC10A,CXCL12,FN1,GRB2,JAG1,NCAM1,PIK3CA,RPS6KB1,SLC39A7,SOCS3,SOS1,SQSTM1,TCF3,TJP1,VIM,VWF
NTRK2	-0.721	kinase		-0.057	0.0373	ABCG2,APP,BCL2L11,BID,CCNE1,CDCA8,CDH1,CDK4,DAPK1,E2F1,ITGB5,JAG1,MCM5,PIK3R1,PYCARD,SOX9,SYT1,THBS1,TNFSF10,VEGFA,VIM,XIAP
genistein		chemical drug	Activated	2.403	0.0379	AP1B1,AP1S2,AR,ATF4,ATP5PO,ATP6AP1,ATP6V0A1,ATP6V0B,ATP6V1A,BAX,BCL2,BECN1,BIRC5,BTG3,C17orf75,CCNB1,CD164,CDC73,CFLAR,CFTR,CHEK2,CHPF,CITED2,CLN5,CTSA,CTSB,CTSV,CX3CL1,CXCL12,CXCR2,DNMT1,EXTL2,FBXW7,GALC,GGA1,GGA3,GLB1,GLCE,GLMP,GPX1,GRK6,HEXB,HLA-A,HMGCR,HMOX1,HSPA5,KCNJ2,KDSR,LDLR,LGMN,LIPA,LPL,M6PR,MAOA,MCOLN1,MYB,NCOR1,NEU1,NFKB1,NME7,NPC1,NPC2,OGDH,PDCD4,PIK3R1,PKIB,PLA2G15,PLBD2,PPT1,PSAP,…
miR-200b-3p (and other miRNAs w/seed AAUACUG)		mature microRNA		-0.375	0.0388	BAP1,CDH1,EPCAM,ERBIN,JAG1,LSR,NOTCH1,PDK1,PPM1F,RHPN2,VEGFA,VIM,WDR37,ZEB2
FLT3		kinase		0.33	0.0388	ARID3B,BAK1,BAX,BCL2,BCL2L11,BIRC5,CCND3,CDC25A,CYBB,FOXM1,LIG3,RAD51,SLC2A1,XRCC6
everolimus		chemical drug		0.36	0.0388	ABCB10,AXIN2,BECN1,CCND3,CCNE1,CTNNB1,FSCN1,NCEH1,RPS6,SLC2A1,SOAT1,SOX9,SQSTM1,XPC
NFYA	-1.648	transcription regulator		0.415	0.0396	APAF1,BCL2,CALR,CCNB1,CDCA8,CHEK2,COL11A1,E2F1,FASN,FTH1,HSPA5,LMAN1,NOTCH1,PGK1,PKM,POLA1,POU2F1,RRM2,THOP1,TOP2A,TXNIP,UBE2I,VWF
pidnarulex		chemical drug		1.043	0.0396	ACTR3,ASCC3,BAX,CACNA1B,CCNG2,CPEB4,ELAVL2,L1CAM,MAP1LC3B,MDM2,POLH,PPM1D,Rpl32,RPS27L,RRM2B,RYR2,SESN1,SLIT2,SPOCK2,TENM2,Tmsb4x (includes others),TPT1,XPC
MYRF	1.442	transcription regulator		0.712	0.0396	AMOTL2,Ank2,AP5Z1,ATG7,BCL2L11,CDK2AP1,CHMP4C,Cox7c,GOLM2,HPGDS,Inafm2,MBP,OTUD1,SOWAHC,TENT5A,TRAF5,TRIM2,ZAN,ZNF362
PDGF BB		complex		1.238	0.0396	ACKR3,AHR,AKAP12,ARAF,ARF5,ASCL1,ATP2B1,BHLHE40,BRAP,CBX4,CCN1,CCND3,CCNE1,CCNL1,CDK2,CDK4,COL12A1,COL3A1,DCBLD2,EDNRB,EIF4E2,EIF4G1,FASN,FGFR1,FHL1,FLNA,FLT1,FMO1,FN1,GJA1,GJC1,GLUL,HES1,Hmga2,HMGCR,HMGCS1,HMOX1,KLF10,KRAS,LDLR,MAP2,MAP3K4,MAT2A,MCM6,NAMPT,NDUFB8,ODC1,PAWR,PCGF2,PFN2,PHLDA1,Pvr,RACK1,RBP1,RND3,RPL13,RPN2,RPS14,RPS6,SKP2,SLC2A3,SLC7A7,SOCS3,SOD2,SRF,SRSF7,STAT3,TGFB1,THBS1,TOB1,T…
WNT3A		cytokine		-0.763	0.0397	AHR,APP,ARRDC4,ATP1B1,ATP5PO,AXIN2,BACE1,BCL2,BCL2L11,CALR,CCN1,CCN4,CD300A,CDH1,CEMIP2,COLEC12,COX4I1,COX5A,CPT1C,CSNK1A1,CTNNB1,CXCL12,DDIT4,DPAGT1,DVL2,DVL3,EN1,EPAS1,EPHA5,ERBB3,ETV5,FN1,FOXM1,GAP43,IGF2BP1,IRS1,IRX3,JAG1,KCTD12,KIT,Meis1,NANOG,NCAM1,NDUFA10,NDUFA12,NDUFB2,NDUFB8,NDUFS1,NDUFS2,NEK6,NR6A1,PEX5,PLD1,POU5F1,RFLNB,RHOA,ROCK2,RUNX1T1,SDHC,SFRP2,SLC1A3,SLC7A2,SOX9,SP1,SPARC,TCF3,Tc…
GNAS	1.187	enzyme		1.65	0.0403	ADAMTS1,ARL4D,B3GNT7,BAK1,BIRC5,Ccdc50,CCN1,CDK2,CDT1,CHCHD10,Cmah,DENND4A,DENND5B,EMD,FASN,FOSL2,FYN,GDI2,GLI2,HDAC9,ISY1-RAB43,KCTD12,LITAF,LPP,MPEG1,Pde4d,PHLPP1,PRDX6,PTCH1,RFC1,SCG3,SEMA3A,SIPA1L1,SPARC,STAR,STAT3,THBS1,TNFRSF1B,TRIB1,TSC22D1,TUBB2B,UCK2,ZNF318
MHC II		group			0.0407	CYRIB,DDX5,EEF1A1,FTH1,RPL19,RPL23,RPL38,RPL7,Rplp1 (includes others),RPS2,RPS28,TAGAP,TPT1
PLK1	0.221	kinase	Inhibited	-2.6	0.041	ACKR3,BAX,BCL2L11,CDH1,CFLAR,CLSPN,CTNNB1,DNMT3A,MCM2,MDM2,PIK3R1,PYCARD,SMAD7,TGFB1,THBS1,VIM
EOMES		transcription regulator		-1.369	0.0413	AFAP1,BCL2,CAP2,CEMIP2,CHRNA7,COL3A1,CRABP1,CRYM,DIPK2A,FAT3,FZD8,GNAL,IGFBP3,KCNQ3,LHX1,MAP2K6,NANOG,NAV2,NEFL,NHLH2,NRP2,POU5F1,PREX1,RND3,STAT3,TCF4,TNFSF10,TSHZ1,WNT3
IL2		cytokine		1.24	0.0414	ACSL3,AHR,ALDOA,ARHGAP11A,ARHGAP12,ARHGEF18,ARHGEF7,ARNT2,AURKA,AUTS2,BAX,BCCIP,BCL2,BHLHE40,BUB1,CACNA1E,CBLB,CCND3,CCNE1,CCNF,CCNG2,CD40,CD46,CD59,CDC25A,CDH1,CDK2,CDK4,CDK5R1,CFLAR,CGAS,CHEK1,CLSPN,CPD,CTPS1,CXCL12,CYP51A1,DAPK1,DDIT4,DLST,DPYSL5,DSG2,Dst,E2F4,EIF2S2,ENO1,ENPP2,EPAS1,EPHA4,EVL,FAM13B,Fbxo38,FGFR1,FOSL2,FYN,GAPDH,Gm3411 (includes others),GPLD1,GPSM1,HDAC1,HK2,HMGCR,HMGCS1,HSP90…
NRG2		growth factor			0.0421	ARPC4,BAK1,BCL2,BNIP3,CCN1,CCND3,DAG1,E2F1,EEF1A1,HES1,HK2,HMOX1,ITGB5,LIFR,MED1,NR5A1,PHKG1,VEGFA
sulindac		chemical drug		-1.067	0.0421	APP,ARID4A,BIRC5,CCNB1,CCNE1,CDC25A,CDK2,CTNNB1,E2F1,E2F4,E2F5,ERBB3,KDM5A,KRAS,NAP1L1,RBL1,SEPTIN7,VEGFA
(Z,E)-5-(4-ethylbenzylidine)-2-thioxothiazolidin-4-one		chemical reagent		-1.732	0.0422	CCNB1,CDK4,CTNNAL1,EZH2,FOXM1,HSP90AA1
YARS2	0.999	enzyme		0	0.0422	COX5A,LONP1,MT-CO2,MT-CYB,NDUFB8,NDUFS1
SURF1		enzyme		0.816	0.0422	COX4I1,INSR,MT-CO1,MT-CO2,NRF1,VDAC1
AFAP1-AS1		other		0.116	0.0422	AFAP1,BCL2,LASP1,RAB11A,RHOA,SP1
RXFP2		G-protein coupled receptor		-0.339	0.0422	AR,CTNNB1,INHBB,LRP1,LRP5,NOTCH1
ZBTB33	1.15	transcription regulator		0	0.0422	APAF1,BAX,BID,CDH1,PGK1,TNFRSF10A
miR-10a-5p (and other miRNAs w/seed ACCCUGU)		mature microRNA		-0.782	0.0422	APAF1,CDH1,NF1,POU5F1,RB1CC1,VIM
zeranol		chemical - endogenous mammalian		-0.555	0.0422	AR,BAX,BCL2,CITED2,HMOX1,MAOA
SC144		chemical reagent		-1.026	0.0422	CDH1,ENPP2,NANOG,POU5F1,STAT3,VIM
zalcitabine		chemical drug		0.816	0.0422	CXCL12,EGLN3,ELAVL4,PGK1,SLC2A1,SLC2A3
GMNN		transcription regulator	Activated	2.267	0.0423	ANKRD17,AXIN1,CDH1,CDT1,CHST15,CTNNB1,IRS1,IRX3,Macf1,NANOG,NCKAP1,NUDT21,PCDH18,PECAM1,PEG3,POU4F1,POU5F1,SMAD1,TXNRD1,VEGFA,WNT3,WNT5A
INS		other		1.021	0.0423	ADCYAP1R1,AMOTL2,ASPH,ATP5F1A,CCN1,CDH1,CITED2,COX4I1,CUL5,DEPTOR,EIF4E,ELK1,ERBB3,FASN,FOSL2,GABARAPL1,HMGCR,HNRNPF,HNRNPK,HSPA5,IGFBP3,INSR,IRS1,LMAN1,LPL,MT-ND4,NRF1,OGT,PTPN1,RDH10,RDH16,SDHC,SLC1A3,SLC2A1,SOD1,SOX9,SREBF2,TGFB1,Tmsb4x (includes others),VEGFA,VLDLR
HCFC1	-0.088	transcription regulator		-0.152	0.0425	FASN,KMT5A,RRM1,TIMM22
rhodamine 6G		chemical toxicant		-0.132	0.0425	BCL2,CCND3,CCNE1,PRC1
ARID3B	-0.748	transcription regulator			0.0425	BCL2L11,POU5F1,TNFRSF1B,TNFSF10
GPX5		enzyme		-1.982	0.0425	PDIA3,PDIA6,TXN,TXNL1
PNPLA8	-0.506	enzyme		0.45	0.0425	FBXO32,HMOX1,HSP90B1,HSPA5
NRAD1		other		-0.854	0.0425	BAX,BCL2,MET,PECAM1
SULT2B1		enzyme		0.147	0.0425	BCL2,CCNB1,SIRT1,VLDLR
USP29	-0.338	peptidase		-0.132	0.0425	GOT2,LDHA,PKM,RARA
HERC3	1.222	enzyme		-0.918	0.0425	CDH1,TAFAZZIN,TGFB1,VIM
PDS5B	0.828	other		-1	0.0425	ASCL1,CDH1,NANOG,POU5F1
isocoumarin NM-3		chemical drug		-1.246	0.0425	NPHS1,PECAM1,TGFB1,VEGFA
MRPL12	0.848	other		-1.982	0.0425	MT-CO1,MT-CO2,MT-ND1,SYPL1
hydrogel		chemical drug			0.0425	CDH1,CTNNB1,TJP1,VIM
MCL1	0.424	transporter			0.0425	BAK1,BAX,Mff,TPT1
PLCD1		enzyme		-0.605	0.0425	CDH1,PLCB1,TGFB1,VIM
CXCR1		G-protein coupled receptor			0.0425	APP,BAX,BCL2,CDK4
miR-541-5p (and other miRNAs w/seed AAGGAUU)		mature microRNA		-0.954	0.0425	CDH1,CTNNB1,VIM,ZIC1
OCT4-NANOG		complex			0.0425	CDYL,RFX4,RIF1,TRIM24
MTBP		other		0.927	0.0425	CAD,NCL,NPM1,ODC1
SUMO1P3		other		-0.218	0.0425	CDH1,CTNNB1,VEGFA,VIM
LRIG1	-0.677	other			0.0425	BCL2,ERBB3,ERBB4,FGFR1
NINJ1		other		1	0.0425	AXIN2,CTNNB1,NANOG,POU5F1
LASP1	-1.494	transporter		0.215	0.0425	CDH1,CTNNB1,EPCAM,VIM
MAD2L1	-0.516	other			0.0425	BAX,BCL2,LRIG1,SOX9
SUPT5H	0.724	transcription regulator			0.0425	AGO1,MEIS2,NPM1,SUV39H1
ACTA2		other		0	0.0425	CDH1,MET,PTK2,VIM
GADD45GIP1	-0.531	other		-1.091	0.0425	DNAJA3,HMOX1,HSPD1,LONP1
COTI-2		chemical drug	Inhibited	-2	0.0425	CCNB1,CCND3,CHEK1,GJA1
perifosine		chemical drug		0.283	0.0425	BAK1,BIRC5,CFLAR,XIAP
methoxychlor		chemical toxicant		1.176	0.0425	BAX,G6PD,HSP90AB1,HSP90B1
ONO 1301		chemical reagent			0.0425	CD40,CDH1,MET,TJP1
ciclopirox olamine		chemical drug			0.0425	AXIN2,BIRC5,CDK2,CDK4
protocatechuic acid		chemical - endogenous non-mammalian			0.0425	APP,HMOX1,SHC1,SOD2
artemisinin		chemical drug		-0.966	0.0425	CDK2,CDK4,E2F1,MDM2
ATM	-0.486	kinase		0.258	0.0425	ADH5,ALKBH8,ATR,BAX,BIRC2,BLM,CDK4,CFLAR,CHEK1,CHEK2,FN1,HMOX1,HSP90AA1,HSP90AB1,HSPE1,PPP2R2C,PPP2R5D,PSMC4,RRM1,RRM2
lactacystin		chemical - protease inhibitor		1.574	0.0428	AKR1B1,APP,ATP6V0A1,BAK1,BCAR1,CBL,CCND3,CCT2,CFLAR,E2F1,EBNA1BP2,EIF4E,EIF5A,FTL,GJA1,GNAI2,HLA-A,HMGB2,HMOX1,HNRNPA2B1,HSP90B1,HSPA5,IFRD1,IRS1,LDLR,MAP1B,MAPK6,MDM2,NCOA2,NFKBIA,P4HA2,PAK2,PSEN1,RAD51,RANGAP1,RICTOR,RPLP2,SIAH1,SQSTM1,SREBF2,SUB1,TCERG1,THRB,TXN,TXNRD1,UBE2N,XIAP
PI3K (complex)		complex		0.021	0.0433	ADAM12,AKT1,ATF4,ATG5,BAK1,BCL2,BCL2L11,BIRC5,CCNB1,CCND3,CCNE1,CCNG2,CCNT1,CCT6A,CDH1,CDK4,CDK5R1,CFLAR,CYBB,DDIT4,E2F1,E2F4,FBXO32,FN1,FRY,G6PD,GAP43,GCLM,GJA1,GLI2,HK2,HMGCR,HMOX1,KRAS,LASP1,MAP2,MT-CO1,NANOG,NCL,NFKBIA,NME1,NOTCH1,NRAS,PDCD4,PRDX2,PRKAR2B,RFX4,RND3,RPL23,RPS6,SAMHD1,SLC12A6,SLC12A7,SLC26A3,SLC9A1,SNCG,SOAT1,SOCS3,SOX9,SP1,THBS1,TNFRSF10A,TNFSF10,TXNIP,VCAM1,VEGFA,XIAP
roscovitine		chemical drug		-1.029	0.0434	APP,AR,BCL2L11,BIRC5,CCNB1,CDC25A,CDK2,CFLAR,CHEK1,FN1,MDM2,PCYT1A,RALB,SKP2,XIAP
indican		chemical - endogenous mammalian		-1.21	0.044	ATP6AP2,BNIP3,CDH1,CITED2,EGLN3,HMOX1,KL,SLC2A1,SMAD3,TGFB1,THBS1
SOX17		transcription regulator		-0.104	0.044	AP2M1,AXIN2,COL4A1,CTNNB1,KL,LAMB1,NANOG,NR2F1,POU5F1,SLC38A4,SPARC
BCYRN1		other		-0.905	0.044	CCNL1,CKS1B,ERBB3,H2BC6,H3C11,HGH1,MT-ND4,RPL15,RPL35A,STAT3,SWSAP1
ZBTB7A	0.092	transcription regulator		-0.082	0.044	ADH5,BCL2L11,BID,CDK2,MDM2,NRAS,PFKP,PKM,POLB,RBL1,SLC2A3
PSMD10		transcription regulator		0.632	0.044	AKT1,BAX,CDH1,CDK2,CDK4,FNBP1,G6PD,GNAS,PGD,PIK3CA,TALDO1
MEIS1		transcription regulator		-1.32	0.044	ASCL1,ASH2L,BAZ2B,C8orf44-SGK3/SGK3,CHD9,ERBIN,HOXA2,Meis1,MYB,PBX3,RNF220
IGF1		growth factor		-0.015	0.0441	AGAP2,AKR1B1,AKT1,APH1A,APP,ATL2,BAK1,BAX,BCL2,BCL2L11,BHLHE40,BIRC5,BSG,CAP2,CCN1,CCNB1,CCND3,CCNE1,CCNG2,CDH1,CDK2,CDK4,CFLAR,CITED2,COL3A1,COL5A2,CTNNB1,CYBB,CYFIP2,DAXX,DDIT4,DDX5,DDX50,DMD,E2F1,EFS,EIF1AX,EIF2AK2,EIF4E,EPAS1,ETV6,FASN,FBLN1,FBXO32,FGFR1,FN1,GAP43,GAPDH,GAS6,Gm21596/Hmgb1,GPD2,HMGA1,HMGCR,HMOX1,HSPA4,HSPA5,IGFBP3,INSR,IRS1,ITGAV,ITGB5,KAT2A,KCNQ2,KIF1A,KLHL24,LASP1,LDHA,LOXL2…
PTGER2		G-protein coupled receptor	Activated	2.095	0.0442	ANAPC1,APP,ARFGEF1,ASPM,AURKA,CDH1,CENPF,CKAP2L,CXCR2,DEPDC1,ECT2,H2AC4,HUWE1,KIF15,KIF20A,KIF22,MELK,MKI67,PABPN1,PRC1,SPAG5,STAR,TBL3,THBS1,TIMP4,TPX2,TTK,VEGFA
CDH1	0.957	other	Inhibited	-2.708	0.0446	BIRC2,BIRC5,CDH1,CDH3,CDK4,CTNNB1,DDB1,ERBB3,ERBB4,FN1,GLI2,IGFBP3,KRT7,NCAM1,PIK3R1,SKP2,SOX9,TGFB1,TPBG,VEGFA,VIM,XIAP,XPC
PIK3R1	0.646	kinase		1.735	0.0446	AR,ATF4,BCL2,CXCL12,DNAJC3,ERBB3,ERN1,HMOX1,HSP90B1,HSPA5,LDHA,MKI67,NFE2L1,PDK1,PIK3CA,PIK3R1,PKM,SLC2A1,SOD2,TGFB1,TXNIP,VCAM1,VEGFA
pravastatin		chemical drug		1.293	0.0448	ADCYAP1R1,APP,BAX,CCNE1,CD40,COTL1,DMD,GJA1,HMOX1,IMPACT,LDLR,P4HB,PALS2,POLG,TGFB1,VEGFA,VWF
AGN194204		chemical drug		1.768	0.0451	ABCG1,AEBP2,AHR,ANAPC5,AURKA,BZW2,CCNB1,CCNG2,CHKA,CLIC4,COTL1,CSRP1,CYP26B1,CYP51A1,DENND5A,DHCR7,EBF2,EPB41,EZH2,FDPS,FNBP1,Foxp1,GAPDH,GJA1,GNAS,GNB2,H2AZ1,HK2,Hmgb3,Hmgn2 (includes others),IDI1,KIF20A,KIF4A,LIFR,LPL,MAD2L1,MKI67,NDST4,NPC2,NRIP1,NRXN2,NSDHL,NSMAF,PDCD4,PDE1B,PHLDA1,PRC1,SH2D3C,SMC4,STAT5B,STIM1,TOP2A
fenretinide		chemical drug		-1.128	0.0452	AP2M1,ATF4,ATP1B2,BAK1,BCL2,BID,BIRC2,CFLAR,DIAPH1,ENAH,FYN,GOSR2,GRB2,MAPK6,MAPK8,MKI67,MT-CO3,NFKBIA,RXRA,SP1,VEGFA
CYTOR		other		-0.99	0.0452	CCNE1,CDH1,MAPK14,SOD1,SOD2,STAT3,VIM
CBX1	0.743	transcription regulator		-0.896	0.0452	ARID1A,BIRC5,E2F1,ITGA7,Zfp345 (includes others),ZKSCAN3,ZNF445
BARX2		transcription regulator		-0.277	0.0452	DMXL1,DYNLL1,FLNA,HK2,HSPA9,L1CAM,NCAM1
FDFT1	0.437	enzyme		0.57	0.0452	FASN,FDPS,HMGCR,HSPA5,LRP1,SCARB1,SREBF2
DPP-23		chemical reagent		1.89	0.0452	ATF4,BAK1,BAX,DNAJA1,ERN1,HSP90AA1,HSPA5
ethosuximide		chemical drug		-1.134	0.0452	AXIN1,CTNNB1,DCX,NEUROD1,PAX6,STAT3,WNT3
metformin		chemical drug		1.303	0.0453	ABCG1,ACHE,AHR,ALDOA,APPL1,ATF4,ATF7IP,BAMBI,BAX,BCHE,BCL2,BECN1,CCND3,CCNE1,CXCL12,DDIT4,DICER1,DVL3,ENHO,EP300,ERN1,FASN,FN1,FOXM1,FTH1,GAS6,GLO1,GLP1R,HMGCS1,HMOX1,HSPA5,IFI44,IFNAR1,INSR,IRS1,LRRCC1,MT-CO2,NFKBIA,NIPSNAP2,NRF1,PDPK1,PHKG1,PIAS2,PIM2,PKM,SCARB1,SELENOP,SIRT1,SLC2A1,SLIT2,SMAD3,SMPD4,SOCS3,SOD2,SOS1,SP1,SP3,SPRED2,STAR,TGFB1,TXNIP,VEGFA,VWF
DDIT3		transcription regulator		1.291	0.0453	ATF4,ATG5,BAK1,BAX,BCL2,BCL2L11,CFLAR,DNAJA1,DOCK4,FAP,FLYWCH1,FN1,GABARAPL2,HDAC1,HMOX1,HSPA5,HSPD1,HSPE1,JAG1,MYCBP,SARS1,SH3RF3,SIPA1L3,SKP2,SRSF1,SRSF2,STAT3,TENM4,TNFRSF10A,TXNIP,VIM,ZNF827
OGT	-0.642	enzyme		0.353	0.0457	APP,BAX,BIRC5,CDH1,DLST,DNM3,FASN,FOXM1,GAP43,GLI2,HMGA1,INSR,LPL,MDM2,NDUFA8,NDUFS1,OGDH,PDHX,PSMB7,PSMC4,PSMC6,PSME3,PTCH1,SKP2,SP1,SQSTM1,SUFU,UCHL1,VIM
H2AX	-0.058	transcription regulator		1.444	0.0458	ATP5F1A,CLSPN,MT-CO1,NDUFB8,PKM,PTN,RPL10A,RPL13,SFRP2,SLC2A1,SLC2A3,THOP1,TP53BP1,VEGFA
ILK		kinase		-0.044	0.0458	BCL2,CDH1,CHUK,CTNNB1,E2F1,FN1,HSPA8,KRAS,MAPK1,NANOG,NOTCH1,PARVA,RICTOR,TGFB1
globotriaosylceramide		chemical - endogenous mammalian			0.0461	EEA1,LAMP2,POU5F1
SGI-1027		chemical reagent			0.0461	DNMT3A,SMAD3,Tcf7
miR-423-5p inhibitor		chemical reagent			0.0461	CDH1,FOXP4,VIM
BI-D1870		chemical drug			0.0461	ATF4,ATXN1,TRAF3
BBOX1		enzyme			0.0461	EPCAM,NANOG,POU5F1
FOXN4		transcription regulator			0.0461	NEUROD1,NEUROD4,PROX1
GSDMB		other			0.0461	HK2,LDHA,TGFB1
CDK12	-0.381	kinase			0.0461	ATR,FANCD2,SMARCC2
NSRP1	0.554	other			0.0461	CDH1,FN1,VIM
ZNF536	1.129	transcription regulator			0.0461	MAP2,PAX6,RARA
INSL5		other			0.0461	ENO1,HK2,SLC2A3
NLGN2	-0.329	enzyme			0.0461	GAD2,NLGN1,NRXN2
ICMT-DT		other			0.0461	BAX,BCL2,FSCN1
TTYH1	0.391	ion channel			0.0461	HES1,NOTCH1,RER1
SNHG3		other			0.0461	CCNB1,CDK4,E2F1
RSF1	1.526	transcription regulator			0.0461	BCL2,CFLAR,XIAP
ALDH3A2		enzyme			0.0461	GCLM,HMOX1,SOD1
PX 478		chemical drug			0.0461	LDHA,PDK1,SLC2A1
CTSD	0.39	peptidase			0.0461	ROCK2,TARDBP,TXN
AKAP11	1.234	other			0.0461	MT-CO2,NDUFS4,RHOA
RPS11	0.272	other			0.0461	APAF1,IGF2BP1,PDCD4
LRP8	1.137	transmembrane receptor			0.0461	DAB1,GPX4,RELN
miR-466m-3p (and other miRNAs w/seed ACAUACA)		mature microRNA			0.0461	NPHS1,Podxl,TJP1
miR-431-3p (miRNAs w/seed AGGUCGU)		mature microRNA			0.0461	CD81,DICER1,IRAK1
mir-489		microRNA			0.0461	ADAM9,AR,DEK
mir-612		microRNA			0.0461	CDH1,TJP1,VIM
miR-574-5p (miRNAs w/seed GAGUGUG)		mature microRNA			0.0461	CTNNB1,QKI,SCAI
mir-149		microRNA			0.0461	AKT1,E2F1,GIT1
mir-342		microRNA			0.0461	HK2,MTDH,PTPRN2
TIAL1	0.21	transcription regulator			0.0461	MAP1LC3B,SIRT1,TIA1
RPS3	0.56	enzyme			0.0461	BCL2L11,Hrk,NFKBIA
GTF2H4		transcription regulator			0.0461	CAD,CDK4,NCL
Tmsb4x (includes others)	-0.524	other			0.0461	CDH1,NPHS1,Tmsb4x (includes others)
MPO		enzyme			0.0461	APP,EDNRB,VCAM1
PSMB5	0	peptidase			0.0461	ATG5,ATG7,PSMB1
CDC27	0.379	other			0.0461	CCNB1,SKP2,UBE2C
scoparone		chemical - endogenous non-mammalian			0.0461	BCL2,BIRC5,SOCS3
methylamine		chemical - endogenous mammalian			0.0461	FN1,MET,SLC2A1
atrasentan		chemical drug			0.0461	BCL2,BIRC5,VEGFA
mini-GAGR		chemical reagent			0.0461	GPX4,HMOX1,SOD1
ampelopsin		chemical drug			0.0461	BCL2,HMOX1,HSPA5
kb-NB 142-70		chemical drug			0.0461	DNAJC3,ERN1,HSPA5
VH032		chemical reagent		1	0.0462	BNIP3,CARD11,KDM3A,LOXL2,PDK1,SLC2A1,SLC2A3,STC2,VLDLR
CNGA3	-0.488	ion channel		-0.456	0.0462	BAX,CALR,DNAJC3,ERN1,ERO1B,HSPA5,RYR2,SREBF2,UGGT2
CTSS		peptidase		1.912	0.0462	BCL2L11,BID,COL4A1,CTSV,CX3CL1,DAG1,ITGA7,TNFSF10,UTRN
miR-203a-3p (and other miRNAs w/seed UGAAAUG)		mature microRNA		0.517	0.0462	ABCE1,ABL1,EZH2,KIF5B,NDRG3,SIRT1,SOCS3,VEGFA,ZNF148
LTBP1	-0.554	other		0.064	0.0462	BCL2L11,BMF,PIM2,SMAD3,SMAD7,SOX9,TGFB1,VWF,ZNF512B
geranylgeranyl pyrophosphate		chemical - endogenous mammalian		-0.287	0.0462	APP,BAX,BIRC5,CCNE1,RHOA,ROCK2,SCARB1,VCAM1,VEGFA
AR	0.879	ligand-dependent nuclear receptor		0.805	0.0462	ABCG1,ACTR3,Akr1c19,AKT1,ALG14,AMD1,AR,ARHGAP21,ARHGEF7,ARL8A,ARMCX2,ASB7,ATAD2,ATP13A2,ATP1A3,ATP5F1A,ATP6AP1,ATP8A1,BCL2,BCL2L11,BEND4,BIRC5,BMF,BUB1,CADM3,CALU,CAST,CCDC85B,CCNI,CCT3,CDCA7L,CDH1,CDK14,CDT1,CFLAR,CHRNA1,CLSTN1,CMIP,CNN3,COL3A1,CORIN,COTL1,COX4I1,COX5A,COX6B1,CPNE8,CTNNB1,CXCL12,DAB2IP,DDIT4,DEGS1,DEPDC1,DHCR7,DHX9,DMWD,DNM1L,DSG2,Dst,EDNRB,EHD3,EIF2B5,ELK4,EPAS1,EPB41L4B,ERBB3,…
Pkg		group		0.931	0.0463	BCL2,CTNNB1,HK2,PRDX2,SLC2A1,SOD2,SOX9,TXN
DOT1L	0.831	phosphatase			0.0463	NANOG,PABPC1,POU5F1,RPL19,RPL41,RPS2,RPS23,TUBA1C
FAM3B		cytokine			0.0463	CCN4,FN1,GJA1,IGFBP3,LDHA,MED1,PTN,SPARC
CCK		other		-0.555	0.0463	BIRC5,CFLAR,CNR1,EEA1,HSPA5,MET,VEGFA,XIAP
TWNK	0.416	enzyme		-1.463	0.0463	MT-CO1,MT-CYB,MT-ND1,MT-ND3,MT-ND4,MT-ND4L,NDUFB8,SQSTM1
resveratrol		chemical drug		0.051	0.0465	ADAM17,APAF1,APP,AR,ATG5,BAX,BCL2,BIRC5,BSG,CCNB1,CCNE1,CD46,CDH1,CDK2,CDK4,CFLAR,CHUK,COX4I1,CREBBP,CTNNB1,CX3CL1,CYBB,DAPK1,DCX,DYNLL1,E2F1,EP300,FASN,FN1,FOSL2,FXN,GLB1,GPX1,HMGCR,HMMR,HMOX1,HSPA5,IGFBP3,JAG1,LDLR,LITAF,MAP2K1,MAPK14,MT-CO1,NCOA4,NDUFA2,NDUFB8,NFKBIA,NOTCH1,NRF1,NRIP1,PDCD4,PKM,PTCH1,RICTOR,ROCK1,SARM1,SIRT1,SOD1,SOD2,SQSTM1,STAR,TFRC,TGFB1,TNFRSF10A,TRAF2,VASP,VCAM1,VIM,XIAP,…
vancomycin		biologic drug		1.954	0.0475	ADAMTS1,AGPAT3,AHCYL1,ARHGAP5,ATG7,Bhlhe41,BLNK,CITED2,COL3A1,CTSB,Cux1,Dst,EEF1G,EPS15L1,FTH1,GARNL3,GAS6,Gm3411 (includes others),GOLGA3,GPM6A,GTPBP4,HMOX1,ITGB5,LAMP2,Map3k7,MCOLN1,MYO1B,NAV2,NRAS,NRIP1,PA2G4,PDCD6IP,Pvr,RBM3,RHOA,RTN4,SBF2,SEC22B,SET,SMAD3,SOD2,SPIRE1,STAT3,SYNJ1,TES,TJP1,TMC7,TUBB,VIM,ZMYND8
thymoquinone		chemical drug		-0.096	0.0483	AR,BAX,BCL2,BIRC5,CDK2,CDK4,CHUK,COL3A1,E2F1,HMOX1,PKM,TNFSF10,XIAP
TRIM37	-2.104	enzyme		0.971	0.0483	CDT1,CEP192,DNMT1,MKI67,MYB,PAWR,PEX5,PLCB3,RARA,RET,TGFB1,TRAF2,VIM
pinometostat		chemical drug		-1.362	0.0483	ABCB10,ARID3B,ENHO,EZH2,GASK1B,GPT2,KL,NOTCH1,PBX3,PIM2,SLC4A3,SMAD7,SPIN4
forskolin		chemical toxicant		0.827	0.0496	ACTN1,ADAMTS1,ADGRG1,ADGRL2,ADSL,AKAP12,AKAP13,ALDOA,APP,ATP1B1,ATP6AP2,ATP6V0B,ATP6V0C,ATP6V1A,ATP6V1B2,AXIN2,B4GALT1,BAMBI,BCL2,BCL2L11,BHLHE40,BIRC5,CABIN1,CALR,CAP2,CCDC85B,CCNB1,CCND3,CDK14,CDK16,CDK4,CERK,CFTR,CHRNA1,CTSV,CYFIP2,DAPK1,DCT,DDIT4,DHCR7,DHRS3,DICER1,DNM1L,EGLN3,EIF5A,ELAVL4,EMD,EPHA4,EPHA5,Esrra,EZH2,FN1,FOSL2,FOXP4,FRRS1,GAP43,GFRA1,GJA1,GNAL,GNAS,GRIP1,GRK5,H3-3A/H3-3B,HK2,H…
MELK	0.773	kinase	Activated	2.236	0.0528	BAX,EPCAM,MDM2,POU5F1,VIM
FOXK2	-0.8	transcription regulator		1.953	0.0528	CDC14A,ERN1,NANOG,POU5F1,VEGFA
ferric chloride		chemical toxicant		1.986	0.0528	AKT1,CCND3,FTH1,FTL,PLCB1
UPF1	0.194	enzyme		-1.826	0.0532	ADAM9,CD164,CDH1,DNAJB11,Eif1,IQGAP1,NRAS,PTBP2,SMG1,SMG6,UPF3B
fenofibrate		chemical drug	Activated	2.272	0.054	ABCD2,ABCD3,ACACB,ACAT1,ACSL3,ACSL4,APEX1,APP,AR,ATP11A,BCL2L11,CD40,CDC25A,CHEK1,DECR1,ECHS1,ECI2,EIF3E,FASN,FBXO32,GAPDH,GLCE,GLUL,GNB4,GOT2,HADHB,HMOX1,HOXC6,HSPA5,IL6ST,JAG2,LDLR,LPL,MARK2,MPDZ,NFKB1,PAICS,POR,PSMA4,PTPRF,PTPRS,RBFOX2,RORA,SCARB1,SLC27A4,SOD1,SOD2,SREBF2,STAR,STAT3,TAF5,TGFB1,THRA,THRB,TPP1,TXNIP,VCAM1,VEGFB,VLDLR,VPS29
ZC3HAV1		other		-1.89	0.0554	ATF4,BNIP3,CERK,COL4A1,GET1,HSPA8,MYEF2,NT5DC2,SEC31A,SKIC3
DSCAML1		other	Inhibited	-2.711	0.0559	ANK3,CNTN1,DNER,EIF4G1,ETV5,KCNA2,KCNJ2,LGI1,MAP2,NRCAM,NTRK2,PAX2,PLCB1,PLD1,PLXNC1,RACK1,RIMS3,SEMA4G,SNAP91,SOX21,TUBA4A,VLDLR,WNT7B
MAFK		transcription regulator	Inhibited	-2.186	0.0586	ABCC5,EGLN3,GCLM,GLRA1,HMBS,HMOX1,TXN,TXNRD1
CSF2		cytokine	Activated	2.33	0.0606	ABCG1,ADAM17,APAF1,ARRB1,ATXN1,AURKA,BAX,BCL2,BCL2L11,BID,BIRC5,BSG,BUB1,CARD11,CASC3,CASP2,CCL25,CCNB1,CCND3,CCNF,CD276,CD40,CDCA2,CDCA8,CDH1,CKS1B,CSNK2A2,CYBB,DICER1,DNAJC5,E2F8,EPCAM,EXO1,F2R,FIGNL1,FLT1,FOXM1,GADD45GIP1,GATAD2A,GCLM,GLB1,GRK3,HK2,HMGCR,HMOX1,HSPD1,IFRD1,ILF3,IRAK1,ITGB5,LAMP2,LDHA,MAP3K20,MAT2A,MCM5,MCM6,MDM2,MED14,MET,MKI67,MYB,NACA,NCAM1,NCAPD2,NDST1,NET1,NFKB1,NFKBIA,NUAK…
ASCL1	-0.791	transcription regulator	Inhibited	-2.696	0.0645	BIRC5,CCNG2,CDK2,CDK5R1,DCC,DCX,DLL1,E2F1,FOXM1,LHX1,NEUROD1,Nrxn3,NUMBL,PAX2,PROX1,RELN,RET,RHOA,SEMA6B,SEZ6,SKP2,SOX9,THRB,WWTR1
HDAC2	-0.433	transcription regulator		-1.89	0.0654	APEX1,ATG5,ATG7,AURKA,CCNG2,CDH1,CDK2,CDT1,COL11A1,CYBB,DCLRE1C,E2F1,EZH2,FOXM1,GABARAPL1,INPP5F,MCM5,MCM7,MDM2,NASP,NFKBIA,PAX2,POLD2,POLL,PREX1,PRIM2,RAD51,RAD54L,RRM2,RRM2B,SATB1,SLC35D1,SOX9,SQSTM1,STMN2,TDRKH,TNFSF10,TRPC6
Ck2		complex		1.98	0.0655	ATF4,BID,CYBB,INSR
BI 2536		chemical drug		1.982	0.0655	CHEK1,CHEK2,DNMT3A,MCM2
ZNF503-AS1		other		-1.976	0.0655	CTNNB1,LRAT,MERTK,TJP1
AGRN	-0.577	other		-1.969	0.0655	AGRN,MAP1B,MAP2,UTRN
MB		transporter		-1.987	0.0655	EPAS1,PRDX6,VCAM1,VEGFA
USP17L2 (includes others)		peptidase	Activated	2	0.0655	ABCG2,KIT,NANOG,POU5F1
pentazocine		chemical drug	Inhibited	-2	0.0655	GPX1,HMOX1,SLC15A1,SOD1
SOX1	0.152	transcription regulator		1.886	0.0659	ANKRD17,AXIN1,CHST15,CTNNB1,HES1,IRS1,IRX3,Macf1,NCKAP1,NUDT21,PCDH18,PECAM1,PEG3,POU4F1,SMAD1,TXNRD1,VEGFA,WNT3,WNT5A
BMS-690514		chemical drug		-1.897	0.0669	BCL2L11,CCNB1,CCND3,HSP90AA1,HSPA4,HSPA8,HSPE1,MCM5,MCM6,MCM7
HIF3A	-1.066	transcription regulator	Inhibited	-2.19	0.0731	EPAS1,PGK1,SLC2A1,STAT3,VEGFA
ALCAM	-0.116	other		-1.982	0.0731	AMOT,BCL2,CDH1,L1CAM,TJP1
RPL22	-0.143	translation regulator	Inhibited	-2.219	0.0731	ATF4,BAX,BCL2L11,DNAJC3,HSPA5
GSK3A	-0.703	kinase		-1.97	0.0748	BAX,BECN1,CFLAR,GSK3A,IRS1,SQSTM1,TNFSF10
eprenetapopt		chemical drug		1.994	0.0752	BAX,BCL2,CD81,CDH3,EIF5,GJA1,MAP4,MAPK1,PDS5A,RANGAP1,SEPTIN5
POU4F2		transcription regulator	Activated	2	0.0752	BCL2,EBF3,LHX1,NEUROD1,NEUROD4,OTX2,PAX6,POU4F1,PROX1,THRB,ZFHX4
secondhand smoke		chemical toxicant		-1.954	0.0759	BCL2,CASP2,CDC25A,CHRNB2,Flg,GRB2,HSF2,HSP90AA1,MAP2K6,MAP3K4,NFKB1,PTP4A1,TCP1,TGFB1,Tmsb4x (includes others),VEGFA,VEGFB
EZR	0.113	other	Inhibited	-2.38	0.0798	ATF4,BAX,BCL2,BIRC5,CDH1,CTNNB1,DDIT4,HNRNPA2B1,RPS6KB1,TMEM8B
CD40	-0.994	transmembrane receptor	Activated	2.691	0.0804	ATF4,ATP6V1A,ATP6V1B2,BAX,BCL2,BCL2L11,BECN1,BIRC5,BYSL,CALR,CCND3,CD40,CDK4,CFLAR,COX5A,COX6B1,CX3CL1,CXCL12,ENO1,ERN1,FAIM,GAPDH,GLS,GPI,HK2,HSP90B1,HSPA5,HSPD1,HSPE1,IL6R,LDHA,MCM3AP,MET,MYBBP1A,NDUFA12,NDUFA2,NDUFA8,NDUFAB1,NDUFAF4,NDUFB2,NDUFS1,NDUFS4,NFKB1,NFKBIA,NIP7,NPM1,ODC1,PA2G4,PES1,PHB1,PLK4,PPA1,PPRC1,PRMT3,SLC1A5,SLC2A1,SLC38A1,SMAD7,SRM,SUPV3L1,TBRG4,TCF3,TCOF1,TNFSF10,TPI1,TRAF2,…
IL5		cytokine	Activated	2.16	0.0813	ALDOA,ATF4,ATP1B1,ATXN1,BCL2,BIRC2,BNIP3,CCND3,CCNE1,CD40,CHMP1A,CISD1,CITED2,CXCR2,DNTTIP2,EGLN3,ENO1,FOSL2,GBP7,GCAT,GCLM,GLIPR2,HMGCR,HMMR,HSP90B1,HSPA5,IDI1,IL6R,ITGAV,KLHDC2,LRRC8C,MANF,MAPK6,MAT2A,MTDH,NABP1,NACA,NDUFV3,PDIA6,PDK1,PFKP,PKIB,PKM,PRDX4,PYCR1,QSOX1,RBM3,RBPMS,RPN1,SFPQ,SLC16A3,SLC1A5,SLC2A1,SLC39A8,SPCS2,SRI,TGFB1,TMF1,TPI1,TUBB2B,UCK2,UPB1,VIM
clozapine		chemical drug		-1.825	0.0815	AXIN1,CTNNB1,DHCR7,DVL3,FASN,FDPS,GRIA2,GSK3A,HMGCR,HMGCS1,LDLR,PPP1R9B,PRKACB,PRKAR2B,SREBF2,WNT5A
PLD1	-0.542	enzyme		-1.902	0.0889	APP,BCL2,BCL2L11,CTNNB1,SOS2,STXBP1,TOPBP1,VCAM1
LGR5		transmembrane receptor		1.912	0.093	AHR,AXIN2,GLUL,HAL,RDH16,SLC16A10,SLC1A2
ZGPAT	1	transcription regulator	Activated	2	0.0938	CDC25A,TBPL1,VCAM1,VEGFB
GPAT4	0.414	enzyme	Activated	2	0.0938	ATF4,ERN1,HSP90B1,HSPA5
gamma-secretase inhibitor XX		chemical reagent		-1.951	0.0938	FBXO30,FBXO32,HES1,JAG1
quinidine		chemical drug	Inhibited	-2	0.0938	CDK4,HDAC1,KCNA2,KCNJ2
cortistatin A		chemical reagent	Activated	2	0.0938	BHLHE40,ETV6,FOSL2,JARID2
CSDE1	0.878	enzyme		1.814	0.0961	APAF1,CSDE1,FN1,RPL9,TRIO,VIM
APOC1		transporter		-1.773	0.0961	AKT3,BCL2,CDH1,FSCN1,HSP90AA1,SMAD3
LAMTOR5	-0.675	other		1.992	0.0972	EIF4E,HDAC6,LDHA,MDM2,SKP2
ethanol		chemical - endogenous mammalian	Activated	2.784	0.104	ABCG1,ACKR3,ADAM17,ADCY6,ADCYAP1R1,ASPH,ATF4,AXIN2,BAX,BCL2,CD81,CENPA,CGAS,CHUK,CLIC4,CLNS1A,CNR1,COL3A1,CXCL12,DCT,E2F1,EDNRB,EIF2S3,EIF3G,EIF3M,ENO1,EZH2,FASN,FGFR1,FLNA,FOSL2,GAPDH,GNAI2,GNAS,GPM6A,GPX4,GRIN2A,GTPBP1,H3C2,HLA-A,HMGCR,HMOX1,HSBP1,HSP90AB1,HSP90B1,HSPA5,INSR,KLHL24,LDLR,LRRC75A,MAP1B,MAP1LC3A,MAP1LC3B,MAP2,MAPK8,MAT2A,MBP,MCOLN1,Meis1,MGST3,MRPS22,MT-CO2,NANOG,NAPEPLD,NCEH1,NDU…
FLI1		transcription regulator	Activated	2.754	0.107	ADGRG1,CCND3,DNMT1,GP6,HSPA8,LDHA,MDM2,NEU1,NIP7,NPM1,POLR1D,RACK1,RPL18,SNU13,SRC,TCP1,VEGFA
YWHAZ	0.293	enzyme		-1.83	0.11	ATF4,ATP5MC1,CTNNB1,FN1,HSP90B1,HSPA5,NDUFB8,SLC25A4,SMAD3,UQCC2
COL5A1	0.454	other		-1.842	0.11	CALR,COL11A1,COL12A1,COL5A2,FN1,ITGAV,ITGB5,LOXL2,PKM,PLOD3
daunorubicin		chemical drug	Activated	2.382	0.11	ABCA2,ABCA3,ABCA7,BAX,CFTR,DPYSL4,FOXM1,MDM2,SLC25A4,XIAP
PAX7	0.855	transcription regulator		-1.929	0.11	AHR,ATP11A,BCKDHB,DEPTOR,FAM107B,GBX1,HMGN1,LMBRD1,LRPAP1,NFIX,OLFM1,PEG3,RAD23B,SCLT1,SLC44A1,SUPT5H,SYNE2,TOB1
miR-218-5p (and other miRNAs w/seed UGUGCUU)		mature microRNA		-1.772	0.113	ARAF,CDH1,ONECUT2,RICTOR,SP1,VIM,ZEB2
A-769662		chemical reagent		1.782	0.12	ABCG1,DVL3,EP300,FASN,FN1,SCARB1
SCH772984		chemical drug	Inhibited	-2.416	0.12	ATF4,BIRC5,MET,RIF1,SP1,YTHDF2
HDAC4	-0.3	transcription regulator		1.755	0.121	ATG4B,CAP2,CCNB1,CDKL5,CHN1,CNKSR2,CNTN1,CYFIP2,DMD,GPM6A,HDAC1,HDAC5,HDAC9,HMGCR,KLHL2,LDHA,LGI1,MAP3K3,MAPK1,MAPK8,MBP,MYH10,MYOM2,NETO1,Nptn,NRCAM,PPP3CA,SLC2A1,SRF,TP53BP1,TSPAN7,VCAM1,VEGFA
AGER		transmembrane receptor		1.94	0.123	APAF1,APP,BACE1,BCL2,Cd59a,CEP85,COL4A1,CTNNB1,FLT1,FN1,HECW1,LPL,NEFL,NPHS1,RNF5,Rpl34 (includes others),Rps3a1,SIRT1,TGFB1,TJP1,TXNIP,ULK1,VCAM1,VEGFA
HSP90B1	0.574	other		1.807	0.124	ARF5,CALR,CD40,EIF5A,HSP90B1,HSPA5,PKD2,RAB8B,RPL12,RPL27A,RPL30,RPLP2,RPS14,SLC1A2,SSR3
ACSL4	1.161	enzyme		-1.884	0.124	AR,AUTS2,BAK1,CFLAR,COL12A1,CTNNB1,DLC1,DOCK5,ITPR1,KDM1A,LAMB1,MAPK11,MYO5A,NFKB1,XIAP
MAP4K4	-0.615	kinase	Inhibited	-2.909	0.126	ACACB,AGPAT3,ALG14,ARAF,BCKDHB,Calm1 (includes others),CBLB,COQ5,DLST,EIF4E2,FAR1,FASN,GLUL,GYS1,HADHB,HYAL2,MAFB,NDUFAB1,NDUFS1,NDUFS4,OGDH,PDHX,PDXP,PI4K2B,PLA2G12A,RPS6KB1,ST3GAL2
PLA2R1		transmembrane receptor	Activated	2.804	0.127	ACSL3,ACSL4,ATP5F1B,ATP5PD,CTSA,DPYSL2,SOD2,TPP1
azathioprine		chemical drug		-1.951	0.127	CALR,G3BP2,MAZ,TNFSF10
GPX4	0.711	enzyme		-1.982	0.127	PDIA3,PDIA6,TXN,TXNL1
(2-(2-(4-methylthiazol-5-yl)ethoxy)-2-oxoethyl)triphenylphosphonium bromide		chemical reagent		-1.98	0.127	ATG5,NRF1,RBM14,SIRT1
desmosterol		chemical - endogenous mammalian	Activated	2	0.127	ABCG1,ACSL4,HMGCR,LDLR
thapsigargin		chemical toxicant	Activated	2.197	0.127	ABCG2,ADCY1,AR,ATF4,ATG5,BACE1,BAX,BIRC2,CALR,CAPN7,CCNG2,CFLAR,CHAC1,DDIT4,DNAJC10,ECD,EIF4E,ERN1,ERO1B,FN1,HMGCR,HMOX1,HSP90B1,HSPA5,HSPA9,IFNAR1,INSR,LIFR,LMAN1,LMAN2,LONP1,LRIG1,MET,MTHFR,NCOA3,NFKBIA,PAWR,PNP,SERPINI1,SRI,THBS1,TNFSF10,TXNIP,TXNRD1,UBA5,UFL1,UPRT,VCAM1,VEGFA,WBP1,XIAP
rotenone		chemical toxicant		1.75	0.131	AR,ATF4,BAX,BSG,CFLAR,CYBB,GJA1,GPX1,HMOX1,HSPA5,MEF2D,PAX2,PDK1,PDP1,SOD2,TXNIP,VCAM1
zVAD-FMK		chemical - protease inhibitor		-1.976	0.145	BCL2L11,BIRC2,BIRC5,CCND3,CCNE1,CD40,CDK4,Gm21596/Hmgb1,IL6ST,MAP1LC3B,MDM2,VCAM1,XIAP
nitrofen		chemical toxicant	Inhibited	-3.162	0.146	CLIC4,ENO1,EPAS1,FGFR1,GLP1R,HYOU1,RARA,RTN4,TGFBR3,VEGFA
NOTCH2	-0.065	transcription regulator		1.912	0.15	ASCL1,BCL2,CDH1,CTNNB1,EPAS1,EPCAM,FN1,HES1,PRAG1,RBPJ,SDC2,SOX9,STAR,Ttf1
galactose		chemical - endogenous mammalian	Activated	2.236	0.155	COX5A,FASN,PDP1,THBS1,VDAC1
imiquimod		chemical drug		1.876	0.157	ACAT1,ANKLE2,APAF1,ATP5F1C,BCL10,CD40,CDC25A,CDK2AP1,DAG1,DAXX,DDB1,E2F1,ECI2,ERCC4,ERCC5,Flg,FSCN1,FTH1,HEXB,HMGA1,HMOX1,HNRNPK,IL6R,MAP3K15,MID1,MSH2,NDRG3,OLA1,PAX2,PELI1,PIK3CA,PLOD3,PRDM5,PRIM2,RAD23B,RBP1,RPS6,RTN4,SOCS3,SOD2,TBL1XR1,TGFB1,TMEM259,TNFSF10,TNKS,TNRC6B,TTC5,UBC,WDR48,XPC
HDAC6	0.752	transcription regulator		-1.873	0.158	ADAMTS1,AR,BAX,BCL2,BIRC5,CDH1,RAD51,SLC1A2,SRSF2,TGFB1,VCAM1,VIM
PCYT1A	-0.568	enzyme		-1.89	0.161	EPHA7,FGFR1,GFRA1,MAPKAPK2,SEPTIN3,SIX4,STX3
ARNT2	-0.601	transcription regulator		1.809	0.161	ABCG1,AKR1B1,APOC4,ARID1A,ARNT2,CASC3,CBFB,CDH3,CELF2,CFL2,COL11A1,COL12A1,DLL1,EIF5A,ELK4,FKBP3,FNBP1,FOXH1,GLUL,HLA-A,IL6R,LIFR,MCM7,NACA,NAP1L4,NR5A1,NUDC,OAZ1,PGK1,PKIB,PLCB1,POU5F1,Rpl29 (includes others),RYR2,SIN3B,SIRT1,SLC2A1,SLC2A3,SMAD3,SRSF1,TERF1,THRB,VEGFA,WNT7B
ABCB1		transporter		-1.786	0.162	ABCD2,ABCG2,ALKBH5,APP,ATP13A2,CPEB2,CTSA,DDIT4,HNRNPK,PIKFYVE,SUPT5H,TTK,USP19
NOTCH1	-0.751	transcription regulator	Activated	2.133	0.163	ALDOA,ASCL1,BCL2,BIRC2,CAD,CCN1,CCND3,CCNE1,CDH1,CDK2,CFLAR,CTNNB1,DLL1,DNAJA1,E2F1,ECHS1,ECT2,EPAS1,EPHA4,ERBB3,Flg,FLT1,GAA,GLI2,GLS,HES1,HK2,HMOX1,HSP90AB1,HSPA8,HSPE1,IGFBP3,JAG1,LDHA,MFN1,MFN2,NDUFS1,NDUFV2,NEUROD1,NFKB1,NOTCH1,NR2F2,PDIA3,PGK1,PKM,POU5F1,PRAG1,PROX1,PTPRK,RBPJ,RND3,SLC2A1,SMARCC1,TGFB1,TGFBR3,VEGFA,WASF1,WNT3,WNT4,WNT5A
LINC00324		other		1.982	0.164	CDH1,EPCAM,NANOG,POU5F1
SH2B3		other		1.974	0.164	GRB2,HMOX1,STAT3,VCAM1
LAPTM5		other		1.997	0.164	BCL2L11,NANOG,POU5F1,WWP2
azetidyl-2-carboxylic acid		chemical reagent		1.993	0.164	HSP90B1,HSPA5,HSPA8,HSPA9
Mt		group	Inhibited	-2	0.164	BCL2,ERN1,HSPA5,NRF1
NR3C2		ligand-dependent nuclear receptor	Inhibited	-2.558	0.167	ADAMTS1,ATP1B1,BAX,BCL2,BID,CABIN1,CNN3,COL3A1,CXCR2,CYFIP2,DDIT4,FKBP1A,FKBP4,FN1,GPX1,HSPA9,IDH3B,KCNJ10,LYST,MAP2,NFIA,PPAT,PPIB,PRDX4,SLC9A1,TACC2,TGFB1,TUBA4A,VCAM1,VEGFA,VEGFB,VLDLR
glutamine		chemical - endogenous mammalian	Inhibited	-3.14	0.167	AARS1,ADSS2,ATF4,ATG5,ATG7,BCL2L11,BSG,DDIT4,FN1,GPX4,HSBP1,HSPA5,NANOG,NFKBIA,NUP98,OAZ1,PHB1,POU5F1,PPP2R2A,PYCR1,SRSF1,SRSF2,VEGFA,VIM,ZMYND8
methylprednisolone		chemical drug	Activated	2.433	0.17	ADAM17,ADCY6,ADGRL2,AGO1,APEX1,APOC4,ATP1B1,ATP5F1C,ATP5IF1,AZIN1,BLNK,C1QBP,Calm1 (includes others),CBLB,CCT6A,CDH1,CDH3,CHUK,CITED2,CNN3,COMT,CTSV,Cyb5r3,CYBB,DAB2IP,DDIT4,DGKZ,DMD,DYNLL1,EDNRB,ENPP2,EPN2,FBXO30,FBXO32,FKBP4,FN1,GCLM,GNAI2,GPC1,GPR182,HAAO,HAL,HMBS,HMOX1,HSD17B12,HSP90B1,HYAL2,IL6R,IL6ST,IMP3,ITGA7,ITGB5,ITPR1,KMO,KRAS,LDLR,LGR4,LIPA,LPL,MAFB,MAP1LC3B,MAPK14,MAPK9,MAX,MDM2,MED4…
P2RY14		G-protein coupled receptor	Activated	2.333	0.18	Ank2,CYBB,GLP1R,ITPR1,MAFB,Pde4d,RAF1,RASL10B,REG1B
quercetin		chemical drug		-1.936	0.19	ADGRL2,AR,ARRDC4,BAX,BCCIP,BCHE,BCL2,BHLHE40,BIRC5,CDK5R1,COMT,DAPK1,FASN,GAB1,GALNT2,HIPK2,HMOX1,HSF2,HSPA5,KLF10,KMT2D,LDLR,LPL,MAFB,MAP2,MKI67,NF2,NFE2L1,NRF1,ODC1,PHGDH,PLD1,POR,ROCK1,SIRT1,SLC16A6,SMAD7,SNX19,SOD1,SOX9,STAR,THSD4,TOLLIP,UPF3B,VCAM1,WNK1,WNT5A,ZCCHC24,ZNF710
N-acetyl-L-cysteine		chemical drug		-1.88	0.193	AR,ATF4,ATP1A3,ATP6AP2,BAX,BCL2,BCL2L11,BIRC2,BNIP3,BSG,CCN1,CDH1,CFLAR,CFTR,CXCL12,CYBB,DDIT4,DICER1,E2F1,FASN,FBXO32,FOXM1,GAPDH,GCLM,GJA1,GLB1,GNAI2,HK2,HMOX1,HSPA5,IRAK1,IREB2,LPL,MAP1LC3A,MAP1LC3B,MAPK14,MAPK8,NFKBIA,NOTCH1,PHGDH,PPRC1,PRDX2,PYCARD,RAF1,SOD2,TGFB1,TNFRSF10A,TOP1,TSC1,TXN,TXNIP,VCAM1,VEGFA,XIAP
YM-58483		chemical reagent	Inhibited	-2.828	0.196	RPL21,RPL26,Rpl29 (includes others),RPS12,RPS19,RPS23,RPS28,RPS5
YTHDF1	0.784	other		-1.987	0.204	E2F8,FN1,PKM,SMAD3
nitrofurantoin		chemical drug	Activated	2.535	0.207	ADAMTS1,AMD1,APEX1,BAX,CTSB,CTSV,EEF1A1,EIF4E,GTPBP4,HMGCR,HMGCS1,HMOX1,HSPA5,IFRD1,IGFBP3,MAP2K1,MAPK8,MET,NFKBIA,ODC1,PCYT1A,PRDX1,PRDX2,RPL13,RPL13A,RPL27,RPL6,RPS6KB1,RPS8,RPS9,SELENOP,TUBB,TXN,VCAM1,VEGFA
PP1		chemical drug		1.97	0.208	BCL2L11,CDH1,CDK2,GJA1,HMOX1,ODC1,SRC,SRF,TJP1,VCAM1
CDK2	-0.634	kinase		1.946	0.212	BCL2L11,CCND3,CCNE1,CDC25A,CDK4,CHEK1,E2F1,MAP2,NCOR2,PCYT1A,RBL1
USF1	0.686	transcription regulator	Activated	2.281	0.221	AKAP12,BAX,BRCA2,CAD,CCNG2,CDK4,ENO1,FASN,FBXO32,FMR1,HK2,IGFBP3,LDHA,LDLR,NR5A1,PGK1,PTK2,SPEG,TGFB1,TXNIP
mannitol		chemical - endogenous mammalian	Inhibited	-2.236	0.224	AKR1B1,BCL2L11,FN1,MPDZ,SOD2
p85 (pik3r)		group		1.969	0.224	BCL2,BIRC5,FASN,PIK3CA,VEGFA
CDH3	0.675	other		1.89	0.244	AKT3,CARD11,EPHA7,OLFM1,RB1CC1,RRAGD,ST3GAL1
miR-335-3p (miRNAs w/seed UUUUCAU)		mature microRNA		-1.89	0.244	COL4A1,COL5A2,Dst,LOXL2,NID1,NID2,SPARC
valine		chemical - endogenous mammalian	Inhibited	-2	0.247	HIBADH,PPM1K,RPS6KB1,SOD2
RPL13A	0.789	other		1.941	0.247	CXCL12,LDLR,PECAM1,VWF
clasto-lactacystin beta-lactone		chemical - protease inhibitor		1.982	0.247	ATF4,DROSHA,HSF2,MAPK6
N,N-dimethylarginine		chemical - endogenous mammalian		1.98	0.247	APP,BCL2,FN1,TJP1
thiazolidinedione		chemical drug		1.982	0.261	ABCG1,CAP1,CTNNB1,IRS1,PIK3R1
PRKCD		kinase		-1.993	0.268	ARID3B,BCL2,BIRC2,BIRC5,BNIP3,CAMSAP1,CCNE1,CTNNB1,CTSB,CX3CL1,CXCL12,FOSL2,GRHL2,JCAD,KLF5,LDLR,LIPG,LYST,MAP1LC3B,MAST4,MSI1,MYO9B,NAV2,NFKBIA,NOTCH1,ODC1,PDCD4,PDLIM7,PLAGL2,PTCH1,SIK3,SLC15A1,STAR,STAT3,TPBG,TTC9,USP36,VCAM1,VEGFA
HIF1AN	0.182	enzyme		-1.888	0.275	BIRC5,EGLN3,HK2,LDHA,SLC2A1,SOX9,VEGFA
ASXL2	-0.612	other		1.89	0.275	BAP1,GPD2,HK2,LPL,PELI2,PGK1,VEGFA
NPC2	0.962	transporter	Activated	2.449	0.275	COX4I1,CREB5,CTSB,MAP1LC3A,MAP1LC3B,SQSTM1,STAT3
MFAP5		other	Inhibited	-2.201	0.28	CDH1,ERBB3,ESPL1,F2R,FBXO43,HSPE1,ITGA7,KIF4A,MKI67,PECAM1,SLC25A27,UBE2C
HBA1/HBA2		transporter	Activated	2.53	0.28	ATP5F1C,ATP5MC1,ATP5PO,EGLN3,NDUFB11,NDUFB8,NDUFC1,NDUFS4,NDUFV2,RET
CRTC3	-0.145	other	Inhibited	-2	0.291	CREB5,Esrra,IDH3A,MT-CO2
Nkx2-2os		other		1.98	0.291	MAFB,NNAT,PAX6,PCSK1N
sea cucumber body wall meal		chemical reagent	Inhibited	-2	0.291	ABCG1,FASN,HMGCR,SCARB1
CYB5R4	-1.102	enzyme	Inhibited	-2.2	0.3	ACSL3,FASN,HMOX1,HSPA5,LPL
NCD-38		chemical reagent	Activated	2.191	0.3	ATF4,ERN1,HSPA5,MYB,UHRF1
(1S,2R)-NCL-1		chemical reagent	Activated	2.191	0.3	ATF4,ERN1,HSPA5,MYB,UHRF1
MAFG	-0.066	transcription regulator		-1.982	0.304	ABCC5,GCLM,GLRA1,HMBS,HMOX1,TXNRD1
LRPAP1	0.991	other	Activated	2.449	0.304	APP,CDH1,LDLR,LPL,LRP1,MAPK1
lithium		chemical drug	Inhibited	-2.812	0.328	ADCY1,ANK3,APP,BAX,BCL2,CARM1,CDH1,CTNNB1,GNAI2,HDAC1,MDM2,NCAM1,NFKB1,RAB7A,RET,SLC1A2,THRB,YBX1
PIAS1	-0.065	transcription regulator		-1.872	0.335	APBA2,CACNB3,CLSTN1,EPHB2,FASN,GLS,GRIK4,HTR5A,KLF5,LRP8,MDM2,NAPB,SNAP91,STXBP1,UNC13A,UNC13B
TMPRSS6		peptidase		-1.982	0.337	GPX4,IREB2,VIM,ZEB2
IFT57		other		1.969	0.337	BCL2,MT-ND1,MT-ND4,PTCH1
hydroxychloroquine		chemical drug		1.991	0.337	ATG5,BECN1,CFLAR,SOD1
mir-132		microRNA	Inhibited	-2.621	0.339	ARHGEF11,CRTC1,EP300,GRIN2A,PTCH1,SSH2,ZEB2
IMD-0354		chemical reagent	Inhibited	-2.219	0.339	AR,CCNB1,NANOG,POU5F1,SOD2
SIRT2		transcription regulator	Inhibited	-2.449	0.34	AACS,DHCR7,FNTA,HMGCR,IDI1,MVD
Hbb-b1		transporter	Activated	2.409	0.343	ATP5F1C,ATP5MC1,ATP5PO,BCL2L11,CXCR2,CYBB,EGLN3,FN1,FTH1,FTL,NDUFB11,NDUFB8,NDUFC1,NDUFS4,NDUFV2,PECAM1,RET,TFRC,VCAM1
dimethyl sulfoxide		chemical drug		-1.999	0.348	ADAM12,BIRC5,BNIP3,CALR,CCND3,COL22A1,CTNNB1,FECH,FXN,HMOX1,HSP90AB1,KIF3C,LIFR,LPL,NR2F2,PBXIP1,PLD1,PLD2,ROCK1,SQSTM1,SRC,STAR,Tcf7,TFRC,VCAM1,VLDLR
estrogen receptor		group	Inhibited	-2.137	0.349	ABCG1,ABCG2,AGO1,AKT3,BAX,BCL2,CD59,CDH1,CDH3,CDH4,CLN8,COL12A1,COL4A1,CPM,CXCL12,DCHS1,DICER1,DNMT1,ERBB3,ERBB4,FGFR1,FN1,HSP90AA1,IRS1,JAG1,KIT,KLF10,KRT7,LDLR,LOXL2,MAP1B,MT-CO2,NCAM2,NRIP1,PCDH1,PCDH10,PCDH18,PCDHB14,POR,SMAD1,SMAD3,SPARC,TGFB1,TGFBR3,TIMP4,TMEFF1,VEGFA,VIM,WNT3,WNT5A
DETA-NONOate		chemical reagent		1.899	0.35	AKT1,BIRC2,GLO1,HMGCR,HMOX1,LOXL2,ODC1,STAR,TAGLN2,TXNIP,VCAM1,XIAP
AMBRA1	-0.473	other		-1.872	0.358	CCND3,CHEK1,COL3A1,COL4A1,COL5A2,FAP,FN1,LOXL2,SMAD7,VIM
FBXO32	0.819	enzyme	Activated	2.729	0.371	AXIN2,BCL2L11,CADM1,CALR,DNAJC3,HSPA5,HYOU1,KLF5,PDIA3,PPP3CA,PPP3CB,PYCR1,RPN1,SLC33A1,SOD2,STT3A,Tcf7
carbonyl cyanide m-chlorophenyl hydrazone		chemical toxicant	Activated	2.728	0.374	ATF4,CTSV,DDIT4,EPHB1,HK2,MAP1LC3B,NAMPT,PHLDA1,PPRC1,RND3,TGFB1,UBR4
Esrra	-1.494	transcription regulator		1.892	0.378	ACAT1,ALDOA,ATP5F1B,ATP5MC1,ATP5PB,ATP5PO,CNR1,COX5A,Cox5b/Gm34962,COX7A2L,Cox7c,ENO1,EPAS1,GYS1,IDH3A,NDUFA2,PDK1,PHKG1,PPA1,RARA,SLC2A1,SOX9,THRA
glycine		chemical - endogenous mammalian	Inhibited	-2.186	0.379	ATF4,CCNE1,ODC1,PHGDH,VEGFA
linoleic acid		chemical - endogenous mammalian		-1.82	0.381	ACSL4,APP,BAK1,DGKZ,FASN,HSP90B1,HSPA5,LDLR,LPL,NFKBIA,PECAM1,PSEN1,RXRA,VCAM1,VEGFA
DKK1		growth factor		1.926	0.381	APP,AXIN2,BACE1,BAX,BIRC5,CTNNB1,DLG4,DPAGT1,DVL3,EPCAM,EPHB2,SOX9,SPARC,Tcf7,WNT5A
NOP2	0.023	other	Inhibited	-2	0.382	BAX,CCNG2,MAP1LC3B,SLC1A3
EFNA1		other	Inhibited	-2.309	0.387	ACHE,DCBLD2,EP300,ETV5,FN1,HERC6,KRAS,NRAS,SLC20A1,SOX9,TCF3,TRIM2,UBE2C,UBE2S
Pdgf (complex)		complex		1.771	0.393	AKT1,BAX,BCL2,COL4A1,EIF4E,FN1,GJA1,HMOX1,JAG1,LDLR,MCM6,MCM7,NCAM1,NOTCH1,ODC1,PTPN1,SPARC,TGFB1,VCAM1,VEGFA
Fgf		group		-1.972	0.404	CCND3,CDH1,ODC1,OTX2,Pvr,SPRY4,VCAM1
ROCK		group	Inhibited	-2.433	0.405	APP,CDH1,COL3A1,DMD,FN1,LPP,SOX9,TGFB1,THBS1,TJP1,VCAM1
progestin		chemical drug	Activated	2.393	0.411	ARMT1,BAX,BCL2,KIAA0232,NFKBIA,ZBTB2
BCL2L1	-0.345	other	Inhibited	-2.396	0.416	BAK1,BAX,BCL2,BIRC2,CFLAR,FN1,Hrk,ITPR1,MAP2,NEUROD1,THBS1,TNFRSF10A,TNFSF10
RNA fragment		chemical - endogenous mammalian		-1.98	0.427	NFKBIA,RNF216,SOD1,TRAF3
picropodophyllin		chemical drug	Inhibited	-2	0.427	CCNB1,NANOG,POU5F1,WTAP
WP1066		chemical drug		1.951	0.427	BCL2,CDH1,FN1,ZIC5
YY2		transcription regulator		-1.997	0.427	NANOG,POU5F1,TDGF1,TET2
ciglitazone		chemical drug	Activated	2.351	0.439	ABCG1,BAX,BCL2,BRIX1,CDK2,CDK4,CFLAR,CSPG4,CYBB,DNMT3B,FLT1,FN1,KIT,LAMB1,LIN28A,MT-CO2,NEUROD1,NFKBIA,PAX6,Podxl,POU5F1,SFRP2,SLC9A1,SOD1,TDGF1,TNFSF10,VCAM1
MAZ	0.537	transcription regulator	Inhibited	-2.219	0.448	CCL25,CX3CL1,DNAJC3,HSP90B1,KRAS,MAZ,SOD1,STAT3,TNFSF10
EHMT1	1.196	transcription regulator		-1.949	0.453	ADGRL1,BCR,CDH1,FAIM,FGL1,GRINA,KIAA0232,NANOG,PKP2,POR,POU5F1,PRODH,PSD4,RAB11FIP3,RXRA,SCMH1,SLC7A7,SOD2,ST3GAL1,TDRKH,THRA,UNC13B
gemfibrozil		chemical drug	Activated	2.115	0.454	APP,CHEK1,DECR1,HADHB,Hmgn2 (includes others),LDLR,MBP,NAP1L1,NFKBIA,PDCD4,POR,RTN4,SOCS3,TPP1
clofibrate		chemical drug	Activated	2.794	0.456	ABCD3,ABCG2,BAX,BSG,CASP2,CCNB1,CHEK1,DECR1,HADHB,HMGCR,Hmgn2 (includes others),HMOX1,LDLR,MYB,NAP1L1,PDCD4,RORA,RTN4,SLCO2A1
FGF7		growth factor		1.915	0.467	ADSL,ADSS2,CAD,CDK2,CDK4,DDX5,ETV5,FASN,FGFR1,FOXM1,HPRT1,SMAD3,TGFB1,Ttf1,VEGFA
diethylstilbestrol		chemical drug		1.798	0.471	ABCG2,ADCY6,ADCYAP1R1,AHR,AR,AURKB,BCHE,CENPF,CITED2,CLN8,DNMT1,DNMT3A,DNMT3B,DPYSL2,EN2,Esrra,FBLN1,FDPS,FMO1,FOXM1,GAP43,GSPT1,GTF2I,HELLS,HLA-A,HSP90AB1,HSP90B1,IGFBP3,INHBB,IRS1,KIF22,KIF4A,MAD2L1,MAFB,MAOA,MAPK1,MDM2,MKI67,MXD4,NR5A1,NTRK2,NUMBL,OLFML2A,Ppp1cc,RNF4,RPN2,SEZ6,SLC41A1,SP1,SPARC,SRC,STAR,TBC1D1,TGFB1,TOP2A,VEGFA,WNT4,WNT5A
CREBZF	0.218	transcription regulator		-1.96	0.472	ATF4,ERN1,FASN,HSPA5
PDCD4	0.633	other		1.969	0.472	ARF4,CDH1,PDCD4,YBX1
LIF		cytokine		-1.876	0.475	ANKRD40,ARID1A,CCNE1,CDH1,DCAF11,E2F1,ENPP2,FN1,GLUL,HES1,HK2,IL6ST,KLF10,LIFR,LPL,MT-ATP6,MT-CO1,MT-CO2,MT-CO3,MT-CYB,MT-ND1,MT-ND3,MT-ND4,MT-ND4L,NANOG,PAX6,PECAM1,PELI1,PLD1,POU5F1,PTPN1,REG1B,RET,SOCS3,SOD2,STAR,STAT3,TFCP2L1,TSPAN7,VEGFA,VWF,WNT5A,ZFP57
N-cor		group	Inhibited	-2.414	0.478	ACACB,ALDOA,ASAP1,AXIN2,CTSB,DHRS3,ENO1,FASN,G6PD,HES1,HK2,IGFBP3,LDHA,MGA,PGK1,PKM,SEMA4D,SLC2A1,SLC44A1,STMN2,XYLT1
KAT2B	0.374	transcription regulator	Activated	2.442	0.481	ALDOA,E2F1,FASN,HK2,HSPA5,LDHA,PGK1,PKHD1,PKM,PTCH1,SLC2A1
trabectedin		chemical drug		-1.964	0.501	CCNG2,EZH2,G6PD,GNAI2,H1-10,LGMN,MCM5
AZD8055		chemical drug		1.964	0.515	BCL2L11,CDH1,SQSTM1,STAR
ziritaxestat		chemical drug	Inhibited	-2.53	0.518	ABCA3,BMF,DDIT4,FYB1,HDAC5,HMOX1,KLHL24,NATD1,PBXIP1,TNFSF10
SERPINE1		other		-1.8	0.522	BAX,CALR,CDH1,CHKA,DLG4,FLT1,FN1,GAP43,ITGAV,KL,NFKB1,NFKBIA,PELI1,PHLDA1,TGFB1,VCAM1,VIM,Zfp68
TUG1		other	Inhibited	-2.213	0.534	BAX,BCL2,CDH1,HSPA5,KLF5
arotinoid acid		chemical toxicant	Activated	2.18	0.534	CNR1,ODC1,PLA2G15,RARA,SOX9
linolenic acid		chemical - endogenous mammalian	Inhibited	-2.213	0.534	ABCD2,ABCD3,BAK1,FASN,NFKBIA
Usp17la (includes others)		peptidase		1.999	0.556	ABCG2,KIT,NANOG,POU5F1
RASSF5		other		1.912	0.562	BAX,BTG3,BZW1,CIRBP,DNAJA1,FAT1,PUM2
enzalutamide		chemical drug	Inhibited	-2.22	0.57	AR,BCL2,DHX9,DPY19L1,GDAP1
dinoprost		chemical - endogenous mammalian		1.795	1	FOSL2,HSPA4,LIPA,LPL,MAPK6,POR,STAR,TGFB1,THBS1,VEGFA
fluocinolone acetonide		chemical drug		-1.89	1	BUB3,CXADR,KDM5B,KIF4A,NKRF,SOCS3,USF1,WNT4
infliximab		biologic drug		-1.765	1	APP,DDIT4,MAD2L1,MAPK14,MYO1B,NAMPT,NFKBIA,TTK,VEGFA,VIM
enterotoxin B		biologic drug		-1.89	1	CD40,CDR2,CXCL12,PFN2,SLC25A37,SRXN1,UCHL1
Hsp27		group	Inhibited	-2	1	BAX,BCL2,FBXO32,IL6R,STAT3,TGFB1
MAP2K1/2		group	Activated	2.248	1	BCL2L11,CDH1,GJA1,HK2,HMOX1,HSPA5,JAG1,KLF5,NFKB1,PHLDA1,RRM1,SCARB1,VEGFA,VIM
Calcineurin protein(s)		complex		1.95	1	BCL2,BCL2L11,CBLB,CDK4,CTSV,ITPR1,KCNQ2,KCNQ3,SLC8A2,STAT3,TRPC6,TSG101
Stat3-Stat3		complex		1.795	1	BCL2,BIRC5,FTL,MAOA,RORA,SOCS3,SOD2,VEGFA,WNT5A
palbociclib		chemical drug		-1.872	1	CCNL1,CDT1,CENPF,CLSPN,E2F1,FOXM1,HES1,HLA-A,IFI44,IGFBP3,IL6ST,KLF10,MDM2,MKI67,NFKB1,SOCS3,TET2
fluoromethyl 2,2-difluoro-1-(trifluoromethyl)vinyl ether		chemical toxicant	Activated	2	1	HMOX1,MCM6,ODC1,UCHL1
GC-GCR dimer		complex		1.949	1	BCL2L11,NFKBIA,PIK3R1,TFB1M
conjugated linoleic acid		chemical drug		1.89	1	AKT1,LTA4H,NFKB1,PRDX1,SOCS3,SRSF1,TXN
IL12 (complex)		complex	Activated	2.038	1	AHR,CDH1,DDB1,ERCC4,ERCC5,GJA1,GLG1,KIT,PDCD4,RAD23B,SET,SMAD3,SOCS3,Tcf7,TFRC,TGFB1,VEGFA,XPC
ZBTB10	-0.124	transcription regulator	Inhibited	-3.473	1	AGO3,BCL2L11,BIRC5,CAD,CD40,CHUK,CX3CL1,CYBB,ELMOD2,FLT1,LPL,LRP1,MALT1,NKRF,SAMHD1,SLFN13,SP1,SP3,ZBTB20
IL23		complex		1.974	1	AHR,BCL2,HSPA5,RORA,STAT3
TET3	-0.967	enzyme	Activated	2.236	1	CTNNB1,EPAS1,PAX2,POR,SLC43A2
HCAR1		G-protein coupled receptor	Activated	2	1	BSG,HK2,LDHA,SLC16A3
OSCAR		other	Inhibited	-2	1	BCL2,CD40,NLRP12,TNFSF10
IL33		cytokine		1.826	1	1810037I17Rik/Gm2036,ABCG1,ACAT1,ADAMTS1,ALDOA,Ap2b1,APP,ARHGAP30,ARRB1,ATP10A,Atp5e,ATXN1,BAX,BCL2L11,BNIP3,CD40,CDK4,CDK5R1,CDK8,COL3A1,CX3CL1,CXCR2,EGLN3,EHD1,EPAS1,FAR1,FLT1,FOSL2,FTL,GOSR2,HMOX1,HSPE1,JAG1,KLC1,KLHL28,NABP1,NFKB1,NFKBIA,NHP2,NME1,ODC1,PCDH1,PGK1,PIM2,POLR2L,POU2F2,PRDX1,PRPF4B,PTPRK,RAI14,RAPGEF1,RBPJ,RIMS3,RPS14,RPS27L,SCARB1,SOCS3,SOD2,SOS1,STX6,TGFB1,TNFRSF1B,TNFSF10,TPBG…
PTF1A		transcription regulator	Inhibited	-2.031	1	CRABP1,GAD2,GBX1,LHX1,NPHS1,Nrxn3,PAX2,SEZ6
VIP		other		1.752	1	BAX,CCND3,CCNE1,CD40,CFTR,CHUK,CREBBP,Gm21596/Hmgb1,IRAK1,NFKBIA,SLC1A2,SLC1A3,STAR,TJP1,VIM
NR4A3		ligand-dependent nuclear receptor		1.976	1	ATP5F1A,BAX,CCNB1,KIF20A,LHX1,LOXL2,MFN2,MT-CO1,NDUFB8,PDP1,SKP2,SLC39A8,SMAD3,STAR,SYT4,UBE2C,UHRF1
CBFB	-1.09	transcription regulator		-1.765	1	ATF4,BCL2L11,CDH1,EPN2,GPLD1,IFT80,LGMN,Nedd4,RAB3IP,STAT6,TGFBR3
NODAL	-0.098	growth factor		1.948	1	CCNG2,CD40,CDK2,XIAP
Trp53cor1		other	Activated	2	1	ATF2,BAX,MDM2,STAT3
ACOX1		enzyme	Inhibited	-2.132	1	ABCD3,ADAMTS1,AIG1,CHRNB2,CTSV,CXCL12,FASN,GPX4,HAL,HDAC1,HSPA5,IMPACT,LONP1,LPL,PHLDA1,RBM3,RPL12,RPS24,SLC20A1,SQSTM1,TAGLN2,TNFRSF10A
RUNX1		transcription regulator		1.925	1	ACHE,ADGRG1,APEX1,ATF4,BAX,BCL2L11,CCND3,DEPTOR,EBNA1BP2,EP300,EPAS1,FECH,FOSL2,FSCN1,Hmga2,HSPA5,IFNAR1,IGFBP3,IL6R,ITGAV,KIT,MACROH2A1,MAD2L1,MET,MYB,MYBBP1A,MYH10,NCAM1,NR2F2,PIK3R1,PIM2,Podxl,PPAN,PTCH1,RBPJ,ROCK1,RRP15,SGPP1,SH3GL1,SOX9,SPTA1,STAT3,STX3,Tcf7,TJP1,TRIB1,UNC5B,VEGFA
PRKCI	0.298	kinase		1.751	1	ECT2,FASN,HK2,HMOX1,PLS1,SF3B1,SLC2A1
ADAM12	-0.707	peptidase	Activated	2.057	1	COL11A1,COL5A2,CX3CL1,GAS6,IGFBP3,ITGA7,NID2,SERPINE2,SFRP2,VWF
TGFA		growth factor		1.834	1	AKT1,BIRC5,CTNNB1,DDX5,E2F1,FOSL2,PECAM1,SLC1A2,SOX9,TGFB1,VEGFA,VIM,WNT5A
NOS3		enzyme	Activated	2.189	1	ADH5,COL3A1,COL4A1,CXCL12,FN1,PDE5A,SLC2A1,TGFB1,VCAM1
PPRC1	0.665	transcription regulator	Activated	2.121	1	ATF4,DDIT4,EPHB1,HK2,NAMPT,PHLDA1,RND3,UBR4
KLF10	-0.524	transcription regulator		1.993	1	BAX,BCL2,SMAD7,TGFB1
Scd2	0.042	enzyme	Activated	2.236	1	ADAR,CCN4,GBP7,HERC6,SLFN13
JUND	0.387	transcription regulator		-1.972	1	CDH1,CYBB,FTH1,HMOX1,VEGFA
HDAC7		transcription regulator		-1.974	1	CDH1,CTNNB1,RPRM,SLC1A2
IL6R	0.876	transmembrane receptor	Activated	2.197	1	CCNE1,CDK2,CTSB,FN1,HUWE1,IL6R,IL6ST,NAMPT,NFKB1,SOCS3,STAT3,TGFB1,VCAM1,VEGFA
IGFBP3	-0.72	other		1.969	1	BAX,BCL2,SDC2,VCAM1
HSD17B4		enzyme	Inhibited	-2	1	ABCD3,FASN,GLI2,PTCH1
CYBB	-0.774	enzyme	Inhibited	-2.219	1	AKT1,COL3A1,CXCL12,CYBB,KIT
IL1A		cytokine		1.776	1	ADAMTS1,APP,ASIC2,BAX,BCL2,BIRC2,CCN1,CD40,CXCL12,FGFR1,FTH1,GNB4,HMOX1,IRAK1,ITGAV,KIT,LDHA,MED1,NFKB1,NFKBIA,NR2F2,SOD2,SPARC,STAT3,TERF2IP,TGFB1,VCAM1,VIM,WNT5A
ASAH1	0.496	enzyme		1.969	1	ITGB5,SCARB1,SOD1,SOX9,SPTLC2,STAR,TGFB1
MAP3K8		kinase		1.985	1	BNIP5,CACNB3,CBFB,CDK5R1,CFLAR,COLEC12,DNAJC2,ECI2,FAM107B,FLNB,FSCN1,GAB1,HIP1,KIF5C,MAD2L1,RCSD1,REPIN1,RNMT,Rpl22l1,SESN1,SOCS3,TDRKH,TUBB2B,TXNIP,UBALD1,USP42,ZC3H6
FHL2		transcription regulator		-1.91	1	BCAR1,BCL2L11,CLEC10A,CXCL12,TGFB1,TJP1,WNT5A
RRAS2	0.433	enzyme	Activated	2.041	1	ADAMTS12,AHR,ATP2B1,CDH1,CDH3,EDIL3,FSCN1,GPC3,HES1,ITGA7,ITGAV,JAG1,LAMB1,MPZL2,NAMPT,NCAM1,NID1,PARVA,PCDH1,RELN,ROCK1,SDC2,SHC1,SLC2A3,SLIT2
GNRH1		other		-1.892	1	APP,INHBB,NPTX2,NR5A1,PPP1R9B,PPP3CA,PSEN1,RPLP2
TNC		other		-1.937	1	BCL2,BECN1,CXCL12,KHDRBS1,MBP,MET,MSI1,RHOA
MAP2K3	0.448	kinase		1.89	1	ARL1,BAX,COL3A1,PPA1,PRDX6,SLC1A3,STK4,TNFSF10,VEGFA
IRAK3		kinase		1.98	1	NFKBIA,SOD2,TGFB1,VIM
CFTR	1.132	ion channel	Activated	2.178	1	BLNK,CFTR,FDPS,IDI1,ITPR1,NFKB1,NFKBIA,POR,SOCS3,Tmsb4x (includes others)
PPIA	0.266	enzyme		1.969	1	BSG,PECAM1,POU5F1,TAGLN2
FOXP1		transcription regulator	Activated	2.646	1	DMD,GAP43,NANOG,NFIA,PCDH10,POU5F1,TDGF1
PAX1		transcription regulator		1.89	1	ASCL1,Flg,KRT7,NF2,OTX2,PAX2,SOX9
FADD	0.417	other	Inhibited	-2.673	1	CCNE1,CDK2,CTNNB1,EIF2AK2,ELAVL2,ELMOD2,ETNK1,FOXM1,NFKB1,PARP11,PAX7,RC3H2,SFXN2,ST8SIA4,USP25,VPS54
BACH2	-0.281	transcription regulator	Inhibited	-2.182	1	AHR,BCL2,EGLN3,ETV5,HMOX1,MAFB,RARA,SATB1
I-BET-151		chemical reagent		1.912	1	BACE1,BCL2,BSN,HSPA5,LPAR2,NFIX,UCK2
TLR7/8		group	Inhibited	-2.236	1	BCL2,CFLAR,KCNMA1,NFKBIA,PNRC1,RRP7A
SOCS2	-0.499	other	Inhibited	-2	1	CD40,FASN,STAT3,STAT6
nonylphenol		chemical toxicant	Activated	2.236	1	ATP5PO,ATP6AP1,NME7,RPN2,SLC1A5
rimonabant		chemical drug	Inhibited	-2.204	1	AGAP2,CNR1,FASN,FKBP1A,HSPA5,STAT6,TGFB1,UNC5B
BAPTA-AM		chemical reagent		1.979	1	CDH1,ELK1,FLT1,FN1,HSPA5,SOCS3,VCAM1
SU6656		chemical toxicant		-1.982	1	PHLDA1,SOCS3,VEGFA,YTHDF2
rosiglitazone		chemical drug	Activated	2.294	1	ABCG1,ADAM17,ADAMTS1,APOC4,ATL1,ATP5F1D,ATP5MC1,BAX,BCL2,CCN4,CD164,CDH1,COL3A1,COX4I1,COX5A,Cox5b/Gm34962,Cox7c,CTNNB1,DDHD1,DECR1,DHRS3,EGLN3,FASN,FN1,GAPDH,GRIA2,HADHB,HMOX1,HPGDS,HSPA5,HSPA9,IDH3A,IDH3B,INSR,IRS1,LDHA,LNPEP,LPL,LRP1,MAN1A2,MAT2A,MCM6,MCM7,MET,MFN2,MMUT,NDUFS1,NDUFS2,NDUFV3,NPHS1,PDK1,PECAM1,PIK3R1,PLA2G15,PLCL1,POU2F1,PPP2R1B,PTPN1,ROCK2,RORA,SAMHD1,SCARB1,SKI,SKP2,SLC27A4,SL…
NS-398		chemical reagent	Inhibited	-2.241	1	ATP6AP2,BAX,BCL2,BCL2L11,BIRC5,CCNB1,CD40,F2R,FAT1,MAGI1,PDCD4,PPFIA1,PRDX1,STAR,TFRC,VEGFA,XRCC6
SB203580		chemical drug	Inhibited	-2.099	1	AMOTL2,AR,ATF2,ATR,BAX,BCL2,BCL2L11,BIRC5,CCNB1,CCNE1,CCNG2,CD109,CD2AP,CD40,CDH1,CDK5R1,CHEK2,COL3A1,CX3CL1,CYP26B1,CYP51A1,DCHS1,DNAJC3,EDNRB,EIF2AK2,ENO1,ERP29,ERVFRD-1,FLT1,FN1,FYB1,GDI2,GJA1,GPI,HK2,HMOX1,HSPA5,IGFBP3,IQSEC1,LIFR,MAP2K6,MAPK14,MAPK6,MAT2A,MCM6,NAMPT,NFKB1,NFKBIA,NOL9,NPHS1,PALLD,PAX2,PRDX1,PRMT1,PRRG4,RBM3,RFX4,RNF149,SLC15A3,SLC20A1,SLC2A1,SLC35D1,SMAD3,SOCS3,SOD2,SPARC,STA…
chrysotile asbestos		chemical toxicant		1.941	1	CTSZ,DNAJC3,HSP90B1,HSPA5
PAX5-ELN		fusion gene/product		1.89	1	AMOTL1,CYBB,EFNA5,EPAS1,IRS1,RBMS3,TGFBR3
dopamine		chemical - endogenous mammalian		-1.996	1	APEX1,ASIC2,BAX,BCL2,BCL2L2,CDC14A,CHRNA1,CLCN3,CNR1,CWC25,DUSP8,GPC3,H3-3A/H3-3B,HMOX1,KCNK6,LDLR,MAP2,NFKB1,PDE1B,POU5F1,PPP1CA,PPP2R2A,SCRT2,SLC1A3
arsenic		chemical toxicant		1.974	1	BAX,ERN1,FTH1,FTL,HSP90AA1
eicosapentenoic acid		chemical drug		1.799	1	ACAT1,CD40,HMOX1,IMPA2,LDLR,MFN2,NFKB1,PSMB3,PSMC6,SELENOP,SLC2A1,SOAT1,TGFB1,TNFRSF1B
CpG ODN 1826		chemical reagent	Inhibited	-2.185	1	APP,CD40,CYBB,PELI2,SQSTM1
N(G)-monomethyl-D-arginine		chemical - endogenous mammalian	Inhibited	-2.2	1	HMOX1,PRDX1,SOD1,VCAM1,VEGFA
